# Supplementary material for: Cell-type-specific responses to the microbiota across all tissues of the larval zebrafish
Source: Cell Rep. Author manuscript; Available in PMC 2023 Oct 23. (PMC10423310; doi:10.1016/j.celrep.2023.112095)
Supplement: MMC9 [file NIHMS1880944-supplement-MMC9.zip › DataS3/Figure2_PanelC_GenesLists/cluster1.tsv]

	gene	ZFIN_name	full_name	p_val_adj	p_val	avg_logFC	pct.1	pct.2
1	ENSDARG00000016771	tfa	transferrin-a	0	0	3.654698243	1	0.416
2	ENSDARG00000092170	apoc1	apolipoprotein C-I	0	0	3.399514256	1	0.27
3	ENSDARG00000099200	zgc:123103	zgc:123103	0	0	3.335519519	0.998	0.215
4	ENSDARG00000053973	fetub	fetuin B	0	0	3.210295818	1	0.283
5	ENSDARG00000093774	rbp2b	retinol binding protein 2b, cellular	0	0	3.162673785	1	0.182
6	ENSDARG00000090286	serpina1	serpin peptidase inhibitor, clade A (alpha-1 antiproteinase, antitrypsin), member 1	0	0	3.159164936	1	0.149
7	ENSDARG00000090850	serpina1l	serine (or cysteine) proteinase inhibitor, clade A (alpha-1 antiproteinase, antitrypsin), member 1, like	0	0	3.145998103	0.998	0.149
8	ENSDARG00000076838	apom	apolipoprotein M	0	0	3.110971583	0.998	0.167
9	ENSDARG00000041569	ces2	carboxylesterase 2 (intestine, liver) [Source:ZFIN;Acc:ZDB-GENE-061013-99]	0	0	3.029244923	0.993	0.12
10	ENSDARG00000056498	crp2	C-reactive protein 2	0	0	2.794614048	0.965	0.125
11	ENSDARG00000100406	zgc:112265	zgc:112265	0	0	2.750539739	0.985	0.089
12	ENSDARG00000037191	ttr	transthyretin (prealbumin, amyloidosis type I)	0	0	2.729956884	0.998	0.088
13	ENSDARG00000007024	uox	urate oxidase	0	0	2.703222263	0.998	0.11
14	ENSDARG00000059049	zgc:174904	zgc:174904	0	0	2.671109344	0.985	0.194
15	ENSDARG00000089310	gc	GC vitamin D binding protein	0	0	2.54346224	0.998	0.097
16	ENSDARG00000095807	hp	haptoglobin	0	0	2.494144241	0.996	0.083
17	ENSDARG00000008969	fgb	fibrinogen beta chain	0	0	2.470055417	0.993	0.134
18	ENSDARG00000078757	si:ch211-212c13.8	si:ch211-212c13.8	0	0	2.441744315	0.959	0.062
19	ENSDARG00000018478	agxtb	alanine--glyoxylate and serine--pyruvate aminotransferase b	0	0	2.39286903	0.996	0.096
20	ENSDARG00000090722	leg1.1	liver-enriched gene 1, tandem duplicate 1	0	0	2.378908992	0.972	0.108
21	ENSDARG00000004296	ambp	alpha-1-microglobulin/bikunin precursor	0	0	2.305834837	0.994	0.083
22	ENSDARG00000037281	fgg	fibrinogen gamma chain	0	0	2.300740566	0.994	0.215
23	ENSDARG00000029230	pnp4b	purine nucleoside phosphorylase 4b	0	0	2.296039005	0.989	0.176
24	ENSDARG00000036239	gatm	glycine amidinotransferase (L-arginine:glycine amidinotransferase)	0	0	2.254630592	0.991	0.221
25	ENSDARG00000070844	gamt	guanidinoacetate N-methyltransferase	0	0	2.230530535	1	0.481
26	ENSDARG00000042613	crp3	C-reactive protein 3	0	0	2.194687065	0.952	0.056
27	ENSDARG00000013430	bhmt	betaine-homocysteine methyltransferase	0	0	2.187888525	1	0.285
28	ENSDARG00000042684	serpinc1	serpin peptidase inhibitor, clade C (antithrombin), member 1	0	0	2.170597537	0.996	0.061
29	ENSDARG00000102175	hamp	hepcidin antimicrobial peptide	0	0	2.151439179	0.994	0.238
30	ENSDARG00000019986	grhprb	glyoxylate reductase/hydroxypyruvate reductase b	0	0	2.141653054	0.994	0.118
31	ENSDARG00000012694	c3a.1	complement component c3a, duplicate 1	0	0	2.130770415	0.965	0.088
32	ENSDARG00000020741	fga	fibrinogen alpha chain	0	0	2.130349325	0.985	0.114
33	ENSDARG00000045089	si:ch211-270n8.1	si:ch211-270n8.1	0	0	2.113638729	0.983	0.085
34	ENSDARG00000016319	c9	complement component 9	0	0	2.104322202	0.985	0.068
35	ENSDARG00000055876	msmo1	methylsterol monooxygenase 1	0	0	1.97419621	0.978	0.279
36	ENSDARG00000076043	si:dkeyp-73d8.9	si:dkeyp-73d8.9	0	0	1.971045571	0.746	0.027
37	ENSDARG00000061383	serpinf2b	serpin peptidase inhibitor, clade F (alpha-2 antiplasmin, pigment epithelium derived factor), member 2b	0	0	1.970130704	0.98	0.092
38	ENSDARG00000056314	a2ml	alpha-2-macroglobulin-like	0	0	1.938836833	0.958	0.041
39	ENSDARG00000036041	f2	coagulation factor II (thrombin)	0	0	1.936450044	0.982	0.053
40	ENSDARG00000042010	pklr	pyruvate kinase L/R	0	0	1.924128369	0.996	0.301
41	ENSDARG00000023111	plg	plasminogen	0	0	1.914096617	0.98	0.051
42	ENSDARG00000018351	hpda	4-hydroxyphenylpyruvate dioxygenase a	0	0	1.908760111	0.993	0.094
43	ENSDARG00000052734	hmgcra	3-hydroxy-3-methylglutaryl-CoA reductase a	0	0	1.874084262	0.963	0.17
44	ENSDARG00000092155	apoc2	apolipoprotein C-II	0	0	1.853675065	1	0.279
45	ENSDARG00000102456	cfhl4	complement factor H like 4	0	0	1.806613938	0.98	0.056
46	ENSDARG00000024160	hao1	hydroxyacid oxidase (glycolate oxidase) 1	0	0	1.80510245	0.982	0.067
47	ENSDARG00000018149	slc38a4	solute carrier family 38 member 4	0	0	1.763225786	0.958	0.108
48	ENSDARG00000043180	gpd1b	glycerol-3-phosphate dehydrogenase 1b	0	0	1.721495367	0.993	0.117
49	ENSDARG00000022372	kng1	kininogen 1	0	0	1.693334976	0.983	0.108
50	ENSDARG00000012194	scp2a	sterol carrier protein 2a	0	0	1.683448987	0.998	0.259
51	ENSDARG00000038199	cdab	cytidine deaminase b	0	0	1.659326038	0.967	0.059
52	ENSDARG00000020364	fbp1b	fructose-1,6-bisphosphatase 1b	0	0	1.652373505	0.993	0.23
53	ENSDARG00000016412	agt	angiotensinogen	0	0	1.644692711	0.971	0.085
54	ENSDARG00000100442	cfh	complement factor H	0	0	1.641601183	0.91	0.041
55	ENSDARG00000002986	gda	guanine deaminase	0	0	1.641470641	0.956	0.124
56	ENSDARG00000053831	vtnb	vitronectin b	0	0	1.619678693	0.954	0.053
57	ENSDARG00000054319	oxct1b	3-oxoacid CoA transferase 1b	0	0	1.590933342	0.961	0.041
58	ENSDARG00000055278	cfb	complement factor B	0	0	1.57990733	0.963	0.045
59	ENSDARG00000042428	gstt1a	glutathione S-transferase theta 1a	0	0	1.570612475	0.989	0.286
60	ENSDARG00000052470	igfbp2a	insulin-like growth factor binding protein 2a	0	0	1.569233924	0.972	0.111
61	ENSDARG00000096849	si:dkey-16p21.8	si:dkey-16p21.8	0	0	1.551032812	0.998	0.316
62	ENSDARG00000079589	si:dkeyp-73d8.6	si:dkeyp-73d8.6	0	0	1.543391348	0.624	0.015
63	ENSDARG00000052099	agxta	alanine--glyoxylate and serine--pyruvate aminotransferase a	0	0	1.525115675	0.971	0.088
64	ENSDARG00000104702	cat	catalase	0	0	1.51865979	0.956	0.177
65	ENSDARG00000042641	cyp51	cytochrome P450, family 51	0	0	1.50012783	0.908	0.17
66	ENSDARG00000098315	cyp1a	cytochrome P450, family 1, subfamily A	0	0	1.485241239	0.866	0.092
67	ENSDARG00000042780	apoba	apolipoprotein Ba	0	0	1.472873641	0.869	0.044
68	ENSDARG00000079727	selenop2	selenoprotein P2	0	0	1.47106734	0.862	0.03
69	ENSDARG00000105528	si:dkey-86l18.10	si:dkey-86l18.10	0	0	1.470055755	0.939	0.031
70	ENSDARG00000033227	lect2l	leukocyte cell-derived chemotaxin 2 like	0	0	1.46642235	0.965	0.158
71	ENSDARG00000077004	aldh1l1	aldehyde dehydrogenase 1 family, member L1	0	0	1.458267351	0.961	0.171
72	ENSDARG00000023151	ucp1	uncoupling protein 1	0	0	1.457321508	0.965	0.196
73	ENSDARG00000078859	g0s2	G0/G1 switch 2	0	0	1.456841503	0.858	0.14
74	ENSDARG00000039605	mat1a	methionine adenosyltransferase I, alpha	0	0	1.437570239	0.958	0.102
75	ENSDARG00000076448	serpinf2a	serpin peptidase inhibitor, clade F (alpha-2 antiplasmin, pigment epithelium derived factor), member 2a	0	0	1.418580049	0.932	0.031
76	ENSDARG00000021172	cyp2ad2	cytochrome P450, family 2, subfamily AD, polypeptide 2	0	0	1.414218453	0.831	0.072
77	ENSDARG00000036171	rnasel3	ribonuclease like 3	0	0	1.41214106	0.858	0.035
78	ENSDARG00000052207	c3a.3	complement component c3a, duplicate 3	0	0	1.40415644	0.89	0.036
79	ENSDARG00000100719	uraha	urate (5-hydroxyiso-) hydrolase a	0	0	1.401022271	0.954	0.071
80	ENSDARG00000043342	gpx3	glutathione peroxidase 3	0	0	1.391069988	0.943	0.111
81	ENSDARG00000043279	aqp12	aquaporin 12	0	0	1.386367855	0.989	0.088
82	ENSDARG00000104329	si:ch73-281k2.5	si:ch73-281k2.5	0	0	1.357509285	0.937	0.031
83	ENSDARG00000011693	ttc36	tetratricopeptide repeat domain 36	0	0	1.348617554	0.965	0.072
84	ENSDARG00000045888	acat1	acetyl-CoA acetyltransferase 1	0	0	1.333223453	0.954	0.178
85	ENSDARG00000104108	slco1d1	solute carrier organic anion transporter family, member 1D1	0	0	1.332496768	0.932	0.087
86	ENSDARG00000019492	shbg	sex hormone-binding globulin	0	0	1.312688536	0.937	0.027
87	ENSDARG00000055036	itih3a	inter-alpha-trypsin inhibitor heavy chain 3a	0	0	1.298353984	0.902	0.038
88	ENSDARG00000010267	dpydb	dihydropyrimidine dehydrogenase b	0	0	1.294349015	0.928	0.112
89	ENSDARG00000045414	elovl2	ELOVL fatty acid elongase 2	0	0	1.285806756	0.891	0.126
90	ENSDARG00000041595	ces3	carboxylesterase 3	0	0	1.282638219	0.816	0.025
91	ENSDARG00000055705	f5	coagulation factor V	0	0	1.282026446	0.869	0.059
92	ENSDARG00000099425	CABZ01073265.1	complement factor I [Source:NCBI gene;Acc:557557]	0	0	1.276610621	0.932	0.083
93	ENSDARG00000007421	ftcd	formimidoyltransferase cyclodeaminase	0	0	1.269587295	0.906	0.064
94	ENSDARG00000013721	g6pca.2	glucose-6-phosphatase a, catalytic subunit, tandem duplicate 2	0	0	1.262307224	0.851	0.089
95	ENSDARG00000091061	slc38a3b	solute carrier family 38 member 3b	0	0	1.255505967	0.888	0.092
96	ENSDARG00000035882	rida	reactive intermediate imine deaminase A homolog	0	0	1.252955837	0.976	0.194
97	ENSDARG00000038666	igfbp1b	insulin-like growth factor binding protein 1b	0	0	1.250324681	0.862	0.115
98	ENSDARG00000078918	comtd1	catechol-O-methyltransferase domain containing 1	0	0	1.249228039	0.893	0.026
99	ENSDARG00000002197	pygl	phosphorylase, glycogen, liver	0	0	1.245993202	0.917	0.033
100	ENSDARG00000032098	c8g	complement component 8, gamma polypeptide	0	0	1.245816497	0.95	0.042
101	ENSDARG00000003523	itln3	intelectin 3	0	0	1.24540909	0.882	0.032
102	ENSDARG00000102945	ccl39.2	chemokine (C-C motif) ligand 39, duplicate 2	0	0	1.225231234	0.742	0.017
103	ENSDARG00000029388	si:dkey-90m5.4	si:dkey-90m5.4	0	0	1.221056246	0.882	0.032
104	ENSDARG00000013561	pgm1	phosphoglucomutase 1	0	0	1.184941711	0.954	0.228
105	ENSDARG00000098766	pcxa	pyruvate carboxylase a	0	0	1.167707087	0.88	0.127
106	ENSDARG00000039429	adka	adenosine kinase a	0	0	1.156873547	0.965	0.248
107	ENSDARG00000101762	fah	fumarylacetoacetate hydrolase (fumarylacetoacetase)	0	0	1.145259508	0.924	0.22
108	ENSDARG00000051912	hbxb	hemopexin b [Source:ZFIN;Acc:ZDB-GENE-060929-800]	0	0	1.140557341	0.91	0.029
109	ENSDARG00000069293	ahsg2	alpha-2-HS-glycoprotein 2	0	0	1.133245232	0.849	0.025
110	ENSDARG00000045516	itih2	inter-alpha-trypsin inhibitor heavy chain 2	0	0	1.123135149	0.873	0.025
111	ENSDARG00000070078	abcb11b	ATP-binding cassette, sub-family B (MDR/TAP), member 11b	0	0	1.115192016	0.849	0.03
112	ENSDARG00000067851	lcn15	lipocalin 15	0	0	1.10858694	0.897	0.048
113	ENSDARG00000021208	serpind1	serpin peptidase inhibitor, clade D (heparin cofactor), member 1	0	0	1.101121067	0.893	0.024
114	ENSDARG00000057498	habp2	hyaluronan binding protein 2	0	0	1.091618716	0.878	0.023
115	ENSDARG00000020956	pck2	phosphoenolpyruvate carboxykinase 2 (mitochondrial)	0	0	1.087090626	0.939	0.218
116	ENSDARG00000040781	sult3st4	sulfotransferase family 3, cytosolic sulfotransferase 4	0	0	1.084116439	0.797	0.052
117	ENSDARG00000099056	CABZ01065076.1	3-ketoacyl-CoA thiolase, mitochondrial-like [Source:NCBI gene;Acc:103910030]	0	0	1.076681055	0.915	0.197
118	ENSDARG00000086740	phyh	phytanoyl-CoA 2-hydroxylase	0	0	1.064147393	0.937	0.145
119	ENSDARG00000019532	fads2	fatty acid desaturase 2	0	0	1.063894875	0.713	0.064
120	ENSDARG00000011170	ndrg2	NDRG family member 2	0	0	1.063870036	0.917	0.194
121	ENSDARG00000070960	si:ch211-288g17.4	si:ch211-288g17.4	0	0	1.056578147	0.781	0.015
122	ENSDARG00000010312	cp	ceruloplasmin	0	0	1.043156591	0.762	0.033
123	ENSDARG00000011521	upb1	ureidopropionase, beta	0	0	1.028839708	0.895	0.102
124	ENSDARG00000020387	nipsnap3a	nipsnap homolog 3A (C. elegans)	0	0	1.028210144	0.924	0.139
125	ENSDARG00000068710	nid1a	nidogen 1a	0	0	1.008315931	0.899	0.11
126	ENSDARG00000021004	c5	complement component 5	0	0	1.007333048	0.838	0.037
127	ENSDARG00000031981	pcbd1	pterin-4 alpha-carbinolamine dehydratase/dimerization cofactor of hepatocyte nuclear factor 1 alpha	0	0	0.999219032	0.965	0.204
128	ENSDARG00000105411	si:ch211-113d11.5	si:ch211-113d11.5	0	0	0.997334518	0.613	0.012
129	ENSDARG00000014727	acox1	acyl-CoA oxidase 1, palmitoyl	0	0	0.98726963	0.875	0.172
130	ENSDARG00000039516	c8a	complement component 8, alpha polypeptide	0	0	0.971784812	0.836	0.018
131	ENSDARG00000096037	si:ch211-214j24.14	si:ch211-214j24.14	0	0	0.959488646	0.886	0.111
132	ENSDARG00000034862	f7	coagulation factor VII	0	0	0.959129789	0.847	0.035
133	ENSDARG00000027984	gstz1	glutathione S-transferase zeta 1	0	0	0.959103288	0.954	0.237
134	ENSDARG00000052816	shmt1	serine hydroxymethyltransferase 1 (soluble)	0	0	0.950667335	0.906	0.15
135	ENSDARG00000041685	si:dkey-105h12.2	si:dkey-105h12.2	0	0	0.945263965	0.816	0.021
136	ENSDARG00000090943	CABZ01033205.1	uncharacterized LOC100002960 [Source:NCBI gene;Acc:100002960]	0	0	0.922288547	0.862	0.043
137	ENSDARG00000039517	c8b	complement component 8, beta polypeptide	0	0	0.917290334	0.858	0.017
138	ENSDARG00000015662	pla2g12b	phospholipase A2, group XIIB	0	0	0.906839245	0.954	0.146
139	ENSDARG00000045299	vmo1b	vitelline membrane outer layer 1 homolog b	0	0	0.889468159	0.856	0.027
140	ENSDARG00000018459	msrb2	methionine sulfoxide reductase B2	0	0	0.886735156	0.866	0.127
141	ENSDARG00000087359	c3a.2	complement component c3a, duplicate 2	0	0	0.882559286	0.637	0.023
142	ENSDARG00000069630	tat	tyrosine aminotransferase	0	0	0.875456006	0.742	0.054
143	ENSDARG00000017444	hal	histidine ammonia-lyase	0	0	0.865448375	0.831	0.031
144	ENSDARG00000005616	bfb	complement component bfb	0	0	0.86079387	0.759	0.027
145	ENSDARG00000099633	sec14l7	SEC14-like lipid binding 7	0	0	0.849054366	0.746	0.011
146	ENSDARG00000079543	dpys	dihydropyrimidinase	0	0	0.848600738	0.761	0.026
147	ENSDARG00000029905	phyhd1	phytanoyl-CoA dioxygenase domain containing 1	0	0	0.845171742	0.869	0.107
148	ENSDARG00000019541	gpt2l	glutamic pyruvate transaminase (alanine aminotransferase) 2, like	0	0	0.844298837	0.856	0.133
149	ENSDARG00000058005	hgd	homogentisate 1,2-dioxygenase	0	0	0.844117776	0.901	0.079
150	ENSDARG00000062132	cyp4v8	cytochrome P450, family 4, subfamily V, polypeptide 8	0	0	0.84107808	0.766	0.042
151	ENSDARG00000001818	c3b.2	complement component c3b, tandem duplicate 2	0	0	0.830734602	0.772	0.021
152	ENSDARG00000008637	mttp	microsomal triglyceride transfer protein	0	0	0.828695844	0.862	0.131
153	ENSDARG00000100709	agxt2	alanine--glyoxylate aminotransferase 2	0	0	0.816749622	0.831	0.05
154	ENSDARG00000075827	f7i	coagulation factor VIIi	0	0	0.809178392	0.805	0.018
155	ENSDARG00000105187	gcshb	glycine cleavage system protein H (aminomethyl carrier), b	0	0	0.80591041	0.884	0.149
156	ENSDARG00000096533	rltgr	RAMP-like triterpene glycoside receptor	0	0	0.80107955	0.814	0.113
157	ENSDARG00000071076	ldhbb	lactate dehydrogenase Bb	0	0	0.792262111	0.657	0.026
158	ENSDARG00000092044	si:dkey-22f5.9	si:dkey-22f5.9	0	0	0.785416362	0.567	0.012
159	ENSDARG00000088911	cbln17	cerebellin 17	0	0	0.770862927	0.746	0.039
160	ENSDARG00000041645	sb:cb37	sb:cb37	0	0	0.756311203	0.659	0.02
161	ENSDARG00000061201	acsf2	acyl-CoA synthetase family member 2	0	0	0.752671835	0.823	0.118
162	ENSDARG00000105212	cfhl1	complement factor H like 1	0	0	0.75187378	0.726	0.012
163	ENSDARG00000031616	g6pca.1	glucose-6-phosphatase a, catalytic subunit, tandem duplicate 1	0	0	0.744719199	0.716	0.015
164	ENSDARG00000095963	si:ch73-361h17.1	si:ch73-361h17.1 [Source:ZFIN;Acc:ZDB-GENE-080917-52]	0	0	0.741287235	0.796	0.017
165	ENSDARG00000087697	lpl	lipoprotein lipase	0	0	0.72252072	0.797	0.093
166	ENSDARG00000046142	si:ch211-170d8.5	si:ch211-170d8.5 [Source:ZFIN;Acc:ZDB-GENE-081105-120]	0	0	0.721226305	0.779	0.018
167	ENSDARG00000074191	zgc:172253	zgc:172253	0	0	0.714030407	0.678	0.012
168	ENSDARG00000040492	mthfd1b	methylenetetrahydrofolate dehydrogenase (NADP+ dependent) 1b	0	0	0.713255762	0.77	0.08
169	ENSDARG00000088581	f10	coagulation factor X	0	0	0.701849901	0.797	0.081
170	ENSDARG00000092858	si:ch1073-126c3.2	si:ch1073-126c3.2	0	0	0.693584898	0.748	0.023
171	ENSDARG00000022631	cyp2p9	cytochrome P450, family 2, subfamily P, polypeptide 9	0	0	0.688047492	0.759	0.097
172	ENSDARG00000103760	cfhl2	complement factor H like 2	0	0	0.686543918	0.661	0.033
173	ENSDARG00000071429	tdo2a	tryptophan 2,3-dioxygenase a	0	0	0.678296237	0.56	0.014
174	ENSDARG00000105265	zgc:171534	zgc:171534	0	0	0.673697	0.538	0.012
175	ENSDARG00000053405	sord	sorbitol dehydrogenase	0	0	0.669153381	0.715	0.038
176	ENSDARG00000036237	slc27a2a	solute carrier family 27 member 2a	0	0	0.663982603	0.738	0.079
177	ENSDARG00000044365	angptl3	angiopoietin-like 3	0	0	0.658491756	0.529	0.009
178	ENSDARG00000053802	cbln5	cerebellin 5	0	0	0.653422689	0.681	0.011
179	ENSDARG00000053620	ebi3	Epstein-Barr virus induced 3	0	0	0.646027919	0.641	0.011
180	ENSDARG00000029493	f9b	coagulation factor IXb	0	0	0.640871995	0.698	0.053
181	ENSDARG00000069292	acot16	acyl-CoA thioesterase 16	0	0	0.636434957	0.646	0.011
182	ENSDARG00000055240	xdh	xanthine dehydrogenase	0	0	0.623228621	0.652	0.026
183	ENSDARG00000093569	bckdhbl	branched chain keto acid dehydrogenase E1 subunit beta, like	0	0	0.614425464	0.751	0.06
184	ENSDARG00000070394	uroc1	urocanate hydratase 1	0	0	0.613150483	0.639	0.012
185	ENSDARG00000003144	pxmp2	peroxisomal membrane protein 2	0	0	0.608143456	0.691	0.043
186	ENSDARG00000043719	c3a.6	complement component c3a, duplicate 6	0	0	0.604472896	0.667	0.019
187	ENSDARG00000103308	mst1	macrophage stimulating 1	0	0	0.582374689	0.726	0.07
188	ENSDARG00000056196	slc2a2	solute carrier family 2 member 2	0	0	0.578194346	0.674	0.046
189	ENSDARG00000035544	etnppl	ethanolamine-phosphate phospho-lyase	0	0	0.57013254	0.705	0.066
190	ENSDARG00000071579	urad	ureidoimidazoline (2-oxo-4-hydroxy-4-carboxy-5-) decarboxylase	0	0	0.567662833	0.613	0.018
191	ENSDARG00000037097	slc7a2	solute carrier family 7 member 2	0	0	0.56486219	0.593	0.028
192	ENSDARG00000055388	vtna	vitronectin a	0	0	0.560682649	0.669	0.018
193	ENSDARG00000079901	si:ch73-15n24.1	si:ch73-15n24.1	0	0	0.54672824	0.637	0.013
194	ENSDARG00000075614	apoc4	apolipoprotein C-IV	0	0	0.533989613	0.558	0.009
195	ENSDARG00000038258	proca	protein C (inactivator of coagulation factors Va and VIIIa), a	0	0	0.526962792	0.63	0.016
196	ENSDARG00000037144	cpb2	carboxypeptidase B2 (plasma)	0	0	0.516543394	0.604	0.004
197	ENSDARG00000068876	zgc:153031	zgc:153031	0	0	0.512527091	0.6	0.042
198	ENSDARG00000014053	olfm1b	olfactomedin 1b	0	0	0.497840473	0.641	0.047
199	ENSDARG00000063518	zgc:153913	zgc:153913	0	0	0.492747216	0.597	0.013
200	ENSDARG00000027065	slc38a3a	solute carrier family 38 member 3a	0	0	0.486020776	0.552	0.022
201	ENSDARG00000023157	cbln10	cerebellin 10	0	0	0.469352951	0.477	0.005
202	ENSDARG00000099821	tymp	thymidine phosphorylase	0	0	0.468859263	0.545	0.009
203	ENSDARG00000104949	slc27a1b	solute carrier family 27 member 1b	0	0	0.464998885	0.586	0.04
204	ENSDARG00000074684	mlsl	malate synthase-like	0	0	0.451800487	0.58	0.009
205	ENSDARG00000076270	adamts13	ADAM metallopeptidase with thrombospondin type 1 motif, 13	0	0	0.446700007	0.569	0.018
206	ENSDARG00000007366	AMDHD1	si:ch73-71d17.1 [Source:ZFIN;Acc:ZDB-GENE-160728-110]	0	0	0.441223664	0.521	0.012
207	ENSDARG00000070918	si:ch211-284e20.8	si:ch211-284e20.8	0	0	0.43308572	0.565	0.017
208	ENSDARG00000030872	cetp	cholesteryl ester transfer protein, plasma	0	0	0.430527117	0.554	0.011
209	ENSDARG00000058053	serping1	serpin peptidase inhibitor, clade G (C1 inhibitor), member 1	0	0	0.423250654	0.517	0.01
210	ENSDARG00000100782	F7 (1 of many)	zgc:163025 [Source:ZFIN;Acc:ZDB-GENE-070424-102]	0	0	0.419665252	0.543	0.018
211	ENSDARG00000042562	allc	allantoicase	0	0	0.409482813	0.525	0.019
212	ENSDARG00000068114	f11r.2	F11 receptor, tandem duplicate 2	0	0	0.406354571	0.503	0.009
213	ENSDARG00000019772	si:ch1073-280e3.1	si:ch1073-280e3.1	0	0	0.38426536	0.494	0.012
214	ENSDARG00000007988	masp2	mannan-binding lectin serine peptidase 2	0	0	0.378532103	0.503	0.008
215	ENSDARG00000019713	oatx	organic anion transporter X	0	0	0.347717752	0.47	0.005
216	ENSDARG00000101324	apoa1b	apolipoprotein A-Ib	3.22E-303	1.29E-307	3.850792518	1	0.83
217	ENSDARG00000015866	apoa2	apolipoprotein A-II	1.81E-302	7.31E-307	3.985143706	1	0.933
218	ENSDARG00000088390	nme4	NME/NM23 nucleoside diphosphate kinase 4	1.36E-301	5.49E-306	0.37188137	0.53	0.026
219	ENSDARG00000040298	apoa4b.1	apolipoprotein A-IV b, tandem duplicate 1	1.41E-301	5.66E-306	2.154463614	1	0.408
220	ENSDARG00000005842	cd9a	CD9 molecule a	2.10E-301	8.46E-306	0.668713369	0.783	0.107
221	ENSDARG00000022767	apobb.1	apolipoprotein Bb, tandem duplicate 1	1.59E-300	6.38E-305	1.655825899	0.963	0.261
222	ENSDARG00000079946	sqlea	squalene epoxidase a	6.43E-300	2.59E-304	0.883561318	0.744	0.098
223	ENSDARG00000009040	si:ch73-141c7.1	si:ch73-141c7.1	1.46E-299	5.89E-304	1.115105477	0.891	0.178
224	ENSDARG00000030530	slc22a2	solute carrier family 22 member 2	9.83E-299	3.96E-303	0.353475632	0.464	0.014
225	ENSDARG00000053485	aldh6a1	aldehyde dehydrogenase 6 family, member A1	2.07E-296	8.32E-301	1.430744107	0.996	0.471
226	ENSDARG00000038439	fabp10a	fatty acid binding protein 10a, liver basic	8.03E-295	3.23E-299	3.629114743	1	0.877
227	ENSDARG00000010572	slc25a25a	solute carrier family 25 member 25a	8.33E-293	3.35E-297	1.410546153	0.897	0.241
228	ENSDARG00000030254	cbln9	cerebellin 9	1.63E-291	6.57E-296	0.360361503	0.409	0.007
229	ENSDARG00000103025	hmgcs1	3-hydroxy-3-methylglutaryl-CoA synthase 1 (soluble)	1.69E-291	6.80E-296	1.26361897	0.871	0.189
230	ENSDARG00000038106	slc37a4a	solute carrier family 37 member 4a	4.17E-291	1.68E-295	0.552174623	0.645	0.064
231	ENSDARG00000004964	cyp4t8	cytochrome P450, family 4, subfamily T, polypeptide 8	6.65E-287	2.68E-291	0.524531335	0.678	0.072
232	ENSDARG00000068478	gpx4a	glutathione peroxidase 4a	9.93E-287	4.00E-291	1.903527749	1	0.421
233	ENSDARG00000044914	suclg2	succinate-CoA ligase, GDP-forming, beta subunit	1.01E-286	4.06E-291	1.11169312	0.969	0.291
234	ENSDARG00000101199	rbp4	retinol binding protein 4, plasma	7.06E-285	2.84E-289	2.142868433	1	0.48
235	ENSDARG00000005191	ahcy	adenosylhomocysteinase	1.70E-283	6.86E-288	1.590598593	0.998	0.666
236	ENSDARG00000045306	slc51a	solute carrier family 51 alpha subunit	4.42E-282	1.78E-286	0.70384486	0.799	0.119
237	ENSDARG00000042112	dio1	iodothyronine deiodinase 1	5.93E-282	2.39E-286	0.388503626	0.529	0.032
238	ENSDARG00000087143	serpina7	serpin peptidase inhibitor, clade A (alpha-1 antiproteinase, antitrypsin), member 7	8.27E-282	3.33E-286	0.694087921	0.457	0.017
239	ENSDARG00000091136	zgc:174259	zgc:174259	8.31E-282	3.35E-286	0.432244696	0.403	0.008
240	ENSDARG00000018146	gpx1a	glutathione peroxidase 1a	6.88E-281	2.77E-285	1.142319547	0.982	0.341
241	ENSDARG00000013522	pck1	phosphoenolpyruvate carboxykinase 1 (soluble)	8.60E-280	3.46E-284	1.442868755	0.956	0.248
242	ENSDARG00000017882	rdh1	retinol dehydrogenase 1	1.11E-277	4.46E-282	0.638673187	0.772	0.112
243	ENSDARG00000052712	suclg1	succinate-CoA ligase, alpha subunit	3.15E-277	1.27E-281	1.343576561	0.998	0.583
244	ENSDARG00000075881	si:ch211-39k3.2	si:ch211-39k3.2	1.76E-276	7.09E-281	0.732753673	0.775	0.12
245	ENSDARG00000023290	fabp3	fatty acid binding protein 3, muscle and heart	1.86E-276	7.49E-281	1.547719994	1	0.619
246	ENSDARG00000026904	cbln13	cerebellin 13	2.13E-275	8.58E-280	0.285282876	0.354	0.001
247	ENSDARG00000069464	cox7a1	cytochrome c oxidase subunit 7A1	8.04E-275	3.24E-279	0.826466283	0.908	0.194
248	ENSDARG00000038424	c4b	complement 4B (Chido blood group)	9.53E-275	3.84E-279	0.39030687	0.516	0.03
249	ENSDARG00000103785	sult2st2	sulfotransferase family 2, cytosolic sulfotransferase 2	2.49E-274	1.00E-278	0.875559044	0.93	0.192
250	ENSDARG00000093193	chia.6	chitinase, acidic.6	5.04E-274	2.03E-278	0.406329895	0.514	0.03
251	ENSDARG00000027992	hao2	hydroxyacid oxidase 2 (long chain)	7.24E-274	2.91E-278	0.448493515	0.569	0.046
252	ENSDARG00000043457	gapdh	glyceraldehyde-3-phosphate dehydrogenase	2.52E-272	1.02E-276	1.758551073	1	0.612
253	ENSDARG00000100753	CABZ01076275.1	scavenger receptor class B, member 2b [Source:NCBI gene;Acc:564077]	4.41E-272	1.77E-276	0.498610023	0.678	0.077
254	ENSDARG00000016704	pbld	phenazine biosynthesis like protein domain containing	7.83E-269	3.15E-273	0.468385111	0.643	0.069
255	ENSDARG00000020143	pah	phenylalanine hydroxylase	2.36E-268	9.49E-273	0.416166746	0.484	0.025
256	ENSDARG00000038881	acaa2	acetyl-CoA acyltransferase 2	2.82E-268	1.14E-272	1.00151253	0.915	0.26
257	ENSDARG00000002764	miox	myo-inositol oxygenase	1.05E-267	4.22E-272	0.290989433	0.396	0.009
258	ENSDARG00000019260	dhrs9	dehydrogenase/reductase (SDR family) member 9	1.60E-266	6.43E-271	0.753108696	0.877	0.164
259	ENSDARG00000004687	acaa1	acetyl-CoA acyltransferase 1	3.12E-266	1.26E-270	0.594633391	0.775	0.125
260	ENSDARG00000018529	lipf	lipase, gastric	1.74E-265	7.00E-270	0.740934204	0.867	0.188
261	ENSDARG00000053684	aldob	aldolase b, fructose-bisphosphate	1.03E-264	4.14E-269	1.850555707	1	0.7
262	ENSDARG00000037679	zgc:103678	zgc:103678	1.34E-264	5.38E-269	0.497153737	0.604	0.059
263	ENSDARG00000100952	wu:fj16a03	wu:fj16a03	2.52E-264	1.01E-268	1.082156323	0.952	0.284
264	ENSDARG00000054202	hbl4	hexose-binding lectin 4	4.05E-264	1.63E-268	0.331620819	0.401	0.011
265	ENSDARG00000098724	rgrb	retinal G protein coupled receptor b	4.52E-264	1.82E-268	0.742322664	0.862	0.18
266	ENSDARG00000095082	ITLN1	see annotation note	7.25E-264	2.92E-268	0.289574827	0.376	0.007
267	ENSDARG00000091916	ugt5b4	UDP glucuronosyltransferase 5 family, polypeptide B4	2.61E-263	1.05E-267	0.516914415	0.549	0.044
268	ENSDARG00000076386	epdl1	ependymin-like 1	1.28E-261	5.15E-266	0.794144029	0.976	0.215
269	ENSDARG00000098645	rgn	regucalcin	2.43E-261	9.80E-266	0.5723755	0.75	0.117
270	ENSDARG00000060153	h6pd	hexose-6-phosphate dehydrogenase (glucose 1-dehydrogenase)	3.69E-261	1.48E-265	0.439203305	0.562	0.049
271	ENSDARG00000014488	ca2	carbonic anhydrase II	9.90E-261	3.99E-265	0.761554462	0.906	0.212
272	ENSDARG00000023820	faxdc2	fatty acid hydroxylase domain containing 2	1.96E-260	7.88E-265	0.585034206	0.875	0.16
273	ENSDARG00000095863	afp4	antifreeze protein type IV	2.88E-259	1.16E-263	1.700513216	1	0.497
274	ENSDARG00000057121	c7b	complement component 7b	6.00E-258	2.42E-262	1.236879736	0.604	0.066
275	ENSDARG00000100731	zgc:101540	zgc:101540	1.50E-257	6.05E-262	0.567402972	0.702	0.101
276	ENSDARG00000061585	cyp4v7	cytochrome P450, family 4, subfamily V, polypeptide 7	2.67E-257	1.07E-261	0.342520073	0.449	0.021
277	ENSDARG00000077960	si:ch211-186e20.7	si:ch211-186e20.7	6.53E-257	2.63E-261	0.354920641	0.4	0.012
278	ENSDARG00000102076	spink2.1	serine peptidase inhibitor, Kazal type 2, tandem duplicate 1	8.07E-257	3.25E-261	0.873876252	0.895	0.212
279	ENSDARG00000018426	aldh7a1	aldehyde dehydrogenase 7 family, member A1	8.57E-257	3.45E-261	0.924073611	0.939	0.309
280	ENSDARG00000040190	qdpra	quinoid dihydropteridine reductase a	9.05E-254	3.65E-258	0.772532282	0.893	0.195
281	ENSDARG00000098368	aplp1	amyloid beta (A4) precursor-like protein 1	2.95E-252	1.19E-256	0.323885062	0.506	0.033
282	ENSDARG00000013371	isoc2	isochorismatase domain containing 2	4.44E-252	1.79E-256	0.687235246	0.84	0.178
283	ENSDARG00000041797	cx28.9	connexin 28.9	3.54E-251	1.42E-255	0.556330539	0.624	0.074
284	ENSDARG00000098588	gchfr	GTP cyclohydrolase I feedback regulator	2.27E-250	9.13E-255	0.512175653	0.691	0.094
285	ENSDARG00000062549	acmsd	aminocarboxymuconate semialdehyde decarboxylase	2.33E-249	9.39E-254	0.44673271	0.571	0.057
286	ENSDARG00000069439	ptgdsa	prostaglandin D2 synthase a	6.48E-249	2.61E-253	0.317122409	0.451	0.024
287	ENSDARG00000041068	got2a	glutamic-oxaloacetic transaminase 2a, mitochondrial	1.48E-248	5.94E-253	0.658850516	0.766	0.139
288	ENSDARG00000007289	metrnlb	meteorin like, glial cell differentiation regulator b	4.92E-248	1.98E-252	0.3310939	0.418	0.017
289	ENSDARG00000101074	glud1b	glutamate dehydrogenase 1b	1.48E-247	5.95E-252	1.445677579	0.993	0.519
290	ENSDARG00000003869	decr1	2,4-dienoyl CoA reductase 1, mitochondrial	7.15E-247	2.88E-251	0.541609436	0.731	0.12
291	ENSDARG00000009160	kmo	kynurenine 3-monooxygenase	2.44E-244	9.84E-249	0.417989709	0.576	0.059
292	ENSDARG00000039211	zgc:77439	zgc:77439	1.08E-242	4.35E-247	0.492767581	0.731	0.114
293	ENSDARG00000006811	sult1st6	sulfotransferase family 1, cytosolic sulfotransferase 6	7.65E-239	3.08E-243	0.479977657	0.591	0.066
294	ENSDARG00000042953	cyp2n13	cytochrome P450, family 2, subfamily N, polypeptide 13	1.52E-238	6.13E-243	0.734034407	0.796	0.144
295	ENSDARG00000012915	ech1	enoyl CoA hydratase 1, peroxisomal	5.87E-238	2.36E-242	0.57731489	0.772	0.148
296	ENSDARG00000103811	agla	amylo-alpha-1, 6-glucosidase, 4-alpha-glucanotransferase a	1.27E-237	5.11E-242	0.374043249	0.54	0.05
297	ENSDARG00000006526	fn1b	fibronectin 1b	2.13E-237	8.59E-242	1.230162459	0.971	0.339
298	ENSDARG00000076056	IYD	si:ch211-286f9.2 [Source:ZFIN;Acc:ZDB-GENE-090313-109]	2.78E-237	1.12E-241	0.325249353	0.468	0.032
299	ENSDARG00000014572	chpt1	choline phosphotransferase 1	3.36E-237	1.35E-241	0.763484815	0.823	0.179
300	ENSDARG00000023176	tdo2b	tryptophan 2,3-dioxygenase b	7.75E-235	3.12E-239	0.397427759	0.376	0.012
301	ENSDARG00000059035	porb	P450 (cytochrome) oxidoreductase b	4.29E-234	1.73E-238	0.782850975	0.836	0.197
302	ENSDARG00000027609	hpn	hepsin	2.42E-230	9.76E-235	0.482944367	0.665	0.094
303	ENSDARG00000053480	aqp9b	aquaporin 9b	1.31E-229	5.27E-234	0.298158805	0.328	0.005
304	ENSDARG00000098589	cyb5a	cytochrome b5 type A (microsomal)	6.59E-229	2.66E-233	1.052063211	0.987	0.495
305	ENSDARG00000017772	mdh1aa	malate dehydrogenase 1Aa, NAD (soluble)	7.53E-228	3.03E-232	1.217477801	0.998	0.56
306	ENSDARG00000102412	eci2	enoyl-CoA delta isomerase 2	1.41E-227	5.69E-232	0.590521192	0.761	0.15
307	ENSDARG00000029476	ldlra	low density lipoprotein receptor a	2.45E-227	9.88E-232	0.626522216	0.687	0.112
308	ENSDARG00000038297	aspdh	aspartate dehydrogenase domain containing	3.40E-227	1.37E-231	0.343050279	0.508	0.045
309	ENSDARG00000022165	mgst1.2	microsomal glutathione S-transferase 1.2	3.07E-226	1.24E-230	1.173564305	0.982	0.438
310	ENSDARG00000069375	zgc:162608	zgc:162608	2.76E-225	1.11E-229	0.405463685	0.392	0.018
311	ENSDARG00000037057	gcdha	glutaryl-CoA dehydrogenase a	2.42E-224	9.76E-229	0.427664823	0.635	0.089
312	ENSDARG00000055078	chac2	ChaC, cation transport regulator homolog 2 (E. coli)	6.52E-224	2.62E-228	0.314645293	0.414	0.022
313	ENSDARG00000077777	tmsb4x	thymosin beta 4 X-linked	3.31E-223	1.33E-227	-2.656502498	0.943	0.981
314	ENSDARG00000018944	hoga1	4-hydroxy-2-oxoglutarate aldolase 1	9.75E-222	3.93E-226	0.372587463	0.556	0.062
315	ENSDARG00000043587	srd5a2a	steroid-5-alpha-reductase, alpha polypeptide 2a	1.04E-221	4.19E-226	0.501619823	0.713	0.112
316	ENSDARG00000079271	dcxr	dicarbonyl/L-xylulose reductase	1.94E-220	7.83E-225	0.433218969	0.567	0.067
317	ENSDARG00000101239	hsd17b4	hydroxysteroid (17-beta) dehydrogenase 4	6.39E-220	2.57E-224	0.440589582	0.621	0.086
318	ENSDARG00000087693	atox1	antioxidant 1 copper chaperone	4.50E-218	1.81E-222	1.099396568	0.994	0.66
319	ENSDARG00000045248	h3f3d	H3 histone, family 3D	1.78E-217	7.18E-222	-1.489602841	0.884	0.961
320	ENSDARG00000018361	sult1st3	sulfotransferase family 1, cytosolic sulfotransferase 3	3.43E-217	1.38E-221	0.50766557	0.556	0.063
321	ENSDARG00000005643	gcat	glycine C-acetyltransferase	1.19E-216	4.79E-221	0.458960106	0.656	0.1
322	ENSDARG00000076280	ppp1r1b	protein phosphatase 1, regulatory (inhibitor) subunit 1B	4.80E-214	1.93E-218	0.30377859	0.455	0.034
323	ENSDARG00000006220	ugt1a7	UDP glucuronosyltransferase 1 family, polypeptide A7	1.85E-210	7.47E-215	0.671879566	0.919	0.252
324	ENSDARG00000019976	idi1	isopentenyl-diphosphate delta isomerase 1	3.65E-210	1.47E-214	0.800770017	0.783	0.185
325	ENSDARG00000042069	pebp1	phosphatidylethanolamine binding protein 1	2.44E-209	9.83E-214	0.293315754	0.442	0.033
326	ENSDARG00000070780	rln3a	relaxin 3a	1.38E-208	5.58E-213	1.496161406	0.602	0.093
327	ENSDARG00000059805	slc25a38a	solute carrier family 25 member 38a	3.41E-207	1.37E-211	0.509504844	0.608	0.089
328	ENSDARG00000061896	slco2a1	solute carrier organic anion transporter family, member 2A1	7.72E-207	3.11E-211	0.429371006	0.551	0.067
329	ENSDARG00000077138	zgc:195173	zgc:195173	6.35E-205	2.56E-209	0.417776154	0.761	0.145
330	ENSDARG00000042214	tmem243a	transmembrane protein 243, mitochondrial a	9.32E-205	3.75E-209	0.300678216	0.438	0.034
331	ENSDARG00000059700	agmat	agmatine ureohydrolase (agmatinase)	2.39E-204	9.61E-209	0.409392143	0.617	0.09
332	ENSDARG00000103759	fahd2a	fumarylacetoacetate hydrolase domain containing 2A	7.35E-204	2.96E-208	0.405877591	0.576	0.078
333	ENSDARG00000036776	aldh8a1	aldehyde dehydrogenase 8 family, member A1	1.51E-203	6.08E-208	0.368203452	0.547	0.068
334	ENSDARG00000022689	itgb1b.2	integrin, beta 1b.2	7.76E-203	3.13E-207	0.312406095	0.431	0.033
335	ENSDARG00000043848	sod1	superoxide dismutase 1, soluble	2.19E-201	8.80E-206	1.033912807	1	0.771
336	ENSDARG00000099546	kynu	kynureninase	5.52E-201	2.22E-205	0.285765584	0.448	0.038
337	ENSDARG00000038312	rcl1	RNA terminal phosphate cyclase-like 1	2.89E-200	1.16E-204	0.660097221	0.842	0.223
338	ENSDARG00000087188	nfil3-6	nuclear factor, interleukin 3 regulated, member 6	3.30E-197	1.33E-201	0.929357959	0.867	0.263
339	ENSDARG00000104172	diabloa	diablo, IAP-binding mitochondrial protein a	5.53E-197	2.23E-201	0.679971783	0.466	0.046
340	ENSDARG00000067805	ggcx	gamma-glutamyl carboxylase	1.33E-193	5.34E-198	0.375498161	0.532	0.066
341	ENSDARG00000057378	selenou1a	selenoprotein U 1a	5.09E-193	2.05E-197	0.62830141	0.888	0.291
342	ENSDARG00000041703	rrbp1b	ribosome binding protein 1b	8.29E-193	3.34E-197	0.4663239	0.68	0.124
343	ENSDARG00000060362	nadkb	NAD kinase b	5.40E-192	2.17E-196	0.406958981	0.595	0.092
344	ENSDARG00000036161	hnrnpa0l	heterogeneous nuclear ribonucleoprotein A0, like	1.58E-190	6.35E-195	-1.309672667	0.88	0.941
345	ENSDARG00000042620	gstr	glutathione S-transferase rho	4.83E-190	1.94E-194	0.908331373	0.985	0.457
346	ENSDARG00000056167	hspe1	heat shock 10 protein 1	1.05E-188	4.24E-193	1.030261638	0.998	0.703
347	ENSDARG00000038900	acadm	acyl-CoA dehydrogenase medium chain	7.93E-188	3.19E-192	0.775425186	0.917	0.384
348	ENSDARG00000006840	gnmt	glycine N-methyltransferase	5.29E-186	2.13E-190	0.662729514	0.788	0.206
349	ENSDARG00000071353	MGARP	si:ch211-235e9.8	2.09E-184	8.40E-189	0.721435293	0.923	0.36
350	ENSDARG00000062054	cpt1ab	carnitine palmitoyltransferase 1Ab (liver)	2.73E-184	1.10E-188	0.420759076	0.604	0.1
351	ENSDARG00000040248	crata	carnitine O-acetyltransferase a	1.01E-183	4.06E-188	0.297424457	0.503	0.062
352	ENSDARG00000056410	fdx1	ferredoxin 1	1.06E-183	4.28E-188	0.704943632	0.902	0.314
353	ENSDARG00000009447	atp5mc3b	ATP synthase membrane subunit c locus 3b	1.99E-183	8.02E-188	0.695464263	1	0.977
354	ENSDARG00000070892	si:ch211-262h13.5	si:ch211-262h13.5	5.10E-183	2.05E-187	0.26972977	0.263	0.004
355	ENSDARG00000042533	gstm.1	glutathione S-transferase mu, tandem duplicate 1	1.01E-182	4.06E-187	0.661194309	0.878	0.288
356	ENSDARG00000005185	cpn1	carboxypeptidase N, polypeptide 1	7.54E-182	3.04E-186	0.361966825	0.843	0.187
357	ENSDARG00000044525	pparda	peroxisome proliferator-activated receptor delta a	7.68E-182	3.09E-186	0.31440485	0.516	0.064
358	ENSDARG00000099766	myl12.1	myosin, light chain 12, genome duplicate 1	8.45E-182	3.40E-186	-1.232702738	0.902	0.938
359	ENSDARG00000041787	cx32.3	connexin 32.3	8.88E-181	3.57E-185	0.399486129	0.492	0.061
360	ENSDARG00000095157	zgc:163080	zgc:163080	1.06E-180	4.27E-185	0.821610847	0.937	0.403
361	ENSDARG00000000069	dap	death-associated protein	1.19E-180	4.80E-185	0.827815945	0.978	0.441
362	ENSDARG00000025350	prdx2	peroxiredoxin 2	2.81E-180	1.13E-184	0.985553877	1	0.894
363	ENSDARG00000056510	gstk1	glutathione S-transferase kappa 1	5.35E-180	2.16E-184	0.648297031	0.871	0.292
364	ENSDARG00000017728	phb2b	prohibitin 2b	5.86E-179	2.36E-183	0.563454205	0.718	0.167
365	ENSDARG00000098831	gcdhb	glutaryl-CoA dehydrogenase b	1.31E-178	5.28E-183	0.27855553	0.47	0.053
366	ENSDARG00000002523	hsdl2	hydroxysteroid dehydrogenase like 2	4.41E-178	1.77E-182	0.666145287	0.921	0.369
367	ENSDARG00000069752	ckba	creatine kinase, brain a	4.42E-178	1.78E-182	0.815346438	0.967	0.475
368	ENSDARG00000094879	si:dkey-277m11.2	si:dkey-277m11.2	1.81E-177	7.28E-182	0.293890331	0.381	0.029
369	ENSDARG00000044751	ddt	D-dopachrome tautomerase	4.05E-177	1.63E-181	0.745909657	0.959	0.406
370	ENSDARG00000102202	phospho2	phosphatase, orphan 2	2.11E-176	8.51E-181	0.305465721	0.477	0.056
371	ENSDARG00000017794	sdr16c5b	short chain dehydrogenase/reductase family 16C, member 5b	2.43E-176	9.80E-181	0.607930353	0.75	0.184
372	ENSDARG00000037495	rtn4rl2b	reticulon 4 receptor-like 2b	2.85E-176	1.15E-180	0.458958217	0.378	0.029
373	ENSDARG00000057128	hadhaa	hydroxyacyl-CoA dehydrogenase trifunctional multienzyme complex subunit alpha a	3.95E-176	1.59E-180	0.47855569	0.718	0.163
374	ENSDARG00000075015	soul5	heme-binding protein soul5	4.15E-176	1.67E-180	0.823230317	0.713	0.17
375	ENSDARG00000053215	me1	malic enzyme 1, NADP(+)-dependent, cytosolic	7.82E-176	3.15E-180	0.271576543	0.359	0.024
376	ENSDARG00000103226	dhcr7	7-dehydrocholesterol reductase	2.53E-175	1.02E-179	0.452310049	0.597	0.106
377	ENSDARG00000036481	tcn2	transcobalamin II	1.05E-174	4.23E-179	0.552207991	0.79	0.182
378	ENSDARG00000027572	as3mt	arsenite methyltransferase	1.24E-174	5.00E-179	0.260595793	0.405	0.036
379	ENSDARG00000037061	aldh9a1b	aldehyde dehydrogenase 9 family, member A1b	7.01E-174	2.82E-178	0.309084786	0.488	0.061
380	ENSDARG00000062077	acsbg1	acyl-CoA synthetase bubblegum family member 1	1.38E-173	5.55E-178	0.259554013	0.343	0.021
381	ENSDARG00000039007	eno3	enolase 3, (beta, muscle)	3.20E-173	1.29E-177	0.789851764	0.978	0.698
382	ENSDARG00000093448	mpc1	mitochondrial pyruvate carrier 1	5.06E-173	2.04E-177	0.727690591	0.991	0.515
383	ENSDARG00000099154	CABZ01032488.1	wu:fb14d09 [Source:NCBI gene;Acc:100536795]	5.87E-172	2.36E-176	0.614730553	0.856	0.272
384	ENSDARG00000070038	rbp2a	retinol binding protein 2a, cellular	6.90E-172	2.78E-176	0.483221281	0.987	0.454
385	ENSDARG00000010717	chchd10	coiled-coil-helix-coiled-coil-helix domain containing 10	1.27E-171	5.11E-176	0.785582851	0.926	0.398
386	ENSDARG00000061274	lss	lanosterol synthase (2,3-oxidosqualene-lanosterol cyclase)	1.72E-171	6.95E-176	0.34720704	0.446	0.049
387	ENSDARG00000002344	tubb4b	tubulin, beta 4B class IVb	4.34E-169	1.75E-173	-1.501793274	0.82	0.938
388	ENSDARG00000095464	gstt2	glutathione S-transferase theta 2	1.03E-168	4.14E-173	0.300376133	0.494	0.066
389	ENSDARG00000070584	clic5b	chloride intracellular channel 5b	1.41E-168	5.69E-173	0.442776707	0.722	0.16
390	ENSDARG00000104207	pcyt1bb	phosphate cytidylyltransferase 1, choline, beta b	2.28E-168	9.18E-173	0.257436857	0.398	0.037
391	ENSDARG00000102808	calr3b	calreticulin 3b	9.31E-168	3.75E-172	0.975901386	0.904	0.402
392	ENSDARG00000099499	ndufa4l	NADH:ubiquinone oxidoreductase subunit A4, like	6.29E-166	2.53E-170	0.632087196	0.998	0.928
393	ENSDARG00000055550	FO834888.1	caspase-7-like [Source:NCBI gene;Acc:100331324]	8.28E-166	3.33E-170	0.366640627	0.435	0.047
394	ENSDARG00000099106	afmid	arylformamidase	1.48E-164	5.97E-169	0.421357917	0.654	0.139
395	ENSDARG00000051940	ugt2a1	UDP glucuronosyltransferase 2 family, polypeptide A1	4.77E-164	1.92E-168	0.485267672	0.729	0.174
396	ENSDARG00000042853	ivd	isovaleryl-CoA dehydrogenase	4.81E-164	1.94E-168	0.515636822	0.773	0.213
397	ENSDARG00000102829	cobll1b	cordon-bleu WH2 repeat protein-like 1b	1.08E-163	4.34E-168	0.334569746	0.517	0.075
398	ENSDARG00000093235	TST	zgc:162544 [Source:ZFIN;Acc:ZDB-GENE-030131-9020]	9.68E-163	3.90E-167	0.361895258	0.604	0.112
399	ENSDARG00000058389	ccl19a.1	chemokine (C-C motif) ligand 19a, tandem duplicate 1	1.50E-162	6.05E-167	0.27739737	0.529	0.079
400	ENSDARG00000100482	pmt	phosphoethanolamine methyltransferase	1.58E-162	6.35E-167	0.432953774	0.576	0.103
401	ENSDARG00000030781	acads	acyl-CoA dehydrogenase short chain	1.76E-162	7.09E-167	0.330453592	0.483	0.067
402	ENSDARG00000042332	plin2	perilipin 2	5.99E-162	2.41E-166	0.920306836	0.849	0.294
403	ENSDARG00000027009	zgc:85777	zgc:85777	1.65E-161	6.63E-166	0.415395684	0.67	0.145
404	ENSDARG00000037961	rcn3	reticulocalbin 3, EF-hand calcium binding domain	3.65E-161	1.47E-165	0.320544126	0.427	0.048
405	ENSDARG00000059770	cpt1aa	carnitine palmitoyltransferase 1Aa (liver)	1.48E-160	5.98E-165	0.258826855	0.405	0.041
406	ENSDARG00000018002	eci1	enoyl-CoA delta isomerase 1	4.22E-160	1.70E-164	0.473860995	0.698	0.167
407	ENSDARG00000052856	khdrbs1a	KH domain containing, RNA binding, signal transduction associated 1a	4.37E-159	1.76E-163	-1.247916875	0.661	0.891
408	ENSDARG00000003952	pfn2	profilin 2	5.01E-159	2.02E-163	-1.321403672	0.748	0.9
409	ENSDARG00000094978	si:ch73-18b11.2	si:ch73-18b11.2	8.55E-159	3.44E-163	0.308399017	0.418	0.047
410	ENSDARG00000055185	tm4sf5	transmembrane 4 L six family member 5	1.84E-158	7.40E-163	0.418000156	0.661	0.137
411	ENSDARG00000039914	gapdhs	glyceraldehyde-3-phosphate dehydrogenase, spermatogenic	3.92E-158	1.58E-162	-2.210942946	0.449	0.842
412	ENSDARG00000013351	cirbpb	cold inducible RNA binding protein b	6.42E-157	2.59E-161	-1.164842093	0.991	0.968
413	ENSDARG00000040890	fdps	farnesyl diphosphate synthase (farnesyl pyrophosphate synthetase, dimethylallyltranstransferase, geranyltranstransferase)	1.01E-156	4.08E-161	0.850489399	0.751	0.231
414	ENSDARG00000001578	echs1	enoyl CoA hydratase, short chain, 1, mitochondrial	1.12E-156	4.49E-161	0.578944227	0.851	0.308
415	ENSDARG00000007127	acat2	acetyl-CoA acetyltransferase 2	9.73E-156	3.92E-160	0.35473367	0.573	0.103
416	ENSDARG00000046098	ebp	EBP cholestenol delta-isomerase	6.25E-155	2.52E-159	0.595124165	0.676	0.163
417	ENSDARG00000003570	hsp90b1	heat shock protein 90, beta (grp94), member 1	2.33E-152	9.39E-157	0.883954501	0.871	0.369
418	ENSDARG00000101406	rplp2	ribosomal protein, large P2	3.24E-152	1.30E-156	-0.550056172	1	0.997
419	ENSDARG00000011665	aldoaa	aldolase a, fructose-bisphosphate, a	3.62E-152	1.46E-156	-1.661592665	0.483	0.858
420	ENSDARG00000015978	COX5B	zgc:86599 [Source:ZFIN;Acc:ZDB-GENE-040625-180]	7.17E-152	2.89E-156	0.667274978	1	0.932
421	ENSDARG00000038865	acox3	acyl-CoA oxidase 3, pristanoyl	1.08E-150	4.34E-155	0.259335232	0.414	0.049
422	ENSDARG00000101423	cyp2y3	cytochrome P450, family 2, subfamily Y, polypeptide 3	9.24E-150	3.72E-154	0.409575625	0.619	0.128
423	ENSDARG00000022438	cox6a1	cytochrome c oxidase subunit 6A1	1.32E-149	5.30E-154	0.685081354	0.998	0.915
424	ENSDARG00000025595	agmo	alkylglycerol monooxygenase	1.92E-149	7.71E-154	0.36480079	0.628	0.125
425	ENSDARG00000040553	tmem97	transmembrane protein 97	1.33E-148	5.37E-153	0.429695768	0.691	0.166
426	ENSDARG00000105384	si:dkey-23a13.22	si:dkey-23a13.22	2.47E-148	9.96E-153	0.516794755	0.39	0.044
427	ENSDARG00000037870	actb2	actin, beta 2	2.78E-147	1.12E-151	-1.041395804	0.998	0.996
428	ENSDARG00000036636	ebpl	EBP like	5.51E-146	2.22E-150	0.277183875	0.442	0.059
429	ENSDARG00000056008	atp5mc1	ATP synthase membrane subunit c locus 1	6.24E-145	2.51E-149	0.791389951	0.998	0.808
430	ENSDARG00000099351	igfbp1a	insulin-like growth factor binding protein 1a	7.81E-145	3.15E-149	0.757182654	0.989	0.607
431	ENSDARG00000006031	abat	4-aminobutyrate aminotransferase	1.23E-144	4.94E-149	0.278925365	0.49	0.077
432	ENSDARG00000025904	tecrb	trans-2,3-enoyl-CoA reductase b	4.15E-144	1.67E-148	0.453602037	0.694	0.181
433	ENSDARG00000068992	hspa8	heat shock protein 8	5.37E-144	2.16E-148	-0.654098347	1	0.997
434	ENSDARG00000104085	abcd3a	ATP-binding cassette, sub-family D (ALD), member 3a	7.38E-144	2.97E-148	0.491888472	0.764	0.224
435	ENSDARG00000032431	mpv17	mitochondrial inner membrane protein MPV17	8.51E-144	3.43E-148	0.263438834	0.446	0.061
436	ENSDARG00000016649	akr7a3	aldo-keto reductase family 7, member A3 (aflatoxin aldehyde reductase)	1.79E-143	7.20E-148	0.310153285	0.486	0.08
437	ENSDARG00000009250	etfb	electron transfer flavoprotein subunit beta	1.11E-142	4.46E-147	0.681270118	0.941	0.53
438	ENSDARG00000104818	si:ch211-93f2.1	si:ch211-93f2.1 [Source:ZFIN;Acc:ZDB-GENE-041014-96]	1.28E-142	5.15E-147	0.378382474	0.748	0.183
439	ENSDARG00000028017	tp53inp1	tumor protein p53 inducible nuclear protein 1	3.32E-142	1.34E-146	0.443888923	0.751	0.206
440	ENSDARG00000024478	mpc2	mitochondrial pyruvate carrier 2	4.08E-140	1.64E-144	0.566547498	0.893	0.386
441	ENSDARG00000026376	aco1	aconitase 1, soluble	3.56E-139	1.43E-143	0.646838357	0.908	0.427
442	ENSDARG00000031657	fahd1	fumarylacetoacetate hydrolase domain containing 1	1.10E-138	4.44E-143	0.403104144	0.564	0.116
443	ENSDARG00000056203	si:ch211-201h21.5	si:ch211-201h21.5	5.41E-138	2.18E-142	0.284710088	0.481	0.077
444	ENSDARG00000094265	si:dkey-183n20.15	si:dkey-183n20.15	1.20E-136	4.83E-141	0.338420985	0.453	0.07
445	ENSDARG00000005675	sec61a1l	SEC61 translocon alpha 1 subunit, like	1.71E-136	6.89E-141	0.52021271	0.694	0.192
446	ENSDARG00000017422	apmap	adipocyte plasma membrane associated protein	6.83E-135	2.75E-139	0.400156792	0.632	0.156
447	ENSDARG00000052942	aspg	asparaginase homolog (S. cerevisiae)	9.86E-134	3.97E-138	0.294528462	0.483	0.081
448	ENSDARG00000103672	cirbpa	cold inducible RNA binding protein a	3.07E-133	1.24E-137	-1.414045087	0.873	0.93
449	ENSDARG00000018069	rdh12	retinol dehydrogenase 12	1.14E-132	4.57E-137	0.252849348	0.341	0.036
450	ENSDARG00000004251	dhfr	dihydrofolate reductase	1.74E-132	7.02E-137	0.387966149	0.587	0.129
451	ENSDARG00000042876	abracl	ABRA C-terminal like	6.29E-132	2.53E-136	-1.12205128	0.092	0.68
452	ENSDARG00000005251	rpe	ribulose-5-phosphate-3-epimerase	6.67E-132	2.69E-136	0.416932017	0.692	0.189
453	ENSDARG00000103271	pla2g15	phospholipase A2, group XV	8.48E-132	3.41E-136	0.405759331	0.63	0.155
454	ENSDARG00000060316	cish	cytokine inducible SH2-containing protein	1.01E-131	4.07E-136	0.362102652	0.575	0.122
455	ENSDARG00000088091	pfn1	profilin 1	2.48E-131	9.97E-136	-2.348410178	0.313	0.76
456	ENSDARG00000039830	gng5	guanine nucleotide binding protein (G protein), gamma 5	6.43E-131	2.59E-135	-0.98725024	0.464	0.814
457	ENSDARG00000099819	sb:cb1058	sb:cb1058	1.23E-130	4.94E-135	0.478171768	0.672	0.176
458	ENSDARG00000018600	retsat	retinol saturase (all-trans-retinol 13,14-reductase)	5.98E-130	2.41E-134	0.451678344	0.72	0.209
459	ENSDARG00000045847	si:ch211-214j24.10	si:ch211-214j24.10	1.12E-129	4.51E-134	0.851338005	0.93	0.59
460	ENSDARG00000059054	pdk2b	pyruvate dehydrogenase kinase, isozyme 2b	3.45E-128	1.39E-132	0.32129129	0.521	0.099
461	ENSDARG00000052575	arl13a	ADP-ribosylation factor-like 13A	6.60E-127	2.66E-131	0.283865143	0.236	0.012
462	ENSDARG00000018534	slc6a9	solute carrier family 6 member 9	7.05E-126	2.84E-130	0.254333939	0.359	0.044
463	ENSDARG00000045514	atp5f1c	ATP synthase F1 subunit gamma	1.21E-125	4.87E-130	0.591208494	0.989	0.784
464	ENSDARG00000016074	cryz	crystallin, zeta (quinone reductase)	2.98E-125	1.20E-129	0.264400837	0.468	0.083
465	ENSDARG00000075132	fh	fumarate hydratase	8.99E-125	3.62E-129	0.473844803	0.799	0.278
466	ENSDARG00000017624	krt4	keratin 4	3.43E-124	1.38E-128	-3.364433276	0.726	0.873
467	ENSDARG00000040401	slc25a20	solute carrier family 25 member 20	7.51E-124	3.02E-128	0.505113831	0.823	0.318
468	ENSDARG00000039486	bag3	BCL2 associated athanogene 3	5.29E-123	2.13E-127	0.399079054	0.481	0.09
469	ENSDARG00000040158	cdc42l	cell division cycle 42, like	5.30E-123	2.14E-127	-0.938455477	0.254	0.723
470	ENSDARG00000033738	zgc:153867	zgc:153867	5.55E-123	2.24E-127	-1.10105774	0.871	0.903
471	ENSDARG00000040439	rsl24d1	ribosomal L24 domain containing 1	8.75E-123	3.52E-127	-0.836644466	0.961	0.957
472	ENSDARG00000105116	p4hb	prolyl 4-hydroxylase, beta polypeptide	2.98E-122	1.20E-126	0.83445937	0.945	0.585
473	ENSDARG00000040988	tpi1b	triosephosphate isomerase 1b	2.41E-121	9.69E-126	0.475545332	0.993	0.775
474	ENSDARG00000088357	acadl	acyl-CoA dehydrogenase long chain	3.08E-121	1.24E-125	0.412186674	0.753	0.242
475	ENSDARG00000076532	si:ch211-222l21.1	si:ch211-222l21.1	9.69E-121	3.90E-125	-1.68553365	0.368	0.772
476	ENSDARG00000057026	ran	RAN, member RAS oncogene family	2.06E-120	8.28E-125	-0.827751491	0.932	0.949
477	ENSDARG00000076223	SERP1	zgc:92744	1.07E-119	4.31E-124	0.512270557	0.991	0.776
478	ENSDARG00000010862	amt	aminomethyltransferase	1.41E-117	5.67E-122	0.250464007	0.427	0.072
479	ENSDARG00000017960	sfxn2	sideroflexin 2	1.97E-117	7.93E-122	0.259341843	0.479	0.093
480	ENSDARG00000006019	tktb	transketolase b	2.51E-116	1.01E-120	0.590165765	0.937	0.515
481	ENSDARG00000020984	slc16a10	solute carrier family 16 member 10	2.23E-115	8.99E-120	0.306824965	0.617	0.154
482	ENSDARG00000005162	tpm3	tropomyosin 3	5.51E-115	2.22E-119	-1.137493642	0.703	0.856
483	ENSDARG00000104181	tmsb1	thymosin beta 1	6.69E-115	2.70E-119	-2.763220944	0.451	0.764
484	ENSDARG00000044642	sc5d	sterol-C5-desaturase	8.09E-115	3.26E-119	0.254806351	0.383	0.058
485	ENSDARG00000090912	npc2	Niemann-Pick disease, type C2	1.10E-114	4.43E-119	0.572727083	0.983	0.711
486	ENSDARG00000102632	ubc	ubiquitin C	1.95E-114	7.85E-119	-0.94974398	0.81	0.914
487	ENSDARG00000014806	hacd2	3-hydroxyacyl-CoA dehydratase 2	1.99E-114	8.02E-119	0.46684596	0.757	0.27
488	ENSDARG00000009779	mcl1a	MCL1 apoptosis regulator, BCL2 family member a	3.47E-114	1.40E-118	-1.169691013	0.777	0.882
489	ENSDARG00000104782	oaz1b	ornithine decarboxylase antizyme 1b	6.46E-114	2.60E-118	-1.008583405	0.672	0.848
490	ENSDARG00000033466	tagln2	transgelin 2	4.00E-113	1.61E-117	-1.646423684	0.214	0.685
491	ENSDARG00000007960	hnrnpaba	heterogeneous nuclear ribonucleoprotein A/Ba	6.33E-113	2.55E-117	-1.016008737	0.792	0.887
492	ENSDARG00000099730	pkma	pyruvate kinase M1/2a	6.58E-113	2.65E-117	-1.442329444	0.228	0.695
493	ENSDARG00000060594	hadhab	hydroxyacyl-CoA dehydrogenase trifunctional multienzyme complex subunit alpha b	2.46E-112	9.89E-117	0.358812169	0.63	0.173
494	ENSDARG00000025375	idh1	isocitrate dehydrogenase (NADP(+)) 1	1.51E-111	6.08E-116	0.57520059	0.959	0.531
495	ENSDARG00000019496	esd	esterase D/formylglutathione hydrolase	3.27E-111	1.32E-115	0.41427895	0.779	0.28
496	ENSDARG00000088140	hsd17b7	hydroxysteroid (17-beta) dehydrogenase 7	1.11E-110	4.46E-115	0.29245954	0.506	0.107
497	ENSDARG00000014031	abcc2	ATP-binding cassette, sub-family C (CFTR/MRP), member 2	1.94E-110	7.83E-115	0.262423922	0.678	0.178
498	ENSDARG00000076290	calr	calreticulin	3.55E-110	1.43E-114	0.461504295	0.818	0.303
499	ENSDARG00000003795	idh2	isocitrate dehydrogenase (NADP(+)) 2	1.32E-109	5.30E-114	-0.979045182	0.14	0.647
500	ENSDARG00000051925	cyb5r2	cytochrome b5 reductase 2	1.58E-109	6.34E-114	0.42318686	0.613	0.17
501	ENSDARG00000056160	hspd1	heat shock 60 protein 1	1.94E-109	7.81E-114	0.577531439	0.851	0.373
502	ENSDARG00000005513	naca	nascent polypeptide associated complex subunit alpha	1.28E-108	5.14E-113	-0.521705554	0.998	0.995
503	ENSDARG00000103979	calr3a	calreticulin 3a	7.05E-108	2.84E-112	0.564916944	0.873	0.424
504	ENSDARG00000077533	eif3f	eukaryotic translation initiation factor 3, subunit F	1.12E-107	4.51E-112	-0.647309335	0.956	0.951
505	ENSDARG00000096003	atp5md	ATP synthase membrane subunit DAPIT	2.18E-107	8.79E-112	0.581734747	0.994	0.865
506	ENSDARG00000009978	icn	ictacalcin	3.74E-107	1.50E-111	-3.48553444	0.912	0.92
507	ENSDARG00000004141	zgc:92630	zgc:92630	7.25E-107	2.92E-111	0.342595608	0.681	0.201
508	ENSDARG00000025147	cd63	CD63 molecule	1.31E-106	5.26E-111	-1.365804534	0.877	0.913
509	ENSDARG00000026369	dbi	diazepam binding inhibitor (GABA receptor modulator, acyl-CoA binding protein)	3.17E-106	1.28E-110	0.588683904	0.993	0.765
510	ENSDARG00000029722	hmgb2a	high mobility group box 2a	3.51E-106	1.41E-110	-1.410544625	0.501	0.825
511	ENSDARG00000070083	atp5f1b	ATP synthase F1 subunit beta	6.53E-106	2.63E-110	0.545891394	1	0.935
512	ENSDARG00000021124	cfl1	cofilin 1	1.68E-105	6.77E-110	-1.208905209	0.954	0.917
513	ENSDARG00000006399	ywhae1	tyrosine 3-monooxygenase/tryptophan 5-monooxygenase activation protein, epsilon polypeptide 1	2.50E-105	1.01E-109	-0.785010433	0.536	0.796
514	ENSDARG00000057882	arpc3	actin related protein 2/3 complex, subunit 3	1.21E-104	4.88E-109	-0.895070793	0.584	0.803
515	ENSDARG00000027249	btg1	B-cell translocation gene 1, anti-proliferative	2.51E-103	1.01E-107	-1.012633319	0.744	0.871
516	ENSDARG00000055996	rps8a	ribosomal protein S8a	5.48E-103	2.21E-107	-0.405957671	1	0.999
517	ENSDARG00000031435	TXN	zgc:56493	6.40E-103	2.58E-107	-0.618802073	0.983	0.962
518	ENSDARG00000057867	lasp1	LIM and SH3 protein 1	4.85E-102	1.95E-106	-0.843332854	0.267	0.695
519	ENSDARG00000017571	mccc2	methylcrotonoyl-CoA carboxylase 2 (beta)	8.08E-102	3.25E-106	0.254130484	0.506	0.116
520	ENSDARG00000034240	capza1a	capping actin protein of muscle Z-line subunit alpha 1a	7.66E-101	3.09E-105	-0.841828549	0.158	0.633
521	ENSDARG00000025254	s100a10b	S100 calcium binding protein A10b	7.77E-101	3.13E-105	-2.3373494	0.26	0.672
522	ENSDARG00000069980	lman1	lectin, mannose-binding, 1	8.05E-101	3.24E-105	0.33618559	0.54	0.138
523	ENSDARG00000020850	eef1a1l1	eukaryotic translation elongation factor 1 alpha 1, like 1	2.21E-100	8.92E-105	-0.40887973	1	1
524	ENSDARG00000020187	GCA	zgc:92027 [Source:ZFIN;Acc:ZDB-GENE-040930-3]	7.69E-100	3.10E-104	-0.855316288	0.514	0.765
525	ENSDARG00000097082	im:7152348	im:7152348	1.30E-99	5.24E-104	0.283329287	0.405	0.075
526	ENSDARG00000013804	capns1b	calpain, small subunit 1 b	1.63E-99	6.58E-104	-1.041955766	0.359	0.709
527	ENSDARG00000099315	nsdhl	NAD(P) dependent steroid dehydrogenase-like	3.34E-99	1.35E-103	0.299605838	0.446	0.094
528	ENSDARG00000004497	tspan33a	tetraspanin 33a	3.85E-99	1.55E-103	0.276404825	0.554	0.14
529	ENSDARG00000021864	rplp1	ribosomal protein, large, P1	6.93E-99	2.79E-103	-0.349755202	1	1
530	ENSDARG00000006251	ell2	elongation factor, RNA polymerase II, 2	9.03E-99	3.64E-103	0.296592992	0.494	0.115
531	ENSDARG00000030765	hadh	hydroxyacyl-CoA dehydrogenase	1.07E-98	4.30E-103	0.434758023	0.775	0.303
532	ENSDARG00000090454	gnb1a	guanine nucleotide binding protein (G protein), beta polypeptide 1a	1.20E-98	4.84E-103	-0.822460201	0.389	0.737
533	ENSDARG00000035400	btf3	basic transcription factor 3	8.55E-98	3.44E-102	-0.564369874	0.998	0.982
534	ENSDARG00000014690	rps4x	ribosomal protein S4 X-linked	1.27E-97	5.12E-102	-0.400062457	1	0.999
535	ENSDARG00000054172	pgrmc1	progesterone receptor membrane component 1	1.30E-97	5.24E-102	0.471142468	0.843	0.378
536	ENSDARG00000028336	dhdhl	dihydrodiol dehydrogenase (dimeric), like	1.72E-97	6.93E-102	0.346056754	0.843	0.306
537	ENSDARG00000039757	mcfd2	multiple coagulation factor deficiency 2, ER cargo receptor complex subunit	1.87E-97	7.52E-102	0.337044795	0.617	0.182
538	ENSDARG00000092693	tpt1	tumor protein, translationally-controlled 1	2.79E-96	1.12E-100	-0.465034703	1	0.998
539	ENSDARG00000058088	aifm1	apoptosis inducing factor mitochondrion associated 1	3.27E-96	1.32E-100	0.268775161	0.53	0.135
540	ENSDARG00000102055	hadhb	hydroxyacyl-CoA dehydrogenase trifunctional multienzyme complex subunit beta	4.34E-96	1.75E-100	0.459980183	0.831	0.386
541	ENSDARG00000104372	gnb1b	guanine nucleotide binding protein (G protein), beta polypeptide 1b	9.22E-96	3.71E-100	-0.799427511	0.486	0.769
542	ENSDARG00000019181	rpsa	ribosomal protein SA	2.25E-95	9.07E-100	-0.353723081	1	0.998
543	ENSDARG00000069100	aldh9a1a.1	aldehyde dehydrogenase 9 family, member A1a, tandem duplicate 1	7.37E-95	2.97E-99	0.432807823	0.983	0.609
544	ENSDARG00000010149	atp5fa1	ATP synthase F1 subunit alpha	1.65E-94	6.64E-99	0.491880454	0.996	0.865
545	ENSDARG00000098024	si:dkey-262k9.2	si:dkey-262k9.2	8.21E-93	3.31E-97	0.27252997	0.801	0.293
546	ENSDARG00000016687	acadvl	acyl-CoA dehydrogenase very long chain	8.94E-93	3.60E-97	0.403920406	0.808	0.351
547	ENSDARG00000071403	oaz1a	ornithine decarboxylase antizyme 1a	9.20E-93	3.70E-97	-0.770394594	0.834	0.893
548	ENSDARG00000026845	rhoaa	ras homolog gene family, member Aa	1.04E-92	4.19E-97	-0.737817064	0.293	0.688
549	ENSDARG00000038876	zgc:101569	zgc:101569	1.57E-92	6.33E-97	0.276357208	0.578	0.164
550	ENSDARG00000087636	hmgn6	high mobility group nucleosome binding domain 6	4.80E-92	1.93E-96	-0.925969138	0.357	0.704
551	ENSDARG00000011841	atp5l	ATP synthase, H+ transporting, mitochondrial F0 complex, subunit g	6.25E-92	2.52E-96	0.443093411	0.998	0.943
552	ENSDARG00000045230	cox6b1	cytochrome c oxidase subunit 6B1	9.74E-92	3.92E-96	0.540822432	1	0.73
553	ENSDARG00000058451	rpl6	ribosomal protein L6	1.61E-91	6.48E-96	-0.388690368	1	0.997
554	ENSDARG00000025338	hagh	hydroxyacylglutathione hydrolase	1.91E-91	7.67E-96	0.36311784	0.775	0.295
555	ENSDARG00000013931	eif3m	eukaryotic translation initiation factor 3, subunit M	2.52E-91	1.01E-95	-0.712675693	0.825	0.881
556	ENSDARG00000039269	arg2	arginase 2	4.37E-91	1.76E-95	0.431609823	0.801	0.321
557	ENSDARG00000068434	h3f3b.1		5.99E-91	2.41E-95	-0.847849328	0.492	0.756
558	ENSDARG00000058666	dennd2da	DENN/MADD domain containing 2Da	2.87E-90	1.16E-94	0.290042734	0.51	0.134
559	ENSDARG00000017219	pabpc1a	poly(A) binding protein, cytoplasmic 1a	2.20E-89	8.85E-94	-0.58113668	0.959	0.949
560	ENSDARG00000040338	hvcn1	hydrogen voltage-gated channel 1	5.07E-89	2.04E-93	0.286333336	0.611	0.184
561	ENSDARG00000012076	apoa1a	apolipoprotein A-Ia	5.55E-89	2.23E-93	-0.419809249	0.904	0.41
562	ENSDARG00000007708	nsa2	NSA2 ribosome biogenesis homolog (S. cerevisiae)	6.23E-89	2.51E-93	-0.759422656	0.917	0.924
563	ENSDARG00000009212	ppiaa	peptidylprolyl isomerase Aa (cyclophilin A)	1.61E-88	6.49E-93	-0.503587339	0.998	0.979
564	ENSDARG00000014587	slc38a5b	solute carrier family 38 member 5b	4.19E-88	1.69E-92	-0.835153402	0.05	0.528
565	ENSDARG00000037867	atp5mf	ATP synthase membrane subunit f	9.94E-88	4.00E-92	0.426030213	1	0.915
566	ENSDARG00000042874	phlda2	pleckstrin homology-like domain, family A, member 2	1.47E-87	5.94E-92	-1.44274288	0.304	0.664
567	ENSDARG00000040287	ywhabl	tyrosine 3-monooxygenase/tryptophan 5-monooxygenase activation protein, beta polypeptide like	3.41E-87	1.37E-91	-0.866641802	0.696	0.825
568	ENSDARG00000010658	insig1	insulin induced gene 1	4.20E-87	1.69E-91	0.504814586	0.807	0.354
569	ENSDARG00000013961	slc31a1	solute carrier family 31 member 1	5.36E-87	2.16E-91	0.310016991	0.646	0.205
570	ENSDARG00000058593	sri	sorcin	1.20E-86	4.85E-91	-0.808952547	0.3	0.669
571	ENSDARG00000099175	hmgb1a	high mobility group box 1a	1.54E-86	6.21E-91	-1.061594462	0.304	0.678
572	ENSDARG00000075989	arpc2	actin related protein 2/3 complex, subunit 2	1.38E-85	5.54E-90	-0.762629954	0.49	0.735
573	ENSDARG00000098600	pithd1	PITH (C-terminal proteasome-interacting domain of thioredoxin-like) domain containing 1	2.27E-85	9.14E-90	0.253606067	0.366	0.072
574	ENSDARG00000036074	cebpa	CCAAT enhancer binding protein alpha	3.66E-85	1.47E-89	0.39777666	0.742	0.285
575	ENSDARG00000063572	perp	p53 apoptosis effector related to pmp22	3.78E-85	1.52E-89	-1.25135595	0.304	0.659
576	ENSDARG00000011553	atp5pb	ATP synthase peripheral stalk-membrane subunit b	6.67E-85	2.69E-89	0.440815039	0.998	0.857
577	ENSDARG00000058225	arpc4l	actin related protein 2/3 complex, subunit 4, like	1.13E-84	4.57E-89	-0.719159034	0.284	0.659
578	ENSDARG00000104018	mtpn	myotrophin	1.71E-84	6.88E-89	-0.67707202	0.212	0.624
579	ENSDARG00000013475	cct4	chaperonin containing TCP1, subunit 4 (delta)	2.22E-84	8.93E-89	-0.730012584	0.678	0.81
580	ENSDARG00000008867	rap1b	RAP1B, member of RAS oncogene family	1.42E-83	5.70E-88	-0.860689291	0.398	0.715
581	ENSDARG00000019404	atp5f1d	ATP synthase F1 subunit delta	1.43E-83	5.77E-88	0.468291412	0.987	0.814
582	ENSDARG00000078619	pnp5a	purine nucleoside phosphorylase 5a	2.40E-83	9.67E-88	0.51408173	0.808	0.368
583	ENSDARG00000074301	cth	cystathionase (cystathionine gamma-lyase)	2.68E-83	1.08E-87	0.316888457	0.716	0.258
584	ENSDARG00000099411	zgc:158343	zgc:158343	3.21E-83	1.29E-87	-1.288430073	0.168	0.593
585	ENSDARG00000037350	rpl9	ribosomal protein L9	4.77E-83	1.92E-87	-0.308708437	1	0.997
586	ENSDARG00000021242	mvp	major vault protein	9.79E-83	3.94E-87	-0.951983934	0.464	0.729
587	ENSDARG00000012972	cfl1l	cofilin 1 (non-muscle), like	1.11E-82	4.47E-87	-2.024191032	0.214	0.605
588	ENSDARG00000006260	tuba8l4	tubulin, alpha 8 like 4	1.31E-82	5.27E-87	-1.012483242	0.613	0.818
589	ENSDARG00000010113	ndufb8	NADH:ubiquinone oxidoreductase subunit B8	1.62E-82	6.52E-87	0.443250437	0.985	0.766
590	ENSDARG00000014867	rpl8	ribosomal protein L8	4.05E-82	1.63E-86	-0.375191607	0.998	0.999
591	ENSDARG00000022456	eno1a	enolase 1a, (alpha)	5.88E-82	2.37E-86	-1.534293441	0.425	0.719
592	ENSDARG00000009001	pdia6	protein disulfide isomerase family A, member 6	7.51E-82	3.02E-86	0.401647504	0.709	0.294
593	ENSDARG00000043453	rps5	ribosomal protein S5	2.00E-81	8.04E-86	-0.318473557	1	0.998
594	ENSDARG00000010516	rpl21	ribosomal protein L21	2.11E-81	8.50E-86	-0.297566737	1	0.997
595	ENSDARG00000099663	cox5ab	cytochrome c oxidase subunit 5Ab	1.63E-80	6.57E-85	0.387841207	0.994	0.792
596	ENSDARG00000103718	chmp5b	charged multivesicular body protein 5b	2.41E-80	9.70E-85	-0.841892359	0.425	0.696
597	ENSDARG00000019417	gadd45ga	growth arrest and DNA-damage-inducible, gamma a	2.43E-80	9.80E-85	0.449307964	0.578	0.189
598	ENSDARG00000014556	serpinb1l3	serpin peptidase inhibitor, clade B (ovalbumin), member 1, like 3	2.89E-80	1.16E-84	-1.083088648	0.12	0.55
599	ENSDARG00000041619	rack1	receptor for activated C kinase 1	3.16E-80	1.27E-84	-0.373619631	1	0.997
600	ENSDARG00000099572	hmgn2	high mobility group nucleosomal binding domain 2	8.95E-80	3.60E-84	-1.855694749	0.409	0.731
601	ENSDARG00000040534	epcam	epithelial cell adhesion molecule	9.90E-79	3.99E-83	-2.384885878	0.543	0.726
602	ENSDARG00000038025	cbx7a	chromobox homolog 7a	1.56E-78	6.29E-83	0.368564333	0.829	0.378
603	ENSDARG00000018334	rpl35	ribosomal protein L35	2.54E-78	1.02E-82	-0.31329306	1	0.999
604	ENSDARG00000042644	sod2	superoxide dismutase 2, mitochondrial	4.21E-78	1.69E-82	0.359015046	0.75	0.312
605	ENSDARG00000030053	eef1db	eukaryotic translation elongation factor 1 delta b (guanine nucleotide exchange protein)	7.33E-78	2.95E-82	-0.636744837	0.812	0.844
606	ENSDARG00000074057	calm3b	calmodulin 3b (phosphorylase kinase, delta)	7.66E-78	3.08E-82	-0.75404209	0.766	0.832
607	ENSDARG00000035858	cnn2	calponin 2	1.36E-77	5.46E-82	-0.984709124	0.337	0.677
608	ENSDARG00000032866	erh	ERH mRNA splicing and mitosis factor	2.75E-77	1.11E-81	-0.681576437	0.543	0.762
609	ENSDARG00000095897	atp5f1e	ATP synthase F1 subunit epsilon	3.75E-77	1.51E-81	0.323868082	0.998	0.945
610	ENSDARG00000045352	cst14a.2	cystatin 14a, tandem duplicate 2	6.77E-77	2.73E-81	-0.913944372	0.586	0.749
611	ENSDARG00000070161	vamp3	vesicle-associated membrane protein 3 (cellubrevin)	7.90E-77	3.18E-81	-0.638871977	0.298	0.65
612	ENSDARG00000053858	crip1	cysteine-rich protein 1	8.47E-77	3.41E-81	-1.728808036	0.151	0.559
613	ENSDARG00000061764	ahnak	AHNAK nucleoprotein	9.71E-77	3.91E-81	-1.048641981	0.099	0.527
614	ENSDARG00000014313	atp5pf	ATP synthase peripheral stalk subunit F6	1.16E-76	4.66E-81	0.386527585	1	0.895
615	ENSDARG00000014165	ssr3	signal sequence receptor, gamma	1.61E-76	6.46E-81	0.416089177	0.989	0.797
616	ENSDARG00000029150	hsp90ab1	heat shock protein 90, alpha (cytosolic), class B member 1	1.82E-76	7.31E-81	-0.4065695	1	0.997
617	ENSDARG00000016904	bckdk	branched chain ketoacid dehydrogenase kinase	1.91E-76	7.67E-81	0.334206702	0.591	0.2
618	ENSDARG00000005791	rpl28	ribosomal protein L28	2.76E-76	1.11E-80	-0.289902835	1	0.997
619	ENSDARG00000037998	flot1b	flotillin 1b	9.23E-76	3.72E-80	-0.72065498	0.306	0.65
620	ENSDARG00000096739	si:dkey-219e21.2	si:dkey-219e21.2	1.19E-75	4.79E-80	0.46415861	0.597	0.209
621	ENSDARG00000017180	npc1	Niemann-Pick disease, type C1	1.35E-75	5.42E-80	0.288593697	0.599	0.202
622	ENSDARG00000070426	chac1	ChaC, cation transport regulator homolog 1 (E. coli)	1.66E-75	6.67E-80	-1.090278155	0.366	0.691
623	ENSDARG00000100252	capzb	capping actin protein of muscle Z-line subunit beta	5.75E-75	2.32E-79	-0.66233021	0.621	0.768
624	ENSDARG00000025522	sgk1	serum/glucocorticoid regulated kinase 1	9.00E-75	3.63E-79	0.510044372	0.726	0.327
625	ENSDARG00000101251	ldha	lactate dehydrogenase A4	1.17E-74	4.72E-79	-1.239037868	0.344	0.651
626	ENSDARG00000068940	atp5meb	ATP synthase membrane subunit eb	2.51E-74	1.01E-78	0.386566918	0.998	0.861
627	ENSDARG00000023298	rps27.1	ribosomal protein S27, isoform 1	3.20E-74	1.29E-78	-0.291842849	1	0.998
628	ENSDARG00000053446	sub1a	SUB1 regulator of transcription a	1.70E-73	6.85E-78	-0.804104779	0.208	0.587
629	ENSDARG00000103735	elovl1b	ELOVL fatty acid elongase 1b	1.79E-73	7.19E-78	-0.793851339	0.087	0.508
630	ENSDARG00000053979	chmp2a	charged multivesicular body protein 2A	4.69E-73	1.89E-77	-0.765963102	0.403	0.688
631	ENSDARG00000035872	hsd17b12b	hydroxysteroid (17-beta) dehydrogenase 12b	1.33E-72	5.35E-77	0.278493254	0.521	0.163
632	ENSDARG00000105037	snrpf	small nuclear ribonucleoprotein polypeptide F	1.37E-72	5.50E-77	-0.779854846	0.525	0.734
633	ENSDARG00000074242	serbp1a	SERPINE1 mRNA binding protein 1a	4.22E-72	1.70E-76	-0.599778665	0.959	0.95
634	ENSDARG00000035326	nccrp1	P1, F-box associated domain containing	1.80E-71	7.26E-76	-1.093457922	0.177	0.563
635	ENSDARG00000092873	zgc:193541	zgc:193541	5.81E-71	2.34E-75	0.37547505	0.998	0.89
636	ENSDARG00000036162	hnrnpa0b	heterogeneous nuclear ribonucleoprotein A0b	9.56E-71	3.85E-75	-0.902567413	0.483	0.719
637	ENSDARG00000041875	ube2v1	ubiquitin-conjugating enzyme E2 variant 1	1.03E-70	4.13E-75	-0.65170209	0.442	0.699
638	ENSDARG00000102105	dad1	defender against cell death 1	2.59E-70	1.04E-74	0.484163978	0.985	0.843
639	ENSDARG00000053047	eif2s2	eukaryotic translation initiation factor 2, subunit 2 beta	4.11E-70	1.66E-74	-0.795186107	0.781	0.846
640	ENSDARG00000032575	ywhaz	tyrosine 3-monooxygenase/tryptophan 5-monooxygenase activation protein, zeta polypeptide	9.32E-70	3.75E-74	-0.984975577	0.543	0.755
641	ENSDARG00000077726	nocta	nocturnin a	2.42E-69	9.73E-74	0.319212295	0.589	0.209
642	ENSDARG00000013078	ywhaba	tyrosine 3-monooxygenase/tryptophan 5-monooxygenase activation protein, beta polypeptide a	6.53E-69	2.63E-73	-0.569100779	0.808	0.874
643	ENSDARG00000059177	tax1bp3	Tax1 (human T-cell leukemia virus type I) binding protein 3	1.13E-68	4.56E-73	-0.727663311	0.193	0.56
644	ENSDARG00000029291	ipmkb	inositol polyphosphate multikinase b	1.14E-68	4.57E-73	0.284827123	0.422	0.116
645	ENSDARG00000070437	rpl22	ribosomal protein L22	1.16E-68	4.69E-73	-0.29501694	1	0.997
646	ENSDARG00000040184	syncrip	synaptotagmin binding, cytoplasmic RNA interacting protein	1.29E-68	5.19E-73	-0.712759332	0.392	0.668
647	ENSDARG00000102640	pdia3	protein disulfide isomerase family A, member 3	2.52E-68	1.01E-72	0.352383551	0.989	0.73
648	ENSDARG00000008292	eif2s3	eukaryotic translation initiation factor 2, subunit 3 gamma	3.48E-68	1.40E-72	-0.644515754	0.751	0.833
649	ENSDARG00000103846	hspa5	heat shock protein 5	4.81E-68	1.94E-72	0.405951615	0.954	0.642
650	ENSDARG00000012513	sdcbp2	syndecan binding protein (syntenin) 2	1.26E-67	5.07E-72	-0.839541443	0.663	0.791
651	ENSDARG00000055475	rps27.2	ribosomal protein S27, isoform 2	4.92E-67	1.98E-71	-0.337760791	1	0.978
652	ENSDARG00000099667	snrpg	small nuclear ribonucleoprotein polypeptide G	5.92E-67	2.38E-71	-0.804535123	0.571	0.749
653	ENSDARG00000009830	hdlbpa	high density lipoprotein binding protein a	1.02E-66	4.11E-71	0.434122344	0.956	0.769
654	ENSDARG00000052304	uqcrc1	ubiquinol-cytochrome c reductase core protein 1	1.22E-66	4.93E-71	0.386528995	0.895	0.529
655	ENSDARG00000011405	rps9	ribosomal protein S9	2.62E-66	1.05E-70	-0.331694047	1	0.999
656	ENSDARG00000028335	hmga1a	high mobility group AT-hook 1a	1.39E-65	5.61E-70	-1.283628555	0.727	0.831
657	ENSDARG00000036329	ndufa1	NADH:ubiquinone oxidoreductase subunit A1	2.33E-65	9.37E-70	0.359369113	0.98	0.81
658	ENSDARG00000104537	cox7c	cytochrome c oxidase subunit 7C	2.58E-65	1.04E-69	0.318733639	0.998	0.944
659	ENSDARG00000041182	rpl4	ribosomal protein L4	8.38E-65	3.37E-69	-0.369698636	0.998	0.991
660	ENSDARG00000016516	rbm8a	RNA binding motif protein 8A	9.07E-65	3.65E-69	-0.660661508	0.613	0.777
661	ENSDARG00000003599	rpl3	ribosomal protein L3	9.26E-65	3.73E-69	-0.40085668	1	0.998
662	ENSDARG00000074507	rmdn1	regulator of microtubule dynamics 1	1.43E-64	5.74E-69	0.291575696	0.832	0.377
663	ENSDARG00000099312	jpt1b	Jupiter microtubule associated homolog 1b	1.44E-64	5.79E-69	-0.971442117	0.14	0.516
664	ENSDARG00000070702	s100v2	S100 calcium binding protein V2	1.55E-64	6.22E-69	-1.203269895	0.068	0.457
665	ENSDARG00000102317	rpl26	ribosomal protein L26	1.55E-64	6.23E-69	-0.250992136	0.998	0.937
666	ENSDARG00000067975	atp5if1a	ATP synthase inhibitory factor subunit 1a	1.78E-64	7.17E-69	-0.794755279	0.744	0.805
667	ENSDARG00000038153	lgals2b	lectin, galactoside-binding, soluble, 2b	2.87E-64	1.16E-68	-1.016865142	0.998	0.847
668	ENSDARG00000004017	spag1a	sperm associated antigen 1a	3.63E-64	1.46E-68	0.291054714	0.687	0.28
669	ENSDARG00000021257	eif3d	eukaryotic translation initiation factor 3, subunit D	3.84E-64	1.55E-68	-0.649614164	0.674	0.785
670	ENSDARG00000032725	rps27a	ribosomal protein S27a	4.78E-64	1.92E-68	-0.266146457	1	0.999
671	ENSDARG00000039347	rps24	ribosomal protein S24	6.83E-64	2.75E-68	-0.291518621	1	0.998
672	ENSDARG00000100452	nop53	NOP53 ribosome biogenesis factor	1.11E-63	4.46E-68	-0.718620152	0.591	0.755
673	ENSDARG00000062909	furina	furin (paired basic amino acid cleaving enzyme) a	1.38E-63	5.55E-68	0.331567611	0.713	0.311
674	ENSDARG00000037746	actb1	actin, beta 1	1.82E-63	7.35E-68	-0.880666858	0.989	0.961
675	ENSDARG00000041078	chka	choline kinase alpha	2.12E-63	8.53E-68	0.250776186	0.584	0.205
676	ENSDARG00000019778	rps6	ribosomal protein S6	2.19E-63	8.81E-68	-0.336368299	1	0.999
677	ENSDARG00000044521	eef1b2	eukaryotic translation elongation factor 1 beta 2	2.58E-63	1.04E-67	-0.403007134	0.998	0.99
678	ENSDARG00000070922	cnbpb	CCHC-type zinc finger, nucleic acid binding protein b	3.54E-63	1.43E-67	-0.698643519	0.593	0.761
679	ENSDARG00000103203	vps28	VPS28 subunit of ESCRT-I	5.09E-63	2.05E-67	-0.528689569	0.144	0.514
680	ENSDARG00000056090	capza1b	capping actin protein of muscle Z-line subunit alpha 1b	5.25E-63	2.11E-67	-0.624508294	0.398	0.657
681	ENSDARG00000018491	pdia4	protein disulfide isomerase family A, member 4	5.53E-63	2.23E-67	0.270920638	0.385	0.103
682	ENSDARG00000068214	ccni	cyclin I	1.25E-62	5.01E-67	-0.715069484	0.681	0.78
683	ENSDARG00000094557	nupr1b	nuclear protein 1b	1.38E-62	5.56E-67	0.44058827	0.718	0.332
684	ENSDARG00000022684	fkbp1aa	FKBP prolyl isomerase 1Aa	2.69E-62	1.08E-66	-0.47918425	0.983	0.943
685	ENSDARG00000030479	hmgb1b	high mobility group box 1b	3.59E-62	1.45E-66	-0.848434112	0.079	0.461
686	ENSDARG00000019230	rpl7a	ribosomal protein L7a	3.60E-62	1.45E-66	-0.323743807	1	0.999
687	ENSDARG00000041400	ndufa3	NADH:ubiquinone oxidoreductase subunit A3	4.66E-62	1.88E-66	0.337955741	0.965	0.726
688	ENSDARG00000080010	adh5	alcohol dehydrogenase 5	4.73E-62	1.90E-66	0.343835654	0.93	0.605
689	ENSDARG00000005230	ssr2	signal sequence receptor, beta	7.50E-62	3.02E-66	0.373276008	0.967	0.754
690	ENSDARG00000038577	cox6c	cytochrome c oxidase subunit 6C	1.43E-61	5.76E-66	0.312335354	1	0.92
691	ENSDARG00000063912	mt-co3		2.71E-61	1.09E-65	-0.685793773	1	0.996
692	ENSDARG00000013711	zgc:77486	zgc:77486	3.24E-61	1.30E-65	-0.664332356	0.087	0.466
693	ENSDARG00000030441	ppa1b	inorganic pyrophosphatase 1b	7.10E-61	2.86E-65	0.361915378	0.923	0.584
694	ENSDARG00000001788	atp5po	ATP synthase peripheral stalk subunit OSCP	1.47E-60	5.92E-65	0.371433511	0.972	0.763
695	ENSDARG00000100003	glulb	glutamate-ammonia ligase (glutamine synthase) b	1.51E-60	6.08E-65	-0.822522085	0.076	0.449
696	ENSDARG00000016691	cd9b	CD9 molecule b	3.73E-60	1.50E-64	-1.714235814	0.169	0.512
697	ENSDARG00000015551	fth1a	ferritin, heavy polypeptide 1a	4.32E-60	1.74E-64	-0.816124826	0.983	0.952
698	ENSDARG00000040440	snrpd2	small nuclear ribonucleoprotein D2 polypeptide	4.34E-60	1.75E-64	-0.712261579	0.536	0.718
699	ENSDARG00000016470	anxa5b	annexin A5b	1.32E-59	5.30E-64	-0.909531338	0.052	0.428
700	ENSDARG00000006242	ptp4a1	protein tyrosine phosphatase 4A1	2.80E-59	1.13E-63	-0.680903427	0.484	0.696
701	ENSDARG00000027141	ube2l3b	ubiquitin-conjugating enzyme E2L 3b	3.14E-59	1.26E-63	-0.569318085	0.339	0.624
702	ENSDARG00000004830	flot2a	flotillin 2a	1.22E-58	4.92E-63	-0.702288762	0.26	0.571
703	ENSDARG00000056725	hmgb3a	high mobility group box 3a	1.79E-58	7.22E-63	-0.978578306	0.068	0.434
704	ENSDARG00000057484	srsf2a	serine and arginine rich splicing factor 2a	4.63E-58	1.86E-62	-0.610126178	0.289	0.596
705	ENSDARG00000052082	gabarapb	GABA(A) receptor-associated protein b	8.36E-58	3.37E-62	-0.671245218	0.726	0.795
706	ENSDARG00000032619	tob1a	transducer of ERBB2, 1a	1.92E-57	7.74E-62	0.301193186	0.823	0.409
707	ENSDARG00000100742	reep5	receptor accessory protein 5	4.41E-57	1.78E-61	-0.636526694	0.49	0.691
708	ENSDARG00000020645	slc7a3a	solute carrier family 7 member 3a	6.22E-57	2.50E-61	0.260635678	0.481	0.162
709	ENSDARG00000039142	arpc5a	actin related protein 2/3 complex, subunit 5A	7.17E-57	2.89E-61	-0.537282926	0.125	0.482
710	ENSDARG00000043102	lxn	latexin	7.21E-57	2.90E-61	-1.048780848	0.236	0.54
711	ENSDARG00000009640	psmb1	proteasome 20S subunit beta 1	1.12E-56	4.53E-61	-0.621904484	0.541	0.707
712	ENSDARG00000071014	s100u	S100 calcium binding protein U	1.66E-56	6.69E-61	-0.941847954	0.122	0.469
713	ENSDARG00000042777	ndufa11	NADH:ubiquinone oxidoreductase subunit A11	3.46E-56	1.39E-60	0.320313682	0.899	0.53
714	ENSDARG00000011125	snrpb	small nuclear ribonucleoprotein polypeptides B and B1	3.64E-56	1.46E-60	-0.665520328	0.639	0.765
715	ENSDARG00000053058	rps11	ribosomal protein S11	6.44E-56	2.59E-60	-0.27894758	1	0.997
716	ENSDARG00000041314	ndufb9	NADH:ubiquinone oxidoreductase subunit B9	6.85E-56	2.76E-60	0.331502053	0.939	0.609
717	ENSDARG00000003920	setb	SET nuclear proto-oncogene b	1.88E-55	7.57E-60	-0.779288747	0.506	0.689
718	ENSDARG00000069175	vps4b	vacuolar protein sorting 4 homolog B	3.93E-55	1.58E-59	-0.572280712	0.204	0.527
719	ENSDARG00000101160	apoa4a	apolipoprotein A-IV a	6.60E-55	2.66E-59	-0.449250922	0.738	0.309
720	ENSDARG00000099624	chmp1b	chromatin modifying protein 1B	7.91E-55	3.18E-59	-0.719686326	0.396	0.639
721	ENSDARG00000092798	ppib	peptidylprolyl isomerase B (cyclophilin B)	1.26E-54	5.06E-59	0.311706989	0.996	0.886
722	ENSDARG00000035329	capns1a	calpain, small subunit 1 a	1.73E-54	6.98E-59	-0.810690871	0.343	0.597
723	ENSDARG00000059360	srsf3b	serine and arginine rich splicing factor 3b	3.54E-54	1.42E-58	-0.612439845	0.551	0.706
724	ENSDARG00000021443	zfp36l1b	zinc finger protein 36, C3H type-like 1b	5.35E-54	2.15E-58	0.424113932	0.866	0.541
725	ENSDARG00000021984	ndufa2	NADH:ubiquinone oxidoreductase subunit A2	1.03E-53	4.14E-58	0.337382023	0.928	0.607
726	ENSDARG00000019353	sparc	secreted protein, acidic, cysteine-rich (osteonectin)	1.28E-53	5.16E-58	-1.755498826	0.162	0.487
727	ENSDARG00000098355	atp5pd	ATP synthase peripheral stalk subunit d	5.69E-53	2.29E-57	0.314935239	0.996	0.863
728	ENSDARG00000099865	hnrnpabb	heterogeneous nuclear ribonucleoprotein A/Bb	7.47E-53	3.01E-57	-0.84817533	0.56	0.722
729	ENSDARG00000090697	eif3ea	eukaryotic translation initiation factor 3, subunit E, a	8.77E-53	3.53E-57	-0.545041776	0.842	0.842
730	ENSDARG00000031495	seta	SET nuclear proto-oncogene a	1.64E-52	6.62E-57	-0.72233497	0.366	0.618
731	ENSDARG00000070427	s100v1	S100 calcium binding protein V1	2.48E-52	9.99E-57	-0.903536878	0.052	0.393
732	ENSDARG00000043795	arhgdia	Rho GDP dissociation inhibitor (GDI) alpha	5.38E-52	2.17E-56	-0.590210341	0.634	0.735
733	ENSDARG00000028119	sumo3a	small ubiquitin like modifier 3a	8.58E-52	3.46E-56	-0.646875333	0.357	0.611
734	ENSDARG00000013670	hyou1	hypoxia up-regulated 1	9.68E-52	3.90E-56	0.293273858	0.532	0.206
735	ENSDARG00000045797	si:ch211-68a17.7	si:ch211-68a17.7	2.60E-51	1.05E-55	0.255404687	0.657	0.283
736	ENSDARG00000009484	arf1	ADP-ribosylation factor 1	7.94E-51	3.20E-55	-0.51888083	0.287	0.568
737	ENSDARG00000036684	ndufa7	NADH:ubiquinone oxidoreductase subunit A7	1.25E-50	5.04E-55	0.313739353	0.821	0.459
738	ENSDARG00000017445	eif3i	eukaryotic translation initiation factor 3, subunit I	1.65E-50	6.63E-55	-0.562715638	0.67	0.763
739	ENSDARG00000054063	arpc4	actin related protein 2/3 complex, subunit 4	2.89E-50	1.16E-54	-0.550261196	0.201	0.508
740	ENSDARG00000075758	ywhabb	tyrosine 3-monooxygenase/tryptophan 5-monooxygenase activation protein, beta polypeptide b	3.79E-50	1.53E-54	-0.534558982	0.781	0.807
741	ENSDARG00000070386	krtcap2	keratinocyte associated protein 2	1.01E-49	4.06E-54	0.332148076	0.842	0.482
742	ENSDARG00000103919	si:ch73-1a9.3	si:ch73-1a9.3	1.24E-49	4.99E-54	-1.164078808	0.67	0.752
743	ENSDARG00000051975	cd99	CD99 molecule	1.67E-49	6.73E-54	-0.631379369	0.046	0.378
744	ENSDARG00000077291	rps2	ribosomal protein S2	1.94E-49	7.81E-54	-0.267022821	1	1
745	ENSDARG00000037962	psmb7	proteasome 20S subunit beta 7	3.08E-49	1.24E-53	-0.559475583	0.785	0.8
746	ENSDARG00000036438	ndufv1	NADH:ubiquinone oxidoreductase core subunit V1	4.49E-49	1.81E-53	0.274788754	0.768	0.389
747	ENSDARG00000013307	rpl19	ribosomal protein L19	6.07E-49	2.45E-53	-0.261381407	1	1
748	ENSDARG00000089441	si:ch211-105c13.3	si:ch211-105c13.3	7.12E-49	2.87E-53	-1.335185563	0.103	0.426
749	ENSDARG00000042708	tuba8l	tubulin, alpha 8 like	9.69E-49	3.90E-53	-0.828763111	0.552	0.72
750	ENSDARG00000006290	ndufs5	NADH:ubiquinone oxidoreductase subunit S5	2.01E-48	8.10E-53	0.32955443	0.956	0.668
751	ENSDARG00000027899	sem1	SEM1 26S proteasome complex subunit	2.13E-48	8.56E-53	-0.572690087	0.624	0.746
752	ENSDARG00000003757	cnpy1	canopy FGF signaling regulator 1	2.45E-48	9.86E-53	0.280190181	0.683	0.324
753	ENSDARG00000004034	arhgdig	Rho GDP dissociation inhibitor (GDI) gamma	3.53E-48	1.42E-52	-0.657687884	0.033	0.361
754	ENSDARG00000075709	ndufb3	NADH:ubiquinone oxidoreductase subunit B3	3.70E-48	1.49E-52	0.310184445	0.963	0.703
755	ENSDARG00000007320	rpl7	ribosomal protein L7	3.84E-48	1.55E-52	-0.278988828	1	0.999
756	ENSDARG00000002710	ncl	nucleolin	4.92E-48	1.98E-52	-0.807552457	0.703	0.781
757	ENSDARG00000103994	ppiab	peptidylprolyl isomerase Ab (cyclophilin A)	5.78E-48	2.33E-52	-0.4527304	1	0.964
758	ENSDARG00000037318	ddost	dolichyl-diphosphooligosaccharide--protein glycosyltransferase subunit (non-catalytic)	7.15E-48	2.88E-52	0.359423952	0.821	0.508
759	ENSDARG00000103007	rps3	ribosomal protein S3	7.21E-48	2.90E-52	-0.255951972	1	0.996
760	ENSDARG00000056119	eef1g	eukaryotic translation elongation factor 1 gamma	2.90E-47	1.17E-51	-0.372093686	0.998	0.991
761	ENSDARG00000057556	rpl17	ribosomal protein L17	2.98E-47	1.20E-51	-0.250749677	1	0.997
762	ENSDARG00000006603	csrp1a	cysteine and glycine-rich protein 1a	5.69E-47	2.29E-51	-0.552654288	0.042	0.363
763	ENSDARG00000032765	net1	neuroepithelial cell transforming 1	7.05E-47	2.84E-51	-0.604325943	0.063	0.385
764	ENSDARG00000035715	marcksl1b	MARCKS-like 1b	1.08E-46	4.35E-51	-1.207485814	0.083	0.402
765	ENSDARG00000016889	eif3g	eukaryotic translation initiation factor 3, subunit G	1.09E-46	4.40E-51	-0.539035212	0.748	0.783
766	ENSDARG00000101813	nap1l1	nucleosome assembly protein 1-like 1	3.10E-46	1.25E-50	-0.698445118	0.477	0.664
767	ENSDARG00000063908	mt-co2	cytochrome c oxidase II, mitochondrial	4.46E-46	1.79E-50	-0.611361719	1	0.997
768	ENSDARG00000033285	gsto2	glutathione S-transferase omega 2	4.46E-46	1.80E-50	-1.150011509	0.193	0.491
769	ENSDARG00000098591	tubb2b	tubulin, beta 2b	5.09E-46	2.05E-50	-0.853205844	0.227	0.518
770	ENSDARG00000032970	cox4i1	cytochrome c oxidase subunit 4I1	8.01E-46	3.22E-50	0.268665017	0.994	0.905
771	ENSDARG00000090228	gsta.1	glutathione S-transferase, alpha tandem duplicate 1	9.85E-46	3.96E-50	-1.149353883	0.98	0.639
772	ENSDARG00000015427	hdac1	histone deacetylase 1	1.10E-45	4.42E-50	-0.568436475	0.317	0.562
773	ENSDARG00000042905	rpl10a	ribosomal protein L10a	1.15E-45	4.62E-50	-0.29986152	1	0.997
774	ENSDARG00000102883	sptbn1	spectrin, beta, non-erythrocytic 1	2.60E-45	1.05E-49	-0.622859027	0.048	0.362
775	ENSDARG00000063626	ddx21	DEAD (Asp-Glu-Ala-Asp) box helicase 21	2.74E-45	1.10E-49	-0.619437898	0.506	0.67
776	ENSDARG00000054290	acin1a	apoptotic chromatin condensation inducer 1a	2.78E-45	1.12E-49	-0.565283407	0.291	0.556
777	ENSDARG00000104011	rps17	ribosomal protein S17	3.47E-45	1.40E-49	-0.342860819	1	0.979
778	ENSDARG00000100371	eef2b	eukaryotic translation elongation factor 2b	3.64E-45	1.46E-49	-0.315789406	0.994	0.98
779	ENSDARG00000036107	txnipa	thioredoxin interacting protein a	5.64E-45	2.27E-49	-0.783392737	0.157	0.453
780	ENSDARG00000021669	sec61a1	SEC61 translocon alpha 1 subunit	1.14E-44	4.58E-49	0.28935209	0.961	0.704
781	ENSDARG00000041051	mid1ip1a	MID1 interacting protein 1a	1.28E-44	5.17E-49	-1.223033816	0.083	0.389
782	ENSDARG00000033175	snrpe	small nuclear ribonucleoprotein polypeptide E	1.88E-44	7.57E-49	-0.604038105	0.584	0.708
783	ENSDARG00000078113	atp5mea	ATP synthase membrane subunit ea	3.12E-44	1.26E-48	0.29004815	0.934	0.621
784	ENSDARG00000029533	rpl18	ribosomal protein L18	3.17E-44	1.27E-48	-0.268031927	1	1
785	ENSDARG00000014591	ilf2	interleukin enhancer binding factor 2	3.18E-44	1.28E-48	-0.545188269	0.449	0.646
786	ENSDARG00000044573	cdc42	cell division cycle 42	5.31E-44	2.14E-48	-0.586999029	0.366	0.592
787	ENSDARG00000089362	grn1	granulin 1	5.52E-44	2.22E-48	-0.521228628	0.527	0.189
788	ENSDARG00000008748	ube2na	ubiquitin-conjugating enzyme E2Na	5.68E-44	2.29E-48	-0.477462222	0.228	0.505
789	ENSDARG00000103824	hint1	histidine triad nucleotide binding protein 1	1.32E-43	5.32E-48	0.2818166	0.855	0.491
790	ENSDARG00000098191	si:dkey-16l2.20	si:dkey-16l2.20	1.36E-43	5.49E-48	-0.51438823	0.033	0.337
791	ENSDARG00000013800	snrpd3	small nuclear ribonucleoprotein D3 polypeptide	1.41E-43	5.67E-48	0.329290398	0.628	0.308
792	ENSDARG00000029663	rab1ab	RAB1A, member RAS oncogene family b	1.53E-43	6.15E-48	-0.505560671	0.599	0.728
793	ENSDARG00000023963	tpm4a	tropomyosin 4a	1.84E-43	7.41E-48	-1.187547217	0.168	0.459
794	ENSDARG00000014230	dlst	dihydrolipoamide S-succinyltransferase	3.82E-43	1.54E-47	0.298319934	0.831	0.49
795	ENSDARG00000089302	hnrnpa0a	heterogeneous nuclear ribonucleoprotein A0a	4.36E-43	1.76E-47	-0.519913851	0.188	0.471
796	ENSDARG00000057676	golga7	golgin A7	4.37E-43	1.76E-47	-0.438158199	0.177	0.469
797	ENSDARG00000044092	atp5if1b	ATP synthase inhibitory factor subunit 1b	4.41E-43	1.77E-47	0.264145775	0.976	0.742
798	ENSDARG00000026766	bcl2l10	BCL2 like 10	5.19E-43	2.09E-47	0.309855173	0.656	0.336
799	ENSDARG00000103101	si:ch211-235e9.6	si:ch211-235e9.6	5.92E-43	2.38E-47	0.317783074	0.908	0.611
800	ENSDARG00000006427	fabp2	fatty acid binding protein 2, intestinal	8.15E-43	3.28E-47	-1.459830666	0.947	0.618
801	ENSDARG00000044902	atp2b2	ATPase plasma membrane Ca2+ transporting 2	9.31E-43	3.75E-47	-0.421526189	0.064	0.367
802	ENSDARG00000026726	anxa1a	annexin A1a	1.49E-42	5.99E-47	-1.468062599	0.109	0.403
803	ENSDARG00000071871	glod5	glyoxalase domain containing 5	1.64E-42	6.61E-47	0.30092469	0.659	0.336
804	ENSDARG00000089936	selenow2b	selenoprotein W, 2b	2.35E-42	9.48E-47	-0.858802442	0.039	0.336
805	ENSDARG00000019702	aldocb	aldolase C, fructose-bisphosphate, b	2.55E-42	1.03E-46	-1.679560955	0.302	0.532
806	ENSDARG00000043484	ube2d2	ubiquitin-conjugating enzyme E2D 2 (UBC4/5 homolog, yeast)	2.61E-42	1.05E-46	-0.504321817	0.326	0.566
807	ENSDARG00000104068	gstp1	glutathione S-transferase pi 1	3.14E-42	1.26E-46	-0.301018447	0.996	0.731
808	ENSDARG00000003216	anxa2a	annexin A2a	4.12E-42	1.66E-46	-1.805345971	0.192	0.46
809	ENSDARG00000015722	kctd5a	potassium channel tetramerization domain containing 5a	7.00E-42	2.82E-46	-0.504553032	0.155	0.449
810	ENSDARG00000091280	si:ch211-66k16.27	si:ch211-66k16.27	1.07E-41	4.32E-46	-0.439756284	0.061	0.359
811	ENSDARG00000074201	flna	filamin A, alpha (actin binding protein 280)	1.43E-41	5.77E-46	-1.067503366	0.223	0.496
812	ENSDARG00000035692	rps3a	ribosomal protein S3A	2.24E-41	9.01E-46	-0.264359293	1	1
813	ENSDARG00000052336	ociad2	OCIA domain containing 2	2.57E-41	1.03E-45	-1.078368005	0.066	0.361
814	ENSDARG00000032296	pomp	proteasome maturation protein	2.70E-41	1.09E-45	-0.544415104	0.696	0.749
815	ENSDARG00000018174	gnai2a	guanine nucleotide binding protein (G protein), alpha inhibiting activity polypeptide 2a	3.60E-41	1.45E-45	-0.510912038	0.32	0.562
816	ENSDARG00000017775	atp5mc3a	ATP synthase membrane subunit c locus 3a	4.32E-41	1.74E-45	0.309474912	0.971	0.745
817	ENSDARG00000010641	slc20a1b	solute carrier family 20 member 1b	6.40E-41	2.58E-45	0.309991379	0.737	0.408
818	ENSDARG00000033009	h3f3c	H3 histone, family 3C	7.87E-41	3.17E-45	-0.72168049	0.738	0.761
819	ENSDARG00000102115	ndufc2	NADH:ubiquinone oxidoreductase subunit C2	1.09E-40	4.38E-45	0.261220497	0.899	0.543
820	ENSDARG00000011648	snrpd1	small nuclear ribonucleoprotein D1 polypeptide	1.90E-40	7.63E-45	-0.56605554	0.47	0.65
821	ENSDARG00000019444	ssr4	signal sequence receptor, delta	1.95E-40	7.83E-45	0.289502711	0.983	0.826
822	ENSDARG00000039576	fstl1b	follistatin-like 1b	2.70E-40	1.09E-44	-0.776711188	0.072	0.366
823	ENSDARG00000054864	aplp2	amyloid beta (A4) precursor-like protein 2	3.45E-40	1.39E-44	-0.380566709	0.044	0.336
824	ENSDARG00000013333	ndufa10	NADH:ubiquinone oxidoreductase subunit A10	4.42E-40	1.78E-44	0.258759405	0.785	0.433
825	ENSDARG00000094673	rhoab	ras homolog gene family, member Ab	1.62E-39	6.51E-44	-0.729432731	0.6	0.704
826	ENSDARG00000061579	myo1cb	myosin Ic, paralog b	1.63E-39	6.58E-44	-0.431588851	0.064	0.354
827	ENSDARG00000016871	smarce1	SWI/SNF related, matrix associated, actin dependent regulator of chromatin, subfamily e, member 1	1.67E-39	6.72E-44	-0.520821608	0.357	0.579
828	ENSDARG00000021113	ptmaa	prothymosin alpha a	2.51E-39	1.01E-43	-1.167417392	0.827	0.807
829	ENSDARG00000008383	arpc1a	actin related protein 2/3 complex, subunit 1A	2.68E-39	1.08E-43	-0.508177507	0.479	0.634
830	ENSDARG00000077776	csnk2b	casein kinase 2, beta polypeptide	3.02E-39	1.22E-43	-0.464643732	0.737	0.765
831	ENSDARG00000092115	eif4a1a	eukaryotic translation initiation factor 4A1A	5.17E-39	2.08E-43	-0.699888096	0.783	0.789
832	ENSDARG00000037012	slc3a2b	solute carrier family 3 member 2b	5.33E-39	2.15E-43	-0.64154641	0.177	0.451
833	ENSDARG00000003860	cbx3a	chromobox homolog 3a (HP1 gamma homolog, Drosophila)	5.67E-39	2.28E-43	-0.572597954	0.25	0.503
834	ENSDARG00000087897	h2afy2	H2A histone family, member Y2 [Source:ZFIN;Acc:ZDB-GENE-050913-114]	9.11E-39	3.67E-43	-0.502071571	0.151	0.429
835	ENSDARG00000020504	h3f3b.1	H3 histone, family 3A	1.63E-38	6.57E-43	-0.782445046	0.703	0.778
836	ENSDARG00000069432	plscr3b	phospholipid scramblase 3b	3.34E-38	1.34E-42	-0.467575704	0.053	0.334
837	ENSDARG00000097057	fxyd6l	FXYD domain containing ion transport regulator 6 like	4.19E-38	1.69E-42	-0.526629247	0.017	0.291
838	ENSDARG00000045399	cct5	chaperonin containing TCP1, subunit 5 (epsilon)	4.47E-38	1.80E-42	-0.5570558	0.762	0.78
839	ENSDARG00000058128	msna	moesin a	9.69E-38	3.90E-42	-1.161191476	0.284	0.51
840	ENSDARG00000004757	ybx1	Y box binding protein 1	1.01E-37	4.06E-42	-0.292672228	1	0.99
841	ENSDARG00000042539	ywhaqa	tyrosine 3-monooxygenase/tryptophan 5-monooxygenase activation protein, theta polypeptide a	1.22E-37	4.90E-42	-0.641978665	0.543	0.68
842	ENSDARG00000009534	wls	Wnt ligand secretion mediator	1.58E-37	6.37E-42	-0.461277462	0.028	0.302
843	ENSDARG00000024844	max	myc associated factor X	1.62E-37	6.53E-42	-0.42541136	0.173	0.443
844	ENSDARG00000104674	cct2	chaperonin containing TCP1, subunit 2 (beta)	2.04E-37	8.21E-42	-0.474244406	0.772	0.784
845	ENSDARG00000038030	rbx1	ring-box 1, E3 ubiquitin protein ligase	2.62E-37	1.06E-41	-0.445010106	0.785	0.793
846	ENSDARG00000026712	rab5c	RAB5C, member RAS oncogene family	4.31E-37	1.74E-41	-0.472671408	0.374	0.564
847	ENSDARG00000038635	magoh	mago homolog, exon junction complex subunit	1.00E-36	4.04E-41	-0.525258437	0.289	0.52
848	ENSDARG00000039490	pitpnaa	phosphatidylinositol transfer protein, alpha a	1.07E-36	4.29E-41	-0.512444122	0.168	0.433
849	ENSDARG00000046132	dynlt3	dynein, light chain, Tctex-type 3	1.93E-36	7.75E-41	-0.4514928	0.407	0.6
850	ENSDARG00000097478	qkia	QKI, KH domain containing, RNA binding a	2.77E-36	1.12E-40	-0.716682008	0.348	0.547
851	ENSDARG00000077934	tegt	testis enhanced gene transcript (BAX inhibitor 1)	3.03E-36	1.22E-40	0.269267077	0.98	0.847
852	ENSDARG00000013938	psmb3	proteasome 20S subunit beta 3	3.26E-36	1.31E-40	-0.499253071	0.508	0.653
853	ENSDARG00000069476	spint2	serine peptidase inhibitor, Kunitz type, 2	3.94E-36	1.59E-40	-0.843026681	0.168	0.425
854	ENSDARG00000058328	lsm7	LSM7 homolog, U6 small nuclear RNA and mRNA degradation associated	3.97E-36	1.60E-40	-0.545700196	0.398	0.585
855	ENSDARG00000056532	serinc2	serine incorporator 2	4.75E-36	1.91E-40	-0.364806632	0.039	0.308
856	ENSDARG00000035859	angptl4	angiopoietin-like 4	4.79E-36	1.93E-40	-0.952197901	0.46	0.633
857	ENSDARG00000029064	uqcrq	ubiquinol-cytochrome c reductase, complex III subunit VII	5.09E-36	2.05E-40	0.256821501	0.991	0.846
858	ENSDARG00000099448	sh3d21	SH3 domain containing 21	5.15E-36	2.07E-40	-0.468520069	0.018	0.283
859	ENSDARG00000053990	hmgb2b	high mobility group box 2b	5.87E-36	2.36E-40	-0.956131789	0.348	0.578
860	ENSDARG00000029818	srsf5a	serine and arginine rich splicing factor 5a	6.18E-36	2.49E-40	-0.496644137	0.779	0.815
861	ENSDARG00000088383	cox5aa	cytochrome c oxidase subunit 5Aa	8.41E-36	3.39E-40	0.250045855	0.998	0.858
862	ENSDARG00000013681	si:dkey-42i9.6	si:dkey-42i9.6	9.17E-36	3.69E-40	-0.424629712	0.116	0.387
863	ENSDARG00000018961	gtpbp4	GTP binding protein 4	1.01E-35	4.07E-40	-0.580543743	0.58	0.674
864	ENSDARG00000013623	vdac2	voltage-dependent anion channel 2	1.09E-35	4.38E-40	-0.410298348	0.974	0.929
865	ENSDARG00000053129	carhsp1	calcium regulated heat stable protein 1	1.09E-35	4.40E-40	-0.423145462	0.035	0.305
866	ENSDARG00000005108	oclna	occludin a	1.63E-35	6.55E-40	-0.568921141	0.072	0.341
867	ENSDARG00000032405	ckap4	cytoskeleton associated protein 4	2.08E-35	8.36E-40	-0.644169335	0.061	0.326
868	ENSDARG00000006225	ddx39aa	DEAD (Asp-Glu-Ala-Asp) box polypeptide 39Aa	2.36E-35	9.52E-40	-0.451362677	0.311	0.536
869	ENSDARG00000018283	cyba	cytochrome b-245, alpha polypeptide	2.47E-35	9.95E-40	-0.428270732	0.066	0.335
870	ENSDARG00000036830	krt91	keratin 91	4.40E-35	1.77E-39	-2.368372833	0.182	0.425
871	ENSDARG00000023220	selenot2	selenoprotein T, 2	6.22E-35	2.50E-39	-0.493228195	0.162	0.421
872	ENSDARG00000102741	sumo2b	small ubiquitin like modifier 2b	6.37E-35	2.57E-39	-0.504423737	0.656	0.728
873	ENSDARG00000044001	lgals3b	lectin, galactoside binding soluble 3b	8.05E-35	3.24E-39	-0.887343604	0.446	0.579
874	ENSDARG00000035810	rgcc	regulator of cell cycle	8.96E-35	3.61E-39	-0.79080995	0.142	0.401
875	ENSDARG00000068436	h3f3b.1	si:ch1073-429i10.3	1.42E-34	5.71E-39	-0.569047311	0.587	0.68
876	ENSDARG00000015557	zgc:100829	zgc:100829	1.63E-34	6.55E-39	-0.442691633	0.029	0.288
877	ENSDARG00000099722	zgc:153993	zgc:153993	1.78E-34	7.18E-39	-0.298990796	0.042	0.302
878	ENSDARG00000097635	wu:fb18f06	wu:fb18f06	2.00E-34	8.07E-39	-0.5187624	0.024	0.282
879	ENSDARG00000041203	drap1	DR1-associated protein 1 (negative cofactor 2 alpha)	2.07E-34	8.35E-39	-0.3886479	0.197	0.458
880	ENSDARG00000007863	tra2a	transformer 2 alpha homolog	2.40E-34	9.66E-39	-0.413252708	0.18	0.436
881	ENSDARG00000038141	atf4b	activating transcription factor 4b	2.74E-34	1.10E-38	-0.551408907	0.678	0.748
882	ENSDARG00000023323	ywhaqb	tyrosine 3-monooxygenase/tryptophan 5-monooxygenase activation protein, theta polypeptide b	3.47E-34	1.40E-38	-0.517492504	0.788	0.787
883	ENSDARG00000004539	ptgs2a	prostaglandin-endoperoxide synthase 2a	3.63E-34	1.46E-38	-1.141391243	0.068	0.331
884	ENSDARG00000052674	csnk1a1	casein kinase 1, alpha 1	3.85E-34	1.55E-38	-0.455021087	0.56	0.678
885	ENSDARG00000039034	marcksl1a	MARCKS-like 1a	5.21E-34	2.10E-38	-1.323583826	0.298	0.522
886	ENSDARG00000021582	dynlrb1	dynein, light chain, roadblock-type 1	6.46E-34	2.60E-38	-0.441609065	0.639	0.708
887	ENSDARG00000076120	foxp4	forkhead box P4	7.32E-34	2.95E-38	-0.763253102	0.184	0.426
888	ENSDARG00000099371	cygb1	cytoglobin 1	7.92E-34	3.19E-38	-0.86899303	0.064	0.324
889	ENSDARG00000012820	nop56	NOP56 ribonucleoprotein homolog	8.50E-34	3.42E-38	-0.641001147	0.366	0.562
890	ENSDARG00000091656	lsm8	LSM8 homolog, U6 small nuclear RNA associated	8.71E-34	3.51E-38	-0.512533233	0.23	0.464
891	ENSDARG00000071196	cavin2b	caveolae associated protein 2b	1.13E-33	4.55E-38	-0.55216649	0.044	0.302
892	ENSDARG00000009881	ier5	immediate early response 5	1.52E-33	6.11E-38	-0.509918319	0.407	0.585
893	ENSDARG00000031511	psmb2	proteasome 20S subunit beta 2	1.80E-33	7.25E-38	-0.472075749	0.424	0.596
894	ENSDARG00000021987	plecb	plectin b	2.22E-33	8.94E-38	-0.566804182	0.201	0.435
895	ENSDARG00000020759	elf1	E74-like ETS transcription factor 1	2.69E-33	1.08E-37	-0.358633613	0.072	0.33
896	ENSDARG00000018966	cyb5r1	cytochrome b5 reductase 1	5.30E-33	2.13E-37	-0.41549886	0.09	0.347
897	ENSDARG00000104279	appa	amyloid beta (A4) precursor protein a	5.34E-33	2.15E-37	-0.518313383	0.308	0.511
898	ENSDARG00000104227	nop10	NOP10 ribonucleoprotein homolog (yeast)	5.38E-33	2.17E-37	-0.592777231	0.541	0.667
899	ENSDARG00000014047	cldn7b	claudin 7b	6.18E-33	2.49E-37	-1.292043859	0.227	0.458
900	ENSDARG00000020465	ewsr1b	EWS RNA-binding protein 1b	6.67E-33	2.68E-37	-0.502920935	0.448	0.608
901	ENSDARG00000007323	chmp4bb	charged multivesicular body protein 4Bb	6.95E-33	2.80E-37	-0.571314054	0.427	0.585
902	ENSDARG00000052150	pbx4	pre-B-cell leukemia transcription factor 4	9.48E-33	3.82E-37	-0.366727382	0.05	0.304
903	ENSDARG00000060457	pmp22b	peripheral myelin protein 22b	1.23E-32	4.97E-37	-1.006424098	0.195	0.438
904	ENSDARG00000020261	rab2a	RAB2A, member RAS oncogene family	1.87E-32	7.55E-37	-0.460479016	0.656	0.705
905	ENSDARG00000005481	nfkbiaa	nuclear factor of kappa light polypeptide gene enhancer in B-cells inhibitor, alpha a	3.08E-32	1.24E-36	-0.686012596	0.182	0.436
906	ENSDARG00000031795	abcf1	ATP-binding cassette, sub-family F (GCN20), member 1	3.26E-32	1.31E-36	-0.555424081	0.436	0.593
907	ENSDARG00000102978	eif4a3	eukaryotic translation initiation factor 4A3	4.11E-32	1.66E-36	-0.455123609	0.407	0.575
908	ENSDARG00000030440	rsrp1	arginine/serine-rich protein 1	4.41E-32	1.78E-36	-0.519384707	0.219	0.46
909	ENSDARG00000103747	cav1	caveolin 1	5.79E-32	2.33E-36	-0.678770651	0.088	0.341
910	ENSDARG00000104636	si:dkey-112a7.4	si:dkey-112a7.4	6.38E-32	2.57E-36	-0.422399658	0.147	0.394
911	ENSDARG00000075369	nck1b	NCK adaptor protein 1b	6.91E-32	2.78E-36	-0.413263141	0.072	0.324
912	ENSDARG00000046106	rab10	RAB10, member RAS oncogene family	7.33E-32	2.95E-36	-0.456374401	0.322	0.526
913	ENSDARG00000008030	myl9b	myosin, light chain 9b, regulatory	8.89E-32	3.58E-36	-0.905579912	0.127	0.375
914	ENSDARG00000030213	sap30l	sap30-like	8.98E-32	3.62E-36	-0.440813067	0.593	0.678
915	ENSDARG00000019098	cd82a	CD82 molecule a	1.66E-31	6.67E-36	-0.643749962	0.044	0.292
916	ENSDARG00000101043	ppl	periplakin	1.72E-31	6.92E-36	-0.623440166	0.053	0.302
917	ENSDARG00000003429	hnrnpdl	heterogeneous nuclear ribonucleoprotein D-like	2.60E-31	1.05E-35	-0.450850081	0.368	0.554
918	ENSDARG00000040076	pycard	PYD and CARD domain containing	4.20E-31	1.69E-35	-0.478332653	0.017	0.254
919	ENSDARG00000001950	ak1	adenylate kinase 1	4.23E-31	1.70E-35	-1.378118763	0.16	0.401
920	ENSDARG00000000212	krt97	keratin 97	8.17E-31	3.29E-35	-1.860172026	0.134	0.373
921	ENSDARG00000039980	ppt1	palmitoyl-protein thioesterase 1 (ceroid-lipofuscinosis, neuronal 1, infantile)	1.04E-30	4.17E-35	-0.516846397	0.26	0.478
922	ENSDARG00000002790	ap2m1a	adaptor related protein complex 2 subunit mu 1a	1.22E-30	4.93E-35	-0.483217875	0.416	0.573
923	ENSDARG00000077069	srgn	serglycin	1.44E-30	5.80E-35	-1.007894086	0.061	0.304
924	ENSDARG00000044852	wbp2nl	WBP2 N-terminal like	1.51E-30	6.09E-35	-0.497283929	0.348	0.538
925	ENSDARG00000029353	serpine2	serpin peptidase inhibitor, clade E (nexin, plasminogen activator inhibitor type 1), member 2	3.81E-30	1.53E-34	-0.448954343	0.042	0.282
926	ENSDARG00000053291	pnrc2	proline-rich nuclear receptor coactivator 2	3.83E-30	1.54E-34	-0.445518634	0.971	0.954
927	ENSDARG00000074246	rab14	RAB14, member RAS oncogene family	4.81E-30	1.94E-34	-0.396098947	0.217	0.444
928	ENSDARG00000099672	capgb	capping protein (actin filament), gelsolin-like b	4.82E-30	1.94E-34	-0.572952748	0.05	0.289
929	ENSDARG00000029445	zgc:56676	zgc:56676 [Source:ZFIN;Acc:ZDB-GENE-040426-1109]	5.21E-30	2.10E-34	-0.463470724	0.63	0.696
930	ENSDARG00000074849	rac1a	Rac family small GTPase 1a	5.23E-30	2.11E-34	-0.455384013	0.322	0.514
931	ENSDARG00000014159	mtdha	metadherin a	7.88E-30	3.17E-34	-0.427052921	0.53	0.638
932	ENSDARG00000074425	si:busm1-57f23.1	si:busm1-57f23.1	9.47E-30	3.81E-34	-0.894004685	0.214	0.449
933	ENSDARG00000088590	pxna	paxillin a	1.00E-29	4.04E-34	-0.433860275	0.039	0.275
934	ENSDARG00000099281	si:dkey-112e7.2	si:dkey-112e7.2	1.33E-29	5.36E-34	-0.422742053	0.267	0.477
935	ENSDARG00000011459	gsna	gelsolin a	1.33E-29	5.37E-34	-0.390494024	0.046	0.283
936	ENSDARG00000103483	litaf	lipopolysaccharide-induced TNF factor	1.35E-29	5.44E-34	-0.421952173	0.14	0.374
937	ENSDARG00000005673	f3b	coagulation factor IIIb	2.26E-29	9.09E-34	-0.749132101	0.098	0.337
938	ENSDARG00000019307	dusp5	dual specificity phosphatase 5	2.27E-29	9.14E-34	-0.664573858	0.221	0.446
939	ENSDARG00000036036	mdka	midkine a	2.55E-29	1.03E-33	-1.554868072	0.16	0.387
940	ENSDARG00000028198	ube2v2	ubiquitin-conjugating enzyme E2 variant 2	3.31E-29	1.33E-33	-0.437707926	0.637	0.706
941	ENSDARG00000054696	psmb4	proteasome 20S subunit beta 4	3.57E-29	1.44E-33	-0.445610204	0.567	0.663
942	ENSDARG00000032606	sept8a	septin 8a	3.79E-29	1.52E-33	-0.32785648	0.044	0.278
943	ENSDARG00000074340	serf2	small EDRK-rich factor 2	4.69E-29	1.89E-33	-0.415823609	0.901	0.864
944	ENSDARG00000040764	id1	inhibitor of DNA binding 1, HLH protein	5.06E-29	2.04E-33	-0.895910628	0.149	0.384
945	ENSDARG00000039452	hk1	hexokinase 1	5.77E-29	2.32E-33	-0.403415567	0.024	0.253
946	ENSDARG00000071203	sptssa	serine palmitoyltransferase, small subunit A	7.72E-29	3.11E-33	-0.457261651	0.562	0.66
947	ENSDARG00000015887	b2ml	beta-2-microglobulin, like	7.79E-29	3.14E-33	-0.512844793	0.473	0.607
948	ENSDARG00000036876	zgc:153284	zgc:153284	9.11E-29	3.67E-33	-0.579502427	0.022	0.249
949	ENSDARG00000102452	eif3ha	eukaryotic translation initiation factor 3, subunit H, a	9.60E-29	3.87E-33	-0.439812299	0.727	0.741
950	ENSDARG00000099039	pcbp2	poly(rC) binding protein 2	1.32E-28	5.32E-33	-0.460813803	0.494	0.606
951	ENSDARG00000014817	ranbp1	RAN binding protein 1	1.57E-28	6.33E-33	-0.520504536	0.462	0.598
952	ENSDARG00000034427	jpt2	Jupiter microtubule associated homolog 2	1.61E-28	6.47E-33	-0.389129149	0.208	0.434
953	ENSDARG00000021811	calm3a	calmodulin 3a (phosphorylase kinase, delta)	2.03E-28	8.19E-33	-0.706597517	0.239	0.447
954	ENSDARG00000027590	2-Sep	septin 2	2.53E-28	1.02E-32	-0.499869593	0.116	0.349
955	ENSDARG00000012244	ube2e3	ubiquitin-conjugating enzyme E2E 3 (UBC4/5 homolog, yeast)	5.75E-28	2.32E-32	-0.441175532	0.21	0.431
956	ENSDARG00000013847	egfra	epidermal growth factor receptor a (erythroblastic leukemia viral (v-erb-b) oncogene homolog, avian)	5.78E-28	2.33E-32	-0.341669908	0.02	0.244
957	ENSDARG00000091699	capn2a	calpain 2, (m/II) large subunit a	5.89E-28	2.37E-32	-0.323158293	0.031	0.256
958	ENSDARG00000045359	elocb	elongin C paralog b	6.01E-28	2.42E-32	-0.426907791	0.492	0.618
959	ENSDARG00000028618	krt18b	keratin 18b	6.55E-28	2.64E-32	-0.871360923	0.05	0.279
960	ENSDARG00000058371	krt5	keratin 5	7.86E-28	3.16E-32	-1.987885429	0.094	0.323
961	ENSDARG00000040747	tm4sf4	transmembrane 4 L six family member 4	9.37E-28	3.77E-32	-0.89272511	0.827	0.413
962	ENSDARG00000075718	rpz5	rapunzel 5	1.26E-27	5.09E-32	-0.491130527	0.031	0.254
963	ENSDARG00000012603	eif3ja	eukaryotic translation initiation factor 3, subunit Ja	1.68E-27	6.75E-32	-0.404098033	0.523	0.635
964	ENSDARG00000101914	metrnla	meteorin like, glial cell differentiation regulator a	1.80E-27	7.26E-32	-0.420343919	0.053	0.278
965	ENSDARG00000016173	cct3	chaperonin containing TCP1, subunit 3 (gamma)	1.86E-27	7.50E-32	-0.465236393	0.702	0.731
966	ENSDARG00000100729	tln1	talin 1	2.35E-27	9.45E-32	-0.495553409	0.182	0.401
967	ENSDARG00000079497	tcima	transcriptional and immune response regulator a	2.40E-27	9.65E-32	-0.859344271	0.354	0.534
968	ENSDARG00000042236	atrx	ATRX chromatin remodeler	2.44E-27	9.83E-32	-0.374208758	0.101	0.332
969	ENSDARG00000002659	mapre1b	microtubule-associated protein, RP/EB family, member 1b	3.14E-27	1.26E-31	-0.441987665	0.357	0.525
970	ENSDARG00000043257	ckbb	creatine kinase, brain b	3.47E-27	1.40E-31	-0.916443859	0.12	0.343
971	ENSDARG00000086618	psma3	proteasome 20S subunit alpha 3	3.52E-27	1.42E-31	-0.500988965	0.499	0.615
972	ENSDARG00000102320	mob1a	MOB kinase activator 1A	4.44E-27	1.79E-31	-0.328642456	0.136	0.364
973	ENSDARG00000058693	cast	calpastatin	4.47E-27	1.80E-31	-0.467644274	0.129	0.354
974	ENSDARG00000016548	eif5b	eukaryotic translation initiation factor 5B	4.59E-27	1.85E-31	-0.504627674	0.483	0.607
975	ENSDARG00000099236	10-Sep	septin 10	4.60E-27	1.85E-31	-0.404908844	0.199	0.419
976	ENSDARG00000015649	rap2c	RAP2C, member of RAS oncogene family	6.58E-27	2.65E-31	-0.317765597	0.092	0.323
977	ENSDARG00000008502	pno1	partner of NOB1 homolog	7.60E-27	3.06E-31	-0.51903466	0.483	0.597
978	ENSDARG00000071558	fblim1	filamin binding LIM protein 1	1.07E-26	4.29E-31	-0.32080436	0.041	0.262
979	ENSDARG00000089787	crebzf	CREB/ATF bZIP transcription factor	1.11E-26	4.45E-31	-0.385982681	0.227	0.44
980	ENSDARG00000043821	klf7b	Kruppel-like factor 7b	1.23E-26	4.95E-31	-0.360312352	0.079	0.309
981	ENSDARG00000026908	tmed2	transmembrane p24 trafficking protein 2	1.61E-26	6.48E-31	-0.422004052	0.766	0.769
982	ENSDARG00000056307	znf706	zinc finger protein 706	2.18E-26	8.77E-31	-0.415244116	0.613	0.669
983	ENSDARG00000042660	fam32a	family with sequence similarity 32 member A	2.31E-26	9.29E-31	-0.401422292	0.401	0.569
984	ENSDARG00000012593	col5a1	procollagen, type V, alpha 1	2.84E-26	1.14E-30	-0.879964437	0.077	0.304
985	ENSDARG00000023852	lsm4	LSM4 homolog, U6 small nuclear RNA and mRNA degradation associated	3.51E-26	1.41E-30	-0.394975672	0.317	0.503
986	ENSDARG00000013655	tpd52l2b	tpd52 like 2b	3.99E-26	1.61E-30	-0.355352682	0.153	0.372
987	ENSDARG00000028000	pfkpa	phosphofructokinase, platelet a	4.18E-26	1.68E-30	-0.527938218	0.052	0.27
988	ENSDARG00000089413	mbpb	myelin basic protein b	5.38E-26	2.17E-30	-0.338925963	0.063	0.284
989	ENSDARG00000035282	emc6	ER membrane protein complex subunit 6	5.53E-26	2.23E-30	-0.379272387	0.309	0.497
990	ENSDARG00000051957	selenom	selenoprotein M	8.91E-26	3.59E-30	-0.37653106	0.044	0.264
991	ENSDARG00000015757	tmem50a	transmembrane protein 50A	8.96E-26	3.61E-30	-0.379335388	0.18	0.395
992	ENSDARG00000034187	calm1b	calmodulin 1b	9.07E-26	3.65E-30	-0.628387283	0.059	0.277
993	ENSDARG00000013087	ndrg3a	ndrg family member 3a	1.44E-25	5.81E-30	-0.346363453	0.031	0.244
994	ENSDARG00000068820	h2afva	H2A histone family, member Va [Source:ZFIN;Acc:ZDB-GENE-020717-1]	1.54E-25	6.21E-30	-0.448267765	0.239	0.44
995	ENSDARG00000090190	bcam	basal cell adhesion molecule (Lutheran blood group)	1.66E-25	6.70E-30	-0.463921951	0.017	0.224
996	ENSDARG00000074572	zgc:56304	zgc:56304	1.70E-25	6.83E-30	-0.386991648	0.238	0.445
997	ENSDARG00000099241	ppp2cb	protein phosphatase 2, catalytic subunit, beta isozyme	1.82E-25	7.31E-30	-0.415953072	0.597	0.675
998	ENSDARG00000101560	psma1	proteasome 20S subunit alpha 1	2.25E-25	9.05E-30	-0.432935422	0.611	0.668
999	ENSDARG00000071082	p4ha1b	prolyl 4-hydroxylase, alpha polypeptide I b	2.40E-25	9.67E-30	-0.549355234	0.112	0.333
1000	ENSDARG00000059247	tmem54a	transmembrane protein 54a	2.93E-25	1.18E-29	-0.321957766	0.015	0.22
1001	ENSDARG00000076799	rnd3a	Rho family GTPase 3a	3.78E-25	1.52E-29	-0.362924127	0.024	0.231
1002	ENSDARG00000061173	st14a	suppression of tumorigenicity 14a	3.95E-25	1.59E-29	-0.300629104	0.026	0.236
1003	ENSDARG00000019362	ptbp1a	polypyrimidine tract binding protein 1a	6.40E-25	2.58E-29	-0.364017723	0.151	0.369
1004	ENSDARG00000044254	anxa3b	annexin A3b	7.10E-25	2.86E-29	-0.483038008	0.134	0.347
1005	ENSDARG00000019062	arpc5b	actin related protein 2/3 complex, subunit 5B	7.23E-25	2.91E-29	-0.391612936	0.175	0.385
1006	ENSDARG00000087193	prrg2	proline rich Gla (G-carboxyglutamic acid) 2	7.82E-25	3.15E-29	-0.274706711	0.02	0.225
1007	ENSDARG00000041450	rab11a	RAB11a, member RAS oncogene family	8.94E-25	3.60E-29	-0.371719471	0.416	0.562
1008	ENSDARG00000095459	si:ch211-191j22.3	si:ch211-191j22.3	9.18E-25	3.70E-29	-0.369730428	0.227	0.427
1009	ENSDARG00000008706	paip2b	poly(A) binding protein interacting protein 2B	9.38E-25	3.78E-29	-0.393849968	0.56	0.652
1010	ENSDARG00000087647	sept7a	septin 7a	9.55E-25	3.85E-29	-0.414762133	0.239	0.436
1011	ENSDARG00000022309	dspa	desmoplakin a	9.64E-25	3.88E-29	-0.589910068	0.247	0.439
1012	ENSDARG00000070787	jupa	junction plakoglobin a	1.06E-24	4.26E-29	-0.682140991	0.604	0.632
1013	ENSDARG00000005560	ywhah	tyrosine 3-monooxygenase/tryptophan 5-monooxygenase activation protein, eta polypeptide	1.24E-24	5.01E-29	-0.447713284	0.287	0.469
1014	ENSDARG00000038010	rac2	Rac family small GTPase 2	1.35E-24	5.43E-29	-0.507593864	0.12	0.332
1015	ENSDARG00000055678	akap12b	A kinase (PRKA) anchor protein 12b	1.35E-24	5.45E-29	-0.721238812	0.063	0.278
1016	ENSDARG00000088116	gstm.3	glutathione S-transferase mu tandem duplicate 3	1.41E-24	5.67E-29	-0.838713845	0.077	0.288
1017	ENSDARG00000014571	ctnnb1	catenin (cadherin-associated protein), beta 1	1.69E-24	6.80E-29	-0.468872212	0.521	0.62
1018	ENSDARG00000070867	smx5	smx5	1.91E-24	7.69E-29	-0.394195836	0.425	0.563
1019	ENSDARG00000058226	ak3	adenylate kinase 3	2.06E-24	8.30E-29	-0.281827855	0.015	0.216
1020	ENSDARG00000022129	rbm4.3	RNA binding motif protein 4.3	2.07E-24	8.35E-29	-0.417736802	0.619	0.697
1021	ENSDARG00000023299	snu13b	SNU13 homolog, small nuclear ribonucleoprotein b (U4/U6.U5)	2.37E-24	9.53E-29	-0.637352315	0.495	0.602
1022	ENSDARG00000068177	pak2a	p21 protein (Cdc42/Rac)-activated kinase 2a	2.73E-24	1.10E-28	-0.363803914	0.042	0.248
1023	ENSDARG00000010246	prmt1	protein arginine methyltransferase 1	3.23E-24	1.30E-28	-0.637730771	0.517	0.611
1024	ENSDARG00000068995	h2afx1	H2A histone family member X1 [Source:ZFIN;Acc:ZDB-GENE-041010-42]	3.77E-24	1.52E-28	-0.63062075	0.729	0.757
1025	ENSDARG00000019845	pdlim1	PDZ and LIM domain 1 (elfin)	4.29E-24	1.73E-28	-0.372242643	0.103	0.317
1026	ENSDARG00000005774	ddx3xb	DEAD-box helicase 3 X-linked b	5.63E-24	2.27E-28	-0.391302243	0.306	0.485
1027	ENSDARG00000087402	tpm1	tropomyosin 1 (alpha)	6.18E-24	2.49E-28	-1.324040101	0.114	0.326
1028	ENSDARG00000060853	nckap1	NCK-associated protein 1	6.23E-24	2.51E-28	-0.275377799	0.068	0.28
1029	ENSDARG00000020007	col1a2	collagen, type I, alpha 2	7.26E-24	2.92E-28	-1.207979019	0.072	0.281
1030	ENSDARG00000105293	srsf4	serine and arginine rich splicing factor 4	1.20E-23	4.84E-28	-0.298706143	0.081	0.293
1031	ENSDARG00000019644	ldhba	lactate dehydrogenase Ba	1.37E-23	5.52E-28	-0.576354437	0.523	0.612
1032	ENSDARG00000056186	eif5a2	eukaryotic translation initiation factor 5A2	1.56E-23	6.29E-28	-0.411656937	0.921	0.873
1033	ENSDARG00000007141	psmc3	proteasome 26S subunit, ATPase 3	1.70E-23	6.83E-28	-0.375514614	0.247	0.439
1034	ENSDARG00000002190	chmp2bb	charged multivesicular body protein 2Bb	1.72E-23	6.92E-28	-0.482493275	0.359	0.511
1035	ENSDARG00000101181	s100w	S100 calcium binding protein W	2.06E-23	8.28E-28	-0.507517305	0.013	0.205
1036	ENSDARG00000068978	glo1	glyoxalase 1	2.06E-23	8.31E-28	-0.418724364	0.707	0.715
1037	ENSDARG00000007791	ppp2r1ba	protein phosphatase 2, regulatory subunit A, beta a	2.12E-23	8.52E-28	-0.343462853	0.267	0.454
1038	ENSDARG00000097102	si:ch73-281n10.2	si:ch73-281n10.2	2.26E-23	9.12E-28	-0.830391855	0.413	0.565
1039	ENSDARG00000099741	mvb12a	multivesicular body subunit 12A	2.87E-23	1.15E-27	-0.269567375	0.055	0.259
1040	ENSDARG00000057854	sap18	Sin3A-associated protein	3.45E-23	1.39E-27	-0.40103391	0.436	0.567
1041	ENSDARG00000016393	arf2b	ADP-ribosylation factor 2b	4.02E-23	1.62E-27	-0.390984946	0.418	0.548
1042	ENSDARG00000101680	arl1	ADP-ribosylation factor-like 1	4.43E-23	1.79E-27	-0.352638211	0.26	0.445
1043	ENSDARG00000018757	klf5l	Kruppel-like factor 5 like	4.93E-23	1.98E-27	-0.304194392	0.018	0.212
1044	ENSDARG00000104347	rtn4b	reticulon 4b	5.00E-23	2.01E-27	-0.692862028	0.088	0.291
1045	ENSDARG00000099749	ube2d2l	ubiquitin-conjugating enzyme E2D 2 (UBC4/5 homolog, yeast), like	5.57E-23	2.24E-27	-0.555196007	0.435	0.557
1046	ENSDARG00000022995	clic4	chloride intracellular channel 4	5.59E-23	2.25E-27	-0.367632287	0.087	0.293
1047	ENSDARG00000015111	ddx39ab	DEAD (Asp-Glu-Ala-Asp) box polypeptide 39Ab	5.89E-23	2.37E-27	-0.401031205	0.411	0.555
1048	ENSDARG00000059303	hnrnpl2	heterogeneous nuclear ribonucleoprotein L2	6.15E-23	2.47E-27	-0.357457332	0.223	0.416
1049	ENSDARG00000055416	serpinb1	serpin peptidase inhibitor, clade B (ovalbumin), member 1	6.58E-23	2.65E-27	-0.765197153	0.37	0.529
1050	ENSDARG00000102643	chmp1a	charged multivesicular body protein 1A	6.86E-23	2.76E-27	-0.337034681	0.155	0.357
1051	ENSDARG00000008243	cct8	chaperonin containing TCP1, subunit 8 (theta)	7.19E-23	2.89E-27	-0.40666503	0.696	0.709
1052	ENSDARG00000052649	ube2ia	ubiquitin-conjugating enzyme E2Ia	7.40E-23	2.98E-27	-0.315914355	0.118	0.323
1053	ENSDARG00000035679	si:rp71-45k5.4	si:rp71-45k5.4	7.53E-23	3.03E-27	-0.410979579	0.374	0.519
1054	ENSDARG00000102417	psmd7	proteasome 26S subunit, non-ATPase 7	8.15E-23	3.28E-27	-0.413165629	0.348	0.51
1055	ENSDARG00000007438	ube2ib	ubiquitin-conjugating enzyme E2Ib	8.64E-23	3.48E-27	-0.368840369	0.254	0.441
1056	ENSDARG00000098832	fam168a	family with sequence similarity 168 member A	9.26E-23	3.73E-27	-0.26858748	0.017	0.208
1057	ENSDARG00000016239	psmd13	proteasome 26S subunit, non-ATPase 13	1.05E-22	4.24E-27	-0.373496229	0.269	0.452
1058	ENSDARG00000008049	si:dkey-42i9.4	si:dkey-42i9.4	1.10E-22	4.41E-27	-0.493084845	0.42	0.569
1059	ENSDARG00000045886	slc38a2	solute carrier family 38 member 2	1.20E-22	4.84E-27	-0.326088872	0.083	0.29
1060	ENSDARG00000100582	si:ch211-195b11.3	si:ch211-195b11.3	1.62E-22	6.53E-27	-2.549698554	0.374	0.503
1061	ENSDARG00000076509	polr2d	polymerase (RNA) II (DNA directed) polypeptide D	1.83E-22	7.35E-27	-0.360187776	0.223	0.412
1062	ENSDARG00000074390	tmem176l.4	transmembrane protein 176l.4	1.86E-22	7.48E-27	-0.812796195	0.033	0.226
1063	ENSDARG00000016238	arl6ip5b	ADP-ribosylation factor-like 6 interacting protein 5b	2.16E-22	8.69E-27	-0.381774514	0.11	0.315
1064	ENSDARG00000014793	ehd1b	EH-domain containing 1b	2.65E-22	1.07E-26	-0.341067323	0.088	0.291
1065	ENSDARG00000068401	yap1	Yes-associated protein 1	3.62E-22	1.46E-26	-0.393312725	0.12	0.319
1066	ENSDARG00000058444	snx6	sorting nexin 6	3.93E-22	1.58E-26	-0.26354734	0.087	0.291
1067	ENSDARG00000063295	myh9a	myosin, heavy chain 9a, non-muscle	4.00E-22	1.61E-26	-0.341972197	0.026	0.215
1068	ENSDARG00000036558	col18a1a	collagen type XVIII alpha 1 chain a	4.06E-22	1.64E-26	-0.471728554	0.066	0.265
1069	ENSDARG00000068289	eif3k	eukaryotic translation initiation factor 3, subunit K	4.13E-22	1.66E-26	-0.355216047	0.792	0.78
1070	ENSDARG00000025091	ezrb	ezrin b	4.86E-22	1.96E-26	-0.354435261	0.105	0.308
1071	ENSDARG00000023532	pinx1	PIN2 (TERF1) interacting telomerase inhibitor 1	5.11E-22	2.06E-26	-0.446514528	0.309	0.476
1072	ENSDARG00000087640	nsfl1c	NSFL1 (p97) cofactor (p47)	5.92E-22	2.38E-26	-0.358167283	0.221	0.408
1073	ENSDARG00000098746	dhrs13l1	dehydrogenase/reductase (SDR family) member 13 like 1	7.52E-22	3.03E-26	-0.651840907	0.081	0.282
1074	ENSDARG00000028507	itgb4	integrin, beta 4	7.64E-22	3.08E-26	-0.459472422	0.009	0.191
1075	ENSDARG00000005220	pdcd6	programmed cell death 6	9.74E-22	3.92E-26	-0.387458286	0.215	0.404
1076	ENSDARG00000009544	cldnb	claudin b	1.02E-21	4.09E-26	-1.582023728	0.595	0.614
1077	ENSDARG00000019113	mob3a	MOB kinase activator 3A	1.25E-21	5.04E-26	-0.337321813	0.217	0.403
1078	ENSDARG00000037965	srrm2	serine/arginine repetitive matrix 2	1.37E-21	5.51E-26	-0.356399687	0.274	0.453
1079	ENSDARG00000097973	si:ch1073-190k2.1	si:ch1073-190k2.1	1.51E-21	6.09E-26	-0.623197586	0.028	0.214
1080	ENSDARG00000098574	srsf11	serine and arginine rich splicing factor 11	1.61E-21	6.50E-26	-0.349134999	0.249	0.434
1081	ENSDARG00000029443	zgc:92242	zgc:92242	1.67E-21	6.73E-26	-0.36845635	0.041	0.235
1082	ENSDARG00000003808	aqp3a	aquaporin 3a	1.69E-21	6.81E-26	-1.323276837	0.103	0.296
1083	ENSDARG00000061226	timp2a	TIMP metallopeptidase inhibitor 2a	1.70E-21	6.83E-26	-0.315422695	0.031	0.22
1084	ENSDARG00000022303	higd1a	HIG1 hypoxia inducible domain family, member 1A	1.87E-21	7.51E-26	-0.618398635	0.95	0.884
1085	ENSDARG00000037488	canx	calnexin	1.98E-21	7.98E-26	0.263160483	0.827	0.605
1086	ENSDARG00000030038	grcc10	gene rich cluster, C10 gene	2.06E-21	8.29E-26	-0.284719934	0.096	0.294
1087	ENSDARG00000057706	si:ch211-137i24.10	si:ch211-137i24.10	2.10E-21	8.46E-26	-1.215360953	0.144	0.335
1088	ENSDARG00000020252	btbd10b	BTB (POZ) domain containing 10b	2.56E-21	1.03E-25	-0.352918029	0.21	0.403
1089	ENSDARG00000053404	PPP2CA	protein phosphatase 2 catalytic subunit alpha b	2.74E-21	1.10E-25	-0.348990364	0.374	0.511
1090	ENSDARG00000009950	edf1	endothelial differentiation-related factor 1	3.78E-21	1.52E-25	-0.33294096	0.934	0.87
1091	ENSDARG00000015759	tspan7	tetraspanin 7	5.16E-21	2.08E-25	-0.291273632	0.042	0.231
1092	ENSDARG00000103118	cib1	calcium and integrin binding 1 (calmyrin)	5.27E-21	2.12E-25	-0.324293628	0.186	0.374
1093	ENSDARG00000023330	anp32b	acidic (leucine-rich) nuclear phosphoprotein 32 family, member B	5.31E-21	2.14E-25	-0.491420868	0.335	0.483
1094	ENSDARG00000052652	fermt1	fermitin family member 1	5.98E-21	2.41E-25	-0.297457907	0.029	0.216
1095	ENSDARG00000104066	dnaja2a	DnaJ heat shock protein family (Hsp40) member A2a	6.24E-21	2.51E-25	-0.368293107	0.643	0.648
1096	ENSDARG00000056438	her9	hairy-related 9	6.89E-21	2.78E-25	-0.378159084	0.013	0.192
1097	ENSDARG00000002082	csnk2a1	casein kinase 2, alpha 1 polypeptide	7.85E-21	3.16E-25	-0.370903335	0.481	0.588
1098	ENSDARG00000014329	npm1a	nucleophosmin 1a	8.36E-21	3.37E-25	-0.803923347	0.831	0.796
1099	ENSDARG00000059357	sarnp	SAP domain containing ribonucleoprotein	8.54E-21	3.44E-25	-0.336630739	0.326	0.481
1100	ENSDARG00000051888	ist1	IST1 factor associated with ESCRT-III	9.00E-21	3.63E-25	-0.516397637	0.505	0.582
1101	ENSDARG00000004588	sox4a	SRY-box transcription factor 4a	9.72E-21	3.91E-25	-0.443645655	0.042	0.23
1102	ENSDARG00000012078	meis1b	Meis homeobox 1 b	1.09E-20	4.38E-25	-0.30975971	0.02	0.2
1103	ENSDARG00000061187	cbx5	chromobox homolog 5 (HP1 alpha homolog, Drosophila)	1.15E-20	4.62E-25	-0.410205508	0.134	0.326
1104	ENSDARG00000057912	eif1axb	eukaryotic translation initiation factor 1A X-linked b	1.47E-20	5.91E-25	-0.325711446	0.915	0.853
1105	ENSDARG00000010553	mmgt1	membrane magnesium transporter 1	1.71E-20	6.89E-25	-0.299236557	0.147	0.339
1106	ENSDARG00000005551	hnrnph1l	heterogeneous nuclear ribonucleoprotein H1, like	1.97E-20	7.95E-25	-0.351210964	0.236	0.415
1107	ENSDARG00000018145	mid1ip1l	MID1 interacting protein 1, like	2.05E-20	8.26E-25	-0.444372956	0.133	0.321
1108	ENSDARG00000008494	myl6	myosin, light chain 6, alkali, smooth muscle and non-muscle	2.40E-20	9.67E-25	-1.080178639	0.158	0.343
1109	ENSDARG00000092035	si:ch211-156j16.1	si:ch211-156j16.1	2.96E-20	1.19E-24	-0.625092344	0.033	0.215
1110	ENSDARG00000058734	prdx1	peroxiredoxin 1	3.01E-20	1.21E-24	-0.952774542	0.4	0.52
1111	ENSDARG00000070155	tuba8l3	tubulin, alpha 8 like 3	5.46E-20	2.20E-24	-0.500654291	0.024	0.201
1112	ENSDARG00000009753	sf3b6	splicing factor 3b, subunit 6	5.58E-20	2.25E-24	-0.463467355	0.582	0.631
1113	ENSDARG00000008803	marcksb	myristoylated alanine-rich protein kinase C substrate b	6.04E-20	2.43E-24	-0.330008689	0.022	0.198
1114	ENSDARG00000008026	fam129bb	family with sequence similarity 129, member Bb [Source:ZFIN;Acc:ZDB-GENE-030131-6218]	6.37E-20	2.57E-24	-0.256677705	0.042	0.226
1115	ENSDARG00000076742	cyth1a	cytohesin 1a	6.48E-20	2.61E-24	-0.35352727	0.188	0.379
1116	ENSDARG00000052438	actr2a	actin related protein 2a	6.57E-20	2.64E-24	-0.317995804	0.212	0.395
1117	ENSDARG00000006124	kdm5c	lysine (K)-specific demethylase 5C	8.87E-20	3.57E-24	-0.255403759	0.083	0.274
1118	ENSDARG00000017084	bud31	BUD31 homolog	9.67E-20	3.89E-24	-0.383881582	0.446	0.555
1119	ENSDARG00000001244	srrm1	serine/arginine repetitive matrix 1	9.73E-20	3.92E-24	-0.332269574	0.32	0.483
1120	ENSDARG00000038068	ddx5	DEAD (Asp-Glu-Ala-Asp) box helicase 5	1.42E-19	5.71E-24	-0.436900614	0.919	0.858
1121	ENSDARG00000054906	ier5l	immediate early response 5-like	1.49E-19	6.01E-24	-0.282605837	0.042	0.223
1122	ENSDARG00000086216	prr13	proline rich 13	1.52E-19	6.13E-24	-0.680044673	0.407	0.499
1123	ENSDARG00000037804	phlda3	pleckstrin homology-like domain, family A, member 3	1.92E-19	7.72E-24	-0.291574738	0.039	0.217
1124	ENSDARG00000056964	ilk	integrin-linked kinase	1.93E-19	7.78E-24	-0.335780445	0.155	0.341
1125	ENSDARG00000056481	vat1	vesicle amine transport 1	2.13E-19	8.57E-24	-0.426976149	0.018	0.189
1126	ENSDARG00000100223	gpa33a	glycoprotein A33 (transmembrane), paralog a	2.26E-19	9.11E-24	-0.429655131	0.048	0.228
1127	ENSDARG00000078659	tmem176	transmembrane protein 176	2.48E-19	9.99E-24	-0.502483261	0.033	0.211
1128	ENSDARG00000020482	nono	non-POU domain containing, octamer-binding	2.78E-19	1.12E-23	-0.338862662	0.169	0.354
1129	ENSDARG00000024116	vamp8	vesicle-associated membrane protein 8 (endobrevin)	3.01E-19	1.21E-23	-0.333702947	0.031	0.206
1130	ENSDARG00000023279	psmd4b	proteasome 26S subunit, non-ATPase 4b	3.39E-19	1.37E-23	-0.311451444	0.173	0.359
1131	ENSDARG00000002509	zgc:153911	zgc:153911	3.62E-19	1.46E-23	-0.433071802	0.041	0.219
1132	ENSDARG00000010279	scamp2	secretory carrier membrane protein 2	3.88E-19	1.56E-23	-0.329150311	0.214	0.39
1133	ENSDARG00000090444	ponzr1	plac8 onzin related protein 1	5.32E-19	2.14E-23	-0.705197051	0.063	0.244
1134	ENSDARG00000045877	ube2nb	ubiquitin-conjugating enzyme E2Nb	5.81E-19	2.34E-23	-0.301434172	0.136	0.325
1135	ENSDARG00000010745	dnaja2b	DnaJ heat shock protein family (Hsp40) member A2b	6.21E-19	2.50E-23	-0.274986329	0.079	0.265
1136	ENSDARG00000012747	rer1	retention in endoplasmic reticulum sorting receptor 1	6.24E-19	2.51E-23	-0.417235639	0.558	0.608
1137	ENSDARG00000057890	si:dkey-33c12.4	si:dkey-33c12.4	6.38E-19	2.57E-23	-0.323456825	0.125	0.311
1138	ENSDARG00000040513	zgc:92313	zgc:92313	6.49E-19	2.61E-23	-0.366634969	0.127	0.311
1139	ENSDARG00000069360	ppp3r1b	protein phosphatase 3 (formerly 2B), regulatory s1ubunit B, alpha isoform, b	6.63E-19	2.67E-23	-0.306243333	0.149	0.333
1140	ENSDARG00000068629	cd151l	CD151 antigen, like	6.95E-19	2.80E-23	-0.401823789	0.252	0.414
1141	ENSDARG00000036456	anxa4	annexin A4	7.71E-19	3.10E-23	-0.831701271	0.755	0.441
1142	ENSDARG00000036102	ctdsp2	CTD (carboxy-terminal domain, RNA polymerase II, polypeptide A) small phosphatase 2	8.60E-19	3.46E-23	-0.283483448	0.046	0.224
1143	ENSDARG00000075349	si:ch73-138n13.1	si:ch73-138n13.1	8.74E-19	3.52E-23	-0.266272518	0.07	0.253
1144	ENSDARG00000002240	psmb6	proteasome 20S subunit beta 6	9.24E-19	3.72E-23	-0.376202916	0.676	0.698
1145	ENSDARG00000033184	prkar2aa	protein kinase, cAMP-dependent, regulatory, type II, alpha A	9.63E-19	3.88E-23	-0.27990212	0.114	0.298
1146	ENSDARG00000015123	dnase1l4.1	deoxyribonuclease 1 like 4, tandem duplicate 1	9.75E-19	3.93E-23	-0.351557914	0.007	0.17
1147	ENSDARG00000012671	inhbaa	inhibin subunit beta Aa	1.00E-18	4.03E-23	-0.969758163	0.052	0.23
1148	ENSDARG00000068461	zgc:162939	zgc:162939 [Source:ZFIN;Acc:ZDB-GENE-070410-115]	1.25E-18	5.04E-23	-0.252084911	0.015	0.179
1149	ENSDARG00000020454	psmd8	proteasome 26S subunit, non-ATPase 8	1.25E-18	5.04E-23	-0.402014112	0.284	0.434
1150	ENSDARG00000058638	si:ch211-71m22.1	si:ch211-71m22.1	1.26E-18	5.06E-23	-0.31614942	0.029	0.199
1151	ENSDARG00000034677	scel	sciellin	1.43E-18	5.74E-23	-0.569612954	0.024	0.192
1152	ENSDARG00000061228	pfdn4	prefoldin subunit 4	1.44E-18	5.78E-23	-0.387578675	0.569	0.635
1153	ENSDARG00000103057	zfhx3	zinc finger homeobox 3	1.60E-18	6.46E-23	-0.320960088	0.077	0.259
1154	ENSDARG00000007867	dazap2	DAZ associated protein 2	1.75E-18	7.03E-23	-0.404518462	0.473	0.572
1155	ENSDARG00000103929	ildr1a	immunoglobulin-like domain containing receptor 1a	1.93E-18	7.75E-23	-0.37584312	0.042	0.217
1156	ENSDARG00000044562	cycsb	cytochrome c, somatic b	2.12E-18	8.53E-23	-0.434249149	0.915	0.844
1157	ENSDARG00000035809	col1a1b	collagen, type I, alpha 1b	2.15E-18	8.68E-23	-0.999809661	0.099	0.28
1158	ENSDARG00000035993	sumo3b	small ubiquitin like modifier 3b	2.45E-18	9.87E-23	-0.394578713	0.149	0.326
1159	ENSDARG00000029058	rbbp4	retinoblastoma binding protein 4	2.51E-18	1.01E-22	-0.348077683	0.077	0.258
1160	ENSDARG00000092508	si:ch73-376l24.2	si:ch73-376l24.2	3.29E-18	1.33E-22	-0.258186004	0.068	0.246
1161	ENSDARG00000097746	si:rp71-77l1.1	si:rp71-77l1.1	3.72E-18	1.50E-22	-0.599141601	0.037	0.205
1162	ENSDARG00000016830	rimkla	ribosomal modification protein rimK-like family member A	3.77E-18	1.52E-22	-0.314793553	0.07	0.248
1163	ENSDARG00000015495	klf3	Kruppel-like factor 3 (basic)	4.32E-18	1.74E-22	-0.344990554	0.109	0.289
1164	ENSDARG00000010965	psma8	proteasome 20S subunit alpha 8	4.51E-18	1.82E-22	-0.386614332	0.61	0.656
1165	ENSDARG00000044345	cyfip1	cytoplasmic FMR1 interacting protein 1	4.58E-18	1.84E-22	-0.271875908	0.12	0.3
1166	ENSDARG00000045542	lamtor4	late endosomal/lysosomal adaptor, MAPK and MTOR activator 4	5.14E-18	2.07E-22	-0.264617	0.11	0.291
1167	ENSDARG00000056152	fam3c	FAM3 metabolism regulating signaling molecule C	5.76E-18	2.32E-22	-0.28845878	0.092	0.27
1168	ENSDARG00000056627	cxcl14	chemokine (C-X-C motif) ligand 14	6.13E-18	2.47E-22	-0.452505992	0.024	0.188
1169	ENSDARG00000104701	map7d1b	MAP7 domain containing 1b	6.36E-18	2.56E-22	-0.334162444	0.042	0.212
1170	ENSDARG00000053625	anxa2b	annexin A2b	9.73E-18	3.92E-22	-0.590177757	0.039	0.205
1171	ENSDARG00000004094	acsbg2	acyl-CoA synthetase bubblegum family member 2	1.10E-17	4.41E-22	-0.315851909	0.088	0.265
1172	ENSDARG00000016598	ckmt1	creatine kinase, mitochondrial 1	1.18E-17	4.76E-22	-0.55995995	0.092	0.265
1173	ENSDARG00000041065	hspb1	heat shock protein, alpha-crystallin-related, 1	1.19E-17	4.77E-22	-1.267572453	0.136	0.311
1174	ENSDARG00000008735	atp6ap2	ATPase H+ transporting accessory protein 2	1.19E-17	4.81E-22	-0.390523332	0.256	0.418
1175	ENSDARG00000012234	psme3	proteasome activator subunit 3	1.22E-17	4.92E-22	-0.339588719	0.182	0.356
1176	ENSDARG00000055389	si:dkey-67c22.2	si:dkey-67c22.2	1.66E-17	6.67E-22	-0.380411385	0.227	0.388
1177	ENSDARG00000045549	bik	BCL2 interacting killer	1.70E-17	6.86E-22	-0.387462179	0.02	0.181
1178	ENSDARG00000051886	ankrd11	ankyrin repeat domain 11	1.97E-17	7.95E-22	-0.32964626	0.173	0.344
1179	ENSDARG00000069708	cdc34a	cell division cycle 34 homolog (S. cerevisiae) a	1.98E-17	7.96E-22	-0.396414356	0.046	0.213
1180	ENSDARG00000004160	reep3b	receptor accessory protein 3b	2.15E-17	8.65E-22	-0.317541427	0.168	0.345
1181	ENSDARG00000035325	srsf7a	serine and arginine rich splicing factor 7a	2.32E-17	9.33E-22	-0.354953777	0.359	0.493
1182	ENSDARG00000040466	vil1	villin 1	2.37E-17	9.54E-22	-1.024439368	0.053	0.22
1183	ENSDARG00000019941	sgta	small glutamine-rich tetratricopeptide repeat (TPR)-containing, alpha	2.53E-17	1.02E-21	-0.313555832	0.308	0.453
1184	ENSDARG00000093584	zgc:193505	zgc:193505	3.67E-17	1.48E-21	-1.507989791	0.05	0.215
1185	ENSDARG00000056108	ndufa4	NADH:ubiquinone oxidoreductase subunit A4	3.73E-17	1.50E-21	-0.62989936	0.227	0.377
1186	ENSDARG00000010625	clic2	chloride intracellular channel 2	3.99E-17	1.61E-21	-0.899173991	0.138	0.306
1187	ENSDARG00000018328	rhocb	ras homolog family member Cb	4.01E-17	1.61E-21	-0.360533453	0.269	0.426
1188	ENSDARG00000056831	gng2	guanine nucleotide binding protein (G protein), gamma 2	5.00E-17	2.01E-21	-0.408753919	0.035	0.198
1189	ENSDARG00000092947	cyt1	type I cytokeratin, enveloping layer	5.39E-17	2.17E-21	-3.221977581	0.536	0.583
1190	ENSDARG00000102750	cdh1	cadherin 1, type 1, E-cadherin (epithelial)	5.74E-17	2.31E-21	-0.681496573	0.378	0.483
1191	ENSDARG00000037980	elob	elongin B	7.84E-17	3.16E-21	-0.326928528	0.47	0.557
1192	ENSDARG00000005112	cdh17	cadherin 17, LI cadherin (liver-intestine)	7.88E-17	3.17E-21	-0.393482504	0.035	0.196
1193	ENSDARG00000034670	ube2e2	ubiquitin-conjugating enzyme E2E 2	7.96E-17	3.20E-21	-0.271812521	0.088	0.262
1194	ENSDARG00000056026	tprg1	tumor protein p63 regulated 1	8.68E-17	3.50E-21	-0.384683404	0.048	0.213
1195	ENSDARG00000103163	tomm20a	translocase of outer mitochondrial membrane 20	1.10E-16	4.42E-21	-0.449164736	0.731	0.706
1196	ENSDARG00000058462	zgc:158846	zgc:158846	1.13E-16	4.54E-21	-1.045817039	0.063	0.227
1197	ENSDARG00000041502	tgfb1a	transforming growth factor, beta 1a	1.14E-16	4.60E-21	-0.470275764	0.055	0.222
1198	ENSDARG00000020708	mdkb	midkine b	1.24E-16	5.00E-21	-0.670383401	0.029	0.188
1199	ENSDARG00000057035	stoml3b	stomatin (EPB72)-like 3b	1.25E-16	5.02E-21	-0.70274906	0.041	0.204
1200	ENSDARG00000071566	ppp1cab	protein phosphatase 1, catalytic subunit, alpha isozyme b	1.56E-16	6.28E-21	-0.312407337	0.293	0.445
1201	ENSDARG00000053468	adam10a	ADAM metallopeptidase domain 10a	1.75E-16	7.03E-21	-0.328904373	0.252	0.407
1202	ENSDARG00000000002	ccdc80	coiled-coil domain containing 80	1.79E-16	7.22E-21	-0.297842393	0.02	0.174
1203	ENSDARG00000101216	meaf6	MYST/Esa1-associated factor 6	1.88E-16	7.57E-21	-0.307157543	0.162	0.334
1204	ENSDARG00000027063	arpc1b	actin related protein 2/3 complex, subunit 1B	1.89E-16	7.60E-21	-0.344649431	0.013	0.163
1205	ENSDARG00000012688	eif1b	eukaryotic translation initiation factor 1B	2.03E-16	8.19E-21	-0.34156779	0.952	0.927
1206	ENSDARG00000024209	wasf2	WASP family member 2	2.13E-16	8.59E-21	-0.278244781	0.184	0.352
1207	ENSDARG00000090552	si:dkey-7j14.6	si:dkey-7j14.6	2.41E-16	9.71E-21	-0.567232646	0.436	0.518
1208	ENSDARG00000059836	ddit3	DNA-damage-inducible transcript 3	2.66E-16	1.07E-20	-0.294313661	0.101	0.271
1209	ENSDARG00000070545	top1l	DNA topoisomerase I, like	2.72E-16	1.09E-20	-0.370233469	0.243	0.395
1210	ENSDARG00000038099	gskip	gsk3b interacting protein	2.74E-16	1.10E-20	-0.286493945	0.203	0.367
1211	ENSDARG00000099385	CT030188.1	si: ch211-223l2.4 [Source:NCBI gene;Acc:100002400]	2.79E-16	1.12E-20	-0.319448723	0.052	0.215
1212	ENSDARG00000023062	cyr61	cysteine-rich, angiogenic inducer, 61 [Source:ZFIN;Acc:ZDB-GENE-040426-3]	2.98E-16	1.20E-20	-0.552963363	0.066	0.232
1213	ENSDARG00000037503	thoc2	THO complex 2	3.22E-16	1.30E-20	-0.276845156	0.14	0.307
1214	ENSDARG00000098162	zgc:77748	zgc:77748	4.12E-16	1.66E-20	-0.387940583	0.031	0.188
1215	ENSDARG00000068851	rnf183	ring finger protein 183	4.73E-16	1.90E-20	-0.262499283	0.018	0.169
1216	ENSDARG00000086838	itga2.3	integrin, alpha 2 (CD49B, alpha 2 subunit of VLA-2 receptor), tandem duplicate 3	4.88E-16	1.97E-20	-0.267909329	0.031	0.187
1217	ENSDARG00000016153	dag1	dystroglycan 1	4.90E-16	1.97E-20	-0.284856993	0.077	0.247
1218	ENSDARG00000010962	fkbp7	FKBP prolyl isomerase 7	5.01E-16	2.02E-20	-0.266108465	0.013	0.161
1219	ENSDARG00000086826	sult6b1	sulfotransferase family, cytosolic, 6b, member 1	5.12E-16	2.06E-20	-0.724975974	0.206	0.365
1220	ENSDARG00000033450	nkap	NFKB activating protein	6.01E-16	2.42E-20	-0.31929748	0.322	0.464
1221	ENSDARG00000027099	psmc4	proteasome 26S subunit, ATPase 4	6.25E-16	2.52E-20	-0.343927726	0.374	0.495
1222	ENSDARG00000045947	hrc	histidine rich calcium binding protein	6.90E-16	2.78E-20	-0.651555626	0.013	0.159
1223	ENSDARG00000015315	psmc5	proteasome 26S subunit, ATPase 5	7.40E-16	2.98E-20	-0.328802412	0.355	0.488
1224	ENSDARG00000070822	cnp	2',3'-cyclic nucleotide 3' phosphodiesterase	7.92E-16	3.19E-20	-0.292278323	0.096	0.263
1225	ENSDARG00000094695	si:dkey-204f11.64	si:dkey-204f11.64	8.26E-16	3.33E-20	-0.455223884	0.197	0.354
1226	ENSDARG00000102571	metap2b	methionyl aminopeptidase 2b	8.78E-16	3.54E-20	-0.363005016	0.766	0.733
1227	ENSDARG00000093945	vma21	vacuolar ATPase assembly factor VMA21	9.19E-16	3.70E-20	-0.32286703	0.302	0.443
1228	ENSDARG00000041339	zgc:92380	zgc:92380	1.07E-15	4.33E-20	-0.636885652	0.035	0.189
1229	ENSDARG00000015325	u2af1	U2 small nuclear RNA auxiliary factor 1	1.18E-15	4.75E-20	-0.305186514	0.249	0.405
1230	ENSDARG00000071060	naa10	N(alpha)-acetyltransferase 10, NatA catalytic subunit	1.31E-15	5.26E-20	-0.339511078	0.486	0.576
1231	ENSDARG00000007098	itm2ba	integral membrane protein 2Ba	1.35E-15	5.44E-20	-0.437150945	0.514	0.582
1232	ENSDARG00000056235	smndc1	survival motor neuron domain containing 1	1.38E-15	5.55E-20	-0.311954329	0.236	0.395
1233	ENSDARG00000044760	gnaia	guanine nucleotide binding protein (G protein), alpha inhibiting activity polypeptide a	1.44E-15	5.80E-20	-0.312001571	0.155	0.321
1234	ENSDARG00000007385	cct7	chaperonin containing TCP1, subunit 7 (eta)	1.49E-15	5.99E-20	-0.398799156	0.685	0.688
1235	ENSDARG00000034211	capn2l	calpain 2, (m/II) large subunit, like	1.52E-15	6.14E-20	-0.306959331	0.007	0.149
1236	ENSDARG00000101844	mibp2	muscle-specific beta 1 integrin binding protein 2	1.56E-15	6.27E-20	-0.288179728	0.996	0.972
1237	ENSDARG00000106873	LO018188.1	synaptopodin [Source:NCBI gene;Acc:100536545]	1.65E-15	6.66E-20	-0.400743626	0.029	0.18
1238	ENSDARG00000042544	degs2	delta(4)-desaturase, sphingolipid 2	1.74E-15	7.02E-20	-0.324503361	0.077	0.241
1239	ENSDARG00000076667	ccng1	cyclin G1	1.93E-15	7.77E-20	-0.333379059	0.948	0.866
1240	ENSDARG00000077982	elf3	E74-like factor 3 (ets domain transcription factor, epithelial-specific )	1.94E-15	7.82E-20	-0.493001322	0.116	0.281
1241	ENSDARG00000043531	jun	Jun proto-oncogene, AP-1 transcription factor subunit	2.00E-15	8.04E-20	-0.615469071	0.871	0.835
1242	ENSDARG00000054272	caprin1b	cell cycle associated protein 1b	2.10E-15	8.45E-20	-0.396030717	0.438	0.531
1243	ENSDARG00000017602	ccng2	cyclin G2	2.21E-15	8.90E-20	-0.388806652	0.192	0.351
1244	ENSDARG00000104458	rnasekb	ribonuclease, RNase K b	2.49E-15	1.00E-19	-0.345535922	0.024	0.172
1245	ENSDARG00000041108	ctsh	cathepsin H	2.65E-15	1.07E-19	-0.317522977	0.053	0.21
1246	ENSDARG00000016156	fam53b	family with sequence similarity 53 member B	2.73E-15	1.10E-19	-0.250215013	0.107	0.269
1247	ENSDARG00000005704	eps8l3b	EPS8-like 3b	2.74E-15	1.10E-19	-0.295487328	0.028	0.177
1248	ENSDARG00000103364	cs	citrate synthase	2.77E-15	1.12E-19	-0.324553287	0.274	0.418
1249	ENSDARG00000012405	col1a1a	collagen, type I, alpha 1a	2.99E-15	1.20E-19	-1.386631816	0.155	0.311
1250	ENSDARG00000045928	psma4	proteasome 20S subunit alpha 4	3.42E-15	1.38E-19	-0.35337268	0.554	0.612
1251	ENSDARG00000044267	sumo1	small ubiquitin like modifier 1	3.47E-15	1.40E-19	-0.306948337	0.339	0.467
1252	ENSDARG00000010873	DDX17	si:dkey-156n14.5 [Source:ZFIN;Acc:ZDB-GENE-030131-18]	3.83E-15	1.54E-19	-0.287144705	0.166	0.326
1253	ENSDARG00000104437	aip	aryl hydrocarbon receptor interacting protein	4.03E-15	1.62E-19	-0.302223363	0.186	0.346
1254	ENSDARG00000002644	rgs5a	regulator of G protein signaling 5a	4.06E-15	1.64E-19	-0.739128883	0.044	0.198
1255	ENSDARG00000044102	znf593	zinc finger protein 593	4.32E-15	1.74E-19	-0.320066836	0.285	0.425
1256	ENSDARG00000005023	fkbp9	FKBP prolyl isomerase 9	4.51E-15	1.82E-19	-0.267678172	0.013	0.155
1257	ENSDARG00000017320	f11r.1	F11 receptor, tandem duplicate 1	4.69E-15	1.89E-19	-0.726641031	0.484	0.535
1258	ENSDARG00000040432	klf2b	Kruppel-like factor 2b	5.01E-15	2.02E-19	-0.455576581	0.042	0.197
1259	ENSDARG00000035678	zgc:91910	zgc:91910	5.39E-15	2.17E-19	-0.329734173	0.481	0.552
1260	ENSDARG00000040362	ehd2b	EH-domain containing 2b	5.73E-15	2.31E-19	-0.287645622	0.017	0.159
1261	ENSDARG00000101441	lima1a	LIM domain and actin binding 1a	5.84E-15	2.35E-19	-0.316721867	0.048	0.203
1262	ENSDARG00000052833	zfand3	zinc finger, AN1-type domain 3	5.96E-15	2.40E-19	-0.259465827	0.158	0.317
1263	ENSDARG00000052170	uap1	UDP-N-acetylglucosamine pyrophosphorylase 1	6.53E-15	2.63E-19	-0.261430754	0.09	0.252
1264	ENSDARG00000010752	acsl4b	acyl-CoA synthetase long chain family member 4b	7.17E-15	2.89E-19	-0.30486293	0.057	0.215
1265	ENSDARG00000058203	smc1al	structural maintenance of chromosomes 1A, like	8.87E-15	3.57E-19	-0.308947286	0.12	0.279
1266	ENSDARG00000014646	aoc2	amine oxidase copper containing 2	9.54E-15	3.84E-19	-0.983965532	0.074	0.233
1267	ENSDARG00000009871	snrpc	small nuclear ribonucleoprotein polypeptide C	9.94E-15	4.00E-19	-0.296625565	0.171	0.327
1268	ENSDARG00000010276	ptgs2b	prostaglandin-endoperoxide synthase 2b	1.21E-14	4.88E-19	-0.508027681	0.094	0.256
1269	ENSDARG00000088040	si:dkeyp-27c8.2	si:dkeyp-27c8.2	1.25E-14	5.01E-19	-0.476372623	0.32	0.46
1270	ENSDARG00000003531	tcea1	transcription elongation factor A (SII), 1	1.30E-14	5.24E-19	-0.260360355	0.144	0.309
1271	ENSDARG00000104871	LEPROTL1	zgc:92045 [Source:ZFIN;Acc:ZDB-GENE-040718-86]	1.42E-14	5.70E-19	-0.256961927	0.101	0.262
1272	ENSDARG00000013576	gadd45bb	growth arrest and DNA-damage-inducible, beta b	1.65E-14	6.65E-19	-0.580376663	0.291	0.433
1273	ENSDARG00000095633	si:ch211-133l5.7	si:ch211-133l5.7	1.73E-14	6.97E-19	-0.674076419	0.046	0.195
1274	ENSDARG00000045373	pabpn1	poly(A) binding protein, nuclear 1	1.86E-14	7.48E-19	-0.34923507	0.506	0.566
1275	ENSDARG00000013415	lmna	lamin A	1.95E-14	7.84E-19	-0.412726692	0.18	0.338
1276	ENSDARG00000075536	cpne1	copine I	2.05E-14	8.25E-19	-0.353816574	0.58	0.608
1277	ENSDARG00000014626	dlx3b	distal-less homeobox 3b	2.06E-14	8.29E-19	-0.331922184	0.017	0.155
1278	ENSDARG00000037009	banf1	BAF nuclear assembly factor 1	2.14E-14	8.61E-19	-0.39095935	0.435	0.548
1279	ENSDARG00000060065	ubap2b	ubiquitin associated protein 2b	2.27E-14	9.13E-19	-0.28293982	0.145	0.308
1280	ENSDARG00000003681	eif5	eukaryotic translation initiation factor 5	2.29E-14	9.22E-19	-0.391916574	0.512	0.576
1281	ENSDARG00000034643	fhl3a	four and a half LIM domains 3a	2.61E-14	1.05E-18	-0.255377718	0.037	0.185
1282	ENSDARG00000061490	u2surp	U2 snRNP-associated SURP domain containing	2.88E-14	1.16E-18	-0.253500076	0.136	0.296
1283	ENSDARG00000039863	lifrb	LIF receptor subunit alpha b	2.90E-14	1.17E-18	-0.279906405	0.031	0.175
1284	ENSDARG00000062590	pleca	plectin a	3.17E-14	1.28E-18	-0.407999947	0.149	0.304
1285	ENSDARG00000026489	khsrp	KH-type splicing regulatory protein	3.21E-14	1.29E-18	-0.291779265	0.217	0.365
1286	ENSDARG00000008310	ip6k2a	inositol hexakisphosphate kinase 2a	3.30E-14	1.33E-18	-0.267068798	0.015	0.151
1287	ENSDARG00000036028	arrdc3b	arrestin domain containing 3b	3.44E-14	1.39E-18	-0.400310314	0.238	0.38
1288	ENSDARG00000103566	tomm20b	translocase of outer mitochondrial membrane 20b	3.50E-14	1.41E-18	-0.330450201	0.676	0.687
1289	ENSDARG00000010481	bzw1a	basic leucine zipper and W2 domains 1a	4.14E-14	1.67E-18	-0.490200102	0.54	0.598
1290	ENSDARG00000003526	psma5	proteasome 20S subunit alpha 5	4.39E-14	1.77E-18	-0.371863634	0.462	0.542
1291	ENSDARG00000014222	zgc:86598	zgc:86598	4.69E-14	1.89E-18	-0.307944932	0.306	0.431
1292	ENSDARG00000032802	ktn1	kinectin 1	4.96E-14	2.00E-18	-0.257396386	0.149	0.304
1293	ENSDARG00000004060	bhlhe40	basic helix-loop-helix family, member e40	5.02E-14	2.02E-18	-0.444830666	0.457	0.533
1294	ENSDARG00000063535	chd4a	chromodomain helicase DNA binding protein 4a	5.18E-14	2.09E-18	-0.261761694	0.09	0.245
1295	ENSDARG00000105068	si:ch1073-443f11.2	si:ch1073-443f11.2	6.19E-14	2.49E-18	-0.410418226	0.184	0.332
1296	ENSDARG00000023028	cdv3	carnitine deficiency-associated gene expressed in ventricle 3	6.93E-14	2.79E-18	-0.351523109	0.726	0.709
1297	ENSDARG00000101766	ptmab	prothymosin alpha b	7.35E-14	2.96E-18	-0.729422735	0.976	0.903
1298	ENSDARG00000017105	vaspb	vasodilator stimulated phosphoprotein b	8.16E-14	3.28E-18	-0.378398406	0.427	0.505
1299	ENSDARG00000070472	arf5	ADP-ribosylation factor 5	8.78E-14	3.53E-18	-0.359280229	0.829	0.78
1300	ENSDARG00000041974	brk1	BRICK1 subunit of SCAR/WAVE actin nucleating complex	9.42E-14	3.79E-18	-0.317603822	0.551	0.599
1301	ENSDARG00000068708	ifrd1	interferon-related developmental regulator 1	1.06E-13	4.26E-18	-0.308905077	0.227	0.374
1302	ENSDARG00000077506	tjp1a	tight junction protein 1a	1.20E-13	4.82E-18	-0.25786968	0.07	0.222
1303	ENSDARG00000042824	nfe2l2a	nuclear factor, erythroid 2-like 2a	1.20E-13	4.85E-18	-0.519849288	0.42	0.503
1304	ENSDARG00000019949	serpinh1b	serpin peptidase inhibitor, clade H (heat shock protein 47), member 1b	1.21E-13	4.88E-18	-0.614326046	0.033	0.174
1305	ENSDARG00000016783	srsf6b	serine and arginine rich splicing factor 6b	1.38E-13	5.58E-18	-0.269667673	0.162	0.319
1306	ENSDARG00000015015	tspan18b	tetraspanin 18b	1.62E-13	6.54E-18	-0.318997369	0.017	0.15
1307	ENSDARG00000026829	cotl1	coactosin-like F-actin binding protein 1	1.65E-13	6.65E-18	-1.21319585	0.72	0.643
1308	ENSDARG00000093406	zgc:111986	zgc:111986	1.72E-13	6.93E-18	-0.318205527	0.483	0.567
1309	ENSDARG00000045132	vdac1	voltage-dependent anion channel 1	1.74E-13	7.00E-18	-0.441263653	0.565	0.592
1310	ENSDARG00000026070	cd82b	CD82 molecule b	1.74E-13	7.01E-18	-0.277087567	0.05	0.196
1311	ENSDARG00000052673	sept7b	septin 7b	1.77E-13	7.13E-18	-0.294813907	0.201	0.347
1312	ENSDARG00000105177	ilf3b	interleukin enhancer binding factor 3b	1.82E-13	7.32E-18	-0.33718792	0.368	0.481
1313	ENSDARG00000042725	cebpb	CCAAT enhancer binding protein beta	2.43E-13	9.78E-18	-0.629753363	0.924	0.828
1314	ENSDARG00000099960	elovl1a	ELOVL fatty acid elongase 1a	2.44E-13	9.81E-18	-0.252923181	0.024	0.159
1315	ENSDARG00000069065	btg3	B-cell translocation gene 3	2.47E-13	9.94E-18	-0.3034162	0.214	0.369
1316	ENSDARG00000075800	calml4a	calmodulin-like 4a	2.70E-13	1.09E-17	-0.551752479	0.081	0.228
1317	ENSDARG00000079647	muc13b	mucin 13b, cell surface associated	2.80E-13	1.13E-17	-0.505040133	0.037	0.176
1318	ENSDARG00000070674	psmd6	proteasome 26S subunit, non-ATPase 6	2.81E-13	1.13E-17	-0.31038806	0.26	0.397
1319	ENSDARG00000029003	eif1axa	eukaryotic translation initiation factor 1A X-linked a	3.00E-13	1.21E-17	-0.313638971	0.153	0.299
1320	ENSDARG00000003151	skp1	S-phase kinase-associated protein 1	3.22E-13	1.30E-17	-0.32230193	0.773	0.736
1321	ENSDARG00000003527	mak16	MAK16 homolog (S. cerevisiae)	3.23E-13	1.30E-17	-0.34799459	0.25	0.389
1322	ENSDARG00000089626	ptges3b	prostaglandin E synthase 3b (cytosolic)	3.24E-13	1.30E-17	-0.364334981	0.571	0.601
1323	ENSDARG00000002445	prdm1a	PR domain containing 1a, with ZNF domain	3.39E-13	1.36E-17	-0.258242309	0.039	0.18
1324	ENSDARG00000075468	vwa1	von Willebrand factor A domain containing 1	3.71E-13	1.49E-17	-0.279104627	0.013	0.142
1325	ENSDARG00000015422	ppil1	peptidylprolyl isomerase (cyclophilin)-like 1	3.84E-13	1.55E-17	-0.323124307	0.129	0.281
1326	ENSDARG00000043442	zgc:153665	zgc:153665	3.87E-13	1.56E-17	-0.660616148	0.022	0.156
1327	ENSDARG00000005827	eif2s1a	eukaryotic translation initiation factor 2, subunit 1 alpha a	3.96E-13	1.60E-17	-0.256985492	0.123	0.275
1328	ENSDARG00000041363	dctn3	dynactin 3 (p22)	4.02E-13	1.62E-17	-0.258465683	0.201	0.35
1329	ENSDARG00000059725	hypk	huntingtin interacting protein K	4.10E-13	1.65E-17	-0.351977716	0.715	0.707
1330	ENSDARG00000002909	tjp3	tight junction protein 3	5.09E-13	2.05E-17	-0.288772507	0.123	0.274
1331	ENSDARG00000028096	cldn23a	claudin 23a	5.43E-13	2.19E-17	-0.502849016	0.028	0.162
1332	ENSDARG00000010785	thbs1b	thrombospondin 1b	5.83E-13	2.35E-17	-0.525072698	0.044	0.184
1333	ENSDARG00000037425	s100a10a	S100 calcium binding protein A10a	6.56E-13	2.64E-17	-1.938339786	0.291	0.4
1334	ENSDARG00000074749	abca12	ATP-binding cassette, sub-family A (ABC1), member 12	7.03E-13	2.83E-17	-0.40951251	0.02	0.151
1335	ENSDARG00000038123	myl9a	myosin, light chain 9a, regulatory	8.96E-13	3.61E-17	-0.900197983	0.029	0.164
1336	ENSDARG00000090872	si:dkey-276j7.1	si:dkey-276j7.1	1.03E-12	4.16E-17	-0.264965917	0.035	0.17
1337	ENSDARG00000044153	ppp1cb	protein phosphatase 1, catalytic subunit, beta isozyme	1.04E-12	4.17E-17	-0.342710846	0.436	0.509
1338	ENSDARG00000044356	tp63	tumor protein p63	1.04E-12	4.18E-17	-0.371137213	0.007	0.13
1339	ENSDARG00000099313	naga	N-acetylgalactosaminidase, alpha	1.15E-12	4.62E-17	-0.332119168	0.083	0.227
1340	ENSDARG00000101626	arf6a	ADP-ribosylation factor 6a	1.20E-12	4.84E-17	-0.253613049	0.162	0.31
1341	ENSDARG00000017676	mmp2	matrix metallopeptidase 2	1.22E-12	4.93E-17	-0.336784822	0.02	0.15
1342	ENSDARG00000043133	cldnf	claudin f	1.29E-12	5.19E-17	-0.431926452	0.007	0.129
1343	ENSDARG00000009488	gipc2	GIPC PDZ domain containing family, member 2	1.30E-12	5.25E-17	-0.300989663	0.182	0.33
1344	ENSDARG00000009018	rhbg	Rh family, B glycoprotein (gene/pseudogene)	1.43E-12	5.76E-17	-0.749486752	0.015	0.14
1345	ENSDARG00000003486	ppp1caa	protein phosphatase 1, catalytic subunit, alpha isozyme a	1.66E-12	6.70E-17	-0.332826051	0.407	0.499
1346	ENSDARG00000012388	cox4i1l	cytochrome c oxidase subunit 4I1, like	1.70E-12	6.86E-17	-0.355461339	0.09	0.234
1347	ENSDARG00000013056	itpk1a	inositol-tetrakisphosphate 1-kinase a	1.71E-12	6.89E-17	-0.29474182	0.068	0.208
1348	ENSDARG00000052063	col4a5	collagen, type IV, alpha 5 (Alport syndrome)	1.73E-12	6.95E-17	-0.448195286	0.017	0.144
1349	ENSDARG00000019815	fn1a	fibronectin 1a	1.82E-12	7.31E-17	-0.441351051	0.028	0.16
1350	ENSDARG00000101082	eif3s6ip	eukaryotic translation initiation factor 3, subunit 6 interacting protein	1.84E-12	7.39E-17	-0.334153358	0.569	0.615
1351	ENSDARG00000042732	tmem189	transmembrane protein 189	1.95E-12	7.84E-17	-0.287281595	0.129	0.277
1352	ENSDARG00000061120	slc43a2b	solute carrier family 43 member 2b	2.11E-12	8.48E-17	-0.383739995	0.035	0.168
1353	ENSDARG00000036625	polr2f	polymerase (RNA) II (DNA directed) polypeptide F	2.23E-12	8.99E-17	-0.30287602	0.3	0.427
1354	ENSDARG00000069846	zgc:162944	zgc:162944	2.27E-12	9.13E-17	-0.330509184	0.468	0.54
1355	ENSDARG00000101979	eps8l3a	EPS8-like 3a	2.32E-12	9.35E-17	-0.321302214	0.059	0.198
1356	ENSDARG00000030957	yipf4	Yip1 domain family, member 4	2.35E-12	9.45E-17	-0.271444984	0.289	0.416
1357	ENSDARG00000008363	mcl1b	MCL1 apoptosis regulator, BCL2 family member b	2.39E-12	9.60E-17	-0.475842647	0.696	0.705
1358	ENSDARG00000045155	phf5a	PHD finger protein 5A	2.91E-12	1.17E-16	-0.272661695	0.184	0.328
1359	ENSDARG00000057456	ppp3ccb	protein phosphatase 3, catalytic subunit, gamma isozyme, b	2.93E-12	1.18E-16	-0.277628853	0.19	0.33
1360	ENSDARG00000073876	ARF5 (1 of many)	zgc:110286 [Source:ZFIN;Acc:ZDB-GENE-050417-68]	2.97E-12	1.20E-16	-0.280480258	0.05	0.188
1361	ENSDARG00000016837	glipr2l	GLI pathogenesis-related 2, like	2.97E-12	1.20E-16	-0.322426831	0.033	0.165
1362	ENSDARG00000104138	igfbp7	insulin-like growth factor binding protein 7	3.05E-12	1.23E-16	-0.824642981	0.05	0.187
1363	ENSDARG00000103740	fundc2	fun14 domain containing 2	3.10E-12	1.25E-16	-0.270585675	0.193	0.339
1364	ENSDARG00000055647	ftr82	finTRIM family, member 82	3.30E-12	1.33E-16	-0.297873507	0.118	0.263
1365	ENSDARG00000002271	zfand5b	zinc finger, AN1-type domain 5b	3.34E-12	1.34E-16	-0.393839478	0.411	0.497
1366	ENSDARG00000016733	psat1	phosphoserine aminotransferase 1	3.56E-12	1.43E-16	-0.283789294	0.072	0.213
1367	ENSDARG00000067850	jund	JunD proto-oncogene, AP-1 transcription factor subunit	3.68E-12	1.48E-16	-0.460200427	0.407	0.498
1368	ENSDARG00000002949	ppp6c	protein phosphatase 6, catalytic subunit	3.96E-12	1.59E-16	-0.274232942	0.317	0.432
1369	ENSDARG00000007216	abce1	ATP-binding cassette, sub-family E (OABP), member 1	4.46E-12	1.80E-16	-0.310707958	0.366	0.467
1370	ENSDARG00000093058	STMP1	si:dkey-13i19.8 [Source:ZFIN;Acc:ZDB-GENE-041210-156]	4.60E-12	1.85E-16	-0.339312426	0.628	0.63
1371	ENSDARG00000087093	si:ch211-157c3.4	si:ch211-157c3.4	6.17E-12	2.48E-16	-0.772785823	0.029	0.157
1372	ENSDARG00000015228	ero1a	endoplasmic reticulum oxidoreductase alpha	6.25E-12	2.52E-16	-0.294405005	0.064	0.204
1373	ENSDARG00000103594	npm3	nucleophosmin/nucleoplasmin, 3	6.77E-12	2.73E-16	-0.332721639	0.313	0.434
1374	ENSDARG00000001870	atp1a1a.4	ATPase Na+/K+ transporting subunit alpha 1a, tandem duplicate 4	7.35E-12	2.96E-16	-0.335368808	0.022	0.148
1375	ENSDARG00000091111	si:ch211-15b10.6	si:ch211-15b10.6	7.71E-12	3.11E-16	-0.440153896	0.203	0.349
1376	ENSDARG00000057437	apodb	apolipoprotein Db	7.79E-12	3.14E-16	-0.794749221	0.033	0.161
1377	ENSDARG00000075666	tsc22d3	TSC22 domain family, member 3	7.99E-12	3.22E-16	-0.396660681	0.12	0.264
1378	ENSDARG00000021140	pabpc1b	poly A binding protein, cytoplasmic 1 b	8.35E-12	3.36E-16	-0.28160077	0.077	0.216
1379	ENSDARG00000014763	arf2a	ADP-ribosylation factor 2a	9.48E-12	3.82E-16	-0.317231482	0.645	0.65
1380	ENSDARG00000077811	sox11a	SRY-box transcription factor 11a	1.02E-11	4.10E-16	-0.314141536	0.044	0.177
1381	ENSDARG00000018787	efna1b	ephrin-A1b	1.03E-11	4.14E-16	-0.448306084	0.258	0.381
1382	ENSDARG00000055009	col4a1	collagen, type IV, alpha 1	1.06E-11	4.26E-16	-0.573389962	0.059	0.194
1383	ENSDARG00000021107	sf3a2	splicing factor 3a, subunit 2	1.08E-11	4.35E-16	-0.288468022	0.335	0.444
1384	ENSDARG00000055064	prdx5	peroxiredoxin 5	1.08E-11	4.37E-16	-0.41101363	0.483	0.54
1385	ENSDARG00000030789	ddx18	DEAD (Asp-Glu-Ala-Asp) box polypeptide 18	1.17E-11	4.73E-16	-0.290948342	0.136	0.28
1386	ENSDARG00000036427	slc3a2a	solute carrier family 3 member 2a	1.18E-11	4.74E-16	-0.304755697	0.041	0.171
1387	ENSDARG00000004714	tcf12	transcription factor 12	1.20E-11	4.82E-16	-0.269495747	0.031	0.158
1388	ENSDARG00000045914	si:ch211-51e12.7	si:ch211-51e12.7	1.42E-11	5.73E-16	-0.324191979	0.284	0.401
1389	ENSDARG00000036080	cd81a	CD81 molecule a	1.47E-11	5.91E-16	-1.045247141	0.578	0.549
1390	ENSDARG00000052061	col4a6	collagen, type IV, alpha 6	1.48E-11	5.95E-16	-0.400307241	0.017	0.137
1391	ENSDARG00000031678	col5a2a	collagen, type V, alpha 2a	1.52E-11	6.10E-16	-0.289226876	0.028	0.154
1392	ENSDARG00000022615	si:ch211-241e1.3	si:ch211-241e1.3	1.77E-11	7.14E-16	-0.478965661	0.017	0.136
1393	ENSDARG00000002401	gale	UDP-galactose-4-epimerase	2.35E-11	9.47E-16	-0.258405531	0.123	0.262
1394	ENSDARG00000006514	her6	hairy-related 6	2.59E-11	1.04E-15	-0.337725749	0.039	0.167
1395	ENSDARG00000030896	foxq1a	forkhead box Q1a	2.64E-11	1.06E-15	-0.371154651	0.009	0.123
1396	ENSDARG00000058206	si:ch211-153b23.5	si:ch211-153b23.5	2.95E-11	1.19E-15	-1.988652469	0.287	0.393
1397	ENSDARG00000036577	atp6v0cb	ATPase H+ transporting V0 subunit cb	3.41E-11	1.37E-15	-0.324250584	0.017	0.135
1398	ENSDARG00000019613	ip6k2b	inositol hexakisphosphate kinase 2b	3.67E-11	1.48E-15	-0.320895293	0.184	0.317
1399	ENSDARG00000043154	ucp2	uncoupling protein 2	3.67E-11	1.48E-15	-0.747774194	0.576	0.61
1400	ENSDARG00000013382	cwc15	CWC15 spliceosome associated protein homolog	3.86E-11	1.55E-15	-0.253382262	0.236	0.361
1401	ENSDARG00000095774	emd	emerin (Emery-Dreifuss muscular dystrophy)	3.87E-11	1.56E-15	-0.290903088	0.297	0.415
1402	ENSDARG00000063924	mt-cyb	cytochrome b, mitochondrial	4.17E-11	1.68E-15	-0.363891194	1	0.982
1403	ENSDARG00000031776	fthl27	ferritin, heavy polypeptide-like 27	4.28E-11	1.73E-15	-0.743279458	0.989	0.958
1404	ENSDARG00000100185	elovl7b	ELOVL fatty acid elongase 7b	4.92E-11	1.98E-15	-0.573413544	0.028	0.149
1405	ENSDARG00000018890	snrpa	small nuclear ribonucleoprotein polypeptide A	5.33E-11	2.15E-15	-0.267152392	0.223	0.351
1406	ENSDARG00000052705	pkp1b	plakophilin 1b	5.33E-11	2.15E-15	-0.445502295	0.068	0.2
1407	ENSDARG00000100712	si:dkey-19b23.12	si:dkey-19b23.12	5.52E-11	2.22E-15	-0.356924032	0.015	0.13
1408	ENSDARG00000040314	psph	phosphoserine phosphatase	5.71E-11	2.30E-15	-0.299942923	0.19	0.322
1409	ENSDARG00000055868	rsl1d1	ribosomal L1 domain containing 1	5.73E-11	2.31E-15	-0.406347795	0.343	0.441
1410	ENSDARG00000104353	nop58	NOP58 ribonucleoprotein homolog (yeast)	6.06E-11	2.44E-15	-0.463121283	0.405	0.482
1411	ENSDARG00000025972	mcts1	MCTS1 re-initiation and release factor	6.66E-11	2.68E-15	-0.283442132	0.276	0.402
1412	ENSDARG00000030161	ppp1r14bb	protein phosphatase 1, regulatory (inhibitor) subunit 14Bb	6.74E-11	2.71E-15	-0.262548689	0.098	0.232
1413	ENSDARG00000079745	si:ch211-166a6.5	si:ch211-166a6.5	7.28E-11	2.93E-15	-0.267552478	0.068	0.2
1414	ENSDARG00000087863	cd44a	CD44 molecule (Indian blood group) a	8.00E-11	3.22E-15	-0.353159719	0.035	0.159
1415	ENSDARG00000078473	nucks1a	nuclear casein kinase and cyclin-dependent kinase substrate 1a	8.19E-11	3.30E-15	-0.454942527	0.271	0.386
1416	ENSDARG00000042667	klf2a	Kruppel-like factor 2a	8.72E-11	3.51E-15	-0.299345682	0.011	0.123
1417	ENSDARG00000021252	cct6a	chaperonin containing TCP1, subunit 6A (zeta 1)	9.92E-11	3.99E-15	-0.313947549	0.685	0.664
1418	ENSDARG00000060679	kdm1a	lysine (K)-specific demethylase 1a	1.04E-10	4.20E-15	-0.261606684	0.208	0.335
1419	ENSDARG00000011613	rbm39a	RNA binding motif protein 39a	1.06E-10	4.28E-15	-0.279974451	0.243	0.364
1420	ENSDARG00000103639	si:dkey-36i7.3	si:dkey-36i7.3	1.10E-10	4.43E-15	-1.500813076	0.138	0.266
1421	ENSDARG00000054616	cldni	claudin i	1.12E-10	4.49E-15	-2.082007977	0.177	0.303
1422	ENSDARG00000077126	snrnp70	small nuclear ribonucleoprotein 70 (U1)	1.21E-10	4.88E-15	-0.273272145	0.247	0.371
1423	ENSDARG00000038288	cd151	CD151 molecule	1.23E-10	4.94E-15	-0.28146755	0.015	0.128
1424	ENSDARG00000056239	tmem45b	transmembrane protein 45B	1.29E-10	5.21E-15	-0.285578966	0.066	0.196
1425	ENSDARG00000021343	wsb1	WD repeat and SOCS box containing 1	1.36E-10	5.46E-15	-0.293222201	0.265	0.376
1426	ENSDARG00000057782	baz2ba	bromodomain adjacent to zinc finger domain, 2Ba	1.43E-10	5.76E-15	-0.250155174	0.171	0.304
1427	ENSDARG00000100020	pim1	Pim-1 proto-oncogene, serine/threonine kinase	1.45E-10	5.86E-15	-0.569841698	0.541	0.573
1428	ENSDARG00000033364	mgst3b	microsomal glutathione S-transferase 3b	1.58E-10	6.37E-15	-0.292446402	0.943	0.701
1429	ENSDARG00000103337	rrp1	ribosomal RNA processing 1	1.60E-10	6.45E-15	-0.295835111	0.16	0.291
1430	ENSDARG00000003866	tm9sf2	transmembrane 9 superfamily member 2	1.71E-10	6.87E-15	-0.272725314	0.26	0.384
1431	ENSDARG00000070057	si:dkey-69o16.5	si:dkey-69o16.5	1.87E-10	7.54E-15	-0.451506134	0.048	0.171
1432	ENSDARG00000019808	evpla	envoplakin a	2.02E-10	8.13E-15	-0.251669437	0.006	0.112
1433	ENSDARG00000091831	ddx27	DEAD (Asp-Glu-Ala-Asp) box polypeptide 27	2.03E-10	8.16E-15	-0.267456204	0.127	0.265
1434	ENSDARG00000045051	slc16a3	solute carrier family 16 member 3	2.23E-10	8.98E-15	-0.633157904	0.374	0.463
1435	ENSDARG00000006092	rad21a	RAD21 cohesin complex component a	2.42E-10	9.73E-15	-0.315472218	0.352	0.44
1436	ENSDARG00000029248	fubp1	far upstream element (FUSE) binding protein 1	2.48E-10	9.99E-15	-0.295516058	0.389	0.467
1437	ENSDARG00000011876	ednraa	endothelin receptor type Aa	2.56E-10	1.03E-14	-0.356950289	0.026	0.142
1438	ENSDARG00000099510	cnn3a	calponin 3, acidic a	2.57E-10	1.03E-14	-0.494434805	0.433	0.477
1439	ENSDARG00000069853	txndc9	thioredoxin domain containing 9	2.88E-10	1.16E-14	-0.294100904	0.295	0.404
1440	ENSDARG00000044975	krt94	keratin 94	3.21E-10	1.29E-14	-1.157754294	0.088	0.215
1441	ENSDARG00000036840	krt15	keratin 15	3.31E-10	1.33E-14	-1.372473194	0.096	0.222
1442	ENSDARG00000095796	si:dkey-87o1.2	si:dkey-87o1.2	3.45E-10	1.39E-14	-0.533695534	0.083	0.212
1443	ENSDARG00000097959	si:dkey-248g15.3	si:dkey-248g15.3	3.50E-10	1.41E-14	-2.053511587	0.241	0.353
1444	ENSDARG00000019398	psma6a	proteasome 20S subunit alpha 6a	4.37E-10	1.76E-14	-0.264400514	0.254	0.371
1445	ENSDARG00000071626	ptgdsb.2	prostaglandin D2 synthase b, tandem duplicate 2	4.52E-10	1.82E-14	-0.766785307	0.035	0.153
1446	ENSDARG00000097902	si:ch73-204p21.2	si:ch73-204p21.2	5.08E-10	2.04E-14	-0.595991584	0.028	0.142
1447	ENSDARG00000026531	alcama	activated leukocyte cell adhesion molecule a	5.18E-10	2.09E-14	-0.372869713	0.055	0.179
1448	ENSDARG00000103322	si:ch73-347e22.8	si:ch73-347e22.8	5.48E-10	2.21E-14	-0.288423128	0.011	0.117
1449	ENSDARG00000001873	phgdh	phosphoglycerate dehydrogenase	5.89E-10	2.37E-14	-0.254634732	0.037	0.155
1450	ENSDARG00000077226	smarca4a	SWI/SNF related, matrix associated, actin dependent regulator of chromatin, subfamily a, member 4a	6.20E-10	2.50E-14	-0.259565823	0.263	0.386
1451	ENSDARG00000039832	gsta.2	glutathione S-transferase, alpha tandem duplicate 2	6.34E-10	2.55E-14	-0.319008817	0.015	0.123
1452	ENSDARG00000068732	spry4	sprouty homolog 4 (Drosophila)	6.86E-10	2.76E-14	-0.301421901	0.112	0.24
1453	ENSDARG00000015851	pnn	pinin, desmosome associated protein	7.38E-10	2.97E-14	-0.258779122	0.149	0.279
1454	ENSDARG00000012874	snap23.1	synaptosome associated protein 23.1	7.51E-10	3.02E-14	-0.27255066	0.236	0.351
1455	ENSDARG00000041394	dnajb1b	DnaJ heat shock protein family (Hsp40) member B1b	7.55E-10	3.04E-14	-0.471747405	0.164	0.302
1456	ENSDARG00000089645	si:ch1073-406l10.2	si:ch1073-406l10.2	8.14E-10	3.28E-14	-0.321616898	0.015	0.122
1457	ENSDARG00000013976	anxa13	annexin A13	8.20E-10	3.30E-14	-0.60461115	0.236	0.342
1458	ENSDARG00000035559	tp53	tumor protein p53	8.57E-10	3.45E-14	-0.285133203	0.21	0.328
1459	ENSDARG00000045367	tuba1b	tubulin, alpha 1b	8.58E-10	3.45E-14	-0.320379933	0.105	0.233
1460	ENSDARG00000005945	sart1	spliceosome associated factor 1, recruiter of U4/U6.U5 tri-snRNP	9.15E-10	3.68E-14	-0.274269657	0.238	0.352
1461	ENSDARG00000025348	igfbp5b	insulin-like growth factor binding protein 5b	9.25E-10	3.73E-14	-0.348068347	0.024	0.136
1462	ENSDARG00000076283	snrpd3l	small nuclear ribonucleoprotein D3 polypeptide, like	9.49E-10	3.82E-14	-0.308476747	0.239	0.355
1463	ENSDARG00000097157	si:ch211-207n23.2	si:ch211-207n23.2	9.54E-10	3.84E-14	-1.144838895	0.053	0.173
1464	ENSDARG00000012144	emc7	ER membrane protein complex subunit 7	9.62E-10	3.87E-14	-0.258356187	0.265	0.379
1465	ENSDARG00000019924	cmpk	cytidylate kinase	9.62E-10	3.87E-14	-0.324564689	0.501	0.53
1466	ENSDARG00000074094	tgm2b	transglutaminase 2b	1.01E-09	4.05E-14	-0.264198035	0.024	0.135
1467	ENSDARG00000075121	hbegfa	heparin-binding EGF-like growth factor a	1.08E-09	4.33E-14	-0.78028992	0.611	0.616
1468	ENSDARG00000018124	psmd3	proteasome 26S subunit, non-ATPase 3	1.13E-09	4.55E-14	-0.323449136	0.436	0.502
1469	ENSDARG00000014536	pfdn1	prefoldin subunit 1	1.33E-09	5.36E-14	-0.271785702	0.556	0.588
1470	ENSDARG00000055381	bambia	BMP and activin membrane-bound inhibitor (Xenopus laevis) homolog a	1.40E-09	5.64E-14	-0.280935048	0.118	0.247
1471	ENSDARG00000003189	psmd1	proteasome 26S subunit, non-ATPase 1	1.43E-09	5.76E-14	-0.29861358	0.405	0.479
1472	ENSDARG00000100446	si:ch211-286o17.1	si:ch211-286o17.1	1.63E-09	6.57E-14	-0.310206299	0.018	0.125
1473	ENSDARG00000018903	aimp2	aminoacyl tRNA synthetase complex interacting multifunctional protein 2	1.72E-09	6.92E-14	-0.284423719	0.363	0.447
1474	ENSDARG00000006553	rras	RAS related	1.73E-09	6.97E-14	-0.276935805	0.21	0.335
1475	ENSDARG00000041799	cx43	connexin 43	1.81E-09	7.28E-14	-0.301140764	0.007	0.108
1476	ENSDARG00000043631	bcas2	BCAS2 pre-mRNA processing factor	1.89E-09	7.62E-14	-0.293764087	0.355	0.443
1477	ENSDARG00000094041	krt17	keratin 17	1.95E-09	7.86E-14	-1.634232766	0.05	0.166
1478	ENSDARG00000054271	cdkn1bb	cyclin-dependent kinase inhibitor 1Bb	2.42E-09	9.73E-14	-0.373268506	0.422	0.485
1479	ENSDARG00000078322	col12a1a	collagen, type XII, alpha 1a	2.44E-09	9.82E-14	-0.483069682	0.105	0.229
1480	ENSDARG00000015930	rwdd1	RWD domain containing 1	2.73E-09	1.10E-13	-0.313203361	0.405	0.486
1481	ENSDARG00000021366	fbp1a	fructose-1,6-bisphosphatase 1a	2.80E-09	1.13E-13	-0.312866501	0.068	0.189
1482	ENSDARG00000004930	lmo7a	LIM domain 7a	3.30E-09	1.33E-13	-0.299064315	0.116	0.243
1483	ENSDARG00000063914	mt-nd3		3.35E-09	1.35E-13	-0.364791403	0.956	0.9
1484	ENSDARG00000052746	grinab	glutamate receptor, ionotropic, N-methyl D-aspartate-associated protein 1b (glutamate binding)	3.43E-09	1.38E-13	-0.341443621	0.56	0.586
1485	ENSDARG00000018049	sf3b2	splicing factor 3b, subunit 2	3.57E-09	1.44E-13	-0.275544185	0.295	0.393
1486	ENSDARG00000105644	zgc:172079	zgc:172079	3.73E-09	1.50E-13	-0.361355129	0.044	0.159
1487	ENSDARG00000012458	zgc:77849	zgc:77849	4.14E-09	1.67E-13	-0.29190271	0.459	0.526
1488	ENSDARG00000078686	arl8a	ADP-ribosylation factor-like 8A	4.27E-09	1.72E-13	-0.252060795	0.186	0.308
1489	ENSDARG00000101127	map1lc3b	microtubule-associated protein 1 light chain 3 beta	4.90E-09	1.97E-13	-0.303765942	0.245	0.36
1490	ENSDARG00000004956	zmat2	zinc finger, matrin-type 2	5.13E-09	2.07E-13	-0.288767431	0.331	0.425
1491	ENSDARG00000062171	olfml3b	olfactomedin-like 3b	5.29E-09	2.13E-13	-0.258832771	0.015	0.116
1492	ENSDARG00000003902	ctsl.1	cathepsin L.1	5.65E-09	2.27E-13	-0.65075846	0.033	0.144
1493	ENSDARG00000012682	pfn2l	profilin 2 like	5.79E-09	2.33E-13	-0.440934152	0.757	0.696
1494	ENSDARG00000070047	rgs4	regulator of G protein signaling 4	6.49E-09	2.61E-13	-0.369898988	0.015	0.116
1495	ENSDARG00000017741	g3bp1	GTPase activating protein (SH3 domain) binding protein 1	6.55E-09	2.64E-13	-0.322942757	0.37	0.454
1496	ENSDARG00000059367	mfap2	microfibril associated protein 2	6.99E-09	2.81E-13	-0.332478367	0.042	0.154
1497	ENSDARG00000018953	gclm	glutamate-cysteine ligase, modifier subunit	7.16E-09	2.88E-13	-0.341067833	0.363	0.446
1498	ENSDARG00000011740	u2af2b	U2 small nuclear RNA auxiliary factor 2b	7.16E-09	2.88E-13	-0.28892977	0.357	0.444
1499	ENSDARG00000038576	ube2d1b	ubiquitin-conjugating enzyme E2D 1b	7.93E-09	3.19E-13	-0.42332994	0.7	0.66
1500	ENSDARG00000105590	si:cabz01007794.1	si:cabz01007794.1	7.96E-09	3.21E-13	-0.293734439	0.013	0.112
1501	ENSDARG00000069503	cldnh	claudin h	8.12E-09	3.27E-13	-1.113471507	0.066	0.183
1502	ENSDARG00000015050	calm2b	calmodulin 2b, (phosphorylase kinase, delta)	9.34E-09	3.76E-13	-0.609177991	0.934	0.821
1503	ENSDARG00000054942	lgals2a	lectin, galactoside-binding, soluble, 2a	9.72E-09	3.92E-13	-0.733624727	0.033	0.141
1504	ENSDARG00000053358	basp1	brain abundant, membrane attached signal protein 1	9.95E-09	4.01E-13	-0.322088491	0.055	0.171
1505	ENSDARG00000004261	tmed9	transmembrane p24 trafficking protein 9	1.02E-08	4.10E-13	-0.319201468	0.556	0.565
1506	ENSDARG00000002967	pdap1b	pdgfa associated protein 1b	1.02E-08	4.12E-13	-0.295326356	0.42	0.483
1507	ENSDARG00000031929	stard14	START domain containing 14	1.05E-08	4.21E-13	-0.668740901	0.239	0.338
1508	ENSDARG00000058454	dynll1	dynein, light chain, LC8-type 1	1.08E-08	4.34E-13	-0.617293733	0.462	0.521
1509	ENSDARG00000020008	vcp	valosin containing protein	1.11E-08	4.47E-13	-0.312048775	0.622	0.631
1510	ENSDARG00000031164	tuba8l2	tubulin, alpha 8 like 2	1.13E-08	4.53E-13	-0.485629708	0.495	0.518
1511	ENSDARG00000006497	rtn1a	reticulon 1a	1.14E-08	4.60E-13	-0.538429171	0.079	0.198
1512	ENSDARG00000004735	hnrnpub	heterogeneous nuclear ribonucleoprotein Ub	1.16E-08	4.66E-13	-0.297810246	0.348	0.427
1513	ENSDARG00000001953	pfkfb3	6-phosphofructo-2-kinase/fructose-2,6-biphosphatase 3	1.22E-08	4.90E-13	-0.514713709	0.297	0.384
1514	ENSDARG00000062129	mxra8b	matrix-remodelling associated 8b	1.39E-08	5.58E-13	-0.320456168	0.029	0.136
1515	ENSDARG00000020235	sept9a	septin 9a	1.53E-08	6.16E-13	-0.285209247	0.204	0.316
1516	ENSDARG00000026165	col11a1a	collagen, type XI, alpha 1a	1.58E-08	6.37E-13	-0.441589314	0.022	0.124
1517	ENSDARG00000074758	csde1	cold shock domain containing E1, RNA-binding	1.72E-08	6.92E-13	-0.251586212	0.68	0.661
1518	ENSDARG00000102583	il4r.1	interleukin 4 receptor, tandem duplicate 1	1.76E-08	7.09E-13	-0.415987392	0.232	0.338
1519	ENSDARG00000103129	nid1b	nidogen 1b	1.89E-08	7.59E-13	-0.267519152	0.037	0.145
1520	ENSDARG00000059906	sdc4	syndecan 4	2.00E-08	8.04E-13	-0.70523542	0.959	0.887
1521	ENSDARG00000029290	stx11b.1	syntaxin 11b, tandem duplicate 1	2.28E-08	9.17E-13	-0.32434785	0.009	0.103
1522	ENSDARG00000043493	cltca	clathrin, heavy chain a (Hc)	2.45E-08	9.85E-13	-0.279571717	0.427	0.485
1523	ENSDARG00000024416	twistnb	TWIST neighbor	2.46E-08	9.89E-13	-0.285864954	0.175	0.294
1524	ENSDARG00000059259	pabpc4	poly(A) binding protein, cytoplasmic 4 (inducible form)	2.58E-08	1.04E-12	-0.27633179	0.011	0.106
1525	ENSDARG00000055514	icn2	ictacalcin 2	2.64E-08	1.06E-12	-2.614394225	0.35	0.426
1526	ENSDARG00000051861	pkp3a	plakophilin 3a	2.69E-08	1.08E-12	-0.280519126	0.083	0.199
1527	ENSDARG00000103959	pak1	p21 protein (Cdc42/Rac)-activated kinase 1	3.03E-08	1.22E-12	-0.265671179	0.098	0.216
1528	ENSDARG00000014499	nutf2l	nuclear transport factor 2, like	3.50E-08	1.41E-12	-0.282812949	0.298	0.409
1529	ENSDARG00000055365	si:dkey-25e12.3	si:dkey-25e12.3	3.87E-08	1.56E-12	-0.340462588	0.184	0.3
1530	ENSDARG00000091234	si:ch73-335l21.4	si:ch73-335l21.4	4.11E-08	1.66E-12	-1.132523207	0.713	0.685
1531	ENSDARG00000054804	anp32e	acidic (leucine-rich) nuclear phosphoprotein 32 family, member E	4.66E-08	1.88E-12	-0.328828228	0.243	0.345
1532	ENSDARG00000037997	tubb5	tubulin, beta 5	4.84E-08	1.95E-12	-0.26512732	0.024	0.124
1533	ENSDARG00000094210	fthl31	ferritin, heavy polypeptide-like 31	5.08E-08	2.05E-12	-0.801559777	0.637	0.62
1534	ENSDARG00000038754	plk3	polo-like kinase 3 (Drosophila)	5.61E-08	2.26E-12	-0.289983874	0.153	0.27
1535	ENSDARG00000069422	nhp2	NHP2 ribonucleoprotein homolog (yeast)	6.59E-08	2.65E-12	-0.35292092	0.311	0.398
1536	ENSDARG00000039499	soul2	heme-binding protein soul2	6.82E-08	2.75E-12	-0.301992876	0.011	0.103
1537	ENSDARG00000093494	si:ch211-217k17.9	si:ch211-217k17.9	7.96E-08	3.20E-12	-0.362264236	0.011	0.102
1538	ENSDARG00000099195	ier2a	immediate early response 2a	8.40E-08	3.38E-12	-0.362568993	0.227	0.33
1539	ENSDARG00000103342	wu:fa56d06	wu:fa56d06	8.59E-08	3.46E-12	-0.358778927	0.022	0.119
1540	ENSDARG00000025757	tspan35	tetraspanin 35	8.64E-08	3.48E-12	-0.361463032	0.024	0.122
1541	ENSDARG00000038695	elavl1a	ELAV like RNA binding protein 1a	8.76E-08	3.53E-12	-0.296458939	0.46	0.506
1542	ENSDARG00000092033	si:dkey-239h2.3	si:dkey-239h2.3	9.32E-08	3.75E-12	-0.404121186	0.155	0.267
1543	ENSDARG00000029795	prxl2b	peroxiredoxin like 2B	1.01E-07	4.07E-12	-0.292302338	0.103	0.218
1544	ENSDARG00000004427	dpy30	dpy-30 histone methyltransferase complex regulatory subunit	1.10E-07	4.41E-12	-0.256217988	0.319	0.411
1545	ENSDARG00000056656	tspan18a	tetraspanin 18a	1.15E-07	4.62E-12	-0.294427518	0.013	0.105
1546	ENSDARG00000098108	dusp2	dual specificity phosphatase 2	1.18E-07	4.74E-12	-0.277086039	0.046	0.151
1547	ENSDARG00000104359	anxa1c	annexin A1c	1.42E-07	5.71E-12	-1.317078745	0.09	0.198
1548	ENSDARG00000006200	eif4g1a	eukaryotic translation initiation factor 4 gamma, 1a	1.43E-07	5.76E-12	-0.318929807	0.517	0.541
1549	ENSDARG00000094929	apoa4b.2	apolipoprotein A-IV b, tandem duplicate 2	1.44E-07	5.80E-12	-0.380090225	0.271	0.137
1550	ENSDARG00000016443	eif3c	eukaryotic translation initiation factor 3, subunit C	1.45E-07	5.83E-12	-0.286201963	0.667	0.656
1551	ENSDARG00000043128	cldne	claudin e	1.61E-07	6.50E-12	-1.538380218	0.112	0.222
1552	ENSDARG00000095451	si:ch211-196l7.4	si:ch211-196l7.4	1.86E-07	7.48E-12	-0.373306224	0.707	0.706
1553	ENSDARG00000061100	nars	asparaginyl-tRNA synthetase [Source:ZFIN;Acc:ZDB-GENE-030131-1016]	1.90E-07	7.64E-12	-0.367652534	0.361	0.427
1554	ENSDARG00000012274	eif4e1c	eukaryotic translation initiation factor 4E family member 1c	1.95E-07	7.85E-12	-0.315937351	0.4	0.462
1555	ENSDARG00000069946	itga6b	integrin, alpha 6b	2.12E-07	8.53E-12	-0.260900549	0.018	0.111
1556	ENSDARG00000077383	anxa11a	annexin A11a	2.14E-07	8.61E-12	-0.313927916	0.582	0.6
1557	ENSDARG00000103542	vegfaa	vascular endothelial growth factor Aa	2.24E-07	9.02E-12	-0.382344121	0.171	0.282
1558	ENSDARG00000042018	fhl2a	four and a half LIM domains 2a	2.34E-07	9.41E-12	-0.438671533	0.022	0.116
1559	ENSDARG00000060113	znf395a	zinc finger protein 395a	2.44E-07	9.82E-12	-0.324737139	0.247	0.347
1560	ENSDARG00000059908	si:ch211-217k17.7	si:ch211-217k17.7	2.74E-07	1.10E-11	-0.339662764	0.306	0.401
1561	ENSDARG00000035557	gabarapa	GABA(A) receptor-associated protein a	2.86E-07	1.15E-11	-0.322833453	0.565	0.573
1562	ENSDARG00000098059	fkbp3	FKBP prolyl isomerase 3	2.91E-07	1.17E-11	-0.282662726	0.558	0.573
1563	ENSDARG00000058557	il11b	interleukin 11b	2.95E-07	1.19E-11	-0.309001622	0.018	0.111
1564	ENSDARG00000040251	ctsk	cathepsin K	3.01E-07	1.21E-11	-0.254481756	0.028	0.124
1565	ENSDARG00000077850	lgals3a	lectin, galactoside binding soluble 3a	3.50E-07	1.41E-11	-0.270977203	0.459	0.499
1566	ENSDARG00000056781	zanl	zonadhesin, like	3.59E-07	1.45E-11	-0.616260014	0.068	0.173
1567	ENSDARG00000039579	cfd	complement factor D (adipsin)	4.49E-07	1.81E-11	-0.966043547	0.11	0.218
1568	ENSDARG00000103199	si:dkey-247k7.2	si:dkey-247k7.2	5.08E-07	2.05E-11	-1.39916337	0.09	0.195
1569	ENSDARG00000004452	tardbpl	TAR DNA binding protein, like	5.15E-07	2.07E-11	-0.2580532	0.289	0.376
1570	ENSDARG00000018820	flncb	filamin C, gamma b (actin binding protein 280)	5.34E-07	2.15E-11	-0.31360778	0.046	0.146
1571	ENSDARG00000016918	ace2	angiotensin I converting enzyme 2	5.39E-07	2.17E-11	-0.298554482	0.028	0.121
1572	ENSDARG00000004748	zgc:100868	zgc:100868	5.66E-07	2.28E-11	-0.706673609	0.041	0.138
1573	ENSDARG00000019601	col12a1b	collagen, type XII, alpha 1b	5.83E-07	2.35E-11	-0.31346702	0.035	0.131
1574	ENSDARG00000042934	ctgfa	connective tissue growth factor a [Source:ZFIN;Acc:ZDB-GENE-030131-102]	6.87E-07	2.77E-11	-0.451897883	0.057	0.159
1575	ENSDARG00000104267	postnb	periostin, osteoblast specific factor b	7.10E-07	2.86E-11	-0.715345138	0.061	0.163
1576	ENSDARG00000053912	fbl	fibrillarin	8.37E-07	3.37E-11	-0.470289493	0.433	0.472
1577	ENSDARG00000089399	tmem176l.2	transmembrane protein 176l.2	9.16E-07	3.69E-11	-1.247902746	0.195	0.288
1578	ENSDARG00000069192	zgc:163030	zgc:163030	9.32E-07	3.75E-11	-0.575629525	0.042	0.139
1579	ENSDARG00000103019	gstp2	glutathione S-transferase pi 2	9.73E-07	3.92E-11	-1.058156443	0.061	0.162
1580	ENSDARG00000068288	lamc2	laminin, gamma 2	1.03E-06	4.16E-11	-0.447970922	0.017	0.103
1581	ENSDARG00000074287	sptlc2b	serine palmitoyltransferase, long chain base subunit 2b	1.04E-06	4.18E-11	-0.269612757	0.249	0.356
1582	ENSDARG00000017014	ywhae2	tyrosine 3-monooxygenase/tryptophan 5-monooxygenase activation protein, epsilon polypeptide 2	1.09E-06	4.41E-11	-0.256138818	0.409	0.472
1583	ENSDARG00000014907	htra1b	HtrA serine peptidase 1b	1.11E-06	4.48E-11	-0.255896283	0.018	0.106
1584	ENSDARG00000035832	pyyb	peptide YYb	1.23E-06	4.95E-11	-2.28956179	0.098	0.203
1585	ENSDARG00000090268	krtt1c19e	keratin type 1 c19e	1.25E-06	5.02E-11	-1.739962397	0.122	0.222
1586	ENSDARG00000006588	zgc:111983	zgc:111983	1.28E-06	5.15E-11	-1.616537812	0.103	0.206
1587	ENSDARG00000003641	tfg	trafficking from ER to golgi regulator	1.29E-06	5.20E-11	-0.264015089	0.37	0.439
1588	ENSDARG00000015559	fstl1a	follistatin-like 1a	1.30E-06	5.25E-11	-0.258440056	0.018	0.106
1589	ENSDARG00000096661	si:ch211-286b5.5	si:ch211-286b5.5	1.50E-06	6.03E-11	-0.381410418	0.435	0.461
1590	ENSDARG00000077139	col6a3	collagen, type VI, alpha 3	1.59E-06	6.42E-11	-0.263854656	0.018	0.105
1591	ENSDARG00000044010	loxl2a	lysyl oxidase-like 2a	1.94E-06	7.79E-11	-0.253965602	0.064	0.165
1592	ENSDARG00000025391	pfdn2	prefoldin subunit 2	1.97E-06	7.95E-11	-0.254839997	0.249	0.339
1593	ENSDARG00000079783	isg20	interferon stimulated exonuclease gene	2.00E-06	8.06E-11	-0.326881185	0.376	0.441
1594	ENSDARG00000101135	si:dkey-85k7.7	si:dkey-85k7.7	2.01E-06	8.10E-11	-0.314761185	0.099	0.206
1595	ENSDARG00000005576	mphosph8	M-phase phosphoprotein 8	2.05E-06	8.26E-11	-0.259971507	0.306	0.393
1596	ENSDARG00000006207	gpx1b	glutathione peroxidase 1b	2.09E-06	8.42E-11	-0.503294137	0.122	0.223
1597	ENSDARG00000098700	il1b	interleukin 1, beta	3.46E-06	1.39E-10	-0.628333142	0.035	0.126
1598	ENSDARG00000005451	gdi2	GDP dissociation inhibitor 2	3.46E-06	1.39E-10	-0.275349061	0.613	0.59
1599	ENSDARG00000052958	nppb	natriuretic peptide B	3.56E-06	1.43E-10	-0.289250556	0.118	0.048
1600	ENSDARG00000103117	tmprss4a	transmembrane serine protease 4a	3.84E-06	1.55E-10	-0.282623317	0.029	0.118
1601	ENSDARG00000091609	spink4	serine peptidase inhibitor, Kazal type 4	4.68E-06	1.89E-10	-1.367379092	0.352	0.404
1602	ENSDARG00000013871	slc5a1	solute carrier family 5 member 1	4.93E-06	1.98E-10	-0.283484955	0.029	0.117
1603	ENSDARG00000015709	hsd17b12a	hydroxysteroid (17-beta) dehydrogenase 12a	5.02E-06	2.02E-10	-0.413811228	0.14	0.241
1604	ENSDARG00000102415	scinla	scinderin like a	5.07E-06	2.04E-10	-0.270163443	0.072	0.176
1605	ENSDARG00000039117	tefa	TEF transcription factor, PAR bZIP family member a	5.66E-06	2.28E-10	-0.263961215	0.142	0.242
1606	ENSDARG00000102435	plekhf1	pleckstrin homology domain containing, family F (with FYVE domain) member 1	5.71E-06	2.30E-10	-0.26689984	0.018	0.101
1607	ENSDARG00000054980	ebna1bp2	EBNA1 binding protein 2	9.91E-06	3.99E-10	-0.283021523	0.262	0.346
1608	ENSDARG00000094965	nfil3-5	nuclear factor, interleukin 3 regulated, member 5	1.07E-05	4.33E-10	-0.428619299	0.359	0.428
1609	ENSDARG00000036832	cyt1l	type I cytokeratin, enveloping layer, like	1.11E-05	4.47E-10	-2.460447706	0.315	0.38
1610	ENSDARG00000030125	sox7	SRY-box transcription factor 7	1.14E-05	4.60E-10	-0.298932377	0.031	0.117
1611	ENSDARG00000057853	atp6v0ca	ATPase H+ transporting V0 subunit ca	1.15E-05	4.65E-10	-0.437791969	0.777	0.699
1612	ENSDARG00000070834	taf13	TATA-box binding protein associated factor 13	1.31E-05	5.28E-10	-0.266133886	0.379	0.435
1613	ENSDARG00000017891	tcp1	t-complex 1	1.34E-05	5.38E-10	-0.270601064	0.298	0.375
1614	ENSDARG00000101915	pin1	peptidylprolyl cis/trans isomerase, NIMA-interacting 1	1.41E-05	5.70E-10	-0.265902973	0.416	0.462
1615	ENSDARG00000041155	morf4l1	mortality factor 4 like 1	2.06E-05	8.29E-10	-0.254214976	0.241	0.332
1616	ENSDARG00000101009	cited4b	Cbp/p300-interacting transactivator, with Glu/Asp-rich carboxy-terminal domain, 4b	2.66E-05	1.07E-09	-0.252971445	0.153	0.252
1617	ENSDARG00000036588	mhc1zba	major histocompatibility complex class I ZBA	2.88E-05	1.16E-09	-0.338490826	0.25	0.332
1618	ENSDARG00000008305	hand2	heart and neural crest derivatives expressed 2	2.90E-05	1.17E-09	-0.27665363	0.026	0.107
1619	ENSDARG00000010194	eif4bb	eukaryotic translation initiation factor 4Bb	2.91E-05	1.17E-09	-0.300497629	0.39	0.439
1620	ENSDARG00000059227	fabp1b.1	fatty acid binding protein 1b, tandem duplicate 1	2.98E-05	1.20E-09	-2.74161236	0.703	0.646
1621	ENSDARG00000093936	si:dkeyp-1h4.6	si:dkeyp-1h4.6	3.82E-05	1.54E-09	-0.783505709	0.029	0.11
1622	ENSDARG00000020926	creb3l3l	cAMP responsive element binding protein 3-like 3 like	3.97E-05	1.60E-09	-0.272645778	0.267	0.349
1623	ENSDARG00000086842	dap1b	death associated protein 1b	4.04E-05	1.63E-09	-0.557878085	0.75	0.665
1624	ENSDARG00000069920	cox17	cytochrome c oxidase copper chaperone COX17	4.06E-05	1.63E-09	-0.316898004	0.674	0.64
1625	ENSDARG00000032639	cd36	CD36 molecule (thrombospondin receptor)	4.28E-05	1.72E-09	-0.421384148	0.05	0.136
1626	ENSDARG00000053493	aldh1a2	aldehyde dehydrogenase 1 family, member A2	4.64E-05	1.87E-09	-0.293904363	0.057	0.147
1627	ENSDARG00000100635	chia.1	chitinase, acidic.1	5.25E-05	2.11E-09	-0.578294629	0.033	0.115
1628	ENSDARG00000078674	hspb9	heat shock protein, alpha-crystallin-related, 9	6.64E-05	2.67E-09	-0.613195615	0.035	0.116
1629	ENSDARG00000042933	bloc1s6	biogenesis of lysosomal organelles complex-1, subunit 6, pallidin	6.91E-05	2.78E-09	-0.316400176	0.186	0.277
1630	ENSDARG00000028067	bnip3lb	BCL2 interacting protein 3 like b	7.27E-05	2.93E-09	-0.316845056	0.247	0.332
1631	ENSDARG00000098853	ehd1a	EH-domain containing 1a	7.31E-05	2.94E-09	-0.274471331	0.289	0.367
1632	ENSDARG00000037116	cxcl12a	chemokine (C-X-C motif) ligand 12a (stromal cell-derived factor 1)	7.59E-05	3.05E-09	-0.445745851	0.029	0.109
1633	ENSDARG00000102441	ctnna1	catenin (cadherin-associated protein), alpha 1	9.44E-05	3.80E-09	-0.282659426	0.464	0.494
1634	ENSDARG00000015552	phactr4a	phosphatase and actin regulator 4a	0.000101664	4.09E-09	-0.366046826	0.335	0.384
1635	ENSDARG00000031317	ppdpfb	pancreatic progenitor cell differentiation and proliferation factor b	0.000101724	4.10E-09	-0.623828834	0.976	0.912
1636	ENSDARG00000056795	serpine1	serpin peptidase inhibitor, clade E (nexin, plasminogen activator inhibitor type 1), member 1	0.000103115	4.15E-09	-0.605599152	0.549	0.329
1637	ENSDARG00000054155	pcna	proliferating cell nuclear antigen	0.00010317	4.15E-09	-0.428259854	0.18	0.282
1638	ENSDARG00000055439	adamtsl7	ADAMTS-like 7	0.000105429	4.25E-09	-0.308400099	0.028	0.105
1639	ENSDARG00000035018	thy1	Thy-1 cell surface antigen	0.000106552	4.29E-09	-0.421421816	0.031	0.109
1640	ENSDARG00000045618	clta	clathrin, light chain A	0.000106658	4.29E-09	-0.281837188	0.575	0.559
1641	ENSDARG00000040009	palld	palladin, cytoskeletal associated protein	0.000116088	4.67E-09	-0.564915466	0.328	0.394
1642	ENSDARG00000020693	sesn1	sestrin 1	0.000168471	6.78E-09	-0.353072989	0.099	0.189
1643	ENSDARG00000068257	kcne4	potassium voltage-gated channel, Isk-related family, member 4	0.000172932	6.96E-09	-0.655920114	0.035	0.113
1644	ENSDARG00000099185	chia.2	chitinase, acidic.2	0.00018716	7.54E-09	-1.592835061	0.227	0.304
1645	ENSDARG00000061858	zgc:153968	zgc:153968	0.000240789	9.70E-09	-0.543837826	0.057	0.139
1646	ENSDARG00000075014	sqstm1	sequestosome 1	0.000264333	1.06E-08	-0.481030504	0.457	0.485
1647	ENSDARG00000105223	pmp22a	peripheral myelin protein 22a	0.000289134	1.16E-08	-0.583688218	0.192	0.27
1648	ENSDARG00000015524	prps1a	phosphoribosyl pyrophosphate synthetase 1A	0.000290157	1.17E-08	-0.273328246	0.252	0.332
1649	ENSDARG00000055046	ponzr5	plac8 onzin related protein 5	0.000311377	1.25E-08	-0.822717029	0.035	0.111
1650	ENSDARG00000091996	tcnbb	transcobalamin beta b	0.000327625	1.32E-08	-2.438492973	0.282	0.34
1651	ENSDARG00000005754	ptprfb	protein tyrosine phosphatase receptor type Fb	0.000435571	1.75E-08	-0.257028928	0.278	0.35
1652	ENSDARG00000017860	rgs5b	regulator of G protein signaling 5b	0.000485267	1.95E-08	-0.530576245	0.055	0.136
1653	ENSDARG00000019128	tpm4b	tropomyosin 4b	0.000667381	2.69E-08	-0.725300818	0.059	0.139
1654	ENSDARG00000041623	mt2	metallothionein 2	0.000904868	3.64E-08	-0.331289606	0.33	0.21
1655	ENSDARG00000061436	col6a2	collagen, type VI, alpha 2	0.00094758	3.82E-08	-0.376624879	0.05	0.127
1656	ENSDARG00000069135	ppp1r15a	protein phosphatase 1, regulatory subunit 15A	0.001035672	4.17E-08	-0.449048378	0.696	0.66
1657	ENSDARG00000045141	aqp8a.1	aquaporin 8a, tandem duplicate 1	0.001040197	4.19E-08	-0.615297417	0.228	0.123
1658	ENSDARG00000036834	krt92	keratin 92	0.001093751	4.40E-08	-1.535186154	0.779	0.459
1659	ENSDARG00000043729	plac8.1	placenta associated 8, tandem duplicate 1	0.001116671	4.50E-08	-2.081000306	0.339	0.384
1660	ENSDARG00000055283	id2a	inhibitor of DNA binding 2a	0.001351213	5.44E-08	-0.432767259	0.473	0.478
1661	ENSDARG00000103980	ets2	v-ets avian erythroblastosis virus E26 oncogene homolog 2	0.001495142	6.02E-08	-0.359355987	0.523	0.512
1662	ENSDARG00000035890	fuca1.1	alpha-L-fucosidase 1, tandem duplicate 1	0.001721059	6.93E-08	-0.583382674	0.168	0.244
1663	ENSDARG00000056087	ecrg4a	ECRG4 augurin precursor a	0.002119155	8.53E-08	-0.661287537	0.035	0.105
1664	ENSDARG00000025269	pdcd6ip	programmed cell death 6 interacting protein	0.002275907	9.16E-08	-0.262063603	0.448	0.475
1665	ENSDARG00000026865	fam107b	family with sequence similarity 107 member B	0.002696386	1.09E-07	-0.391098542	0.289	0.349
1666	ENSDARG00000029688	hsp70.1	heat shock cognate 70-kd protein, tandem duplicate 1	0.002839811	1.14E-07	-0.600475231	0.164	0.248
1667	ENSDARG00000071592	aqp8a.2	aquaporin 8a, tandem duplicate 2	0.003395726	1.37E-07	-0.352514968	0.035	0.103
1668	ENSDARG00000098935	bxdc2	brix domain containing 2	0.004265055	1.72E-07	-0.257660396	0.273	0.335
1669	ENSDARG00000017299	fabp11a	fatty acid binding protein 11a	0.00430701	1.73E-07	-1.373215705	0.101	0.179
1670	ENSDARG00000055129	pim3	Pim-3 proto-oncogene, serine/threonine kinase	0.004355165	1.75E-07	-0.312461346	0.204	0.273
1671	ENSDARG00000059933	plpp3	phospholipid phosphatase 3	0.00462054	1.86E-07	-0.423410735	0.153	0.229
1672	ENSDARG00000024746	hsp90aa1.2	heat shock protein 90, alpha (cytosolic), class A member 1, tandem duplicate 2	0.006270248	2.52E-07	-0.820176167	0.3	0.364
1673	ENSDARG00000076221	fthl28	ferritin, heavy polypeptide-like 28	0.006823451	2.75E-07	-0.630739265	0.306	0.363
1674	ENSDARG00000008237	sars	seryl-tRNA synthetase [Source:ZFIN;Acc:ZDB-GENE-040831-1]	0.007332707	2.95E-07	-0.262651392	0.429	0.445
1675	ENSDARG00000003931	cndp2	carnosine dipeptidase 2	0.008041594	3.24E-07	-0.283966616	0.138	0.213
1676	ENSDARG00000100515	dusp1	dual specificity phosphatase 1	0.00996229	4.01E-07	-0.380437337	0.449	0.459
1677	ENSDARG00000043371	mdh2	malate dehydrogenase 2, NAD (mitochondrial)	0.010036613	4.04E-07	-0.269374108	0.878	0.787
1678	ENSDARG00000012684	atp2b1a	ATPase plasma membrane Ca2+ transporting 1a	0.011467044	4.62E-07	-0.257406703	0.151	0.23
1679	ENSDARG00000068457	tnnt3b	troponin T type 3b (skeletal, fast)	0.011833275	4.76E-07	-1.331214478	0.063	0.133
1680	ENSDARG00000013144	atp1b1a	ATPase Na+/K+ transporting subunit beta 1a	0.011923349	4.80E-07	-0.411749851	0.967	0.857
1681	ENSDARG00000036995	lsm6	LSM6 homolog, U6 small nuclear RNA and mRNA degradation associated	0.014577269	5.87E-07	-0.274058106	0.492	0.496
1682	ENSDARG00000102482	zgc:165573	zgc:165573	0.016384285	6.60E-07	-0.274840848	0.319	0.375
1683	ENSDARG00000037229	denr	density-regulated protein	0.016713792	6.73E-07	-0.281613528	0.451	0.464
1684	ENSDARG00000094300	nupr1a	nuclear protein 1a	0.019998922	8.05E-07	-0.317136514	0.249	0.313
1685	ENSDARG00000035327	ckma	creatine kinase, muscle a	0.022831014	9.19E-07	-1.054588603	0.039	0.101
1686	ENSDARG00000028957	maff	v-maf avian musculoaponeurotic fibrosarcoma oncogene homolog F	0.024393902	9.82E-07	-0.263011741	0.619	0.579
1687	ENSDARG00000016867	rnf128a	ring finger protein 128a	0.027403115	1.10E-06	-0.278236157	0.302	0.344
1688	ENSDARG00000034293	hif1ab	hypoxia inducible factor 1 subunit alpha b	0.028492879	1.15E-06	-0.323490446	0.746	0.668
1689	ENSDARG00000099306	zgc:175088	zgc:175088	0.034294495	1.38E-06	-0.347378412	0.203	0.263
1690	ENSDARG00000073742	prss59.2	serine protease 59, tandem duplicate 2	0.034763203	1.40E-06	-1.973937805	0.807	0.716
1691	ENSDARG00000054058	h1fx	H1 histone family, member X [Source:ZFIN;Acc:ZDB-GENE-030131-1228]	0.03657064	1.47E-06	-0.701355761	0.656	0.647
1692	ENSDARG00000036754	hmgn3	high mobility group nucleosomal binding domain 3	0.036696917	1.48E-06	-0.268823977	0.247	0.306
1693	ENSDARG00000002632	anxa11b	annexin A11b	0.037010149	1.49E-06	-0.253167262	0.667	0.61
1694	ENSDARG00000062326	hmgn7	high mobility group nucleosomal binding domain 7	0.044162674	1.78E-06	-0.387306879	0.786	0.696
1695	ENSDARG00000076847	tnrc6c1	trinucleotide repeat containing adaptor 6C1	0.049506261	1.99E-06	-0.256710076	0.168	0.234
1696	ENSDARG00000092916	mlnl	motilin-like	0.058102956	2.34E-06	-0.648402292	0.064	0.13
1697	ENSDARG00000100366	si:dkey-102m7.3	si:dkey-102m7.3	0.071585396	2.88E-06	-0.273805466	0.3	0.346
1698	ENSDARG00000057698	ctsd	cathepsin D	0.073752392	2.97E-06	-0.581377842	0.586	0.527
1699	ENSDARG00000016484	dkc1	dyskeratosis congenita 1, dyskerin	0.090606578	3.65E-06	-0.322955215	0.331	0.365
1700	ENSDARG00000092362	hsp70.2	heat shock cognate 70-kd protein, tandem duplicate 2	0.135687195	5.46E-06	-1.002970157	0.385	0.404
1701	ENSDARG00000007275	si:ch211-251b21.1	si:ch211-251b21.1	0.152952914	6.16E-06	-0.704638944	0.061	0.122
1702	ENSDARG00000001452	adam8a	ADAM metallopeptidase domain 8a	0.156864013	6.32E-06	-0.305183093	0.085	0.149
1703	ENSDARG00000090185	si:dkeyp-73b11.8	si:dkeyp-73b11.8	0.199067413	8.02E-06	-0.889358528	0.484	0.294
1704	ENSDARG00000016081	cldn15la	claudin 15-like a	0.20244789	8.15E-06	-1.199853105	0.256	0.293
1705	ENSDARG00000075261	timp2b	TIMP metallopeptidase inhibitor 2b	0.284104809	1.14E-05	-0.64001126	0.238	0.303
1706	ENSDARG00000102004	apoea	apolipoprotein Ea	0.329623336	1.33E-05	-1.005737802	0.112	0.173
1707	ENSDARG00000098671	prelid1a	PRELI domain containing 1a	0.346052442	1.39E-05	-0.260418129	0.692	0.609
1708	ENSDARG00000104795	cxcl8a	chemokine (C-X-C motif) ligand 8a	0.358611823	1.44E-05	-0.397939212	0.262	0.167
1709	ENSDARG00000053254	mylpfa	myosin light chain, phosphorylatable, fast skeletal muscle a	0.369232597	1.49E-05	-2.374823215	0.227	0.278
1710	ENSDARG00000099197	actc1b	actin alpha cardiac muscle 1b	0.374359357	1.51E-05	-2.510219303	0.252	0.294
1711	ENSDARG00000009844	dusp23a	dual specificity phosphatase 23a	0.491133267	1.98E-05	-0.893292991	0.094	0.154
1712	ENSDARG00000045408	tagln	transgelin	0.545005429	2.19E-05	-1.543416861	0.203	0.256
1713	ENSDARG00000103720	zgc:162730	zgc:162730	0.617718187	2.49E-05	-0.456973457	0.915	0.823
1714	ENSDARG00000025789	chd4b	chromodomain helicase DNA binding protein 4b	0.633237102	2.55E-05	-0.25604226	0.378	0.382
1715	ENSDARG00000017441	mylz3	myosin, light polypeptide 3, skeletal muscle	0.691932953	2.79E-05	-1.602037361	0.088	0.145
1716	ENSDARG00000013628	cd164	CD164 molecule, sialomucin	0.7995376	3.22E-05	-0.268435624	0.444	0.434
1717	ENSDARG00000042322	si:dkey-177p2.6	si:dkey-177p2.6	0.84221506	3.39E-05	-0.270117367	0.442	0.44
1718	ENSDARG00000099148	bzw1b	basic leucine zipper and W2 domains 1b	0.894283266	3.60E-05	-0.279776521	0.746	0.685
1719	ENSDARG00000102748	CABZ01074745.1	deoxyuridine 5'-triphosphate nucleotidohydrolase-like [Source:NCBI gene;Acc:110438480]	1	0.000109755	-0.250689652	0.099	0.155
1720	ENSDARG00000103799	kars	lysyl-tRNA synthetase [Source:ZFIN;Acc:ZDB-GENE-021115-8]	1	0.021450472	-0.250968972	0.593	0.503
1721	ENSDARG00000070959	si:ch211-288g17.3	si:ch211-288g17.3	1	0.198383377	-0.252332848	0.352	0.328
1722	ENSDARG00000031427	calm2a	calmodulin 2a (phosphorylase kinase, delta)	1	0.598716315	-0.253670232	0.672	0.537
1723	ENSDARG00000005713	ethe1	ETHE1 persulfide dioxygenase	1	0.013479091	-0.255486863	0.188	0.211
1724	ENSDARG00000056874	lygl1	lysozyme g-like 1	1	0.335410327	-0.256911608	0.195	0.159
1725	ENSDARG00000069461	rnaseka	ribonuclease, RNase K a	1	0.033834478	-0.258614643	0.65	0.55
1726	ENSDARG00000074378	junba	JunB proto-oncogene, AP-1 transcription factor subunit a	1	0.043490554	-0.261545145	0.904	0.792
1727	ENSDARG00000077473	mych	myelocytomatosis oncogene homolog	1	0.001235174	-0.262080642	0.241	0.274
1728	ENSDARG00000102291	eef1da	eukaryotic translation elongation factor 1 delta a (guanine nucleotide exchange protein)	1	0.000116223	-0.263516561	0.994	0.94
1729	ENSDARG00000004948	bccip	BRCA2 and CDKN1A interacting protein	1	0.000443739	-0.264815515	0.506	0.477
1730	ENSDARG00000035652	sat1a.1	spermidine/spermine N1-acetyltransferase 1a, duplicate 1	1	0.10284024	-0.269921099	0.994	0.88
1731	ENSDARG00000045834	si:dkey-14d8.7	si:dkey-14d8.7	1	0.001999856	-0.270141596	0.131	0.084
1732	ENSDARG00000002369	UBB		1	0.007939085	-0.271519951	0.886	0.781
1733	ENSDARG00000026629	gmds	GDP-mannose 4,6-dehydratase	1	0.008380424	-0.271851394	0.23	0.246
1734	ENSDARG00000037421	egr1	early growth response 1	1	0.001372447	-0.273717469	0.28	0.303
1735	ENSDARG00000038694	zgc:101744	zgc:101744	1	0.00172942	-0.278982298	0.273	0.285
1736	ENSDARG00000002298	ankrd22	ankyrin repeat domain 22	1	4.46E-05	-0.281248245	0.215	0.274
1737	ENSDARG00000055874	cpe	carboxypeptidase E	1	0.000847101	-0.284787227	0.07	0.111
1738	ENSDARG00000054578	arl6ip1	ADP-ribosylation factor-like 6 interacting protein 1	1	0.043065501	-0.286366655	0.678	0.555
1739	ENSDARG00000071658	ywhag2	3-monooxygenase/tryptophan 5-monooxygenase activation protein, gamma polypeptide 2	1	0.00010539	-0.286855073	0.105	0.157
1740	ENSDARG00000006487	anp32a	acidic (leucine-rich) nuclear phosphoprotein 32 family, member A	1	0.039554184	-0.292234898	0.529	0.467
1741	ENSDARG00000032868	pde4ba	phosphodiesterase 4B, cAMP-specific a	1	0.274263391	-0.305456264	0.315	0.288
1742	ENSDARG00000030694	atp6v1e1b	ATPase H+ transporting V1 subunit E1b	1	0.000561245	-0.307899377	0.455	0.428
1743	ENSDARG00000068760	tnks1bp1	tankyrase 1 binding protein 1	1	0.403239078	-0.325057733	0.42	0.35
1744	ENSDARG00000007795	cst3	cystatin C (amyloid angiopathy and cerebral hemorrhage)	1	0.020192124	-0.32612838	0.586	0.507
1745	ENSDARG00000020298	btg2	B-cell translocation gene 2	1	0.000185824	-0.336574554	0.54	0.519
1746	ENSDARG00000020761	arrdc2	arrestin domain containing 2	1	0.020208057	-0.340673139	0.263	0.267
1747	ENSDARG00000099014	fxyd1	FXYD domain containing ion transport regulator 1 (phospholemman)	1	0.104469026	-0.346483309	0.831	0.579
1748	ENSDARG00000055751	fosb	FBJ murine osteosarcoma viral oncogene homolog B	1	0.06390484	-0.353714289	0.212	0.22
1749	ENSDARG00000015355	fosl1a	FOS like 1, AP-1 transcription factor subunit a	1	0.119200159	-0.35484591	0.825	0.676
1750	ENSDARG00000041607	eif4ebp3l	eukaryotic translation initiation factor 4E binding protein 3, like	1	0.000810635	-0.359975673	0.468	0.444
1751	ENSDARG00000034718	tfpia	tissue factor pathway inhibitor a	1	0.001038701	-0.370300869	0.352	0.354
1752	ENSDARG00000018524	midn	midnolin	1	0.008890457	-0.38637681	0.589	0.517
1753	ENSDARG00000039150	lgmn	legumain	1	0.019645919	-0.386673895	0.238	0.25
1754	ENSDARG00000017489	ifi45	interferon alpha inducible protein 45	1	0.055150192	-0.398063	0.324	0.329
1755	ENSDARG00000089382	zgc:158463	zgc:158463	1	0.443665063	-0.400231918	0.785	0.654
1756	ENSDARG00000074613	si:ch211-240l19.6	si:ch211-240l19.6	1	0.653545059	-0.420582076	0.105	0.105
1757	ENSDARG00000101794	rpl26	ribosomal protein L26	1	0.064137487	-0.424750378	0.622	0.534
1758	ENSDARG00000031683	fosab	v-fos FBJ murine osteosarcoma viral oncogene homolog Ab	1	0.02711294	-0.498340434	0.799	0.726
1759	ENSDARG00000015164	mknk2b	MAPK interacting serine/threonine kinase 2b	1	9.49E-05	-0.519828477	0.799	0.668
1760	ENSDARG00000004169	stmn1a	stathmin 1a	1	0.000169028	-0.519989138	0.142	0.194
1761	ENSDARG00000103775	thbs1a	thrombospondin 1a	1	0.007483183	-0.521953113	0.134	0.164
1762	ENSDARG00000035136	selenow1	selenoprotein W, 1	1	9.11E-05	-0.572259096	0.904	0.75
1763	ENSDARG00000055618	acta1b	actin alpha 1, skeletal muscle b	1	0.031375539	-0.572782856	0.105	0.073
1764	ENSDARG00000025670	fstl3	follistatin-like 3 (secreted glycoprotein)	1	0.30040165	-0.586741195	0.158	0.161
1765	ENSDARG00000005913	tgm1l3	transglutaminase 1 like 3	1	0.001250073	-0.59141532	0.145	0.189
1766	ENSDARG00000060682	agr1	anterior gradient 1	1	0.024487253	-0.606610257	0.134	0.154
1767	ENSDARG00000055539	epdl2	ependymin-like 2	1	0.441821963	-0.610094629	0.145	0.145
1768	ENSDARG00000013856	amy2a	amylase alpha 2A	1	0.428383238	-0.655802832	0.203	0.169
1769	ENSDARG00000045835	si:dkey-14d8.6	si:dkey-14d8.6	1	0.849927772	-0.691278312	0.195	0.18
1770	ENSDARG00000045442	cpb1	carboxypeptidase B1 (tissue)	1	0.268071965	-0.709394994	0.262	0.211
1771	ENSDARG00000052578	c6ast4	six-cysteine containing astacin protease 4	1	0.831235256	-0.75217104	0.241	0.217
1772	ENSDARG00000093440	tnfaip6	tumor necrosis factor, alpha-induced protein 6	1	0.000573704	-0.790219744	0.245	0.274
1773	ENSDARG00000099420	nme2b.2	NME/NM23 nucleoside diphosphate kinase 2b, tandem duplicate 2	1	0.000119639	-0.818603928	0.061	0.109
1774	ENSDARG00000021924	hsp70.3	heat shock cognate 70-kd protein, tandem duplicate 3	1	0.238292211	-0.824448987	0.565	0.49
1775	ENSDARG00000045143	hbbe2	hemoglobin beta embryonic-2	1	0.309246956	-0.904469864	0.12	0.1
1776	ENSDARG00000089361	wu:fb59d01	wu:fb59d01	1	0.150961387	-0.913962081	0.339	0.294
1777	ENSDARG00000015955	cldnc	claudin c	1	0.018692112	-0.938366192	0.552	0.354
1778	ENSDARG00000101479	BX908782.2	CD59 glycoprotein-like [Source:NCBI gene;Acc:103910140]	1	0.047492908	-0.944098115	0.145	0.168
1779	ENSDARG00000055723	hsp70l	heat shock cognate 70-kd protein, like	1	0.001699257	-0.974624125	0.376	0.381
1780	ENSDARG00000040295	apoeb	apolipoprotein Eb	1	0.036499411	-0.980261504	0.641	0.472
1781	ENSDARG00000104721	si:dkey-203a12.9	si:dkey-203a12.9	1	0.827117863	-0.980320025	0.105	0.101
1782	ENSDARG00000103687	sycn.2	syncollin, tandem duplicate 2	1	0.656615107	-1.010955361	0.293	0.266
1783	ENSDARG00000104682	tpm2	tropomyosin 2 (beta)	1	0.055346949	-1.133098125	0.285	0.21
1784	ENSDARG00000056744	ela2	elastase 2	1	0.534583698	-1.153122677	0.541	0.453
1785	ENSDARG00000093303	ifitm1	interferon induced transmembrane protein 1	1	0.002767346	-1.15695492	0.168	0.201
1786	ENSDARG00000093124	scpp8	secretory calcium-binding phosphoprotein 8	1	0.001531904	-1.193848307	0.081	0.122
1787	ENSDARG00000042816	mmp9	matrix metallopeptidase 9	1	0.000467321	-1.203892096	0.112	0.16
1788	ENSDARG00000102299	cxcl8b.1	chemokine (C-X-C motif) ligand 8b, duplicate 1	1	0.002842429	-1.222638381	0.068	0.105
1789	ENSDARG00000007276	ela3l	elastase 3 like	1	0.038374453	-1.242741283	0.444	0.417
1790	ENSDARG00000075045	cxcl18b	chemokine (C-X-C motif) ligand 18b	1	0.000981254	-1.261356728	0.457	0.317
1791	ENSDARG00000060350	apoda.2	apolipoprotein Da, duplicate 2	1	0.065990483	-1.2675095	0.427	0.39
1792	ENSDARG00000012366	fbp2	fructose-1,6-bisphosphatase 2	1	0.009981283	-1.343737171	0.184	0.132
1793	ENSDARG00000093844	zgc:136461	zgc:136461	1	0.614800162	-1.34774714	0.519	0.441
1794	ENSDARG00000021339	cpa5	carboxypeptidase A5	1	0.099737213	-1.396947943	0.374	0.352
1795	ENSDARG00000014196	myl1	myosin, light chain 1, alkali%3B skeletal, fast	1	0.007050251	-1.428661983	0.083	0.115
1796	ENSDARG00000020866	apoa4b.2	apolipoprotein A-IV b, tandem duplicate 2	1	0.01517439	-1.431728063	0.258	0.261
1797	ENSDARG00000056765	ela2l	elastase 2 like	1	0.160943368	-1.485128972	0.508	0.443
1798	ENSDARG00000039730	zgc:112160	zgc:112160	1	0.321928685	-1.485864912	0.503	0.432
1799	ENSDARG00000078622	scpp5	secretory calcium-binding phosphoprotein 5	1	0.001843111	-1.543910938	0.109	0.067
1800	ENSDARG00000079274	prss59.1	serine protease 59, tandem duplicate 1	1	0.063296049	-1.556369009	0.641	0.54
1801	ENSDARG00000068680	ctrl	chymotrypsin-like	1	0.000225064	-1.651719511	0.442	0.434
1802	ENSDARG00000012395	mmp13a	matrix metallopeptidase 13a	1	0.001443408	-1.674951822	0.203	0.235
1803	ENSDARG00000017314	CELA1 (1 of many)	zgc:92745 [Source:ZFIN;Acc:ZDB-GENE-040801-12]	1	0.230044034	-1.689530225	0.829	0.668
1804	ENSDARG00000070480	agr2	anterior gradient 2	1	0.001987038	-1.720721737	0.166	0.201
1805	ENSDARG00000040799	sst1.1	somatostatin 1, tandem duplicate 1	1	0.031126888	-1.753573501	0.153	0.112
1806	ENSDARG00000027088	ptgdsb.1	prostaglandin D2 synthase b, tandem duplicate 1	1	0.151191961	-1.768115416	0.313	0.29
1807	ENSDARG00000045180	acta2	actin alpha 2, smooth muscle	1	0.124797668	-1.787880588	0.221	0.222
1808	ENSDARG00000042993	prss1	serine protease 1	1	0.001966683	-1.889478088	0.866	0.753
1809	ENSDARG00000090428	ctrb1	chymotrypsinogen B1	1	0.000130485	-1.93170904	0.86	0.741
1810	ENSDARG00000093628	s100a11	S100 calcium binding protein A11	1	0.031228657	-1.978605262	0.162	0.121
1811	ENSDARG00000044566	fabp6	fatty acid binding protein 6, ileal (gastrotropin)	1	0.731255618	-2.037728787	0.308	0.276
1812	ENSDARG00000033161	sst1.2	somatostatin 1, tandem duplicate 2	1	0.69004938	-2.041541943	0.107	0.107
1813	ENSDARG00000079443	vipb	vasoactive intestinal peptide b	1	0.024100197	-2.067297793	0.182	0.134
1814	ENSDARG00000040907	gcgb	glucagon b	1	0.00020256	-2.172344329	0.23	0.152
1815	ENSDARG00000014190	sst2	somatostatin 2	1	0.040096277	-2.315113092	0.204	0.153
1816	ENSDARG00000035350	ins	preproinsulin	1	0.209020541	-2.342004264	0.276	0.224
1817	ENSDARG00000079296	gcga	glucagon a	1	0.005737751	-2.733051278	0.56	0.497
1818	ENSDARG00000068088	tcnba	transcobalamin beta a	1	0.03932324	-2.881187941	0.613	0.53
