# Supplementary material for: Cell-type-specific responses to the microbiota across all tissues of the larval zebrafish
Source: Cell Rep. Author manuscript; Available in PMC 2023 Oct 23. (PMC10423310; doi:10.1016/j.celrep.2023.112095)
Supplement: MMC9 [file NIHMS1880944-supplement-MMC9.zip › DataS3/Figure2_PanelC_GenesLists/cluster0.tsv]

	gene	ZFIN_name	full_name	p_val_adj	p_val	avg_logFC	pct.1	pct.2
1	ENSDARG00000012593	col5a1	procollagen, type V, alpha 1	0	0	1.764560047	0.887	0.174
2	ENSDARG00000078659	tmem176	transmembrane protein 176	0	0	1.209432035	0.744	0.097
3	ENSDARG00000031678	col5a2a	collagen, type V, alpha 2a	4.17E-285	1.68E-289	0.927426598	0.608	0.061
4	ENSDARG00000039576	fstl1b	follistatin-like 1b	2.64E-270	1.06E-274	1.364052512	0.884	0.237
5	ENSDARG00000093440	tnfaip6	tumor necrosis factor, alpha-induced protein 6	5.67E-264	2.28E-268	2.014881064	0.792	0.186
6	ENSDARG00000002644	rgs5a	regulator of G protein signaling 5a	9.81E-260	3.95E-264	1.598269691	0.668	0.098
7	ENSDARG00000035809	col1a1b	collagen, type I, alpha 1b	2.06E-259	8.30E-264	1.339054306	0.815	0.166
8	ENSDARG00000061436	col6a2	collagen, type VI, alpha 2	1.64E-246	6.59E-251	1.278457677	0.527	0.051
9	ENSDARG00000036080	cd81a	CD81 molecule a	1.15E-229	4.65E-234	1.44804994	0.981	0.483
10	ENSDARG00000093303	ifitm1	interferon induced transmembrane protein 1	3.40E-219	1.37E-223	2.512788224	0.647	0.124
11	ENSDARG00000036036	mdka	midkine a	8.88E-219	3.58E-223	1.552384916	0.88	0.273
12	ENSDARG00000062171	olfml3b	olfactomedin-like 3b	5.11E-216	2.06E-220	0.825947143	0.471	0.044
13	ENSDARG00000061140	colec12	collectin sub-family member 12	1.70E-208	6.84E-213	0.715512895	0.441	0.038
14	ENSDARG00000103775	thbs1a	thrombospondin 1a	3.97E-207	1.60E-211	1.588176201	0.573	0.093
15	ENSDARG00000013976	anxa13	annexin A13	8.00E-206	3.22E-210	0.9769336	0.831	0.247
16	ENSDARG00000070494	pdgfra	platelet-derived growth factor receptor, alpha polypeptide	2.85E-205	1.15E-209	0.757611624	0.457	0.044
17	ENSDARG00000028618	krt18b	keratin 18b	1.21E-204	4.85E-209	1.369874315	0.73	0.17
18	ENSDARG00000058128	msna	moesin a	1.01E-201	4.05E-206	1.22922483	0.944	0.405
19	ENSDARG00000077139	col6a3	collagen, type VI, alpha 3	1.85E-198	7.46E-203	0.897339814	0.43	0.039
20	ENSDARG00000056913	pcolcea	procollagen C-endopeptidase enhancer a	6.61E-196	2.66E-200	0.925328358	0.395	0.029
21	ENSDARG00000018820	flncb	filamin C, gamma b (actin binding protein 280)	3.99E-195	1.61E-199	0.899990728	0.519	0.07
22	ENSDARG00000020007	col1a2	collagen, type I, alpha 2	9.30E-195	3.74E-199	1.277716136	0.739	0.175
23	ENSDARG00000075045	cxcl18b	chemokine (C-X-C motif) ligand 18b	7.68E-194	3.09E-198	2.697018267	0.769	0.266
24	ENSDARG00000008030	myl9b	myosin, light chain 9b, regulatory	5.42E-193	2.18E-197	1.528520578	0.806	0.268
25	ENSDARG00000041502	tgfb1a	transforming growth factor, beta 1a	1.93E-188	7.75E-193	1.112802471	0.624	0.131
26	ENSDARG00000059906	sdc4	syndecan 4	8.43E-182	3.39E-186	1.278793813	0.998	0.88
27	ENSDARG00000011876	ednraa	endothelin receptor type Aa	1.33E-181	5.37E-186	0.90885679	0.496	0.067
28	ENSDARG00000062129	mxra8b	matrix-remodelling associated 8b	2.35E-180	9.46E-185	0.92155421	0.48	0.064
29	ENSDARG00000074908	col6a1	collagen, type VI, alpha 1	2.51E-176	1.01E-180	1.662349788	0.667	0.186
30	ENSDARG00000014646	aoc2	amine oxidase copper containing 2	4.11E-174	1.66E-178	1.519840763	0.637	0.143
31	ENSDARG00000019098	cd82a	CD82 molecule a	9.85E-171	3.97E-175	0.951549509	0.697	0.189
32	ENSDARG00000023062	cyr61	cysteine-rich, angiogenic inducer, 61 [Source:ZFIN;Acc:ZDB-GENE-040426-3]	2.90E-167	1.17E-171	1.182327781	0.619	0.144
33	ENSDARG00000006901	si:ch1073-459j12.1	si:ch1073-459j12.1	1.04E-165	4.19E-170	0.673821856	0.31	0.018
34	ENSDARG00000012405	col1a1a	collagen, type I, alpha 1a	8.69E-163	3.50E-167	0.456715061	0.751	0.215
35	ENSDARG00000015312	klf12a	Kruppel-like factor 12a	1.07E-159	4.32E-164	0.585691127	0.4	0.046
36	ENSDARG00000059367	mfap2	microfibril associated protein 2	5.55E-158	2.23E-162	0.858626831	0.492	0.083
37	ENSDARG00000008305	hand2	heart and neural crest derivatives expressed 2	9.97E-158	4.01E-162	0.674241029	0.404	0.046
38	ENSDARG00000008494	myl6	myosin, light chain 6, alkali, smooth muscle and non-muscle	5.27E-155	2.12E-159	2.018439779	0.723	0.253
39	ENSDARG00000023963	tpm4a	tropomyosin 4a	3.77E-153	1.52E-157	1.187897091	0.847	0.352
40	ENSDARG00000057113	c6	complement component 6	6.16E-153	2.48E-157	0.550122922	0.34	0.03
41	ENSDARG00000068257	kcne4	potassium voltage-gated channel, Isk-related family, member 4	8.31E-152	3.35E-156	1.607049504	0.407	0.054
42	ENSDARG00000059933	plpp3	phospholipid phosphatase 3	2.04E-151	8.21E-156	1.089027729	0.603	0.157
43	ENSDARG00000010962	fkbp7	FKBP prolyl isomerase 7	1.25E-148	5.04E-153	0.630295351	0.485	0.086
44	ENSDARG00000012671	inhbaa	inhibin subunit beta Aa	2.00E-148	8.05E-153	1.639363956	0.593	0.144
45	ENSDARG00000099840	lpar1	lysophosphatidic acid receptor 1	8.23E-146	3.32E-150	0.524987353	0.372	0.044
46	ENSDARG00000012682	pfn2l	profilin 2 like	1.74E-143	7.00E-148	0.833237221	0.929	0.668
47	ENSDARG00000090552	si:dkey-7j14.6	si:dkey-7j14.6	1.68E-142	6.78E-147	0.835324516	0.864	0.449
48	ENSDARG00000055009	col4a1	collagen, type IV, alpha 1	4.83E-137	1.95E-141	0.891645653	0.543	0.117
49	ENSDARG00000078388	glis2a	GLIS family zinc finger 2a	9.87E-137	3.97E-141	0.57397821	0.383	0.053
50	ENSDARG00000071697	zgc:66433	zgc:66433	6.30E-136	2.54E-140	0.495082119	0.362	0.044
51	ENSDARG00000097617	si:ch211-178n15.1	si:ch211-178n15.1	8.61E-134	3.47E-138	0.581954513	0.416	0.067
52	ENSDARG00000038123	myl9a	myosin, light chain 9a, regulatory	9.73E-134	3.92E-138	1.988286978	0.471	0.093
53	ENSDARG00000040009	palld	palladin, cytoskeletal associated protein	7.47E-132	3.01E-136	1.06160147	0.755	0.326
54	ENSDARG00000041065	hspb1	heat shock protein, alpha-crystallin-related, 1	2.21E-128	8.92E-133	1.726098421	0.654	0.229
55	ENSDARG00000019353	sparc	secreted protein, acidic, cysteine-rich (osteonectin)	5.70E-127	2.29E-131	0.913965066	0.877	0.374
56	ENSDARG00000003259	loxa	lysyl oxidase a	8.73E-126	3.52E-130	0.54037129	0.296	0.028
57	ENSDARG00000099312	jpt1b	Jupiter microtubule associated homolog 1b	1.57E-125	6.30E-130	0.982645728	0.829	0.407
58	ENSDARG00000019128	tpm4b	tropomyosin 4b	2.49E-123	1.00E-127	1.02532011	0.427	0.08
59	ENSDARG00000074335	boc	BOC cell adhesion associated, oncogene regulated	5.67E-123	2.28E-127	0.561079166	0.409	0.072
60	ENSDARG00000000002	ccdc80	coiled-coil domain containing 80	6.91E-121	2.78E-125	0.656529838	0.471	0.102
61	ENSDARG00000025670	fstl3	follistatin-like 3 (secreted glycoprotein)	1.42E-120	5.73E-125	1.492996817	0.481	0.109
62	ENSDARG00000054438	fzd2	frizzled class receptor 2	2.46E-120	9.92E-125	0.494320793	0.335	0.044
63	ENSDARG00000100446	si:ch211-286o17.1	si:ch211-286o17.1	3.42E-120	1.38E-124	0.613746861	0.397	0.065
64	ENSDARG00000045979	zgc:153704	zgc:153704	6.74E-117	2.72E-121	0.868425056	0.333	0.043
65	ENSDARG00000068401	yap1	Yes-associated protein 1	6.91E-117	2.78E-121	0.67654225	0.646	0.235
66	ENSDARG00000042018	fhl2a	four and a half LIM domains 2a	9.23E-117	3.72E-121	0.633656261	0.379	0.059
67	ENSDARG00000013266	colec11	collectin sub-family member 11	5.10E-116	2.05E-120	1.101183427	0.229	0.014
68	ENSDARG00000014907	htra1b	HtrA serine peptidase 1b	5.74E-116	2.31E-120	0.819249806	0.351	0.053
69	ENSDARG00000030980	csrp1b	cysteine and glycine-rich protein 1b	9.06E-116	3.65E-120	1.296969636	0.257	0.022
70	ENSDARG00000007396	rnd3b	Rho family GTPase 3b	7.98E-115	3.21E-119	0.559129864	0.365	0.057
71	ENSDARG00000002235	mmp14a	matrix metallopeptidase 14a (membrane-inserted)	1.79E-114	7.22E-119	0.575350123	0.384	0.066
72	ENSDARG00000038288	cd151	CD151 molecule	2.86E-112	1.15E-116	0.683729779	0.388	0.069
73	ENSDARG00000039579	cfd	complement factor D (adipsin)	6.43E-109	2.59E-113	1.617427778	0.529	0.151
74	ENSDARG00000025147	cd63	CD63 molecule	1.16E-108	4.67E-113	0.995362841	0.993	0.894
75	ENSDARG00000103672	cirbpa	cold inducible RNA binding protein a	3.83E-108	1.54E-112	0.80717203	0.993	0.911
76	ENSDARG00000071224	si:ch211-133n4.4	si:ch211-133n4.4	4.00E-108	1.61E-112	0.524201709	0.406	0.078
77	ENSDARG00000063612	antxr1c	ANTXR cell adhesion molecule 1c	5.01E-108	2.02E-112	0.44418825	0.384	0.069
78	ENSDARG00000036869	tcf21	transcription factor 21	8.90E-108	3.58E-112	0.325693639	0.201	0.01
79	ENSDARG00000074201	flna	filamin A, alpha (actin binding protein 280)	9.62E-108	3.87E-112	1.03714992	0.804	0.404
80	ENSDARG00000039034	marcksl1a	MARCKS-like 1a	7.33E-107	2.95E-111	0.925953771	0.85	0.434
81	ENSDARG00000018856	dclk1a	doublecortin-like kinase 1a	5.32E-106	2.14E-110	0.369537281	0.3	0.038
82	ENSDARG00000078322	col12a1a	collagen, type XII, alpha 1a	4.54E-105	1.83E-109	0.996637992	0.529	0.161
83	ENSDARG00000014329	npm1a	nucleophosmin 1a	4.85E-105	1.95E-109	1.016367541	0.931	0.779
84	ENSDARG00000057992	fstb	follistatin b	9.00E-105	3.62E-109	0.876450255	0.325	0.048
85	ENSDARG00000019601	col12a1b	collagen, type XII, alpha 1b	4.65E-104	1.87E-108	0.685869294	0.393	0.074
86	ENSDARG00000035308	grb10b	growth factor receptor-bound protein 10b	1.34E-103	5.38E-108	0.819487795	0.568	0.192
87	ENSDARG00000105223	pmp22a	peripheral myelin protein 22a	1.43E-103	5.76E-108	1.018651981	0.594	0.206
88	ENSDARG00000053684	aldob	aldolase b, fructose-bisphosphate	4.51E-103	1.81E-107	-2.060915972	0.413	0.792
89	ENSDARG00000044074	loxl2b	lysyl oxidase-like 2b	6.74E-103	2.72E-107	0.424616714	0.303	0.042
90	ENSDARG00000075261	timp2b	TIMP metallopeptidase inhibitor 2b	6.83E-103	2.75E-107	1.033997457	0.644	0.238
91	ENSDARG00000056795	serpine1	serpin peptidase inhibitor, clade E (nexin, plasminogen activator inhibitor type 1), member 1	1.34E-102	5.40E-107	1.525732168	0.677	0.307
92	ENSDARG00000013351	cirbpb	cold inducible RNA binding protein b	3.21E-101	1.29E-105	0.612024386	1	0.966
93	ENSDARG00000002710	ncl	nucleolin	3.74E-101	1.51E-105	0.762046138	0.928	0.745
94	ENSDARG00000103129	nid1b	nidogen 1b	2.62E-100	1.06E-104	0.673611628	0.406	0.087
95	ENSDARG00000004753	mylkb	myosin light chain kinase b	1.25E-99	5.04E-104	0.755252046	0.201	0.013
96	ENSDARG00000104274	si:ch211-204a13.2	si:ch211-204a13.2 [Source:ZFIN;Acc:ZDB-GENE-060503-303]	2.31E-99	9.30E-104	0.329021054	0.243	0.024
97	ENSDARG00000103181	si:dkey-34d22.1	si:dkey-34d22.1	2.51E-99	1.01E-103	0.508754815	0.317	0.049
98	ENSDARG00000019815	fn1a	fibronectin 1a	9.53E-98	3.84E-102	0.939717626	0.42	0.098
99	ENSDARG00000045676	calua	calumenin a	1.55E-97	6.25E-102	0.701277459	0.614	0.243
100	ENSDARG00000077261	lmod1b	leiomodin 1b (smooth muscle)	2.40E-97	9.64E-102	0.344485381	0.182	0.009
101	ENSDARG00000101481	rbp5	retinol binding protein 1a, cellular	4.06E-97	1.63E-101	0.740049699	0.448	0.118
102	ENSDARG00000078266	twist2	twist2	5.93E-97	2.39E-101	0.415408954	0.19	0.011
103	ENSDARG00000009544	cldnb	claudin b	8.91E-96	3.59E-100	-1.869706893	0.208	0.677
104	ENSDARG00000079296	gcga	glucagon a	2.18E-95	8.78E-100	1.61847427	0.721	0.471
105	ENSDARG00000102299	cxcl8b.1	chemokine (C-X-C motif) ligand 8b, duplicate 1	2.47E-95	9.95E-100	2.756846811	0.333	0.062
106	ENSDARG00000005221	desmb	desmin b	4.63E-95	1.87E-99	1.390552998	0.229	0.022
107	ENSDARG00000104315	fhl3b	four and a half LIM domains 3b	2.76E-94	1.11E-98	0.417660588	0.242	0.026
108	ENSDARG00000044010	loxl2a	lysyl oxidase-like 2a	7.08E-94	2.85E-98	0.590989443	0.432	0.106
109	ENSDARG00000023299	snu13b	SNU13 homolog, small nuclear ribonucleoprotein b (U4/U6.U5)	7.57E-94	3.05E-98	0.798268361	0.829	0.549
110	ENSDARG00000101813	nap1l1	nucleosome assembly protein 1-like 1	1.14E-93	4.61E-98	0.736204741	0.857	0.604
111	ENSDARG00000035521	sfrp1a	secreted frizzled-related protein 1a	2.51E-93	1.01E-97	0.284384869	0.162	0.006
112	ENSDARG00000045408	tagln	transgelin	7.69E-93	3.09E-97	2.701563228	0.541	0.202
113	ENSDARG00000046019	snai1b	snail family zinc finger 1b	8.32E-93	3.35E-97	0.381694141	0.254	0.03
114	ENSDARG00000099865	hnrnpabb	heterogeneous nuclear ribonucleoprotein A/Bb	1.47E-92	5.90E-97	0.74338823	0.901	0.668
115	ENSDARG00000015399	foxf1	forkhead box F1	2.06E-92	8.29E-97	0.336551044	0.236	0.025
116	ENSDARG00000028335	hmga1a	high mobility group AT-hook 1a	2.10E-92	8.46E-97	1.132438601	0.933	0.799
117	ENSDARG00000027590	2-Sep	septin 2	2.86E-90	1.15E-94	0.677147088	0.638	0.266
118	ENSDARG00000017320	f11r.1	F11 receptor, tandem duplicate 1	3.68E-89	1.48E-93	-1.007155321	0.113	0.595
119	ENSDARG00000040534	epcam	epithelial cell adhesion molecule	8.09E-89	3.26E-93	-2.196753085	0.384	0.753
120	ENSDARG00000041505	itm2bb	integral membrane protein 2Bb	2.06E-88	8.30E-93	-0.623603246	0.067	0.563
121	ENSDARG00000015559	fstl1a	follistatin-like 1a	2.49E-88	1.00E-92	0.512963955	0.323	0.057
122	ENSDARG00000076532	si:ch211-222l21.1	si:ch211-222l21.1	4.87E-88	1.96E-92	0.646923721	0.956	0.68
123	ENSDARG00000030479	hmgb1b	high mobility group box 1b	9.80E-88	3.95E-92	0.61221482	0.753	0.355
124	ENSDARG00000089877	si:dkeyp-75h12.5	si:dkeyp-75h12.5	1.04E-87	4.20E-92	0.357698051	0.349	0.069
125	ENSDARG00000087196	fibinb	fin bud initiation factor b	1.62E-87	6.53E-92	0.519899022	0.293	0.048
126	ENSDARG00000103542	vegfaa	vascular endothelial growth factor Aa	4.89E-87	1.97E-91	0.965453392	0.552	0.221
127	ENSDARG00000092115	eif4a1a	eukaryotic translation initiation factor 4A1A	7.19E-87	2.89E-91	0.737495881	0.907	0.769
128	ENSDARG00000058730	rdh10a	retinol dehydrogenase 10a	9.24E-87	3.72E-91	0.565374851	0.257	0.034
129	ENSDARG00000041430	bmp2b	bone morphogenetic protein 2b	1.60E-86	6.45E-91	0.568879391	0.277	0.042
130	ENSDARG00000007960	hnrnpaba	heterogeneous nuclear ribonucleoprotein A/Ba	4.95E-86	1.99E-90	0.571542746	0.974	0.858
131	ENSDARG00000090560	mfap5	microfibril associated protein 5	1.28E-84	5.17E-89	0.328013163	0.15	0.006
132	ENSDARG00000104801	tubb6	tubulin, beta 6 class V	6.11E-84	2.46E-88	0.586359019	0.37	0.085
133	ENSDARG00000053912	fbl	fibrillarin	1.23E-83	4.96E-88	0.71941941	0.743	0.423
134	ENSDARG00000020785	lama4	laminin, alpha 4	3.52E-83	1.42E-87	0.424145115	0.3	0.053
135	ENSDARG00000105112	ntn1a	netrin 1a	2.22E-82	8.94E-87	0.338571117	0.176	0.013
136	ENSDARG00000009782	myh11a	myosin, heavy chain 11a, smooth muscle	3.75E-82	1.51E-86	1.198384209	0.265	0.041
137	ENSDARG00000053047	eif2s2	eukaryotic translation initiation factor 2, subunit 2 beta	4.63E-82	1.86E-86	0.697356845	0.935	0.821
138	ENSDARG00000055678	akap12b	A kinase (PRKA) anchor protein 12b	5.64E-82	2.27E-86	0.808727246	0.563	0.198
139	ENSDARG00000035682	FP102018.1	latent transforming growth factor beta binding protein 3 [Source:NCBI gene;Acc:562912]	3.12E-81	1.26E-85	0.376782831	0.249	0.035
140	ENSDARG00000106873	LO018188.1	synaptopodin [Source:NCBI gene;Acc:100536545]	3.47E-81	1.40E-85	0.710316677	0.427	0.117
141	ENSDARG00000099491	tmem176l.1	transmembrane protein 176l.1	3.96E-81	1.60E-85	0.57742392	0.503	0.174
142	ENSDARG00000056995	snai1a	snail family zinc finger 1a	4.07E-81	1.64E-85	0.493243322	0.337	0.071
143	ENSDARG00000040362	ehd2b	EH-domain containing 2b	4.36E-81	1.75E-85	0.569269035	0.393	0.099
144	ENSDARG00000019995	bmp4	bone morphogenetic protein 4	1.43E-80	5.76E-85	0.435657151	0.242	0.032
145	ENSDARG00000044092	atp5if1b	ATP synthase inhibitory factor subunit 1b	3.49E-80	1.41E-84	-0.729547962	0.464	0.823
146	ENSDARG00000029112	gem	GTP binding protein overexpressed in skeletal muscle	4.30E-79	1.73E-83	0.582705425	0.213	0.024
147	ENSDARG00000004363	lhfpl6	LHFPL tetraspan subfamily member 6	7.42E-78	2.99E-82	0.471899012	0.317	0.067
148	ENSDARG00000070683	dkk3b	dickkopf WNT signaling pathway inhibitor 3b	2.52E-77	1.01E-81	0.367760311	0.275	0.044
149	ENSDARG00000099510	cnn3a	calponin 3, acidic a	2.88E-77	1.16E-81	0.667121423	0.728	0.429
150	ENSDARG00000003952	pfn2	profilin 2	6.04E-77	2.43E-81	0.66412166	0.979	0.864
151	ENSDARG00000086216	prr13	proline rich 13	2.25E-76	9.06E-81	-0.86832904	0.111	0.548
152	ENSDARG00000012972	cfl1l	cofilin 1 (non-muscle), like	2.83E-76	1.14E-80	-1.784747391	0.196	0.61
153	ENSDARG00000005023	fkbp9	FKBP prolyl isomerase 9	8.01E-76	3.23E-80	0.495583171	0.379	0.096
154	ENSDARG00000036162	hnrnpa0b	heterogeneous nuclear ribonucleoprotein A0b	8.81E-76	3.55E-80	0.611478946	0.891	0.655
155	ENSDARG00000104267	postnb	periostin, osteoblast specific factor b	1.06E-75	4.26E-80	0.965221747	0.409	0.107
156	ENSDARG00000061682	bicc1a	BicC family RNA binding protein 1a	2.57E-75	1.03E-79	0.266072361	0.192	0.02
157	ENSDARG00000045930	rbpms2a	RNA binding protein, mRNA processing factor 2a	2.67E-75	1.08E-79	0.462289026	0.321	0.071
158	ENSDARG00000076010	twist1b	twist family bHLH transcription factor 1b	2.08E-74	8.39E-79	0.457827431	0.183	0.018
159	ENSDARG00000002344	tubb4b	tubulin, beta 4B class IVb	2.59E-74	1.04E-78	0.553674481	0.984	0.912
160	ENSDARG00000075707	nid2a	nidogen 2a (osteonidogen)	3.01E-74	1.21E-78	0.639786881	0.399	0.117
161	ENSDARG00000102750	cdh1	cadherin 1, type 1, E-cadherin (epithelial)	5.12E-74	2.06E-78	-0.87585284	0.09	0.53
162	ENSDARG00000090039	reck	reversion-inducing-cysteine-rich protein with kazal motifs	1.42E-73	5.72E-78	0.348921949	0.316	0.066
163	ENSDARG00000068036	tmem119b	transmembrane protein 119b	1.53E-73	6.17E-78	0.335630164	0.183	0.018
164	ENSDARG00000103435	sorbs1	sorbin and SH3 domain containing 1	2.65E-73	1.07E-77	0.47846344	0.377	0.101
165	ENSDARG00000059362	cavin1b	caveolae associated protein 1b	2.90E-73	1.17E-77	0.477438103	0.282	0.053
166	ENSDARG00000043848	sod1	superoxide dismutase 1, soluble	4.59E-73	1.85E-77	-1.071371922	0.596	0.835
167	ENSDARG00000086421	si:ch211-212k18.8	si:ch211-212k18.8	6.04E-73	2.43E-77	0.35558735	0.268	0.047
168	ENSDARG00000104068	gstp1	glutathione S-transferase pi 1	6.62E-73	2.66E-77	-1.666808736	0.556	0.801
169	ENSDARG00000005673	f3b	coagulation factor IIIb	6.78E-73	2.73E-77	0.881786721	0.598	0.258
170	ENSDARG00000010246	prmt1	protein arginine methyltransferase 1	9.18E-73	3.70E-77	0.749776122	0.794	0.567
171	ENSDARG00000094854	ms4a17a.9	membrane-spanning 4-domains, subfamily A, member 17A.9	1.23E-72	4.94E-77	0.60182594	0.325	0.074
172	ENSDARG00000069608	palm2	paralemmin 2 [Source:ZFIN;Acc:ZDB-GENE-050208-62]	2.58E-72	1.04E-76	0.485461174	0.37	0.097
173	ENSDARG00000017195	foxf2a	forkhead box F2a	2.88E-72	1.16E-76	0.483781894	0.21	0.026
174	ENSDARG00000006353	itga5	integrin, alpha 5 (fibronectin receptor, alpha polypeptide)	4.10E-72	1.65E-76	0.593296844	0.409	0.124
175	ENSDARG00000086391	cald1b	caldesmon 1b	7.74E-72	3.11E-76	1.281020461	0.199	0.024
176	ENSDARG00000092660	cyp27c1	cytochrome P450, family 27, subfamily C, polypeptide 1	2.56E-71	1.03E-75	0.343790346	0.187	0.019
177	ENSDARG00000025375	idh1	isocitrate dehydrogenase (NADP(+)) 1	6.71E-71	2.70E-75	-0.871443987	0.247	0.643
178	ENSDARG00000010625	clic2	chloride intracellular channel 2	1.23E-70	4.97E-75	0.808659597	0.575	0.237
179	ENSDARG00000015978	COX5B	zgc:86599 [Source:ZFIN;Acc:ZDB-GENE-040625-180]	4.80E-70	1.93E-74	-0.726768732	0.908	0.946
180	ENSDARG00000058504	ap1s2	adaptor related protein complex 1 subunit sigma 2	9.83E-70	3.96E-74	0.392134953	0.395	0.112
181	ENSDARG00000036161	hnrnpa0l	heterogeneous nuclear ribonucleoprotein A0, like	4.72E-69	1.90E-73	0.488703822	0.988	0.924
182	ENSDARG00000040184	syncrip	synaptotagmin binding, cytoplasmic RNA interacting protein	1.11E-68	4.49E-73	0.504104473	0.838	0.598
183	ENSDARG00000076144	si:ch211-74m13.3	si:ch211-74m13.3 [Source:ZFIN;Acc:ZDB-GENE-060503-219]	1.28E-68	5.14E-73	0.524649338	0.436	0.149
184	ENSDARG00000014047	cldn7b	claudin 7b	3.87E-68	1.56E-72	-1.39837848	0.074	0.484
185	ENSDARG00000019949	serpinh1b	serpin peptidase inhibitor, clade H (heat shock protein 47), member 1b	8.08E-68	3.25E-72	0.888259169	0.397	0.116
186	ENSDARG00000097827	lrp1aa	low density lipoprotein receptor-related protein 1Aa	9.59E-68	3.86E-72	0.292121912	0.194	0.024
187	ENSDARG00000070792	lrrc15	leucine rich repeat containing 15	1.19E-67	4.80E-72	0.405268346	0.233	0.036
188	ENSDARG00000098431	si:ch211-43f4.1	si:ch211-43f4.1	1.31E-67	5.26E-72	0.380700194	0.115	0.004
189	ENSDARG00000102555	si:dkey-33i11.9	si:dkey-33i11.9	1.89E-67	7.60E-72	-0.876240292	0.063	0.474
190	ENSDARG00000038709	si:dkeyp-66d1.7	si:dkeyp-66d1.7	2.90E-67	1.17E-71	0.266468011	0.182	0.02
191	ENSDARG00000103163	tomm20a	translocase of outer mitochondrial membrane 20	5.05E-67	2.04E-71	0.610793189	0.84	0.688
192	ENSDARG00000101986	irf6	interferon regulatory factor 6	5.39E-67	2.17E-71	-0.703438955	0.06	0.472
193	ENSDARG00000016470	anxa5b	annexin A5b	7.10E-67	2.86E-71	0.625213444	0.668	0.331
194	ENSDARG00000059743	tmem98	transmembrane protein 98	8.62E-67	3.47E-71	0.280077559	0.236	0.039
195	ENSDARG00000040526	s1pr5a	sphingosine-1-phosphate receptor 5a	5.63E-66	2.27E-70	0.374172788	0.242	0.041
196	ENSDARG00000003920	setb	SET nuclear proto-oncogene b	5.64E-66	2.27E-70	0.515595124	0.862	0.632
197	ENSDARG00000021124	cfl1	cofilin 1	7.35E-66	2.96E-70	0.534918682	0.995	0.91
198	ENSDARG00000105562	si:dkey-23i12.7	si:dkey-23i12.7	7.46E-66	3.00E-70	0.849851468	0.39	0.122
199	ENSDARG00000061226	timp2a	TIMP metallopeptidase inhibitor 2a	7.74E-66	3.12E-70	0.532509853	0.441	0.155
200	ENSDARG00000069113	dbn1	drebrin 1	8.22E-66	3.31E-70	0.330832702	0.249	0.045
201	ENSDARG00000104353	nop58	NOP58 ribonucleoprotein homolog (yeast)	1.32E-65	5.30E-70	0.608510424	0.714	0.433
202	ENSDARG00000022995	clic4	chloride intracellular channel 4	1.47E-65	5.93E-70	0.547692447	0.527	0.223
203	ENSDARG00000087402	tpm1	tropomyosin 1 (alpha)	1.75E-65	7.03E-70	1.159760791	0.559	0.256
204	ENSDARG00000104181	tmsb1	thymosin beta 1	2.87E-65	1.16E-69	-1.980281916	0.496	0.759
205	ENSDARG00000037116	cxcl12a	chemokine (C-X-C motif) ligand 12a (stromal cell-derived factor 1)	2.96E-65	1.19E-69	1.062868716	0.296	0.067
206	ENSDARG00000020265	angptl6	angiopoietin-like 6	3.72E-65	1.50E-69	0.675033756	0.159	0.015
207	ENSDARG00000038068	ddx5	DEAD (Asp-Glu-Ala-Asp) box helicase 5	7.75E-65	3.12E-69	0.551706239	0.942	0.854
208	ENSDARG00000036422	ntn5	netrin 5	9.20E-65	3.71E-69	0.339133138	0.159	0.015
209	ENSDARG00000006260	tuba8l4	tubulin, alpha 8 like 4	3.28E-64	1.32E-68	0.605489735	0.929	0.768
210	ENSDARG00000093413	edil3a	EGF-like repeats and discoidin I-like domains 3a	4.36E-64	1.76E-68	0.311953526	0.206	0.03
211	ENSDARG00000018010	crtap	cartilage associated protein	2.06E-63	8.31E-68	0.39182264	0.363	0.103
212	ENSDARG00000010785	thbs1b	thrombospondin 1b	2.64E-63	1.06E-67	0.931850249	0.4	0.127
213	ENSDARG00000045399	cct5	chaperonin containing TCP1, subunit 5 (epsilon)	3.39E-63	1.36E-67	0.521772043	0.903	0.757
214	ENSDARG00000045776	cnbpa	CCHC-type zinc finger, nucleic acid binding protein a	3.78E-63	1.52E-67	0.550536511	0.887	0.729
215	ENSDARG00000016691	cd9b	CD9 molecule b	4.46E-63	1.80E-67	-1.593657127	0.138	0.52
216	ENSDARG00000013847	egfra	epidermal growth factor receptor a (erythroblastic leukemia viral (v-erb-b) oncogene homolog, avian)	1.29E-62	5.21E-67	0.538675302	0.46	0.175
217	ENSDARG00000086996	si:ch73-234b20.5	si:ch73-234b20.5	1.34E-62	5.41E-67	-0.602101731	0.097	0.504
218	ENSDARG00000103002	nptna	neuroplastin a	1.98E-62	7.98E-67	0.391875245	0.203	0.029
219	ENSDARG00000003599	rpl3	ribosomal protein L3	3.54E-62	1.43E-66	0.275555094	1	0.998
220	ENSDARG00000056186	eif5a2	eukaryotic translation initiation factor 5A2	5.34E-62	2.15E-66	0.524339739	0.951	0.868
221	ENSDARG00000070155	tuba8l3	tubulin, alpha 8 like 3	5.55E-62	2.23E-66	0.445388527	0.432	0.136
222	ENSDARG00000076120	foxp4	forkhead box P4	6.08E-62	2.45E-66	0.794958756	0.651	0.352
223	ENSDARG00000045230	cox6b1	cytochrome c oxidase subunit 6B1	9.58E-62	3.86E-66	-0.860184471	0.549	0.801
224	ENSDARG00000012820	nop56	NOP56 ribonucleoprotein homolog	1.56E-61	6.27E-66	0.576978795	0.755	0.501
225	ENSDARG00000074316	itga1	integrin, alpha 1	1.78E-61	7.16E-66	0.294493012	0.212	0.033
226	ENSDARG00000035859	angptl4	angiopoietin-like 4	3.13E-61	1.26E-65	0.792583435	0.815	0.577
227	ENSDARG00000100020	pim1	Pim-1 proto-oncogene, serine/threonine kinase	3.71E-61	1.49E-65	0.8132951	0.746	0.54
228	ENSDARG00000044573	cdc42	cell division cycle 42	4.36E-61	1.75E-65	0.479981013	0.767	0.528
229	ENSDARG00000033307	igf2b	insulin-like growth factor 2b	8.76E-61	3.53E-65	0.471465146	0.309	0.079
230	ENSDARG00000027966	ap1s3b	adaptor related protein complex 1 subunit sigma 3b	1.63E-60	6.55E-65	-0.562423015	0.048	0.431
231	ENSDARG00000002192	aspn	asporin (LRR class 1)	2.22E-60	8.96E-65	0.687428547	0.141	0.012
232	ENSDARG00000033738	zgc:153867	zgc:153867	4.66E-60	1.87E-64	0.649317789	0.968	0.888
233	ENSDARG00000009534	wls	Wnt ligand secretion mediator	6.30E-60	2.54E-64	0.544815565	0.522	0.224
234	ENSDARG00000015759	tspan7	tetraspanin 7	1.45E-59	5.84E-64	0.404770714	0.451	0.166
235	ENSDARG00000093448	mpc1	mitochondrial pyruvate carrier 1	1.50E-59	6.05E-64	-0.670404214	0.252	0.631
236	ENSDARG00000052856	khdrbs1a	KH domain containing, RNA binding, signal transduction associated 1a	2.97E-59	1.19E-63	0.413611974	0.972	0.843
237	ENSDARG00000070922	cnbpb	CCHC-type zinc finger, nucleic acid binding protein b	5.26E-59	2.12E-63	0.507330093	0.873	0.717
238	ENSDARG00000053493	aldh1a2	aldehyde dehydrogenase 1 family, member A2	7.48E-59	3.01E-63	0.825522653	0.34	0.102
239	ENSDARG00000033971	prrx1a	paired related homeobox 1a	1.12E-58	4.50E-63	0.375922564	0.194	0.028
240	ENSDARG00000034643	fhl3a	four and a half LIM domains 3a	1.77E-58	7.11E-63	0.404347715	0.39	0.129
241	ENSDARG00000053542	kctd12.2	potassium channel tetramerisation domain containing 12.2	1.79E-58	7.19E-63	0.460056118	0.252	0.052
242	ENSDARG00000013224	phc2b	polyhomeotic homolog 2b (Drosophila)	1.93E-58	7.78E-63	0.376710367	0.205	0.033
243	ENSDARG00000039949	fibina	fin bud initiation factor a	7.72E-58	3.11E-62	0.497204972	0.145	0.013
244	ENSDARG00000102583	il4r.1	interleukin 4 receptor, tandem duplicate 1	8.81E-58	3.55E-62	0.561892539	0.58	0.283
245	ENSDARG00000017624	krt4	keratin 4	1.62E-57	6.51E-62	-2.72195189	0.695	0.878
246	ENSDARG00000057026	ran	RAN, member RAS oncogene family	1.65E-57	6.63E-62	0.372600266	0.995	0.939
247	ENSDARG00000011125	snrpb	small nuclear ribonucleoprotein polypeptides B and B1	2.13E-57	8.57E-62	0.524509083	0.855	0.731
248	ENSDARG00000039007	eno3	enolase 3, (beta, muscle)	2.34E-57	9.44E-62	-1.147308555	0.501	0.773
249	ENSDARG00000045180	acta2	actin alpha 2, smooth muscle	6.01E-57	2.42E-61	2.821828221	0.437	0.187
250	ENSDARG00000052494	pcdh18b	protocadherin 18b	7.57E-57	3.05E-61	0.254454565	0.164	0.02
251	ENSDARG00000078674	hspb9	heat shock protein, alpha-crystallin-related, 9	8.60E-57	3.46E-61	1.243820179	0.295	0.075
252	ENSDARG00000003860	cbx3a	chromobox homolog 3a (HP1 gamma homolog, Drosophila)	8.94E-57	3.60E-61	0.522763501	0.698	0.432
253	ENSDARG00000017676	mmp2	matrix metallopeptidase 2	1.00E-56	4.03E-61	0.47497284	0.347	0.098
254	ENSDARG00000018693	cdh2	cadherin 2, type 1, N-cadherin (neuronal)	2.30E-56	9.28E-61	0.49639741	0.455	0.188
255	ENSDARG00000056630	angptl5	angiopoietin-like 5	3.25E-56	1.31E-60	0.401367391	0.176	0.024
256	ENSDARG00000009014	col11a1b	collagen, type XI, alpha 1b	3.28E-56	1.32E-60	0.375063743	0.196	0.03
257	ENSDARG00000056964	ilk	integrin-linked kinase	3.55E-56	1.43E-60	0.501707148	0.556	0.278
258	ENSDARG00000055504	si:ch211-212k18.7	si:ch211-212k18.7	4.41E-56	1.78E-60	-0.644232072	0.083	0.457
259	ENSDARG00000040944	ntd5	ntl-dependent gene 5	5.93E-56	2.39E-60	0.352571531	0.21	0.036
260	ENSDARG00000099667	snrpg	small nuclear ribonucleoprotein polypeptide G	7.97E-56	3.21E-60	0.548520774	0.868	0.703
261	ENSDARG00000043802	ms4a17a.8	membrane-spanning 4-domains, subfamily A, member 17A.8	8.39E-56	3.38E-60	0.457147845	0.178	0.024
262	ENSDARG00000039914	gapdhs	glyceraldehyde-3-phosphate dehydrogenase, spermatogenic	4.90E-55	1.97E-59	0.278503621	0.975	0.76
263	ENSDARG00000058358	krt8	keratin 8	2.58E-54	1.04E-58	0.59677003	0.975	0.913
264	ENSDARG00000098024	si:dkey-262k9.2	si:dkey-262k9.2	5.27E-54	2.12E-58	-0.606822353	0.049	0.411
265	ENSDARG00000092546	pdap1a	pdgfa associated protein 1a	7.16E-54	2.88E-58	0.561769769	0.757	0.579
266	ENSDARG00000007891	meox1	mesenchyme homeobox 1	9.43E-54	3.80E-58	0.308237908	0.141	0.014
267	ENSDARG00000099169	cxcl8b.3	chemokine (C-X-C motif) ligand 8b, duplicate 3	1.14E-53	4.60E-58	0.434628299	0.113	0.007
268	ENSDARG00000007219	actn1	actinin, alpha 1	1.18E-53	4.75E-58	0.48222716	0.381	0.131
269	ENSDARG00000004460	desi2	desumoylating isopeptidase 2	1.35E-53	5.45E-58	0.320883129	0.296	0.079
270	ENSDARG00000042010	pklr	pyruvate kinase L/R	1.55E-53	6.25E-58	-1.108847972	0.093	0.442
271	ENSDARG00000052182	rbfox2	RNA binding fox-1 homolog 2	1.82E-53	7.32E-58	0.391958387	0.406	0.148
272	ENSDARG00000070427	s100v1	S100 calcium binding protein V1	1.87E-53	7.54E-58	-0.86370575	0.048	0.396
273	ENSDARG00000042690	s1pr1	sphingosine-1-phosphate receptor 1	2.62E-53	1.06E-57	0.415601775	0.309	0.083
274	ENSDARG00000005191	ahcy	adenosylhomocysteinase	5.88E-53	2.37E-57	-1.019241315	0.487	0.746
275	ENSDARG00000103295	cyp3a65	cytochrome P450, family 3, subfamily A, polypeptide 65	8.61E-53	3.47E-57	-0.814203893	0.067	0.42
276	ENSDARG00000100729	tln1	talin 1	9.19E-53	3.70E-57	0.546150147	0.605	0.334
277	ENSDARG00000021442	cdh11	cadherin 11, type 2, OB-cadherin (osteoblast)	1.47E-52	5.93E-57	0.414023362	0.208	0.037
278	ENSDARG00000078026	zcchc24	zinc finger, CCHC domain containing 24	1.66E-52	6.69E-57	0.291034975	0.215	0.042
279	ENSDARG00000101701	bmp5	bone morphogenetic protein 5	5.11E-52	2.06E-56	0.356568638	0.215	0.042
280	ENSDARG00000017772	mdh1aa	malate dehydrogenase 1Aa, NAD (soluble)	8.79E-52	3.54E-56	-1.132831413	0.363	0.659
281	ENSDARG00000037012	slc3a2b	solute carrier family 3 member 2b	8.97E-52	3.61E-56	0.534839626	0.665	0.374
282	ENSDARG00000030789	ddx18	DEAD (Asp-Glu-Ala-Asp) box polypeptide 18	9.02E-52	3.63E-56	0.411617465	0.492	0.223
283	ENSDARG00000103251	sh3pxd2b	SH3 and PX domains 2B	1.23E-51	4.94E-56	0.343737264	0.319	0.094
284	ENSDARG00000097209	cox8b	cytochrome c oxidase subunit 8B	1.64E-51	6.59E-56	-0.838141285	0.136	0.494
285	ENSDARG00000069476	spint2	serine peptidase inhibitor, Kunitz type, 2	1.91E-51	7.68E-56	-0.81683617	0.088	0.439
286	ENSDARG00000055100	cxcl12b	chemokine (C-X-C motif) ligand 12b (stromal cell-derived factor 1)	2.31E-51	9.28E-56	0.642854766	0.153	0.019
287	ENSDARG00000099663	cox5ab	cytochrome c oxidase subunit 5Ab	2.62E-51	1.06E-55	-0.674541584	0.667	0.844
288	ENSDARG00000055575	pcolce2b	procollagen C-endopeptidase enhancer 2b	4.14E-51	1.67E-55	0.269079287	0.201	0.036
289	ENSDARG00000016516	rbm8a	RNA binding motif protein 8A	4.24E-51	1.71E-55	0.444279231	0.877	0.736
290	ENSDARG00000019838	ugdh	UDP-glucose 6-dehydrogenase	4.59E-51	1.85E-55	0.655741766	0.478	0.225
291	ENSDARG00000031495	seta	SET nuclear proto-oncogene a	9.47E-51	3.81E-55	0.43399859	0.783	0.552
292	ENSDARG00000005479	tenm3	teneurin transmembrane protein 3	9.53E-51	3.84E-55	0.299401136	0.24	0.053
293	ENSDARG00000043457	gapdh	glyceraldehyde-3-phosphate dehydrogenase	1.80E-50	7.26E-55	-1.917481345	0.46	0.697
294	ENSDARG00000014793	ehd1b	EH-domain containing 1b	4.25E-50	1.71E-54	0.57927904	0.483	0.229
295	ENSDARG00000091280	si:ch211-66k16.27	si:ch211-66k16.27	9.61E-50	3.87E-54	0.51278516	0.541	0.283
296	ENSDARG00000002659	mapre1b	microtubule-associated protein, RP/EB family, member 1b	1.31E-49	5.28E-54	0.473443461	0.695	0.472
297	ENSDARG00000019367	tgfb3	transforming growth factor, beta 3	1.51E-49	6.08E-54	0.383188947	0.249	0.059
298	ENSDARG00000060004	fzd7a	frizzled class receptor 7a	1.60E-49	6.44E-54	0.307089128	0.249	0.059
299	ENSDARG00000030932	fgf10a	fibroblast growth factor 10a	2.01E-49	8.09E-54	0.255150115	0.145	0.017
300	ENSDARG00000020708	mdkb	midkine b	2.39E-49	9.64E-54	0.623743893	0.386	0.131
301	ENSDARG00000069912	hmga2	high mobility group AT-hook 2	2.66E-49	1.07E-53	0.275496266	0.222	0.047
302	ENSDARG00000100844	cldn15lb	claudin 15-like b	3.13E-49	1.26E-53	-1.210702943	0.081	0.413
303	ENSDARG00000040295	apoeb	apolipoprotein Eb	3.86E-49	1.55E-53	-1.53133764	0.201	0.542
304	ENSDARG00000033616	selenon	selenoprotein N	4.06E-49	1.63E-53	0.28612344	0.272	0.071
305	ENSDARG00000039095	nkx2.3	NK2 homeobox 3	7.04E-49	2.84E-53	0.274571287	0.153	0.02
306	ENSDARG00000045367	tuba1b	tubulin, alpha 1b	8.30E-49	3.34E-53	0.49475463	0.437	0.181
307	ENSDARG00000042934	ctgfa	connective tissue growth factor a [Source:ZFIN;Acc:ZDB-GENE-030131-102]	8.41E-49	3.39E-53	0.716476947	0.346	0.113
308	ENSDARG00000075718	rpz5	rapunzel 5	1.01E-48	4.07E-53	0.495541581	0.462	0.186
309	ENSDARG00000041051	mid1ip1a	MID1 interacting protein 1a	2.15E-48	8.65E-53	-1.137172683	0.063	0.395
310	ENSDARG00000068760	tnks1bp1	tankyrase 1 binding protein 1	2.33E-48	9.39E-53	-0.572999511	0.063	0.407
311	ENSDARG00000016173	cct3	chaperonin containing TCP1, subunit 3 (gamma)	2.43E-48	9.79E-53	0.434448469	0.841	0.709
312	ENSDARG00000038025	cbx7a	chromobox homolog 7a	2.46E-48	9.91E-53	0.673204018	0.677	0.399
313	ENSDARG00000092035	si:ch211-156j16.1	si:ch211-156j16.1	4.57E-48	1.84E-52	0.546992477	0.42	0.154
314	ENSDARG00000012513	sdcbp2	syndecan binding protein (syntenin) 2	5.31E-48	2.14E-52	0.414979816	0.907	0.752
315	ENSDARG00000103713	cd248a	CD248 molecule, endosialin a	5.43E-48	2.19E-52	0.283516077	0.134	0.015
316	ENSDARG00000014817	ranbp1	RAN binding protein 1	6.26E-48	2.52E-52	0.454134959	0.751	0.553
317	ENSDARG00000020944	ezra	ezrin a	6.75E-48	2.72E-52	-0.685527653	0.044	0.369
318	ENSDARG00000099411	zgc:158343	zgc:158343	9.74E-48	3.92E-52	0.700778498	0.757	0.501
319	ENSDARG00000003527	mak16	MAK16 homolog (S. cerevisiae)	1.29E-47	5.20E-52	0.453515118	0.582	0.336
320	ENSDARG00000019253	rhag	Rh associated glycoprotein	1.29E-47	5.21E-52	1.444715532	0.37	0.146
321	ENSDARG00000105068	si:ch1073-443f11.2	si:ch1073-443f11.2	1.57E-47	6.33E-52	-0.502034833	0.034	0.357
322	ENSDARG00000006128	cep170aa	centrosomal protein 170Aa	1.68E-47	6.77E-52	0.272046732	0.208	0.042
323	ENSDARG00000104372	gnb1b	guanine nucleotide binding protein (G protein), beta polypeptide 1b	2.04E-47	8.23E-52	0.413140787	0.859	0.711
324	ENSDARG00000104227	nop10	NOP10 ribonucleoprotein homolog (yeast)	2.41E-47	9.72E-52	0.519408245	0.795	0.627
325	ENSDARG00000045132	vdac1	voltage-dependent anion channel 1	5.09E-47	2.05E-51	0.432393101	0.746	0.563
326	ENSDARG00000095897	atp5f1e	ATP synthase F1 subunit epsilon	5.55E-47	2.23E-51	-0.566634922	0.954	0.952
327	ENSDARG00000053485	aldh6a1	aldehyde dehydrogenase 6 family, member A1	7.03E-47	2.83E-51	-0.782146546	0.256	0.587
328	ENSDARG00000021405	chd3	chromodomain helicase DNA binding protein 3	9.23E-47	3.72E-51	0.302932244	0.252	0.063
329	ENSDARG00000021257	eif3d	eukaryotic translation initiation factor 3, subunit D	3.02E-46	1.22E-50	0.419745177	0.852	0.757
330	ENSDARG00000076526	gar1	GAR1 homolog, ribonucleoprotein	3.86E-46	1.55E-50	0.486814359	0.575	0.343
331	ENSDARG00000040251	ctsk	cathepsin K	7.77E-46	3.13E-50	0.328199008	0.286	0.083
332	ENSDARG00000099236	10-Sep	septin 10	8.01E-46	3.23E-50	0.479873766	0.593	0.357
333	ENSDARG00000009488	gipc2	GIPC PDZ domain containing family, member 2	1.02E-45	4.10E-50	-0.400702455	0.035	0.355
334	ENSDARG00000005108	oclna	occludin a	1.19E-45	4.79E-50	-0.571596241	0.034	0.349
335	ENSDARG00000009447	atp5mc3b	ATP synthase membrane subunit c locus 3b	1.48E-45	5.94E-50	-0.545738834	0.991	0.978
336	ENSDARG00000027345	mpzl2b	myelin protein zero-like 2b	1.55E-45	6.25E-50	-0.419885995	0.065	0.396
337	ENSDARG00000026166	emilin1b	elastin microfibril interfacer 1b	2.04E-45	8.22E-50	0.277926626	0.242	0.058
338	ENSDARG00000015955	cldnc	claudin c	2.08E-45	8.38E-50	-1.279239603	0.104	0.425
339	ENSDARG00000045248	h3f3d	H3 histone, family 3D	2.89E-45	1.16E-49	0.350822243	0.996	0.943
340	ENSDARG00000022438	cox6a1	cytochrome c oxidase subunit 6A1	4.87E-45	1.96E-49	-0.607491263	0.901	0.931
341	ENSDARG00000070787	jupa	junction plakoglobin a	5.23E-45	2.11E-49	-0.67859392	0.37	0.67
342	ENSDARG00000004830	flot2a	flotillin 2a	6.82E-45	2.75E-49	0.544782712	0.711	0.5
343	ENSDARG00000031929	stard14	START domain containing 14	9.27E-45	3.73E-49	-0.777224859	0.055	0.369
344	ENSDARG00000004757	ybx1	Y box binding protein 1	9.62E-45	3.87E-49	0.280507236	1	0.989
345	ENSDARG00000022303	higd1a	HIG1 hypoxia inducible domain family, member 1A	1.07E-44	4.31E-49	0.48952697	0.917	0.889
346	ENSDARG00000040513	zgc:92313	zgc:92313	1.37E-44	5.52E-49	-0.430558582	0.023	0.329
347	ENSDARG00000009978	icn	ictacalcin	2.98E-44	1.20E-48	-2.639268457	0.813	0.936
348	ENSDARG00000024416	twistnb	TWIST neighbor	3.14E-44	1.26E-48	0.448361422	0.487	0.244
349	ENSDARG00000090063	fa2h	fatty acid 2-hydroxylase	3.52E-44	1.42E-48	-0.405120069	0.019	0.324
350	ENSDARG00000104701	map7d1b	MAP7 domain containing 1b	3.59E-44	1.45E-48	0.312305789	0.409	0.154
351	ENSDARG00000039863	lifrb	LIF receptor subunit alpha b	7.88E-44	3.17E-48	0.448442205	0.347	0.125
352	ENSDARG00000003941	rrs1	ribosome biogenesis regulator 1 homolog	8.82E-44	3.55E-48	0.414855859	0.413	0.178
353	ENSDARG00000015015	tspan18b	tetraspanin 18b	9.05E-44	3.64E-48	0.260339268	0.325	0.101
354	ENSDARG00000060397	hhip	hedgehog interacting protein	1.15E-43	4.63E-48	0.564171288	0.145	0.02
355	ENSDARG00000087693	atox1	antioxidant 1 copper chaperone	1.22E-43	4.90E-48	-0.746961754	0.483	0.74
356	ENSDARG00000012066	dcn	decorin	1.31E-43	5.26E-48	0.632004113	0.198	0.042
357	ENSDARG00000011648	snrpd1	small nuclear ribonucleoprotein D1 polypeptide	1.33E-43	5.34E-48	0.50006597	0.772	0.602
358	ENSDARG00000013409	bmp2a	bone morphogenetic protein 2a	1.40E-43	5.62E-48	0.297351419	0.173	0.031
359	ENSDARG00000087897	h2afy2	H2A histone family, member Y2 [Source:ZFIN;Acc:ZDB-GENE-050913-114]	1.52E-43	6.12E-48	0.43644727	0.61	0.357
360	ENSDARG00000070006	rcn1	reticulocalbin 1, EF-hand calcium binding domain	1.64E-43	6.62E-48	0.335990298	0.319	0.109
361	ENSDARG00000035858	cnn2	calponin 2	3.48E-43	1.40E-47	0.601265048	0.801	0.604
362	ENSDARG00000061794	jam3b	junctional adhesion molecule 3b	1.13E-42	4.53E-47	0.268191015	0.259	0.071
363	ENSDARG00000098935	bxdc2	brix domain containing 2	1.55E-42	6.24E-47	0.431558084	0.527	0.294
364	ENSDARG00000014488	ca2	carbonic anhydrase II	2.60E-42	1.05E-46	-0.687024241	0.044	0.347
365	ENSDARG00000029445	zgc:56676	zgc:56676 [Source:ZFIN;Acc:ZDB-GENE-040426-1109]	3.03E-42	1.22E-46	0.434887665	0.79	0.67
366	ENSDARG00000099371	cygb1	cytoglobin 1	3.71E-42	1.49E-46	0.801368858	0.501	0.255
367	ENSDARG00000021443	zfp36l1b	zinc finger protein 36, C3H type-like 1b	3.98E-42	1.60E-46	0.664420725	0.762	0.556
368	ENSDARG00000020845	tns1b	tensin 1b	4.61E-42	1.86E-46	0.268444024	0.247	0.067
369	ENSDARG00000023578	lpp	LIM domain containing preferred translocation partner in lipoma	6.51E-42	2.62E-46	0.513770317	0.377	0.16
370	ENSDARG00000021059	alas1	aminolevulinate, delta-, synthase 1	7.00E-42	2.82E-46	-0.651279936	0.429	0.702
371	ENSDARG00000026611	socs3b	suppressor of cytokine signaling 3b	7.67E-42	3.09E-46	0.662385259	0.573	0.339
372	ENSDARG00000026865	fam107b	family with sequence similarity 107 member B	7.83E-42	3.15E-46	0.616527708	0.541	0.309
373	ENSDARG00000021140	pabpc1b	poly A binding protein, cytoplasmic 1 b	9.38E-42	3.78E-46	0.350245954	0.399	0.165
374	ENSDARG00000069422	nhp2	NHP2 ribonucleoprotein homolog (yeast)	1.08E-41	4.36E-46	0.507297995	0.577	0.356
375	ENSDARG00000092920	si:ch211-106h4.12	si:ch211-106h4.12	1.10E-41	4.41E-46	1.724345542	0.145	0.022
376	ENSDARG00000042428	gstt1a	glutathione S-transferase theta 1a	1.29E-41	5.21E-46	-0.865914955	0.12	0.421
377	ENSDARG00000090228	gsta.1	glutathione S-transferase, alpha tandem duplicate 1	1.41E-41	5.70E-46	-1.932719209	0.48	0.717
378	ENSDARG00000074023	rbms1a	RNA binding motif, single stranded interacting protein 1a	1.51E-41	6.09E-46	0.405225988	0.459	0.222
379	ENSDARG00000092873	zgc:193541	zgc:193541	1.56E-41	6.27E-46	-0.526973226	0.862	0.911
380	ENSDARG00000070844	gamt	guanidinoacetate N-methyltransferase	2.36E-41	9.50E-46	-1.703790799	0.323	0.587
381	ENSDARG00000056150	rbms2b	RNA binding motif, single stranded interacting protein 2b	2.57E-41	1.03E-45	0.28492586	0.302	0.098
382	ENSDARG00000016548	eif5b	eukaryotic translation initiation factor 5B	2.66E-41	1.07E-45	0.479143319	0.735	0.567
383	ENSDARG00000012688	eif1b	eukaryotic translation initiation factor 1B	3.07E-41	1.24E-45	0.361163044	0.972	0.924
384	ENSDARG00000055439	adamtsl7	ADAMTS-like 7	3.37E-41	1.36E-45	0.633777449	0.25	0.069
385	ENSDARG00000044601	rtn4a	reticulon 4a	4.66E-41	1.88E-45	0.543514734	0.801	0.696
386	ENSDARG00000102978	eif4a3	eukaryotic translation initiation factor 4A3	4.97E-41	2.00E-45	0.435318305	0.707	0.527
387	ENSDARG00000059908	si:ch211-217k17.7	si:ch211-217k17.7	5.24E-41	2.11E-45	0.428978853	0.587	0.356
388	ENSDARG00000016484	dkc1	dyskeratosis congenita 1, dyskerin	6.57E-41	2.65E-45	0.514947075	0.556	0.329
389	ENSDARG00000015472	gpc4	glypican 4	1.66E-40	6.69E-45	0.385189641	0.369	0.153
390	ENSDARG00000070743	tmem45a	transmembrane protein 45a	2.19E-40	8.81E-45	0.279076184	0.243	0.067
391	ENSDARG00000104752	COLEC10	si:ch211-93i7.4 [Source:ZFIN;Acc:ZDB-GENE-141216-492]	2.60E-40	1.05E-44	0.723788482	0.132	0.018
392	ENSDARG00000102883	sptbn1	spectrin, beta, non-erythrocytic 1	5.12E-40	2.06E-44	0.268963494	0.554	0.283
393	ENSDARG00000031228	podxl	podocalyxin-like	5.52E-40	2.22E-44	0.740268702	0.236	0.063
394	ENSDARG00000038428	sulf1	sulfatase 1	5.89E-40	2.37E-44	0.329439893	0.173	0.034
395	ENSDARG00000070261	crlf3	cytokine receptor-like factor 3	6.81E-40	2.74E-44	0.350210993	0.314	0.111
396	ENSDARG00000068732	spry4	sprouty homolog 4 (Drosophila)	1.65E-39	6.64E-44	0.397331556	0.425	0.19
397	ENSDARG00000104437	aip	aryl hydrocarbon receptor interacting protein	2.01E-39	8.08E-44	0.40190053	0.522	0.293
398	ENSDARG00000013475	cct4	chaperonin containing TCP1, subunit 4 (delta)	2.77E-39	1.12E-43	0.381662915	0.889	0.777
399	ENSDARG00000089769	hapln1a	hyaluronan and proteoglycan link protein 1a	4.96E-39	2.00E-43	0.637524362	0.192	0.043
400	ENSDARG00000013931	eif3m	eukaryotic translation initiation factor 3, subunit M	5.02E-39	2.02E-43	0.292087816	0.924	0.866
401	ENSDARG00000038010	rac2	Rac family small GTPase 2	6.29E-39	2.53E-43	-0.507267473	0.051	0.345
402	ENSDARG00000076386	epdl1	ependymin-like 1	6.89E-39	2.77E-43	-0.961742493	0.072	0.355
403	ENSDARG00000045066	entpd1	ectonucleoside triphosphate diphosphohydrolase 1	7.47E-39	3.01E-43	0.380986864	0.213	0.053
404	ENSDARG00000103747	cav1	caveolin 1	1.05E-38	4.21E-43	0.694338273	0.515	0.273
405	ENSDARG00000045006	ptprga	protein tyrosine phosphatase receptor type Ga	1.30E-38	5.25E-43	0.348142307	0.372	0.156
406	ENSDARG00000035552	agtr2	angiotensin II receptor, type 2	1.82E-38	7.34E-43	0.50044382	0.145	0.024
407	ENSDARG00000101074	glud1b	glutamate dehydrogenase 1b	1.90E-38	7.64E-43	-1.189733804	0.362	0.617
408	ENSDARG00000102744	mgst3a	microsomal glutathione S-transferase 3a	2.39E-38	9.61E-43	-0.668342911	0.256	0.579
409	ENSDARG00000027589	fzd7b	frizzled class receptor 7b	3.04E-38	1.22E-42	0.256285505	0.25	0.074
410	ENSDARG00000012194	scp2a	sterol carrier protein 2a	5.04E-38	2.03E-42	-0.974228694	0.113	0.396
411	ENSDARG00000020364	fbp1b	fructose-1,6-bisphosphatase 1b	6.18E-38	2.49E-42	-0.972336267	0.092	0.37
412	ENSDARG00000040440	snrpd2	small nuclear ribonucleoprotein D2 polypeptide	6.91E-38	2.78E-42	0.472454129	0.801	0.676
413	ENSDARG00000077982	elf3	E74-like factor 3 (ets domain transcription factor, epithelial-specific )	9.37E-38	3.77E-42	-0.558346914	0.025	0.297
414	ENSDARG00000073810	thbs2b	thrombospondin 2b	1.04E-37	4.17E-42	0.260500747	0.145	0.024
415	ENSDARG00000089936	selenow2b	selenoprotein W, 2b	1.70E-37	6.86E-42	-0.800717964	0.058	0.335
416	ENSDARG00000020956	pck2	phosphoenolpyruvate carboxykinase 2 (mitochondrial)	1.92E-37	7.72E-42	-0.500168819	0.067	0.353
417	ENSDARG00000101766	ptmab	prothymosin alpha b	2.04E-37	8.23E-42	0.356222148	0.981	0.902
418	ENSDARG00000025350	prdx2	peroxiredoxin 2	2.35E-37	9.47E-42	-0.998950639	0.898	0.91
419	ENSDARG00000074094	tgm2b	transglutaminase 2b	2.67E-37	1.08E-41	0.502162563	0.284	0.094
420	ENSDARG00000029252	ssb	small RNA binding exonuclease protection factor La	3.06E-37	1.23E-41	0.493958	0.596	0.397
421	ENSDARG00000098377	tnfrsf11b	tumor necrosis factor receptor superfamily, member 11b	4.41E-37	1.78E-41	0.77557518	0.235	0.067
422	ENSDARG00000043796	ms4a17a.7	membrane-spanning 4-domains, subfamily A, member 17A.7	4.91E-37	1.98E-41	0.500577698	0.169	0.035
423	ENSDARG00000007377	odc1	ornithine decarboxylase 1	7.38E-37	2.97E-41	0.560626514	0.746	0.572
424	ENSDARG00000033285	gsto2	glutathione S-transferase omega 2	8.78E-37	3.53E-41	-0.971490874	0.201	0.492
425	ENSDARG00000017489	ifi45	interferon alpha inducible protein 45	1.01E-36	4.06E-41	-0.719105069	0.079	0.368
426	ENSDARG00000001452	adam8a	ADAM metallopeptidase domain 8a	1.08E-36	4.36E-41	0.620213399	0.312	0.113
427	ENSDARG00000099730	pkma	pyruvate kinase M1/2a	1.26E-36	5.06E-41	0.262900381	0.795	0.607
428	ENSDARG00000099148	bzw1b	basic leucine zipper and W2 domains 1b	1.34E-36	5.40E-41	0.485722535	0.818	0.673
429	ENSDARG00000016867	rnf128a	ring finger protein 128a	1.41E-36	5.69E-41	-0.398664272	0.085	0.38
430	ENSDARG00000031164	tuba8l2	tubulin, alpha 8 like 2	2.50E-36	1.01E-40	-0.47653909	0.231	0.561
431	ENSDARG00000012274	eif4e1c	eukaryotic translation initiation factor 4E family member 1c	2.90E-36	1.17E-40	0.485763138	0.608	0.429
432	ENSDARG00000038694	zgc:101744	zgc:101744	3.45E-36	1.39E-40	-0.424815395	0.048	0.322
433	ENSDARG00000016871	smarce1	SWI/SNF related, matrix associated, actin dependent regulator of chromatin, subfamily e, member 1	4.40E-36	1.77E-40	0.378346124	0.698	0.525
434	ENSDARG00000030449	crabp2b	cellular retinoic acid binding protein 2, b	5.53E-36	2.23E-40	0.422096792	0.22	0.06
435	ENSDARG00000035993	sumo3b	small ubiquitin like modifier 3b	5.72E-36	2.30E-40	0.371419849	0.508	0.27
436	ENSDARG00000101043	ppl	periplakin	5.76E-36	2.32E-40	-0.603080592	0.037	0.306
437	ENSDARG00000003061	cd276	CD276 molecule	7.11E-36	2.86E-40	0.264888998	0.256	0.079
438	ENSDARG00000096454	ap1m2	adaptor related protein complex 1 subunit mu 2	8.19E-36	3.30E-40	-0.302080096	0.018	0.279
439	ENSDARG00000103785	sult2st2	sulfotransferase family 2, cytosolic sulfotransferase 2	8.33E-36	3.35E-40	-0.622380632	0.06	0.327
440	ENSDARG00000104039	errfi1a	ERBB receptor feedback inhibitor 1a	9.79E-36	3.94E-40	0.295359483	0.21	0.057
441	ENSDARG00000058115	fgfr2	fibroblast growth factor receptor 2	1.03E-35	4.13E-40	0.414558287	0.295	0.108
442	ENSDARG00000002909	tjp3	tight junction protein 3	1.19E-35	4.81E-40	-0.336612181	0.025	0.291
443	ENSDARG00000028336	dhdhl	dihydrodiol dehydrogenase (dimeric), like	1.27E-35	5.10E-40	-0.479173975	0.125	0.418
444	ENSDARG00000006220	ugt1a7	UDP glucuronosyltransferase 1 family, polypeptide A7	1.41E-35	5.70E-40	-0.793728035	0.102	0.379
445	ENSDARG00000036834	krt92	keratin 92	1.94E-35	7.80E-40	-1.867721366	0.261	0.54
446	ENSDARG00000040747	tm4sf4	transmembrane 4 L six family member 4	2.13E-35	8.56E-40	-1.747204711	0.235	0.505
447	ENSDARG00000037867	atp5mf	ATP synthase membrane subunit f	2.17E-35	8.72E-40	-0.499192899	0.917	0.928
448	ENSDARG00000055876	msmo1	methylsterol monooxygenase 1	3.24E-35	1.30E-39	-1.034998655	0.127	0.412
449	ENSDARG00000008740	esf1	ESF1, nucleolar pre-rRNA processing protein, homolog (S. cerevisiae)	4.15E-35	1.67E-39	0.305223879	0.31	0.116
450	ENSDARG00000059075	nip7	NIP7 nucleolar pre-rRNA processing protein	4.42E-35	1.78E-39	0.396190874	0.356	0.155
451	ENSDARG00000012234	psme3	proteasome activator subunit 3	4.61E-35	1.86E-39	0.441727404	0.515	0.303
452	ENSDARG00000036481	tcn2	transcobalamin II	5.03E-35	2.03E-39	-0.45931117	0.037	0.299
453	ENSDARG00000038635	magoh	mago homolog, exon junction complex subunit	5.81E-35	2.34E-39	0.505906006	0.635	0.466
454	ENSDARG00000077264	wdr43	WD repeat domain 43	6.48E-35	2.61E-39	0.384876421	0.501	0.289
455	ENSDARG00000104693	il6st	interleukin 6 signal transducer	8.39E-35	3.38E-39	0.397141118	0.601	0.409
456	ENSDARG00000099291	lsr	lipolysis stimulated lipoprotein receptor	1.08E-34	4.36E-39	-0.324980388	0.035	0.303
457	ENSDARG00000105239	ecm1b	extracellular matrix protein 1b	1.71E-34	6.87E-39	0.547469474	0.169	0.037
458	ENSDARG00000060457	pmp22b	peripheral myelin protein 22b	1.74E-34	7.01E-39	0.784859999	0.582	0.377
459	ENSDARG00000068478	gpx4a	glutathione peroxidase 4a	1.84E-34	7.43E-39	-1.851552009	0.279	0.534
460	ENSDARG00000022767	apobb.1	apolipoprotein Bb, tandem duplicate 1	1.93E-34	7.76E-39	-1.598805354	0.129	0.391
461	ENSDARG00000023330	anp32b	acidic (leucine-rich) nuclear phosphoprotein 32 family, member B	2.02E-34	8.12E-39	0.403251939	0.642	0.435
462	ENSDARG00000000069	dap	death-associated protein	2.85E-34	1.15E-38	-0.652175539	0.275	0.551
463	ENSDARG00000070657	pa2g4b	proliferation-associated 2G4, b	2.88E-34	1.16E-38	0.417460959	0.646	0.469
464	ENSDARG00000006603	csrp1a	cysteine and glycine-rich protein 1a	2.91E-34	1.17E-38	0.527732018	0.508	0.29
465	ENSDARG00000008292	eif2s3	eukaryotic translation initiation factor 2, subunit 3 gamma	3.18E-34	1.28E-38	0.309167999	0.896	0.81
466	ENSDARG00000043976	etf1b	eukaryotic translation termination factor 1b	3.86E-34	1.55E-38	0.409079171	0.728	0.616
467	ENSDARG00000056831	gng2	guanine nucleotide binding protein (G protein), gamma 2	5.67E-34	2.28E-38	0.660290993	0.347	0.149
468	ENSDARG00000054980	ebna1bp2	EBNA1 binding protein 2	6.22E-34	2.50E-38	0.409368579	0.513	0.306
469	ENSDARG00000015662	pla2g12b	phospholipase A2, group XIIB	6.77E-34	2.73E-38	-0.53846432	0.035	0.289
470	ENSDARG00000071586	tgfbi	transforming growth factor, beta-induced	7.33E-34	2.95E-38	0.615472052	0.25	0.082
471	ENSDARG00000008388	mmp14b	matrix metallopeptidase 14b (membrane-inserted)	8.66E-34	3.49E-38	0.33953771	0.268	0.089
472	ENSDARG00000099499	ndufa4l	NADH:ubiquinone oxidoreductase subunit A4, like	1.20E-33	4.82E-38	-0.39768449	0.926	0.939
473	ENSDARG00000023028	cdv3	carnitine deficiency-associated gene expressed in ventricle 3	1.27E-33	5.12E-38	0.431112277	0.785	0.7
474	ENSDARG00000089361	wu:fb59d01	wu:fb59d01	1.43E-33	5.75E-38	-1.109966867	0.074	0.336
475	ENSDARG00000096849	si:dkey-16p21.8	si:dkey-16p21.8	1.72E-33	6.92E-38	-0.867111842	0.183	0.443
476	ENSDARG00000008243	cct8	chaperonin containing TCP1, subunit 8 (theta)	2.46E-33	9.89E-38	0.360524178	0.801	0.692
477	ENSDARG00000002523	hsdl2	hydroxysteroid dehydrogenase like 2	2.99E-33	1.20E-37	-0.353798168	0.182	0.485
478	ENSDARG00000020465	ewsr1b	EWS RNA-binding protein 1b	3.16E-33	1.27E-37	0.367010681	0.734	0.563
479	ENSDARG00000007275	si:ch211-251b21.1	si:ch211-251b21.1	3.43E-33	1.38E-37	1.025636409	0.268	0.089
480	ENSDARG00000038028	ndufa6	NADH:ubiquinone oxidoreductase subunit A6	3.53E-33	1.42E-37	-0.42209288	0.713	0.862
481	ENSDARG00000052746	grinab	glutamate receptor, ionotropic, N-methyl D-aspartate-associated protein 1b (glutamate binding)	3.85E-33	1.55E-37	0.374553107	0.725	0.559
482	ENSDARG00000054588	cox6a2	cytochrome c oxidase subunit 6A2	4.38E-33	1.76E-37	-0.389135869	0.018	0.264
483	ENSDARG00000045803	mfge8b	milk fat globule-EGF factor 8 protein b	5.79E-33	2.33E-37	0.300627491	0.229	0.069
484	ENSDARG00000025904	tecrb	trans-2,3-enoyl-CoA reductase b	8.67E-33	3.49E-37	-0.263719455	0.03	0.285
485	ENSDARG00000019260	dhrs9	dehydrogenase/reductase (SDR family) member 9	1.06E-32	4.26E-37	-0.423425564	0.042	0.294
486	ENSDARG00000041400	ndufa3	NADH:ubiquinone oxidoreductase subunit A3	1.29E-32	5.20E-37	-0.49121382	0.594	0.784
487	ENSDARG00000070584	clic5b	chloride intracellular channel 5b	1.32E-32	5.33E-37	-0.295024412	0.021	0.269
488	ENSDARG00000102482	zgc:165573	zgc:165573	1.48E-32	5.94E-37	-0.390514378	0.12	0.407
489	ENSDARG00000028071	bmp1a	bone morphogenetic protein 1a	1.62E-32	6.51E-37	0.374270259	0.298	0.118
490	ENSDARG00000037998	flot1b	flotillin 1b	1.63E-32	6.58E-37	0.424877202	0.732	0.583
491	ENSDARG00000032617	fgfrl1a	fibroblast growth factor receptor like 1a	1.71E-32	6.87E-37	0.374469057	0.254	0.087
492	ENSDARG00000016837	glipr2l	GLI pathogenesis-related 2, like	1.76E-32	7.08E-37	0.574848751	0.307	0.122
493	ENSDARG00000025338	hagh	hydroxyacylglutathione hydrolase	3.08E-32	1.24E-36	-0.326238567	0.113	0.398
494	ENSDARG00000009040	si:ch73-141c7.1	si:ch73-141c7.1	3.23E-32	1.30E-36	-0.502711987	0.053	0.309
495	ENSDARG00000008803	marcksb	myristoylated alanine-rich protein kinase C substrate b	3.47E-32	1.40E-36	0.265015225	0.358	0.145
496	ENSDARG00000042641	cyp51	cytochrome P450, family 51	5.88E-32	2.37E-36	-0.633130979	0.051	0.303
497	ENSDARG00000105037	snrpf	small nuclear ribonucleoprotein polypeptide F	6.53E-32	2.63E-36	0.423098389	0.804	0.691
498	ENSDARG00000014031	abcc2	ATP-binding cassette, sub-family C (CFTR/MRP), member 2	6.69E-32	2.69E-36	-0.400000979	0.032	0.279
499	ENSDARG00000092155	apoc2	apolipoprotein C-II	6.71E-32	2.70E-36	-1.570130669	0.159	0.41
500	ENSDARG00000053091	si:ch211-204c21.1	si:ch211-204c21.1	7.45E-32	3.00E-36	0.362280216	0.321	0.135
501	ENSDARG00000043663	faub	FAU ubiquitin like and ribosomal protein S30 fusion b	7.94E-32	3.20E-36	-0.43754765	0.185	0.48
502	ENSDARG00000057378	selenou1a	selenoprotein U 1a	8.91E-32	3.59E-36	-0.313492855	0.123	0.411
503	ENSDARG00000104674	cct2	chaperonin containing TCP1, subunit 2 (beta)	9.22E-32	3.71E-36	0.332866263	0.847	0.772
504	ENSDARG00000035882	rida	reactive intermediate imine deaminase A homolog	9.88E-32	3.98E-36	-0.499862037	0.076	0.334
505	ENSDARG00000051763	sntb2	syntrophin, beta 2	1.31E-31	5.27E-36	0.270942686	0.293	0.111
506	ENSDARG00000069432	plscr3b	phospholipid scramblase 3b	1.42E-31	5.72E-36	0.383163632	0.49	0.266
507	ENSDARG00000030949	srprb	SRP receptor subunit beta	1.64E-31	6.61E-36	0.41841537	0.568	0.391
508	ENSDARG00000051925	cyb5r2	cytochrome b5 reductase 2	1.67E-31	6.74E-36	-0.300542982	0.021	0.262
509	ENSDARG00000008637	mttp	microsomal triglyceride transfer protein	1.76E-31	7.11E-36	-0.400956848	0.023	0.262
510	ENSDARG00000038153	lgals2b	lectin, galactoside-binding, soluble, 2b	2.16E-31	8.68E-36	-2.384409989	0.82	0.874
511	ENSDARG00000054906	ier5l	immediate early response 5-like	2.16E-31	8.71E-36	0.317218875	0.376	0.17
512	ENSDARG00000010113	ndufb8	NADH:ubiquinone oxidoreductase subunit B8	2.25E-31	9.06E-36	-0.44639029	0.663	0.817
513	ENSDARG00000008867	rap1b	RAP1B, member of RAS oncogene family	2.35E-31	9.46E-36	0.349539204	0.824	0.649
514	ENSDARG00000052734	hmgcra	3-hydroxy-3-methylglutaryl-CoA reductase a	2.72E-31	1.09E-35	-0.792158724	0.06	0.31
515	ENSDARG00000033364	mgst3b	microsomal glutathione S-transferase 3b	2.76E-31	1.11E-35	-0.85108462	0.54	0.764
516	ENSDARG00000079317	dlc1	DLC1 Rho GTPase activating protein	4.35E-31	1.75E-35	0.278566059	0.309	0.122
517	ENSDARG00000097635	wu:fb18f06	wu:fb18f06	4.36E-31	1.75E-35	-0.46945708	0.037	0.282
518	ENSDARG00000104574	pcsk6	proprotein convertase subtilisin/kexin type 6	5.35E-31	2.16E-35	0.324137356	0.169	0.041
519	ENSDARG00000058371	krt5	keratin 5	5.67E-31	2.28E-35	-1.875170579	0.078	0.327
520	ENSDARG00000104118	antxr2a	ANTXR cell adhesion molecule 2a	5.90E-31	2.37E-35	0.267697583	0.277	0.1
521	ENSDARG00000010250	nqo1	NAD(P)H dehydrogenase, quinone 1	6.81E-31	2.74E-35	-0.37026458	0.037	0.283
522	ENSDARG00000070081	rspo3	R-spondin 3	7.16E-31	2.88E-35	0.252511585	0.139	0.027
523	ENSDARG00000022309	dspa	desmoplakin a	7.16E-31	2.88E-35	-0.530872279	0.176	0.451
524	ENSDARG00000078362	zmp:0000000846	zmp:0000000846	7.79E-31	3.13E-35	0.463938753	0.127	0.023
525	ENSDARG00000056087	ecrg4a	ECRG4 augurin precursor a	1.04E-30	4.21E-35	1.031743046	0.233	0.074
526	ENSDARG00000010267	dpydb	dihydropyrimidine dehydrogenase b	1.43E-30	5.78E-35	-0.476941701	0.021	0.253
527	ENSDARG00000040815	tsku	tsukushi small leucine rich proteoglycan homolog (Xenopus laevis)	1.56E-30	6.28E-35	0.25966727	0.242	0.081
528	ENSDARG00000052150	pbx4	pre-B-cell leukemia transcription factor 4	2.82E-30	1.14E-34	0.304150483	0.451	0.24
529	ENSDARG00000036179	myo1ea	myosin IEa	3.04E-30	1.22E-34	0.272554329	0.256	0.09
530	ENSDARG00000059308	golt1bb	golgi transport 1Bb	3.38E-30	1.36E-34	0.357458895	0.402	0.21
531	ENSDARG00000068432	si:dkey-56m19.5	si:dkey-56m19.5	3.43E-30	1.38E-34	0.443525305	0.365	0.168
532	ENSDARG00000006215	akr1b1	aldo-keto reductase family 1, member B1 (aldose reductase) [Source:ZFIN;Acc:ZDB-GENE-040625-7]	3.70E-30	1.49E-34	-0.393463651	0.034	0.273
533	ENSDARG00000099819	sb:cb1058	sb:cb1058	4.01E-30	1.61E-34	-0.34426255	0.035	0.275
534	ENSDARG00000031795	abcf1	ATP-binding cassette, sub-family F (GCN20), member 1	4.48E-30	1.81E-34	0.457484175	0.702	0.551
535	ENSDARG00000018459	msrb2	methionine sulfoxide reductase B2	4.76E-30	1.92E-34	-0.342089157	0.025	0.258
536	ENSDARG00000017882	rdh1	retinol dehydrogenase 1	5.22E-30	2.10E-34	-0.284746855	0.007	0.231
537	ENSDARG00000025332	rbm28	RNA binding motif protein 28	5.78E-30	2.33E-34	0.390278387	0.501	0.309
538	ENSDARG00000004930	lmo7a	LIM domain 7a	5.88E-30	2.37E-34	-0.355972813	0.025	0.258
539	ENSDARG00000102076	spink2.1	serine peptidase inhibitor, Kazal type 2, tandem duplicate 1	6.22E-30	2.50E-34	-0.490375268	0.085	0.338
540	ENSDARG00000077721	knop1	lysine-rich nucleolar protein 1	6.83E-30	2.75E-34	0.324778489	0.333	0.147
541	ENSDARG00000104818	si:ch211-93f2.1	si:ch211-93f2.1 [Source:ZFIN;Acc:ZDB-GENE-041014-96]	7.64E-30	3.08E-34	-0.434521576	0.049	0.292
542	ENSDARG00000103720	zgc:162730	zgc:162730	8.17E-30	3.29E-34	0.653263591	0.921	0.822
543	ENSDARG00000102571	metap2b	methionyl aminopeptidase 2b	8.31E-30	3.35E-34	0.382616904	0.818	0.724
544	ENSDARG00000036329	ndufa1	NADH:ubiquinone oxidoreductase subunit A1	9.16E-30	3.69E-34	-0.408156797	0.714	0.852
545	ENSDARG00000074507	rmdn1	regulator of microtubule dynamics 1	9.36E-30	3.77E-34	-0.371802034	0.196	0.477
546	ENSDARG00000099175	hmgb1a	high mobility group box 1a	1.02E-29	4.10E-34	0.487210544	0.748	0.609
547	ENSDARG00000038577	cox6c	cytochrome c oxidase subunit 6C	1.20E-29	4.84E-34	-0.402416667	0.922	0.932
548	ENSDARG00000013522	pck1	phosphoenolpyruvate carboxykinase 1 (soluble)	1.33E-29	5.37E-34	-1.285489007	0.132	0.376
549	ENSDARG00000106529	dut	deoxyuridine triphosphatase	1.37E-29	5.50E-34	0.268509259	0.187	0.049
550	ENSDARG00000043342	gpx3	glutathione peroxidase 3	1.71E-29	6.89E-34	-0.524118677	0.026	0.254
551	ENSDARG00000023151	ucp1	uncoupling protein 1	1.94E-29	7.80E-34	-1.128193971	0.092	0.332
552	ENSDARG00000015709	hsd17b12a	hydroxysteroid (17-beta) dehydrogenase 12a	1.95E-29	7.87E-34	-0.48587456	0.028	0.26
553	ENSDARG00000044254	anxa3b	annexin A3b	2.04E-29	8.23E-34	0.286212943	0.513	0.288
554	ENSDARG00000005989	rgl1	ral guanine nucleotide dissociation stimulator-like 1	2.06E-29	8.29E-34	0.329510725	0.325	0.138
555	ENSDARG00000096533	rltgr	RAMP-like triterpene glycoside receptor	2.06E-29	8.29E-34	-0.311360498	0.014	0.238
556	ENSDARG00000102885	rsu1	Ras suppressor protein 1	2.36E-29	9.52E-34	0.365445493	0.436	0.243
557	ENSDARG00000042620	gstr	glutathione S-transferase rho	2.58E-29	1.04E-33	-0.719056401	0.333	0.559
558	ENSDARG00000036074	cebpa	CCAAT enhancer binding protein alpha	2.59E-29	1.04E-33	-0.379914384	0.115	0.384
559	ENSDARG00000069464	cox7a1	cytochrome c oxidase subunit 7A1	3.16E-29	1.27E-33	-0.403216671	0.074	0.324
560	ENSDARG00000075853	sh3kbp1	SH3-domain kinase binding protein 1	3.19E-29	1.28E-33	0.317344937	0.303	0.122
561	ENSDARG00000008237	sars	seryl-tRNA synthetase [Source:ZFIN;Acc:ZDB-GENE-040831-1]	3.50E-29	1.41E-33	0.422632953	0.575	0.422
562	ENSDARG00000052846	fsta	follistatin a	3.60E-29	1.45E-33	0.41454858	0.115	0.019
563	ENSDARG00000035904	crabp1b	cellular retinoic acid binding protein 1b	3.82E-29	1.54E-33	0.423784529	0.109	0.017
564	ENSDARG00000040666	nifk	nucleolar protein interacting with the FHA domain of MKI67	3.84E-29	1.55E-33	0.335267309	0.349	0.162
565	ENSDARG00000037804	phlda3	pleckstrin homology-like domain, family A, member 3	4.12E-29	1.66E-33	0.369097321	0.362	0.166
566	ENSDARG00000104702	cat	catalase	4.21E-29	1.69E-33	-0.595820152	0.074	0.314
567	ENSDARG00000029818	srsf5a	serine and arginine rich splicing factor 5a	4.70E-29	1.89E-33	0.318693903	0.852	0.804
568	ENSDARG00000052712	suclg1	succinate-CoA ligase, alpha subunit	4.81E-29	1.94E-33	-0.719098727	0.46	0.666
569	ENSDARG00000103337	rrp1	ribosomal RNA processing 1	5.11E-29	2.06E-33	0.381370136	0.441	0.247
570	ENSDARG00000042708	tuba8l	tubulin, alpha 8 like	5.73E-29	2.31E-33	0.430888035	0.813	0.679
571	ENSDARG00000029064	uqcrq	ubiquinol-cytochrome c reductase, complex III subunit VII	5.98E-29	2.41E-33	-0.504545395	0.788	0.878
572	ENSDARG00000011665	aldoaa	aldolase a, fructose-bisphosphate, a	6.61E-29	2.66E-33	0.660737351	0.914	0.791
573	ENSDARG00000038141	atf4b	activating transcription factor 4b	1.01E-28	4.05E-33	0.420933677	0.817	0.726
574	ENSDARG00000043304	nop2	NOP2 nucleolar protein homolog (yeast)	1.03E-28	4.17E-33	0.34948173	0.395	0.2
575	ENSDARG00000104028	si:dkey-74k8.3	si:dkey-74k8.3	1.05E-28	4.24E-33	-0.281281022	0.067	0.321
576	ENSDARG00000042864	rpl7l1	ribosomal protein L7-like 1	1.22E-28	4.92E-33	0.37205876	0.538	0.371
577	ENSDARG00000055185	tm4sf5	transmembrane 4 L six family member 5	1.25E-28	5.03E-33	-0.273592396	0.016	0.238
578	ENSDARG00000002937	meis1a	Meis homeobox 1 a	1.34E-28	5.40E-33	0.269348111	0.243	0.085
579	ENSDARG00000039436	il13ra2	interleukin 13 receptor, alpha 2	1.46E-28	5.87E-33	0.626850255	0.115	0.02
580	ENSDARG00000042644	sod2	superoxide dismutase 2, mitochondrial	1.67E-28	6.74E-33	-0.291420035	0.129	0.409
581	ENSDARG00000089368	hopx	HOP homeobox	1.83E-28	7.37E-33	-0.523639135	0.143	0.419
582	ENSDARG00000096995	fbxl22	F-box and leucine-rich repeat protein 22	1.85E-28	7.46E-33	0.272476406	0.118	0.021
583	ENSDARG00000042236	atrx	ATRX chromatin remodeler	1.97E-28	7.95E-33	0.329337281	0.476	0.273
584	ENSDARG00000014313	atp5pf	ATP synthase peripheral stalk subunit F6	2.02E-28	8.15E-33	-0.414214982	0.885	0.912
585	ENSDARG00000029058	rbbp4	retinoblastoma binding protein 4	2.08E-28	8.37E-33	0.319220735	0.414	0.205
586	ENSDARG00000071082	p4ha1b	prolyl 4-hydroxylase, alpha polypeptide I b	2.09E-28	8.41E-33	0.524540326	0.478	0.276
587	ENSDARG00000105187	gcshb	glycine cleavage system protein H (aminomethyl carrier), b	2.32E-28	9.33E-33	-0.423211528	0.046	0.279
588	ENSDARG00000003695	vdac3	voltage-dependent anion channel 3	2.53E-28	1.02E-32	0.304283858	0.815	0.635
589	ENSDARG00000026985	lims1	LIM and senescent cell antigen-like domains 1	2.87E-28	1.15E-32	0.411303791	0.437	0.258
590	ENSDARG00000018174	gnai2a	guanine nucleotide binding protein (G protein), alpha inhibiting activity polypeptide 2a	2.89E-28	1.16E-32	0.37396386	0.67	0.507
591	ENSDARG00000006427	fabp2	fatty acid binding protein 2, intestinal	2.91E-28	1.17E-32	-2.108255564	0.466	0.694
592	ENSDARG00000042544	degs2	delta(4)-desaturase, sphingolipid 2	4.77E-28	1.92E-32	-0.350065698	0.026	0.25
593	ENSDARG00000000212	krt97	keratin 97	5.41E-28	2.18E-32	-1.745305491	0.136	0.374
594	ENSDARG00000034670	ube2e2	ubiquitin-conjugating enzyme E2E 2	5.44E-28	2.19E-32	0.325951656	0.406	0.212
595	ENSDARG00000098355	atp5pd	ATP synthase peripheral stalk subunit d	6.03E-28	2.43E-32	-0.420248313	0.813	0.891
596	ENSDARG00000004588	sox4a	SRY-box transcription factor 4a	6.08E-28	2.45E-32	0.293094648	0.383	0.177
597	ENSDARG00000052673	sept7b	septin 7b	6.38E-28	2.57E-32	0.372832741	0.487	0.302
598	ENSDARG00000042332	plin2	perilipin 2	7.57E-28	3.05E-32	-0.70181827	0.152	0.402
599	ENSDARG00000095863	afp4	antifreeze protein type IV	8.36E-28	3.37E-32	-2.163918352	0.383	0.594
600	ENSDARG00000037873	cyp3c3	cytochrome P450, family 3, subfamily c, polypeptide 3	1.04E-27	4.18E-32	-0.514351001	0.042	0.273
601	ENSDARG00000059746	plod1a	procollagen-lysine, 2-oxoglutarate 5-dioxygenase 1a	1.05E-27	4.24E-32	0.317963098	0.302	0.126
602	ENSDARG00000040298	apoa4b.1	apolipoprotein A-IV b, tandem duplicate 1	1.13E-27	4.54E-32	-2.083418378	0.296	0.517
603	ENSDARG00000007385	cct7	chaperonin containing TCP1, subunit 7 (eta)	1.22E-27	4.90E-32	0.312930915	0.788	0.671
604	ENSDARG00000026376	aco1	aconitase 1, soluble	1.23E-27	4.97E-32	-0.364620168	0.25	0.53
605	ENSDARG00000071353	MGARP	si:ch211-235e9.8	1.45E-27	5.82E-32	-0.380660013	0.201	0.472
606	ENSDARG00000024540	tspan36	tetraspanin 36	1.69E-27	6.82E-32	0.417481313	0.732	0.578
607	ENSDARG00000034434	igf1rb	insulin-like growth factor 1b receptor	1.86E-27	7.51E-32	0.252516519	0.247	0.089
608	ENSDARG00000002986	gda	guanine deaminase	1.98E-27	7.99E-32	-0.60864258	0.042	0.266
609	ENSDARG00000006242	ptp4a1	protein tyrosine phosphatase 4A1	2.13E-27	8.59E-32	0.333155773	0.778	0.651
610	ENSDARG00000103735	elovl1b	ELOVL fatty acid elongase 1b	2.15E-27	8.65E-32	0.281236759	0.649	0.42
611	ENSDARG00000023820	faxdc2	fatty acid hydroxylase domain containing 2	2.32E-27	9.34E-32	-0.500043514	0.056	0.287
612	ENSDARG00000010194	eif4bb	eukaryotic translation initiation factor 4Bb	2.60E-27	1.05E-31	0.370413651	0.573	0.41
613	ENSDARG00000043180	gpd1b	glycerol-3-phosphate dehydrogenase 1b	2.79E-27	1.12E-31	-0.644099247	0.042	0.265
614	ENSDARG00000005827	eif2s1a	eukaryotic translation initiation factor 2, subunit 1 alpha a	3.08E-27	1.24E-31	0.320579469	0.414	0.229
615	ENSDARG00000035622	xbp1	X-box binding protein 1	3.28E-27	1.32E-31	0.457947114	0.843	0.769
616	ENSDARG00000104108	slco1d1	solute carrier organic anion transporter family, member 1D1	3.87E-27	1.56E-31	-0.452773976	0.018	0.229
617	ENSDARG00000061173	st14a	suppression of tumorigenicity 14a	4.69E-27	1.89E-31	-0.293458242	0.021	0.238
618	ENSDARG00000022456	eno1a	enolase 1a, (alpha)	5.57E-27	2.24E-31	0.37416762	0.813	0.658
619	ENSDARG00000101423	cyp2y3	cytochrome P450, family 2, subfamily Y, polypeptide 3	8.57E-27	3.45E-31	-0.252812012	0.012	0.222
620	ENSDARG00000103025	hmgcs1	3-hydroxy-3-methylglutaryl-CoA synthase 1 (soluble)	1.05E-26	4.23E-31	-0.533367469	0.078	0.312
621	ENSDARG00000036876	zgc:153284	zgc:153284	1.10E-26	4.44E-31	-0.545748048	0.032	0.249
622	ENSDARG00000025391	pfdn2	prefoldin subunit 2	1.15E-26	4.63E-31	0.351920205	0.48	0.302
623	ENSDARG00000100223	gpa33a	glycoprotein A33 (transmembrane), paralog a	1.25E-26	5.03E-31	-0.435131412	0.021	0.233
624	ENSDARG00000031981	pcbd1	pterin-4 alpha-carbinolamine dehydratase/dimerization cofactor of hepatocyte nuclear factor 1 alpha	1.52E-26	6.11E-31	-0.506807524	0.097	0.339
625	ENSDARG00000042874	phlda2	pleckstrin homology-like domain, family A, member 2	1.65E-26	6.66E-31	-0.79690993	0.436	0.645
626	ENSDARG00000023532	pinx1	PIN2 (TERF1) interacting telomerase inhibitor 1	1.74E-26	7.02E-31	0.327844854	0.596	0.431
627	ENSDARG00000059035	porb	P450 (cytochrome) oxidoreductase b	1.85E-26	7.44E-31	-0.360405559	0.078	0.315
628	ENSDARG00000058557	il11b	interleukin 11b	1.86E-26	7.50E-31	0.687373314	0.226	0.078
629	ENSDARG00000098724	rgrb	retinal G protein coupled receptor b	2.14E-26	8.64E-31	-0.308532418	0.069	0.303
630	ENSDARG00000095157	zgc:163080	zgc:163080	2.21E-26	8.90E-31	-0.451671801	0.254	0.509
631	ENSDARG00000087456	NDUFB1	NADH:ubiquinone oxidoreductase subunit B1 [Source:HGNC Symbol;Acc:HGNC:7695]	2.39E-26	9.63E-31	-0.349382285	0.487	0.747
632	ENSDARG00000059725	hypk	huntingtin interacting protein K	2.43E-26	9.78E-31	0.398769046	0.778	0.696
633	ENSDARG00000070038	rbp2a	retinol binding protein 2a, cellular	2.47E-26	9.93E-31	-2.070222632	0.34	0.555
634	ENSDARG00000044968	vcla	vinculin a	2.98E-26	1.20E-30	0.316511649	0.116	0.022
635	ENSDARG00000036239	gatm	glycine amidinotransferase (L-arginine:glycine amidinotransferase)	3.13E-26	1.26E-30	-1.157247329	0.125	0.355
636	ENSDARG00000070161	vamp3	vesicle-associated membrane protein 3 (cellubrevin)	4.02E-26	1.62E-30	0.294492045	0.716	0.585
637	ENSDARG00000091831	ddx27	DEAD (Asp-Glu-Ala-Asp) box polypeptide 27	4.56E-26	1.84E-30	0.342841315	0.406	0.221
638	ENSDARG00000074809	zgc:194392	zgc:194392	4.63E-26	1.87E-30	-0.262748022	0.025	0.238
639	ENSDARG00000103929	ildr1a	immunoglobulin-like domain containing receptor 1a	5.36E-26	2.16E-30	-0.38011142	0.016	0.222
640	ENSDARG00000002190	chmp2bb	charged multivesicular body protein 2Bb	5.40E-26	2.17E-30	-0.381590031	0.257	0.528
641	ENSDARG00000100990	nme3	NME/NM23 nucleoside diphosphate kinase 3	5.67E-26	2.28E-30	0.273631382	0.34	0.155
642	ENSDARG00000040076	pycard	PYD and CARD domain containing	5.90E-26	2.37E-30	-0.433602836	0.035	0.253
643	ENSDARG00000099672	capgb	capping protein (actin filament), gelsolin-like b	6.38E-26	2.57E-30	-0.509900772	0.063	0.288
644	ENSDARG00000019881	bsg	basigin	7.06E-26	2.84E-30	0.258918109	0.968	0.906
645	ENSDARG00000006200	eif4g1a	eukaryotic translation initiation factor 4 gamma, 1a	7.54E-26	3.04E-30	0.408623667	0.633	0.522
646	ENSDARG00000003795	idh2	isocitrate dehydrogenase (NADP(+)) 2	8.37E-26	3.37E-30	0.257003511	0.767	0.549
647	ENSDARG00000079578	rbpms2b	RNA binding protein, mRNA processing factor 2b	8.49E-26	3.42E-30	0.3404272	0.19	0.057
648	ENSDARG00000077004	aldh1l1	aldehyde dehydrogenase 1 family, member L1	9.13E-26	3.68E-30	-0.515594371	0.079	0.308
649	ENSDARG00000030402	twist1a	twist family bHLH transcription factor 1a	9.28E-26	3.74E-30	0.294969591	0.123	0.025
650	ENSDARG00000033009	h3f3c	H3 histone, family 3C	9.47E-26	3.81E-30	0.459207508	0.825	0.747
651	ENSDARG00000039880	arpp19b	cAMP-regulated phosphoprotein 19b	9.84E-26	3.96E-30	0.291506432	0.379	0.196
652	ENSDARG00000028017	tp53inp1	tumor protein p53 inducible nuclear protein 1	1.09E-25	4.37E-30	-0.283065412	0.072	0.312
653	ENSDARG00000020258	ewsr1a	EWS RNA-binding protein 1a	1.11E-25	4.46E-30	0.332942889	0.519	0.347
654	ENSDARG00000059337	tgif1	TGFB-induced factor homeobox 1	1.21E-25	4.87E-30	0.385351136	0.483	0.301
655	ENSDARG00000039429	adka	adenosine kinase a	1.29E-25	5.18E-30	-0.43269471	0.136	0.377
656	ENSDARG00000014806	hacd2	3-hydroxyacyl-CoA dehydratase 2	1.51E-25	6.08E-30	-0.266391807	0.115	0.37
657	ENSDARG00000022165	mgst1.2	microsomal glutathione S-transferase 1.2	1.87E-25	7.54E-30	-0.6627705	0.317	0.542
658	ENSDARG00000004539	ptgs2a	prostaglandin-endoperoxide synthase 2a	2.53E-25	1.02E-29	1.060238388	0.459	0.27
659	ENSDARG00000091348	rtn3	reticulon 3	3.07E-25	1.24E-29	-0.325567451	0.266	0.549
660	ENSDARG00000056725	hmgb3a	high mobility group box 3a	3.10E-25	1.25E-29	0.48141766	0.563	0.357
661	ENSDARG00000018145	mid1ip1l	MID1 interacting protein 1, like	3.20E-25	1.29E-29	-0.386356979	0.092	0.329
662	ENSDARG00000039211	zgc:77439	zgc:77439	3.47E-25	1.40E-29	-0.302929504	0.019	0.225
663	ENSDARG00000010481	bzw1a	basic leucine zipper and W2 domains 1a	3.86E-25	1.55E-29	0.475699255	0.697	0.573
664	ENSDARG00000014727	acox1	acyl-CoA oxidase 1, palmitoyl	4.29E-25	1.73E-29	-0.394872401	0.072	0.296
665	ENSDARG00000079946	sqlea	squalene epoxidase a	4.36E-25	1.75E-29	-0.322957344	0.012	0.212
666	ENSDARG00000051939	pcxb	pyruvate carboxylase b	4.62E-25	1.86E-29	-0.315828183	0.011	0.207
667	ENSDARG00000003681	eif5	eukaryotic translation initiation factor 5	4.95E-25	1.99E-29	0.45544178	0.658	0.553
668	ENSDARG00000024561	nolc1	nucleolar and coiled-body phosphoprotein 1	5.18E-25	2.08E-29	0.331309628	0.365	0.192
669	ENSDARG00000075369	nck1b	NCK adaptor protein 1b	5.35E-25	2.15E-29	0.385372793	0.453	0.264
670	ENSDARG00000043587	srd5a2a	steroid-5-alpha-reductase, alpha polypeptide 2a	5.60E-25	2.26E-29	-0.273565208	0.018	0.22
671	ENSDARG00000090185	si:dkeyp-73b11.8	si:dkeyp-73b11.8	5.71E-25	2.30E-29	-1.305853781	0.127	0.35
672	ENSDARG00000092998	si:ch211-202f5.3	si:ch211-202f5.3	6.23E-25	2.51E-29	-0.345670398	0.011	0.207
673	ENSDARG00000040553	tmem97	transmembrane protein 97	6.29E-25	2.53E-29	-0.255742735	0.046	0.266
674	ENSDARG00000016551	iqsec1b	IQ motif and Sec7 domain ArfGEF 1b	6.72E-25	2.71E-29	0.275125877	0.291	0.122
675	ENSDARG00000015427	hdac1	histone deacetylase 1	7.93E-25	3.19E-29	0.350914863	0.656	0.509
676	ENSDARG00000043279	aqp12	aquaporin 12	8.30E-25	3.34E-29	-0.643538558	0.034	0.236
677	ENSDARG00000006399	ywhae1	tyrosine 3-monooxygenase/tryptophan 5-monooxygenase activation protein, epsilon polypeptide 1	8.51E-25	3.43E-29	0.304141343	0.848	0.747
678	ENSDARG00000027899	sem1	SEM1 26S proteasome complex subunit	9.57E-25	3.85E-29	0.348463724	0.799	0.719
679	ENSDARG00000044914	suclg2	succinate-CoA ligase, GDP-forming, beta subunit	1.11E-24	4.46E-29	-0.533348201	0.189	0.412
680	ENSDARG00000077202	mocs2	molybdenum cofactor synthesis 2	1.30E-24	5.23E-29	0.293798649	0.238	0.09
681	ENSDARG00000077641	thbs3a	thrombospondin 3a	1.34E-24	5.38E-29	0.332139239	0.101	0.017
682	ENSDARG00000003754	tspan2a	tetraspanin 2a	1.96E-24	7.88E-29	0.310583869	0.192	0.062
683	ENSDARG00000016081	cldn15la	claudin 15-like a	2.21E-24	8.89E-29	-1.244997889	0.101	0.318
684	ENSDARG00000013415	lmna	lamin A	2.73E-24	1.10E-28	0.495143742	0.469	0.292
685	ENSDARG00000059247	tmem54a	transmembrane protein 54a	3.10E-24	1.25E-28	-0.305355974	0.021	0.22
686	ENSDARG00000007863	tra2a	transformer 2 alpha homolog	3.32E-24	1.34E-28	0.319734524	0.549	0.378
687	ENSDARG00000055416	serpinb1	serpin peptidase inhibitor, clade B (ovalbumin), member 1	4.48E-24	1.80E-28	-0.719123001	0.317	0.539
688	ENSDARG00000003808	aqp3a	aquaporin 3a	5.05E-24	2.03E-28	-1.157485262	0.085	0.301
689	ENSDARG00000011521	upb1	ureidopropionase, beta	5.80E-24	2.33E-28	-0.32563295	0.032	0.236
690	ENSDARG00000097478	qkia	QKI, KH domain containing, RNA binding a	6.17E-24	2.48E-28	0.320865821	0.688	0.493
691	ENSDARG00000012388	cox4i1l	cytochrome c oxidase subunit 4I1, like	6.72E-24	2.71E-28	-0.357503778	0.037	0.243
692	ENSDARG00000070583	itpk1b	inositol-tetrakisphosphate 1-kinase b	7.48E-24	3.01E-28	0.325344854	0.235	0.089
693	ENSDARG00000102599	si:ch1073-392o20.2	si:ch1073-392o20.2	7.68E-24	3.09E-28	0.355715972	0.54	0.377
694	ENSDARG00000018757	klf5l	Kruppel-like factor 5 like	8.20E-24	3.30E-28	-0.290580513	0.018	0.213
695	ENSDARG00000096003	atp5md	ATP synthase membrane subunit DAPIT	8.32E-24	3.35E-28	-0.503063546	0.847	0.888
696	ENSDARG00000104138	igfbp7	insulin-like growth factor binding protein 7	1.14E-23	4.60E-28	0.849675782	0.323	0.144
697	ENSDARG00000075800	calml4a	calmodulin-like 4a	1.40E-23	5.63E-28	-0.567811972	0.037	0.236
698	ENSDARG00000044751	ddt	D-dopachrome tautomerase	1.40E-23	5.64E-28	-0.446669601	0.268	0.513
699	ENSDARG00000014591	ilf2	interleukin enhancer binding factor 2	1.44E-23	5.82E-28	0.340219591	0.718	0.604
700	ENSDARG00000030765	hadh	hydroxyacyl-CoA dehydrogenase	1.81E-23	7.29E-28	-0.282277108	0.148	0.401
701	ENSDARG00000020387	nipsnap3a	nipsnap homolog 3A (C. elegans)	1.88E-23	7.59E-28	-0.318661379	0.058	0.273
702	ENSDARG00000042252	eif4h	eukaryotic translation initiation factor 4h	1.89E-23	7.60E-28	0.322237085	0.577	0.422
703	ENSDARG00000015611	rasl11b	RAS-like, family 11, member B	2.14E-23	8.62E-28	0.273280253	0.139	0.034
704	ENSDARG00000004714	tcf12	transcription factor 12	2.25E-23	9.07E-28	0.274519221	0.284	0.118
705	ENSDARG00000032098	c8g	complement component 8, gamma polypeptide	2.39E-23	9.62E-28	-0.384545058	0.005	0.188
706	ENSDARG00000011533	sema6dl	sema domain, transmembrane domain (TM), and cytoplasmic domain, (semaphorin) 6D, like	3.10E-23	1.25E-27	0.279313275	0.265	0.112
707	ENSDARG00000014572	chpt1	choline phosphotransferase 1	3.36E-23	1.35E-27	-0.336838087	0.076	0.295
708	ENSDARG00000096739	si:dkey-219e21.2	si:dkey-219e21.2	3.42E-23	1.38E-27	-0.421347751	0.074	0.291
709	ENSDARG00000012076	apoa1a	apolipoprotein A-Ia	3.70E-23	1.49E-27	-1.677320062	0.286	0.507
710	ENSDARG00000095796	si:dkey-87o1.2	si:dkey-87o1.2	3.78E-23	1.52E-27	-0.556992724	0.026	0.222
711	ENSDARG00000018961	gtpbp4	GTP binding protein 4	4.13E-23	1.67E-27	0.287996935	0.746	0.647
712	ENSDARG00000077776	csnk2b	casein kinase 2, beta polypeptide	4.25E-23	1.71E-27	0.301448619	0.801	0.755
713	ENSDARG00000061764	ahnak	AHNAK nucleoprotein	4.30E-23	1.73E-27	0.33880763	0.66	0.439
714	ENSDARG00000016412	agt	angiotensinogen	4.55E-23	1.83E-27	-0.825134519	0.035	0.229
715	ENSDARG00000058365	hspb8	heat shock protein b8	4.66E-23	1.88E-27	0.359816857	0.289	0.132
716	ENSDARG00000068883	tspan13a	tetraspanin 13a	4.80E-23	1.93E-27	-0.251444824	0.012	0.2
717	ENSDARG00000046106	rab10	RAB10, member RAS oncogene family	4.91E-23	1.98E-27	0.337921749	0.616	0.48
718	ENSDARG00000040466	vil1	villin 1	5.05E-23	2.03E-27	-1.007585984	0.032	0.225
719	ENSDARG00000017860	rgs5b	regulator of G protein signaling 5b	6.23E-23	2.51E-27	0.339827433	0.263	0.103
720	ENSDARG00000052652	fermt1	fermitin family member 1	6.65E-23	2.68E-27	-0.276503545	0.023	0.218
721	ENSDARG00000053831	vtnb	vitronectin b	8.24E-23	3.32E-27	-0.538528528	0.014	0.199
722	ENSDARG00000099476	zgc:174863	zgc:174863	8.92E-23	3.59E-27	0.275929359	0.33	0.163
723	ENSDARG00000096037	si:ch211-214j24.14	si:ch211-214j24.14	8.95E-23	3.60E-27	-0.320385831	0.041	0.242
724	ENSDARG00000029230	pnp4b	purine nucleoside phosphorylase 4b	1.01E-22	4.08E-27	-1.045146609	0.106	0.313
725	ENSDARG00000024478	mpc2	mitochondrial pyruvate carrier 2	1.18E-22	4.76E-27	-0.313935839	0.231	0.489
726	ENSDARG00000032866	erh	ERH mRNA splicing and mitosis factor	1.40E-22	5.64E-27	0.279218631	0.822	0.719
727	ENSDARG00000007347	degs1	delta(4)-desaturase, sphingolipid 1	1.47E-22	5.90E-27	0.317692901	0.457	0.278
728	ENSDARG00000056239	tmem45b	transmembrane protein 45B	1.54E-22	6.22E-27	-0.308838963	0.018	0.205
729	ENSDARG00000002509	zgc:153911	zgc:153911	1.63E-22	6.55E-27	-0.397165006	0.028	0.222
730	ENSDARG00000015050	calm2b	calmodulin 2b, (phosphorylase kinase, delta)	1.71E-22	6.89E-27	0.363330727	0.896	0.826
731	ENSDARG00000013721	g6pca.2	glucose-6-phosphatase a, catalytic subunit, tandem duplicate 2	1.85E-22	7.45E-27	-0.439499686	0.026	0.217
732	ENSDARG00000088091	pfn1	profilin 1	1.86E-22	7.51E-27	-1.464836268	0.559	0.724
733	ENSDARG00000056510	gstk1	glutathione S-transferase kappa 1	1.94E-22	7.81E-27	-0.301017378	0.157	0.403
734	ENSDARG00000023694	spon1b	spondin 1b	1.98E-22	7.97E-27	0.31363572	0.162	0.047
735	ENSDARG00000009753	sf3b6	splicing factor 3b, subunit 6	2.05E-22	8.27E-27	0.379419628	0.709	0.611
736	ENSDARG00000037895	ramp2	receptor (G protein-coupled) activity modifying protein 2	2.24E-22	9.02E-27	0.278776978	0.321	0.15
737	ENSDARG00000009250	etfb	electron transfer flavoprotein subunit beta	2.34E-22	9.44E-27	-0.32873126	0.362	0.621
738	ENSDARG00000033175	snrpe	small nuclear ribonucleoprotein polypeptide E	2.49E-22	1.00E-26	0.312076752	0.774	0.678
739	ENSDARG00000077121	cyp26b1	cytochrome P450, family 26, subfamily b, polypeptide 1	2.60E-22	1.05E-26	0.323286233	0.145	0.038
740	ENSDARG00000086740	phyh	phytanoyl-CoA 2-hydroxylase	2.66E-22	1.07E-26	-0.37898782	0.072	0.279
741	ENSDARG00000087779	pum3	pumilio RNA-binding family member 3	2.71E-22	1.09E-26	0.325537668	0.388	0.224
742	ENSDARG00000058369	mex3b	mex-3 RNA binding family member B	2.79E-22	1.12E-26	0.266360446	0.254	0.104
743	ENSDARG00000005754	ptprfb	protein tyrosine phosphatase receptor type Fb	3.02E-22	1.22E-26	-0.279250312	0.132	0.374
744	ENSDARG00000020482	nono	non-POU domain containing, octamer-binding	3.08E-22	1.24E-26	0.325015637	0.474	0.306
745	ENSDARG00000052470	igfbp2a	insulin-like growth factor binding protein 2a	3.23E-22	1.30E-26	-0.567316144	0.055	0.253
746	ENSDARG00000040190	qdpra	quinoid dihydropteridine reductase a	3.28E-22	1.32E-26	-0.383535226	0.097	0.319
747	ENSDARG00000026845	rhoaa	ras homolog gene family, member Aa	3.38E-22	1.36E-26	0.27921281	0.748	0.618
748	ENSDARG00000029003	eif1axa	eukaryotic translation initiation factor 1A X-linked a	4.41E-22	1.78E-26	0.337623721	0.425	0.256
749	ENSDARG00000057322	tmem47	transmembrane protein 47	6.17E-22	2.48E-26	0.278890712	0.229	0.09
750	ENSDARG00000070491	hpcal4	hippocalcin like 4	8.16E-22	3.29E-26	0.262888276	0.136	0.035
751	ENSDARG00000057867	lasp1	LIM and SH3 protein 1	9.71E-22	3.91E-26	0.280473516	0.771	0.616
752	ENSDARG00000022129	rbm4.3	RNA binding motif protein 4.3	1.06E-21	4.27E-26	0.263559256	0.769	0.673
753	ENSDARG00000102889	15-Sep	septin 15	1.10E-21	4.42E-26	0.313444038	0.279	0.126
754	ENSDARG00000038666	igfbp1b	insulin-like growth factor binding protein 1b	1.11E-21	4.45E-26	-0.560413848	0.046	0.242
755	ENSDARG00000011841	atp5l	ATP synthase, H+ transporting, mitochondrial F0 complex, subunit g	1.35E-21	5.44E-26	-0.349857231	0.974	0.947
756	ENSDARG00000032535	praf2	PRA1 domain family, member 2	1.37E-21	5.53E-26	0.262704631	0.291	0.139
757	ENSDARG00000069342	zgc:153115	zgc:153115	1.38E-21	5.57E-26	0.291217843	0.358	0.193
758	ENSDARG00000098315	cyp1a	cytochrome P450, family 1, subfamily A	1.54E-21	6.19E-26	-0.581076185	0.034	0.221
759	ENSDARG00000063295	myh9a	myosin, heavy chain 9a, non-muscle	1.66E-21	6.70E-26	-0.315752116	0.028	0.216
760	ENSDARG00000076667	ccng1	cyclin G1	1.73E-21	6.98E-26	0.387472705	0.915	0.871
761	ENSDARG00000040046	snai2	snail family zinc finger 2	1.77E-21	7.14E-26	0.281005766	0.212	0.077
762	ENSDARG00000071871	glod5	glyoxalase domain containing 5	2.00E-21	8.07E-26	-0.255125147	0.162	0.414
763	ENSDARG00000051861	pkp3a	plakophilin 3a	2.08E-21	8.37E-26	-0.293649179	0.023	0.209
764	ENSDARG00000055912	nipa2	NIPA magnesium transporter 2	2.09E-21	8.41E-26	-0.280671105	0.16	0.406
765	ENSDARG00000001754	noc2l	NOC2-like nucleolar associated transcriptional repressor	2.19E-21	8.81E-26	0.295119791	0.328	0.167
766	ENSDARG00000013561	pgm1	phosphoglucomutase 1	2.45E-21	9.85E-26	-0.389119838	0.132	0.355
767	ENSDARG00000038881	acaa2	acetyl-CoA acyltransferase 2	2.70E-21	1.09E-25	-0.332189029	0.143	0.38
768	ENSDARG00000037960	lrrc17	leucine rich repeat containing 17	2.73E-21	1.10E-25	0.331701753	0.203	0.074
769	ENSDARG00000089399	tmem176l.2	transmembrane protein 176l.2	2.81E-21	1.13E-25	-1.210341592	0.101	0.304
770	ENSDARG00000101324	apoa1b	apolipoprotein A-Ib	2.87E-21	1.16E-25	-2.917749199	0.741	0.871
771	ENSDARG00000043531	jun	Jun proto-oncogene, AP-1 transcription factor subunit	3.14E-21	1.27E-25	0.465761415	0.885	0.832
772	ENSDARG00000074390	tmem176l.4	transmembrane protein 176l.4	3.16E-21	1.27E-25	-0.750815066	0.039	0.227
773	ENSDARG00000045036	cdc42ep4b	CDC42 effector protein (Rho GTPase binding) 4b	3.17E-21	1.28E-25	0.303719293	0.295	0.144
774	ENSDARG00000061383	serpinf2b	serpin peptidase inhibitor, clade F (alpha-2 antiplasmin, pigment epithelium derived factor), member 2b	3.25E-21	1.31E-25	-0.794493661	0.048	0.236
775	ENSDARG00000037570	polr1d	RNA polymerase I and III subunit D	3.37E-21	1.36E-25	0.277511932	0.291	0.137
776	ENSDARG00000060695	znf346	zinc finger protein 346	3.87E-21	1.56E-25	0.304409649	0.386	0.223
777	ENSDARG00000012694	c3a.1	complement component c3a, duplicate 1	3.88E-21	1.56E-25	-0.986452828	0.044	0.231
778	ENSDARG00000028106	glrx	glutaredoxin (thioltransferase)	4.83E-21	1.95E-25	-0.310961821	0.351	0.608
779	ENSDARG00000033227	lect2l	leukocyte cell-derived chemotaxin 2 like	5.88E-21	2.37E-25	-1.205153484	0.092	0.293
780	ENSDARG00000046098	ebp	EBP cholestenol delta-isomerase	5.96E-21	2.40E-25	-0.341112147	0.058	0.259
781	ENSDARG00000101181	s100w	S100 calcium binding protein W	6.25E-21	2.52E-25	-0.480547504	0.025	0.205
782	ENSDARG00000028119	sumo3a	small ubiquitin like modifier 3a	6.36E-21	2.56E-25	0.298025347	0.683	0.56
783	ENSDARG00000006207	gpx1b	glutathione peroxidase 1b	9.64E-21	3.88E-25	-0.511675696	0.046	0.236
784	ENSDARG00000021113	ptmaa	prothymosin alpha a	1.15E-20	4.65E-25	0.331320564	0.901	0.795
785	ENSDARG00000045414	elovl2	ELOVL fatty acid elongase 2	1.40E-20	5.63E-25	-0.483136846	0.062	0.254
786	ENSDARG00000007421	ftcd	formimidoyltransferase cyclodeaminase	1.40E-20	5.65E-25	-0.381579025	0.023	0.201
787	ENSDARG00000006219	gnl3	guanine nucleotide binding protein-like 3 (nucleolar)	1.74E-20	7.03E-25	0.353286669	0.422	0.264
788	ENSDARG00000005738	rpf1	ribosome production factor 1 homolog	1.75E-20	7.06E-25	0.305311605	0.358	0.198
789	ENSDARG00000054319	oxct1b	3-oxoacid CoA transferase 1b	1.90E-20	7.63E-25	-0.521225196	0.016	0.187
790	ENSDARG00000089302	hnrnpa0a	heterogeneous nuclear ribonucleoprotein A0a	2.01E-20	8.09E-25	0.282433564	0.577	0.41
791	ENSDARG00000045373	pabpn1	poly(A) binding protein, nuclear 1	2.07E-20	8.35E-25	0.34839401	0.637	0.546
792	ENSDARG00000045549	bik	BCL2 interacting killer	2.24E-20	9.03E-25	-0.388616503	0.012	0.184
793	ENSDARG00000070867	smx5	smx5	2.27E-20	9.14E-25	0.315543962	0.649	0.528
794	ENSDARG00000015263	adma	adrenomedullin a	2.30E-20	9.26E-25	0.441884741	0.39	0.216
795	ENSDARG00000042684	serpinc1	serpin peptidase inhibitor, clade C (antithrombin), member 1	2.48E-20	1.00E-24	-0.858590113	0.034	0.21
796	ENSDARG00000040401	slc25a20	solute carrier family 25 member 20	2.58E-20	1.04E-24	-0.254907306	0.178	0.419
797	ENSDARG00000026655	tspo	translocator protein	2.84E-20	1.14E-24	-0.269792774	0.215	0.471
798	ENSDARG00000035678	zgc:91910	zgc:91910	3.08E-20	1.24E-24	0.272590692	0.638	0.527
799	ENSDARG00000003429	hnrnpdl	heterogeneous nuclear ribonucleoprotein D-like	3.15E-20	1.27E-24	0.344783726	0.64	0.512
800	ENSDARG00000070472	arf5	ADP-ribosylation factor 5	3.30E-20	1.33E-24	0.315660765	0.848	0.777
801	ENSDARG00000039605	mat1a	methionine adenosyltransferase I, alpha	3.40E-20	1.37E-24	-0.497680686	0.055	0.242
802	ENSDARG00000097746	si:rp71-77l1.1	si:rp71-77l1.1	4.06E-20	1.63E-24	-0.564305187	0.03	0.208
803	ENSDARG00000056026	tprg1	tumor protein p63 regulated 1	4.89E-20	1.97E-24	-0.361606668	0.034	0.217
804	ENSDARG00000020235	sept9a	septin 9a	6.06E-20	2.44E-24	0.334227934	0.441	0.279
805	ENSDARG00000002790	ap2m1a	adaptor related protein complex 2 subunit mu 1a	6.21E-20	2.50E-24	0.322083275	0.647	0.537
806	ENSDARG00000089362	grn1	granulin 1	6.22E-20	2.51E-24	-0.905047334	0.065	0.261
807	ENSDARG00000040781	sult3st4	sulfotransferase family 3, cytosolic sulfotransferase 4	6.28E-20	2.53E-24	-0.330069757	0.009	0.174
808	ENSDARG00000042613	crp3	C-reactive protein 3	6.52E-20	2.63E-24	-0.934982008	0.026	0.199
809	ENSDARG00000032970	cox4i1	cytochrome c oxidase subunit 4I1	8.36E-20	3.37E-24	-0.299194948	0.892	0.921
810	ENSDARG00000070047	rgs4	regulator of G protein signaling 4	9.54E-20	3.84E-24	0.402597214	0.219	0.084
811	ENSDARG00000016319	c9	complement component 9	1.10E-19	4.43E-24	-0.865859401	0.039	0.215
812	ENSDARG00000103114	ndufa4l2a	NDUFA4 mitochondrial complex associated like 2a	1.22E-19	4.92E-24	0.395090581	0.104	0.022
813	ENSDARG00000013056	itpk1a	inositol-tetrakisphosphate 1-kinase a	1.28E-19	5.17E-24	-0.276224332	0.034	0.214
814	ENSDARG00000003113	ada	adenosine deaminase	1.32E-19	5.31E-24	-0.343260307	0.108	0.324
815	ENSDARG00000086826	sult6b1	sulfotransferase family, cytosolic, 6b, member 1	1.33E-19	5.36E-24	-0.593164965	0.155	0.375
816	ENSDARG00000040864	si:dkey-286j15.1	si:dkey-286j15.1	1.39E-19	5.60E-24	0.329194629	0.392	0.238
817	ENSDARG00000007216	abce1	ATP-binding cassette, sub-family E (OABP), member 1	1.40E-19	5.63E-24	0.32783554	0.564	0.435
818	ENSDARG00000019404	atp5f1d	ATP synthase F1 subunit delta	1.44E-19	5.81E-24	-0.390755143	0.75	0.851
819	ENSDARG00000094695	si:dkey-204f11.64	si:dkey-204f11.64	1.46E-19	5.88E-24	-0.382237451	0.145	0.364
820	ENSDARG00000098766	pcxa	pyruvate carboxylase a	1.77E-19	7.14E-24	-0.367326117	0.065	0.254
821	ENSDARG00000088383	cox5aa	cytochrome c oxidase subunit 5Aa	1.96E-19	7.89E-24	-0.316848808	0.808	0.888
822	ENSDARG00000056410	fdx1	ferredoxin 1	1.96E-19	7.90E-24	-0.308736647	0.196	0.424
823	ENSDARG00000094557	nupr1b	nuclear protein 1b	1.99E-19	8.00E-24	-0.435247648	0.187	0.415
824	ENSDARG00000073876	ARF5 (1 of many)	zgc:110286 [Source:ZFIN;Acc:ZDB-GENE-050417-68]	2.03E-19	8.18E-24	-0.268655193	0.021	0.193
825	ENSDARG00000005185	cpn1	carboxypeptidase N, polypeptide 1	2.09E-19	8.40E-24	0.300302922	0.434	0.249
826	ENSDARG00000004141	zgc:92630	zgc:92630	2.33E-19	9.39E-24	-0.349595633	0.088	0.293
827	ENSDARG00000103594	npm3	nucleophosmin/nucleoplasmin, 3	2.56E-19	1.03E-23	0.33356648	0.543	0.398
828	ENSDARG00000101979	eps8l3a	EPS8-like 3a	2.57E-19	1.03E-23	-0.328007932	0.03	0.204
829	ENSDARG00000041314	ndufb9	NADH:ubiquinone oxidoreductase subunit B9	2.66E-19	1.07E-23	-0.36269415	0.469	0.683
830	ENSDARG00000105528	si:dkey-86l18.10	si:dkey-86l18.10	2.79E-19	1.12E-23	-0.474052583	0.012	0.174
831	ENSDARG00000059360	srsf3b	serine and arginine rich splicing factor 3b	3.04E-19	1.23E-23	0.329188704	0.76	0.674
832	ENSDARG00000099448	sh3d21	SH3 domain containing 21	3.09E-19	1.24E-23	-0.315960737	0.076	0.276
833	ENSDARG00000041339	zgc:92380	zgc:92380	3.15E-19	1.27E-23	-0.629507254	0.023	0.192
834	ENSDARG00000003693	hars	histidyl-tRNA synthetase	3.23E-19	1.30E-23	0.338116888	0.536	0.408
835	ENSDARG00000099313	naga	N-acetylgalactosaminidase, alpha	3.39E-19	1.37E-23	-0.302409019	0.046	0.234
836	ENSDARG00000019492	shbg	sex hormone-binding globulin	4.05E-19	1.63E-23	-0.374709691	0.011	0.171
837	ENSDARG00000019986	grhprb	glyoxylate reductase/hydroxypyruvate reductase b	4.12E-19	1.66E-23	-0.85257675	0.076	0.26
838	ENSDARG00000003564	dohh	deoxyhypusine hydroxylase/monooxygenase	4.32E-19	1.74E-23	0.29772645	0.392	0.239
839	ENSDARG00000038576	ube2d1b	ubiquitin-conjugating enzyme E2D 1b	5.26E-19	2.12E-23	-0.422932141	0.485	0.694
840	ENSDARG00000068940	atp5meb	ATP synthase membrane subunit eb	5.37E-19	2.16E-23	-0.371081322	0.82	0.889
841	ENSDARG00000036041	f2	coagulation factor II (thrombin)	5.42E-19	2.18E-23	-0.698516769	0.032	0.2
842	ENSDARG00000056314	a2ml	alpha-2-macroglobulin-like	5.62E-19	2.26E-23	-0.678454572	0.021	0.186
843	ENSDARG00000102115	ndufc2	NADH:ubiquinone oxidoreductase subunit C2	5.92E-19	2.38E-23	-0.283174019	0.376	0.625
844	ENSDARG00000007241	mycb	MYC proto-oncogene, bHLH transcription factor b	6.38E-19	2.57E-23	0.345166388	0.376	0.215
845	ENSDARG00000005463	slc30a1a	solute carrier family 30 member 1a	6.43E-19	2.59E-23	0.267874179	0.27	0.127
846	ENSDARG00000026489	khsrp	KH-type splicing regulatory protein	6.99E-19	2.81E-23	0.289182591	0.478	0.324
847	ENSDARG00000080010	adh5	alcohol dehydrogenase 5	7.22E-19	2.91E-23	-0.280896633	0.425	0.684
848	ENSDARG00000003151	skp1	S-phase kinase-associated protein 1	7.66E-19	3.08E-23	0.25139397	0.794	0.732
849	ENSDARG00000076448	serpinf2a	serpin peptidase inhibitor, clade F (alpha-2 antiplasmin, pigment epithelium derived factor), member 2a	7.96E-19	3.21E-23	-0.411586362	0.012	0.173
850	ENSDARG00000025595	agmo	alkylglycerol monooxygenase	8.06E-19	3.25E-23	-0.2576604	0.039	0.217
851	ENSDARG00000087647	sept7a	septin 7a	8.13E-19	3.28E-23	0.330122757	0.538	0.389
852	ENSDARG00000102456	cfhl4	complement factor H like 4	8.42E-19	3.39E-23	-0.657472558	0.034	0.202
853	ENSDARG00000057912	eif1axb	eukaryotic translation initiation factor 1A X-linked b	9.43E-19	3.80E-23	0.287478559	0.885	0.858
854	ENSDARG00000044975	krt94	keratin 94	9.80E-19	3.95E-23	0.265657643	0.342	0.175
855	ENSDARG00000038695	elavl1a	ELAV like RNA binding protein 1a	1.03E-18	4.16E-23	0.311960321	0.598	0.484
856	ENSDARG00000015722	kctd5a	potassium channel tetramerization domain containing 5a	1.05E-18	4.21E-23	0.286428432	0.556	0.386
857	ENSDARG00000019976	idi1	isopentenyl-diphosphate delta isomerase 1	1.05E-18	4.23E-23	-0.32064608	0.093	0.292
858	ENSDARG00000079783	isg20	interferon stimulated exonuclease gene	1.15E-18	4.62E-23	0.384284806	0.554	0.413
859	ENSDARG00000039490	pitpnaa	phosphatidylinositol transfer protein, alpha a	1.34E-18	5.38E-23	-0.338471524	0.205	0.429
860	ENSDARG00000087198	cthrc1a	collagen triple helix repeat containing 1a	1.38E-18	5.57E-23	0.271177017	0.108	0.025
861	ENSDARG00000020377	eif4g2a	eukaryotic translation initiation factor 4, gamma 2a	1.84E-18	7.40E-23	0.326671199	0.573	0.463
862	ENSDARG00000088590	pxna	paxillin a	1.88E-18	7.55E-23	0.32920041	0.388	0.22
863	ENSDARG00000021004	c5	complement component 5	1.89E-18	7.59E-23	-0.277003979	0.009	0.165
864	ENSDARG00000100582	si:ch211-195b11.3	si:ch211-195b11.3	1.95E-18	7.84E-23	-2.289798437	0.31	0.514
865	ENSDARG00000055278	cfb	complement factor B	1.97E-18	7.92E-23	-0.555207896	0.026	0.19
866	ENSDARG00000025428	socs3a	suppressor of cytokine signaling 3a	2.16E-18	8.71E-23	0.344063944	0.305	0.155
867	ENSDARG00000068851	rnf183	ring finger protein 183	2.46E-18	9.90E-23	-0.259404535	0.012	0.171
868	ENSDARG00000013968	psap	prosaposin	2.63E-18	1.06E-22	-0.401245873	0.407	0.66
869	ENSDARG00000015649	rap2c	RAP2C, member of RAS oncogene family	2.98E-18	1.20E-22	0.296539352	0.422	0.271
870	ENSDARG00000091656	lsm8	LSM8 homolog, U6 small nuclear RNA associated	3.44E-18	1.38E-22	0.337216739	0.559	0.413
871	ENSDARG00000045888	acat1	acetyl-CoA acetyltransferase 1	3.72E-18	1.50E-22	-0.438809053	0.113	0.309
872	ENSDARG00000071336	mif	macrophage migration inhibitory factor	4.34E-18	1.75E-22	-0.266198579	0.335	0.586
873	ENSDARG00000039887	c1qbp	complement component 1, q subcomponent binding protein	4.48E-18	1.80E-22	0.347352602	0.66	0.566
874	ENSDARG00000086411	srsf10b	serine and arginine rich splicing factor 10b	4.55E-18	1.83E-22	0.259341264	0.33	0.184
875	ENSDARG00000018146	gpx1a	glutathione peroxidase 1a	5.08E-18	2.05E-22	-0.46433257	0.25	0.455
876	ENSDARG00000024116	vamp8	vesicle-associated membrane protein 8 (endobrevin)	5.51E-18	2.22E-22	-0.301650547	0.035	0.206
877	ENSDARG00000060682	agr1	anterior gradient 1	5.65E-18	2.28E-22	-0.677057379	0.016	0.173
878	ENSDARG00000077811	sox11a	SRY-box transcription factor 11a	5.83E-18	2.35E-22	0.265800722	0.291	0.138
879	ENSDARG00000053446	sub1a	SUB1 regulator of transcription a	5.84E-18	2.35E-22	0.281133888	0.668	0.516
880	ENSDARG00000052842	ppifb	peptidylprolyl isomerase Fb	5.98E-18	2.41E-22	-0.265018585	0.171	0.404
881	ENSDARG00000000966	ncor2	nuclear receptor corepressor 2	6.36E-18	2.56E-22	0.290814366	0.39	0.241
882	ENSDARG00000006526	fn1b	fibronectin 1b	6.45E-18	2.60E-22	0.370117762	0.616	0.392
883	ENSDARG00000069100	aldh9a1a.1	aldehyde dehydrogenase 9 family, member A1a, tandem duplicate 1	6.54E-18	2.64E-22	-0.449280136	0.49	0.686
884	ENSDARG00000010721	6-Sep	septin 6	7.62E-18	3.07E-22	0.268635694	0.406	0.247
885	ENSDARG00000025348	igfbp5b	insulin-like growth factor binding protein 5b	7.64E-18	3.07E-22	0.363103365	0.24	0.102
886	ENSDARG00000021208	serpind1	serpin peptidase inhibitor, clade D (heparin cofactor), member 1	7.68E-18	3.09E-22	-0.290275034	0.009	0.161
887	ENSDARG00000008706	paip2b	poly(A) binding protein interacting protein 2B	7.72E-18	3.11E-22	0.252410272	0.705	0.629
888	ENSDARG00000000103	myh10	myosin, heavy chain 10, non-muscle	8.33E-18	3.35E-22	0.252501238	0.282	0.137
889	ENSDARG00000030038	grcc10	gene rich cluster, C10 gene	8.37E-18	3.37E-22	0.257227303	0.4	0.246
890	ENSDARG00000055036	itih3a	inter-alpha-trypsin inhibitor heavy chain 3a	8.67E-18	3.49E-22	-0.36658184	0.018	0.175
891	ENSDARG00000036427	slc3a2a	solute carrier family 3 member 2a	1.02E-17	4.12E-22	-0.310704684	0.018	0.176
892	ENSDARG00000004296	ambp	alpha-1-microglobulin/bikunin precursor	1.06E-17	4.27E-22	-1.012962564	0.058	0.227
893	ENSDARG00000016598	ckmt1	creatine kinase, mitochondrial 1	1.15E-17	4.61E-22	-0.488482415	0.085	0.268
894	ENSDARG00000106669	CABZ01068358.1	uncharacterized LOC562542 [Source:NCBI gene;Acc:562542]	1.17E-17	4.70E-22	0.404969445	0.152	0.05
895	ENSDARG00000091609	spink4	serine peptidase inhibitor, Kazal type 4	1.36E-17	5.46E-22	-1.309303501	0.217	0.426
896	ENSDARG00000104329	si:ch73-281k2.5	si:ch73-281k2.5	1.39E-17	5.61E-22	-0.384219544	0.018	0.173
897	ENSDARG00000038030	rbx1	ring-box 1, E3 ubiquitin protein ligase	1.56E-17	6.26E-22	0.276106592	0.815	0.789
898	ENSDARG00000097973	si:ch1073-190k2.1	si:ch1073-190k2.1	1.68E-17	6.76E-22	-0.576966155	0.044	0.213
899	ENSDARG00000097630	si:ch211-282b22.1	si:ch211-282b22.1 [Source:ZFIN;Acc:ZDB-GENE-030219-148]	1.77E-17	7.11E-22	0.279564335	0.354	0.208
900	ENSDARG00000098162	zgc:77748	zgc:77748	1.99E-17	8.03E-22	-0.373685532	0.028	0.189
901	ENSDARG00000018351	hpda	4-hydroxyphenylpyruvate dioxygenase a	2.08E-17	8.36E-22	-0.781249725	0.067	0.237
902	ENSDARG00000017121	mafba	v-maf avian musculoaponeurotic fibrosarcoma oncogene homolog Ba	2.14E-17	8.64E-22	0.252781813	0.266	0.123
903	ENSDARG00000057698	ctsd	cathepsin D	2.38E-17	9.59E-22	-0.568744221	0.333	0.567
904	ENSDARG00000052207	c3a.3	complement component c3a, duplicate 3	2.38E-17	9.60E-22	-0.441387219	0.018	0.171
905	ENSDARG00000062590	pleca	plectin a	2.39E-17	9.61E-22	0.275084411	0.429	0.26
906	ENSDARG00000031427	calm2a	calmodulin 2a (phosphorylase kinase, delta)	2.90E-17	1.17E-21	0.340108822	0.661	0.538
907	ENSDARG00000059303	hnrnpl2	heterogeneous nuclear ribonucleoprotein L2	2.91E-17	1.17E-21	0.288667138	0.508	0.371
908	ENSDARG00000100442	cfh	complement factor H	2.93E-17	1.18E-21	-0.533334857	0.023	0.178
909	ENSDARG00000009871	snrpc	small nuclear ribonucleoprotein polypeptide C	2.96E-17	1.19E-21	0.26852515	0.443	0.284
910	ENSDARG00000015524	prps1a	phosphoribosyl pyrophosphate synthetase 1A	3.00E-17	1.21E-21	0.309853211	0.446	0.301
911	ENSDARG00000078918	comtd1	catechol-O-methyltransferase domain containing 1	3.34E-17	1.34E-21	-0.348204831	0.012	0.162
912	ENSDARG00000105293	srsf4	serine and arginine rich splicing factor 4	3.41E-17	1.37E-21	0.267168469	0.395	0.244
913	ENSDARG00000012369	rdh10b	retinol dehydrogenase 10b	3.50E-17	1.41E-21	0.300480172	0.242	0.11
914	ENSDARG00000038199	cdab	cytidine deaminase b	3.57E-17	1.44E-21	-0.566039142	0.041	0.202
915	ENSDARG00000095807	hp	haptoglobin	3.60E-17	1.45E-21	-1.08010953	0.06	0.227
916	ENSDARG00000104537	cox7c	cytochrome c oxidase subunit 7C	3.68E-17	1.48E-21	-0.351792888	0.981	0.946
917	ENSDARG00000092947	cyt1	type I cytokeratin, enveloping layer	3.76E-17	1.51E-21	-2.720170785	0.393	0.607
918	ENSDARG00000024160	hao1	hydroxyacid oxidase (glycolate oxidase) 1	3.89E-17	1.57E-21	-0.610361006	0.048	0.212
919	ENSDARG00000079647	muc13b	mucin 13b, cell surface associated	4.29E-17	1.73E-21	-0.498191144	0.023	0.179
920	ENSDARG00000076283	snrpd3l	small nuclear ribonucleoprotein D3 polypeptide, like	5.19E-17	2.09E-21	0.317607328	0.466	0.319
921	ENSDARG00000035890	fuca1.1	alpha-L-fucosidase 1, tandem duplicate 1	5.27E-17	2.12E-21	-0.576246774	0.078	0.259
922	ENSDARG00000010658	insig1	insulin induced gene 1	5.30E-17	2.13E-21	-0.296971628	0.22	0.445
923	ENSDARG00000002197	pygl	phosphorylase, glycogen, liver	5.93E-17	2.39E-21	-0.356599864	0.019	0.172
924	ENSDARG00000095633	si:ch211-133l5.7	si:ch211-133l5.7	6.20E-17	2.50E-21	-0.657367825	0.037	0.198
925	ENSDARG00000053973	fetub	fetuin B	7.14E-17	2.88E-21	-1.742273306	0.21	0.406
926	ENSDARG00000015930	rwdd1	RWD domain containing 1	7.24E-17	2.91E-21	0.309284606	0.57	0.46
927	ENSDARG00000035652	sat1a.1	spermidine/spermine N1-acetyltransferase 1a, duplicate 1	8.71E-17	3.51E-21	0.498442049	0.942	0.888
928	ENSDARG00000041569	ces2	carboxylesterase 2 (intestine, liver) [Source:ZFIN;Acc:ZDB-GENE-061013-99]	9.61E-17	3.87E-21	-1.537231886	0.088	0.26
929	ENSDARG00000018478	agxtb	alanine--glyoxylate and serine--pyruvate aminotransferase b	9.69E-17	3.90E-21	-0.987862685	0.071	0.239
930	ENSDARG00000007024	uox	urate oxidase	1.11E-16	4.45E-21	-1.204519498	0.081	0.252
931	ENSDARG00000037191	ttr	transthyretin (prealbumin, amyloidosis type I)	1.14E-16	4.60E-21	-1.27905175	0.067	0.232
932	ENSDARG00000043102	lxn	latexin	1.16E-16	4.66E-21	0.403771928	0.631	0.478
933	ENSDARG00000001870	atp1a1a.4	ATPase Na+/K+ transporting subunit alpha 1a, tandem duplicate 4	1.19E-16	4.79E-21	-0.35079282	0.007	0.151
934	ENSDARG00000028661	cntfr	ciliary neurotrophic factor receptor	1.36E-16	5.48E-21	0.290901887	0.108	0.027
935	ENSDARG00000053625	anxa2b	annexin A2b	1.47E-16	5.92E-21	-0.548594035	0.044	0.206
936	ENSDARG00000018902	pes	pescadillo	1.64E-16	6.62E-21	0.312438772	0.374	0.233
937	ENSDARG00000056008	atp5mc1	ATP synthase membrane subunit c locus 1	1.66E-16	6.69E-21	-0.496598958	0.795	0.84
938	ENSDARG00000028096	cldn23a	claudin 23a	1.67E-16	6.72E-21	-0.495369131	0.016	0.165
939	ENSDARG00000023111	plg	plasminogen	1.91E-16	7.71E-21	-0.720557388	0.041	0.197
940	ENSDARG00000042780	apoba	apolipoprotein Ba	1.98E-16	7.96E-21	-0.443200392	0.023	0.174
941	ENSDARG00000038900	acadm	acyl-CoA dehydrogenase medium chain	1.99E-16	8.01E-21	-0.294709586	0.259	0.486
942	ENSDARG00000090850	serpina1l	serine (or cysteine) proteinase inhibitor, clade A (alpha-1 antiproteinase, antitrypsin), member 1, like	2.01E-16	8.09E-21	-1.682014724	0.109	0.286
943	ENSDARG00000035427	surf6	surfeit 6	2.20E-16	8.84E-21	0.319094946	0.347	0.2
944	ENSDARG00000005704	eps8l3b	EPS8-like 3b	2.53E-16	1.02E-20	-0.278736109	0.025	0.178
945	ENSDARG00000034677	scel	sciellin	2.61E-16	1.05E-20	-0.517355696	0.034	0.191
946	ENSDARG00000053858	crip1	cysteine-rich protein 1	2.86E-16	1.15E-20	-0.899831796	0.353	0.53
947	ENSDARG00000086618	psma3	proteasome 20S subunit alpha 3	3.33E-16	1.34E-20	0.357713163	0.661	0.59
948	ENSDARG00000014571	ctnnb1	catenin (cadherin-associated protein), beta 1	3.64E-16	1.47E-20	0.258625806	0.693	0.593
949	ENSDARG00000021984	ndufa2	NADH:ubiquinone oxidoreductase subunit A2	3.65E-16	1.47E-20	-0.322055504	0.478	0.678
950	ENSDARG00000014763	arf2a	ADP-ribosylation factor 2a	4.62E-16	1.86E-20	0.279915245	0.702	0.64
951	ENSDARG00000029905	phyhd1	phytanoyl-CoA dioxygenase domain containing 1	5.34E-16	2.15E-20	-0.279238861	0.062	0.232
952	ENSDARG00000056379	si:ch73-86n18.1	si:ch73-86n18.1	5.90E-16	2.38E-20	0.468382334	0.423	0.281
953	ENSDARG00000035559	tp53	tumor protein p53	7.20E-16	2.90E-20	0.31658756	0.434	0.293
954	ENSDARG00000055389	si:dkey-67c22.2	si:dkey-67c22.2	7.69E-16	3.10E-20	0.265807334	0.494	0.346
955	ENSDARG00000015111	ddx39ab	DEAD (Asp-Glu-Ala-Asp) box polypeptide 39Ab	8.28E-16	3.33E-20	0.279160612	0.631	0.52
956	ENSDARG00000044902	atp2b2	ATPase plasma membrane Ca2+ transporting 2	8.31E-16	3.34E-20	0.279005908	0.455	0.306
957	ENSDARG00000037229	denr	density-regulated protein	8.48E-16	3.41E-20	0.350511271	0.552	0.448
958	ENSDARG00000045516	itih2	inter-alpha-trypsin inhibitor heavy chain 2	8.71E-16	3.51E-20	-0.287575117	0.014	0.157
959	ENSDARG00000015123	dnase1l4.1	deoxyribonuclease 1 like 4, tandem duplicate 1	9.08E-16	3.66E-20	-0.334179738	0.021	0.168
960	ENSDARG00000004806	grwd1	glutamate-rich WD repeat containing 1	9.45E-16	3.80E-20	0.282151528	0.356	0.219
961	ENSDARG00000069293	ahsg2	alpha-2-HS-glycoprotein 2	9.47E-16	3.81E-20	-0.308770193	0.012	0.154
962	ENSDARG00000070078	abcb11b	ATP-binding cassette, sub-family B (MDR/TAP), member 11b	1.07E-15	4.32E-20	-0.329093611	0.016	0.159
963	ENSDARG00000029388	si:dkey-90m5.4	si:dkey-90m5.4	1.09E-15	4.41E-20	-0.359933917	0.019	0.165
964	ENSDARG00000074552	ndufs7	NADH:ubiquinone oxidoreductase core subunit S7	1.13E-15	4.53E-20	-0.283937724	0.46	0.677
965	ENSDARG00000078859	g0s2	G0/G1 switch 2	1.13E-15	4.55E-20	-0.669295125	0.085	0.26
966	ENSDARG00000051912	hbxb	hemopexin b [Source:ZFIN;Acc:ZDB-GENE-060929-800]	1.14E-15	4.57E-20	-0.371390339	0.021	0.166
967	ENSDARG00000005122	atp2a2b	ATPase sarcoplasmic/endoplasmic reticulum Ca2+ transporting 2b	1.19E-15	4.80E-20	0.321123028	0.519	0.411
968	ENSDARG00000103199	si:dkey-247k7.2	si:dkey-247k7.2	1.26E-15	5.07E-20	-1.259184945	0.046	0.203
969	ENSDARG00000105177	ilf3b	interleukin enhancer binding factor 3b	1.32E-15	5.32E-20	0.320748052	0.561	0.45
970	ENSDARG00000003835	stom	stomatin	1.38E-15	5.55E-20	0.31005236	0.259	0.126
971	ENSDARG00000043729	plac8.1	placenta associated 8, tandem duplicate 1	1.42E-15	5.71E-20	-2.063209312	0.224	0.403
972	ENSDARG00000067851	lcn15	lipocalin 15	1.57E-15	6.33E-20	-0.299265472	0.03	0.182
973	ENSDARG00000023713	aqp1a.1	aquaporin 1a (Colton blood group), tandem duplicate 1	1.68E-15	6.76E-20	1.1385012	0.169	0.063
974	ENSDARG00000041595	ces3	carboxylesterase 3	1.71E-15	6.90E-20	-0.353372829	0.011	0.15
975	ENSDARG00000020741	fga	fibrinogen alpha chain	1.81E-15	7.28E-20	-1.086741069	0.088	0.253
976	ENSDARG00000039269	arg2	arginase 2	1.91E-15	7.67E-20	-0.386987421	0.205	0.413
977	ENSDARG00000054942	lgals2a	lectin, galactoside-binding, soluble, 2a	2.08E-15	8.38E-20	0.31584872	0.243	0.108
978	ENSDARG00000018426	aldh7a1	aldehyde dehydrogenase 7 family, member A1	2.11E-15	8.49E-20	-0.332480136	0.22	0.42
979	ENSDARG00000099056	CABZ01065076.1	3-ketoacyl-CoA thiolase, mitochondrial-like [Source:NCBI gene;Acc:103910030]	2.43E-15	9.78E-20	-0.29575791	0.129	0.319
980	ENSDARG00000076838	apom	apolipoprotein M	2.51E-15	1.01E-19	-1.624747824	0.131	0.302
981	ENSDARG00000006029	lta4h	leukotriene A4 hydrolase	2.62E-15	1.05E-19	-0.259391724	0.03	0.18
982	ENSDARG00000021252	cct6a	chaperonin containing TCP1, subunit 6A (zeta 1)	3.38E-15	1.36E-19	0.272570114	0.704	0.661
983	ENSDARG00000090943	CABZ01033205.1	uncharacterized LOC100002960 [Source:NCBI gene;Acc:100002960]	3.52E-15	1.42E-19	-0.289410367	0.026	0.172
984	ENSDARG00000028198	ube2v2	ubiquitin-conjugating enzyme E2 variant 2	3.62E-15	1.46E-19	0.261090998	0.746	0.689
985	ENSDARG00000037281	fgg	fibrinogen gamma chain	3.63E-15	1.46E-19	-1.694049836	0.168	0.343
986	ENSDARG00000070960	si:ch211-288g17.4	si:ch211-288g17.4	3.93E-15	1.58E-19	-0.262545351	0.004	0.135
987	ENSDARG00000036171	rnasel3	ribonuclease like 3	5.10E-15	2.05E-19	-0.396762906	0.021	0.164
988	ENSDARG00000006514	her6	hairy-related 6	5.29E-15	2.13E-19	0.303935164	0.27	0.131
989	ENSDARG00000032619	tob1a	transducer of ERBB2, 1a	5.33E-15	2.15E-19	-0.256252242	0.268	0.496
990	ENSDARG00000034211	capn2l	calpain 2, (m/II) large subunit, like	5.71E-15	2.30E-19	-0.299095128	0.012	0.149
991	ENSDARG00000058302	sh3bgrl	SH3 domain binding glutamate-rich protein like	5.81E-15	2.34E-19	0.3384528	0.319	0.181
992	ENSDARG00000011146	uqcrb	ubiquinol-cytochrome c reductase binding protein	5.91E-15	2.38E-19	-0.325968086	0.407	0.629
993	ENSDARG00000037846	hm13	histocompatibility (minor) 13	5.93E-15	2.39E-19	0.288091784	0.457	0.324
994	ENSDARG00000005774	ddx3xb	DEAD-box helicase 3 X-linked b	6.01E-15	2.42E-19	0.325009662	0.55	0.447
995	ENSDARG00000100406	zgc:112265	zgc:112265	6.17E-15	2.48E-19	-1.397179281	0.074	0.23
996	ENSDARG00000055360	llph	LLP homolog, long-term synaptic facilitation factor	6.90E-15	2.78E-19	0.279294125	0.436	0.303
997	ENSDARG00000005220	pdcd6	programmed cell death 6	7.17E-15	2.89E-19	0.329167408	0.487	0.361
998	ENSDARG00000020008	vcp	valosin containing protein	7.72E-15	3.11E-19	0.282840968	0.677	0.622
999	ENSDARG00000093584	zgc:193505	zgc:193505	1.01E-14	4.08E-19	-1.436729468	0.06	0.215
1000	ENSDARG00000052099	agxta	alanine--glyoxylate and serine--pyruvate aminotransferase a	1.11E-14	4.49E-19	-0.485634309	0.071	0.227
1001	ENSDARG00000027984	gstz1	glutathione S-transferase zeta 1	1.22E-14	4.90E-19	-0.334112041	0.166	0.359
1002	ENSDARG00000089310	gc	GC vitamin D binding protein	1.26E-14	5.08E-19	-1.135215247	0.083	0.239
1003	ENSDARG00000061120	slc43a2b	solute carrier family 43 member 2b	1.58E-14	6.35E-19	-0.358675395	0.026	0.17
1004	ENSDARG00000027582	angptl7	angiopoietin-like 7	1.93E-14	7.77E-19	0.755776546	0.104	0.028
1005	ENSDARG00000061228	pfdn4	prefoldin subunit 4	1.96E-14	7.90E-19	0.294950201	0.67	0.619
1006	ENSDARG00000028000	pfkpa	phosphofructokinase, platelet a	2.05E-14	8.25E-19	0.354260249	0.365	0.221
1007	ENSDARG00000104359	anxa1c	annexin A1c	2.09E-14	8.41E-19	-1.229310117	0.053	0.205
1008	ENSDARG00000102175	hamp	hepcidin antimicrobial peptide	2.26E-14	9.09E-19	-0.573025885	0.183	0.364
1009	ENSDARG00000026070	cd82b	CD82 molecule b	2.31E-14	9.32E-19	0.325136705	0.293	0.158
1010	ENSDARG00000099749	ube2d2l	ubiquitin-conjugating enzyme E2D 2 (UBC4/5 homolog, yeast), like	2.86E-14	1.15E-18	0.344592024	0.616	0.529
1011	ENSDARG00000018149	slc38a4	solute carrier family 38 member 4	3.01E-14	1.21E-18	-0.580091933	0.085	0.243
1012	ENSDARG00000005772	tsr2	TSR2 ribosome maturation factor	3.20E-14	1.29E-18	0.280402412	0.411	0.283
1013	ENSDARG00000056619	arhgap42a	Rho GTPase activating protein 42a	4.45E-14	1.79E-18	0.258982459	0.287	0.159
1014	ENSDARG00000002082	csnk2a1	casein kinase 2, alpha 1 polypeptide	4.56E-14	1.84E-18	0.274989495	0.642	0.563
1015	ENSDARG00000045514	atp5f1c	ATP synthase F1 subunit gamma	4.57E-14	1.84E-18	-0.333751925	0.732	0.824
1016	ENSDARG00000045089	si:ch211-270n8.1	si:ch211-270n8.1	5.00E-14	2.01E-18	-1.115875109	0.074	0.226
1017	ENSDARG00000043128	cldne	claudin e	5.55E-14	2.23E-18	-1.491686864	0.074	0.229
1018	ENSDARG00000100185	elovl7b	ELOVL fatty acid elongase 7b	7.25E-14	2.92E-18	-0.534607612	0.018	0.151
1019	ENSDARG00000017602	ccng2	cyclin G2	7.45E-14	3.00E-18	-0.271419204	0.164	0.357
1020	ENSDARG00000001788	atp5po	ATP synthase peripheral stalk subunit OSCP	7.64E-14	3.08E-18	-0.301448844	0.663	0.812
1021	ENSDARG00000077473	mych	myelocytomatosis oncogene homolog	7.83E-14	3.15E-18	0.311775893	0.386	0.251
1022	ENSDARG00000002298	ankrd22	ankyrin repeat domain 22	8.35E-14	3.36E-18	-0.288949986	0.109	0.292
1023	ENSDARG00000018569	tnfrsf1a	tumor necrosis factor receptor superfamily, member 1a	8.77E-14	3.53E-18	0.273237145	0.399	0.266
1024	ENSDARG00000036832	cyt1l	type I cytokeratin, enveloping layer, like	9.48E-14	3.82E-18	-2.380830965	0.213	0.397
1025	ENSDARG00000003523	itln3	intelectin 3	9.55E-14	3.85E-18	-0.331541287	0.026	0.164
1026	ENSDARG00000057498	habp2	hyaluronan binding protein 2	9.89E-14	3.98E-18	-0.2686937	0.021	0.155
1027	ENSDARG00000091754	CT573476.1	coiled-coil-helix-coiled-coil-helix domain containing 5 [Source:NCBI gene;Acc:100000646]	1.25E-13	5.01E-18	0.264831528	0.339	0.209
1028	ENSDARG00000019541	gpt2l	glutamic pyruvate transaminase (alanine aminotransferase) 2, like	1.25E-13	5.04E-18	-0.25532003	0.086	0.253
1029	ENSDARG00000057484	srsf2a	serine and arginine rich splicing factor 2a	1.30E-13	5.24E-18	0.27357096	0.637	0.542
1030	ENSDARG00000040890	fdps	farnesyl diphosphate synthase (farnesyl pyrophosphate synthetase, dimethylallyltranstransferase, geranyltranstransferase)	1.48E-13	5.98E-18	-0.371308759	0.145	0.325
1031	ENSDARG00000026629	gmds	GDP-mannose 4,6-dehydratase	1.55E-13	6.25E-18	-0.297946596	0.097	0.268
1032	ENSDARG00000042933	bloc1s6	biogenesis of lysosomal organelles complex-1, subunit 6, pallidin	1.80E-13	7.23E-18	-0.280209133	0.109	0.29
1033	ENSDARG00000058462	zgc:158846	zgc:158846	1.99E-13	8.01E-18	-0.963297932	0.078	0.226
1034	ENSDARG00000028507	itgb4	integrin, beta 4	2.14E-13	8.63E-18	-0.388246004	0.042	0.187
1035	ENSDARG00000057437	apodb	apolipoprotein Db	2.28E-13	9.19E-18	-0.774263674	0.028	0.163
1036	ENSDARG00000045051	slc16a3	solute carrier family 16 member 3	2.45E-13	9.88E-18	0.541358994	0.549	0.435
1037	ENSDARG00000010085	p4ha2	procollagen-proline, 2-oxoglutarate 4-dioxygenase (proline 4-hydroxylase), alpha polypeptide 2	2.56E-13	1.03E-17	0.263750717	0.238	0.119
1038	ENSDARG00000057035	stoml3b	stomatin (EPB72)-like 3b	3.11E-13	1.25E-17	-0.66605457	0.056	0.202
1039	ENSDARG00000055901	steap4	STEAP family member 4	3.12E-13	1.26E-17	0.50501086	0.145	0.054
1040	ENSDARG00000006588	zgc:111983	zgc:111983	3.17E-13	1.28E-17	-1.489857844	0.065	0.213
1041	ENSDARG00000015921	pwp1	PWP1 homolog, endonuclein	3.42E-13	1.38E-17	0.271712386	0.376	0.246
1042	ENSDARG00000056235	smndc1	survival motor neuron domain containing 1	3.55E-13	1.43E-17	0.266796269	0.478	0.357
1043	ENSDARG00000029072	klf6a	Kruppel-like factor 6a	3.60E-13	1.45E-17	0.48634312	0.767	0.736
1044	ENSDARG00000008969	fgb	fibrinogen beta chain	3.84E-13	1.55E-17	-1.399386053	0.115	0.27
1045	ENSDARG00000100719	uraha	urate (5-hydroxyiso-) hydrolase a	3.84E-13	1.55E-17	-0.561903988	0.065	0.208
1046	ENSDARG00000090286	serpina1	serpin peptidase inhibitor, clade A (alpha-1 antiproteinase, antitrypsin), member 1	4.48E-13	1.81E-17	-1.629654311	0.127	0.284
1047	ENSDARG00000055705	f5	coagulation factor V	4.52E-13	1.82E-17	-0.357148308	0.044	0.186
1048	ENSDARG00000097902	si:ch73-204p21.2	si:ch73-204p21.2	4.97E-13	2.00E-17	-0.599710318	0.018	0.145
1049	ENSDARG00000045947	hrc	histidine rich calcium binding protein	7.12E-13	2.87E-17	-0.596987297	0.026	0.158
1050	ENSDARG00000021149	cbr1l	carbonyl reductase 1-like	8.26E-13	3.33E-17	-0.252615968	0.166	0.356
1051	ENSDARG00000093774	rbp2b	retinol binding protein 2b, cellular	9.10E-13	3.67E-17	-1.635975567	0.153	0.313
1052	ENSDARG00000071878	trmt112	tRNA methyltransferase subunit 11-2	9.20E-13	3.70E-17	0.268748737	0.356	0.226
1053	ENSDARG00000022213	uck2b	uridine-cytidine kinase 2b	1.11E-12	4.48E-17	0.285252264	0.414	0.294
1054	ENSDARG00000105644	zgc:172079	zgc:172079	1.12E-12	4.50E-17	-0.365804378	0.03	0.162
1055	ENSDARG00000075952	mbd2	methyl-CpG binding domain protein 2	1.18E-12	4.74E-17	0.283800523	0.369	0.248
1056	ENSDARG00000101914	metrnla	meteorin like, glial cell differentiation regulator a	1.23E-12	4.96E-17	0.276627637	0.367	0.229
1057	ENSDARG00000045372	ngdn	neuroguidin, EIF4E binding protein	1.34E-12	5.38E-17	0.262187642	0.346	0.223
1058	ENSDARG00000079727	selenop2	selenoprotein P2	1.35E-12	5.44E-17	-0.413564045	0.028	0.159
1059	ENSDARG00000087863	cd44a	CD44 molecule (Indian blood group) a	1.63E-12	6.54E-17	-0.330800677	0.028	0.161
1060	ENSDARG00000021647	gnai1	guanine nucleotide binding protein (G protein), alpha inhibiting activity polypeptide 1	1.69E-12	6.82E-17	0.265225204	0.476	0.361
1061	ENSDARG00000094929	apoa4b.2	apolipoprotein A-IV b, tandem duplicate 2	1.76E-12	7.10E-17	-0.723462767	0.039	0.174
1062	ENSDARG00000045486	pawr	PRKC, apoptosis, WT1, regulator	2.00E-12	8.04E-17	0.281654109	0.291	0.169
1063	ENSDARG00000071021	papss2a	3'-phosphoadenosine 5'-phosphosulfate synthase 2a	2.07E-12	8.33E-17	-0.283585863	0.085	0.246
1064	ENSDARG00000038099	gskip	gsk3b interacting protein	2.20E-12	8.88E-17	0.258433985	0.446	0.328
1065	ENSDARG00000055539	epdl2	ependymin-like 2	2.31E-12	9.29E-17	-0.675125957	0.03	0.164
1066	ENSDARG00000043133	cldnf	claudin f	2.32E-12	9.36E-17	-0.417483564	0.011	0.129
1067	ENSDARG00000011693	ttc36	tetratricopeptide repeat domain 36	2.99E-12	1.21E-16	-0.438543864	0.069	0.211
1068	ENSDARG00000004754	hspa4a	heat shock protein 4a	3.02E-12	1.22E-16	0.285304961	0.39	0.268
1069	ENSDARG00000005112	cdh17	cadherin 17, LI cadherin (liver-intestine)	3.09E-12	1.25E-16	-0.328037427	0.053	0.194
1070	ENSDARG00000087093	si:ch211-157c3.4	si:ch211-157c3.4	3.14E-12	1.26E-16	-0.754577388	0.03	0.158
1071	ENSDARG00000101626	arf6a	ADP-ribosylation factor 6a	3.20E-12	1.29E-16	0.269139955	0.397	0.273
1072	ENSDARG00000041060	lgals9l3	lectin, galactoside-binding, soluble, 9 (galectin 9)-like 3	3.22E-12	1.30E-16	0.251945241	0.266	0.146
1073	ENSDARG00000043442	zgc:153665	zgc:153665	4.11E-12	1.65E-16	-0.6349858	0.028	0.156
1074	ENSDARG00000074749	abca12	ATP-binding cassette, sub-family A (ABC1), member 12	4.51E-12	1.82E-16	-0.360986856	0.025	0.151
1075	ENSDARG00000010312	cp	ceruloplasmin	4.82E-12	1.94E-16	-0.286551432	0.023	0.147
1076	ENSDARG00000001975	hsd11b2	hydroxysteroid (11-beta) dehydrogenase 2	5.00E-12	2.02E-16	0.560731251	0.139	0.052
1077	ENSDARG00000091996	tcnbb	transcobalamin beta b	5.37E-12	2.16E-16	-2.234692253	0.185	0.356
1078	ENSDARG00000069708	cdc34a	cell division cycle 34 homolog (S. cerevisiae) a	5.39E-12	2.17E-16	-0.324779863	0.065	0.211
1079	ENSDARG00000053370	eif3jb	eukaryotic translation initiation factor 3, subunit Jb	5.93E-12	2.39E-16	0.340348334	0.566	0.502
1080	ENSDARG00000056498	crp2	C-reactive protein 2	6.13E-12	2.47E-16	-1.485258324	0.109	0.257
1081	ENSDARG00000092170	apoc1	apolipoprotein C-I	6.52E-12	2.63E-16	-1.988656891	0.229	0.389
1082	ENSDARG00000029795	prxl2b	peroxiredoxin like 2B	6.64E-12	2.67E-16	-0.250374949	0.072	0.224
1083	ENSDARG00000044001	lgals3b	lectin, galactoside binding soluble 3b	7.21E-12	2.90E-16	-0.540158266	0.432	0.582
1084	ENSDARG00000074572	zgc:56304	zgc:56304	7.31E-12	2.94E-16	0.256285039	0.51	0.402
1085	ENSDARG00000007141	psmc3	proteasome 26S subunit, ATPase 3	7.40E-12	2.98E-16	0.26102759	0.506	0.398
1086	ENSDARG00000058349	polr2l	polymerase (RNA) II (DNA directed) polypeptide L	8.99E-12	3.62E-16	0.305711646	0.58	0.511
1087	ENSDARG00000076043	si:dkeyp-73d8.9	si:dkeyp-73d8.9	9.93E-12	4.00E-16	-0.672543575	0.019	0.139
1088	ENSDARG00000068710	nid1a	nidogen 1a	1.01E-11	4.09E-16	0.400099503	0.337	0.195
1089	ENSDARG00000011170	ndrg2	NDRG family member 2	1.07E-11	4.29E-16	-0.339539731	0.152	0.313
1090	ENSDARG00000100252	capzb	capping actin protein of muscle Z-line subunit beta	1.15E-11	4.61E-16	0.259929539	0.802	0.74
1091	ENSDARG00000056874	lygl1	lysozyme g-like 1	1.17E-11	4.70E-16	-0.295409712	0.044	0.183
1092	ENSDARG00000068214	ccni	cyclin I	1.39E-11	5.59E-16	-0.331939763	0.628	0.789
1093	ENSDARG00000090268	krtt1c19e	keratin type 1 c19e	1.47E-11	5.91E-16	-1.682810333	0.086	0.229
1094	ENSDARG00000104682	tpm2	tropomyosin 2 (beta)	1.75E-11	7.06E-16	0.287330973	0.325	0.203
1095	ENSDARG00000013871	slc5a1	solute carrier family 5 member 1	1.97E-11	7.94E-16	-0.290744286	0.009	0.121
1096	ENSDARG00000023852	lsm4	LSM4 homolog, U6 small nuclear RNA and mRNA degradation associated	2.09E-11	8.42E-16	0.262156636	0.557	0.466
1097	ENSDARG00000097157	si:ch211-207n23.2	si:ch211-207n23.2	2.76E-11	1.11E-15	-1.058576265	0.046	0.175
1098	ENSDARG00000090722	leg1.1	liver-enriched gene 1, tandem duplicate 1	2.97E-11	1.20E-15	-1.058641408	0.104	0.242
1099	ENSDARG00000012553	rap1aa	RAP1A, member of RAS oncogene family a	3.11E-11	1.25E-15	0.263948211	0.369	0.258
1100	ENSDARG00000090912	npc2	Niemann-Pick disease, type C2	3.30E-11	1.33E-15	-0.337866987	0.642	0.764
1101	ENSDARG00000041394	dnajb1b	DnaJ heat shock protein family (Hsp40) member B1b	3.60E-11	1.45E-15	0.31181249	0.406	0.264
1102	ENSDARG00000102417	psmd7	proteasome 26S subunit, non-ATPase 7	3.66E-11	1.47E-15	0.277161114	0.571	0.475
1103	ENSDARG00000024651	snrpa1	small nuclear ribonucleoprotein polypeptide A'	3.67E-11	1.48E-15	0.250788771	0.39	0.273
1104	ENSDARG00000103322	si:ch73-347e22.8	si:ch73-347e22.8	4.15E-11	1.67E-15	-0.281805783	0.009	0.118
1105	ENSDARG00000093549	selenop	selenoprotein P	4.22E-11	1.70E-15	0.350056881	0.557	0.452
1106	ENSDARG00000067850	jund	JunD proto-oncogene, AP-1 transcription factor subunit	4.25E-11	1.71E-15	0.392415363	0.57	0.472
1107	ENSDARG00000102945	ccl39.2	chemokine (C-C motif) ligand 39, duplicate 2	4.50E-11	1.81E-15	-0.311160889	0.016	0.129
1108	ENSDARG00000069503	cldnh	claudin h	4.53E-11	1.82E-15	-1.072508099	0.055	0.186
1109	ENSDARG00000023290	fabp3	fatty acid binding protein 3, muscle and heart	4.71E-11	1.90E-15	-0.746813678	0.6	0.681
1110	ENSDARG00000020072	thbs4b	thrombospondin 4b	4.83E-11	1.95E-15	0.462508979	0.101	0.031
1111	ENSDARG00000089441	si:ch211-105c13.3	si:ch211-105c13.3	5.02E-11	2.02E-15	-0.676223084	0.243	0.406
1112	ENSDARG00000020311	cnih1	cornichon family AMPA receptor auxiliary protein 1	5.67E-11	2.28E-15	0.269394838	0.39	0.279
1113	ENSDARG00000039832	gsta.2	glutathione S-transferase, alpha tandem duplicate 2	5.69E-11	2.29E-15	-0.308476488	0.012	0.124
1114	ENSDARG00000061100	nars	asparaginyl-tRNA synthetase [Source:ZFIN;Acc:ZDB-GENE-030131-1016]	6.08E-11	2.45E-15	0.304361458	0.511	0.403
1115	ENSDARG00000018566	flnca	filamin C, gamma a (actin binding protein 280)	7.34E-11	2.96E-15	0.270172777	0.113	0.038
1116	ENSDARG00000094041	krt17	keratin 17	7.85E-11	3.16E-15	-1.479864018	0.042	0.168
1117	ENSDARG00000078904	brd4	bromodomain containing 4	8.02E-11	3.23E-15	0.263313598	0.399	0.291
1118	ENSDARG00000020454	psmd8	proteasome 26S subunit, non-ATPase 8	1.12E-10	4.50E-15	0.274125906	0.503	0.4
1119	ENSDARG00000040432	klf2b	Kruppel-like factor 2b	1.13E-10	4.55E-15	-0.398088537	0.06	0.196
1120	ENSDARG00000018787	efna1b	ephrin-A1b	1.17E-10	4.70E-15	-0.263931869	0.205	0.391
1121	ENSDARG00000099200	zgc:123103	zgc:123103	1.20E-10	4.84E-15	-1.943280903	0.19	0.339
1122	ENSDARG00000103117	tmprss4a	transmembrane serine protease 4a	1.20E-10	4.85E-15	-0.284447232	0.012	0.122
1123	ENSDARG00000012450	vmp1	vacuole membrane protein 1	1.35E-10	5.43E-15	0.556466081	0.436	0.337
1124	ENSDARG00000003931	cndp2	carnosine dipeptidase 2	1.46E-10	5.86E-15	-0.27216755	0.081	0.223
1125	ENSDARG00000024365	crlf1a	cytokine receptor-like factor 1a	1.46E-10	5.89E-15	0.261992302	0.173	0.077
1126	ENSDARG00000078619	pnp5a	purine nucleoside phosphorylase 5a	1.51E-10	6.08E-15	-0.440784276	0.275	0.451
1127	ENSDARG00000014626	dlx3b	distal-less homeobox 3b	1.51E-10	6.09E-15	-0.284815249	0.032	0.153
1128	ENSDARG00000003902	ctsl.1	cathepsin L.1	1.56E-10	6.29E-15	-0.564133618	0.026	0.146
1129	ENSDARG00000075014	sqstm1	sequestosome 1	1.90E-10	7.65E-15	-0.292084083	0.321	0.507
1130	ENSDARG00000056781	zanl	zonadhesin, like	1.93E-10	7.77E-15	-0.608816477	0.051	0.176
1131	ENSDARG00000053217	cox7a2a	cytochrome c oxidase subunit 7A2a	2.02E-10	8.14E-15	-0.303773934	0.84	0.902
1132	ENSDARG00000078757	si:ch211-212c13.8	si:ch211-212c13.8	2.02E-10	8.15E-15	-0.953836371	0.072	0.199
1133	ENSDARG00000017741	g3bp1	GTPase activating protein (SH3 domain) binding protein 1	2.10E-10	8.47E-15	0.276959156	0.527	0.429
1134	ENSDARG00000097959	si:dkey-248g15.3	si:dkey-248g15.3	2.37E-10	9.54E-15	-1.965958116	0.203	0.36
1135	ENSDARG00000004748	zgc:100868	zgc:100868	2.47E-10	9.93E-15	-0.669501246	0.026	0.141
1136	ENSDARG00000058693	cast	calpastatin	3.20E-10	1.29E-14	-0.294398796	0.178	0.348
1137	ENSDARG00000055723	hsp70l	heat shock cognate 70-kd protein, like	3.47E-10	1.40E-14	0.625747011	0.489	0.363
1138	ENSDARG00000104517	uqcr10	ubiquinol-cytochrome c reductase, complex III subunit X	3.62E-10	1.46E-14	-0.297728349	0.795	0.855
1139	ENSDARG00000074849	rac1a	Rac family small GTPase 1a	3.73E-10	1.50E-14	0.267433945	0.556	0.478
1140	ENSDARG00000103639	si:dkey-36i7.3	si:dkey-36i7.3	4.53E-10	1.82E-14	-1.282786966	0.131	0.268
1141	ENSDARG00000091061	slc38a3b	solute carrier family 38 member 3b	6.81E-10	2.74E-14	-0.380689025	0.085	0.217
1142	ENSDARG00000103019	gstp2	glutathione S-transferase pi 2	8.02E-10	3.23E-14	-0.95500318	0.044	0.165
1143	ENSDARG00000003375	gng12a	guanine nucleotide binding protein (G protein), gamma 12a	9.19E-10	3.70E-14	0.263354219	0.339	0.232
1144	ENSDARG00000100712	si:dkey-19b23.12	si:dkey-19b23.12	1.01E-09	4.05E-14	-0.339791975	0.021	0.13
1145	ENSDARG00000026829	cotl1	coactosin-like F-actin binding protein 1	1.05E-09	4.21E-14	-0.902294839	0.563	0.668
1146	ENSDARG00000016918	ace2	angiotensin I converting enzyme 2	1.11E-09	4.45E-14	-0.294257506	0.018	0.124
1147	ENSDARG00000021366	fbp1a	fructose-1,6-bisphosphatase 1a	1.13E-09	4.56E-14	-0.252357627	0.06	0.192
1148	ENSDARG00000041623	mt2	metallothionein 2	1.25E-09	5.01E-14	-0.993425075	0.104	0.246
1149	ENSDARG00000074790	rab5if	RAB5 interacting factor	1.26E-09	5.06E-14	0.280294145	0.55	0.455
1150	ENSDARG00000077785	atf5b	activating transcription factor 5b	1.39E-09	5.59E-14	0.289362685	0.303	0.195
1151	ENSDARG00000092362	hsp70.2	heat shock cognate 70-kd protein, tandem duplicate 2	1.75E-09	7.03E-14	0.667800484	0.501	0.386
1152	ENSDARG00000092112	tomm40	translocase of outer mitochondrial membrane 40 homolog (yeast)	1.93E-09	7.77E-14	0.284593259	0.448	0.369
1153	ENSDARG00000052061	col4a6	collagen, type IV, alpha 6	2.09E-09	8.40E-14	0.723803837	0.208	0.107
1154	ENSDARG00000089626	ptges3b	prostaglandin E synthase 3b (cytosolic)	2.17E-09	8.73E-14	0.266322698	0.635	0.59
1155	ENSDARG00000039499	soul2	heme-binding protein soul2	2.26E-09	9.12E-14	-0.277383893	0.007	0.104
1156	ENSDARG00000074378	junba	JunB proto-oncogene, AP-1 transcription factor subunit a	2.81E-09	1.13E-13	0.278711493	0.859	0.799
1157	ENSDARG00000015355	fosl1a	FOS like 1, AP-1 transcription factor subunit a	2.85E-09	1.15E-13	0.404213413	0.737	0.689
1158	ENSDARG00000031044	lipg	lipase, endothelial	3.12E-09	1.26E-13	0.28770104	0.201	0.101
1159	ENSDARG00000059128	uqcrh	ubiquinol-cytochrome c reductase hinge protein	3.32E-09	1.34E-13	-0.265371694	0.845	0.896
1160	ENSDARG00000097753	slirp	SRA stem-loop interacting RNA binding protein	3.68E-09	1.48E-13	0.293688345	0.552	0.488
1161	ENSDARG00000003189	psmd1	proteasome 26S subunit, non-ATPase 1	3.86E-09	1.56E-13	0.300572582	0.529	0.46
1162	ENSDARG00000077383	anxa11a	annexin A11a	4.21E-09	1.69E-13	0.280430683	0.654	0.589
1163	ENSDARG00000069630	tat	tyrosine aminotransferase	4.53E-09	1.83E-13	-0.379322695	0.046	0.162
1164	ENSDARG00000029290	stx11b.1	syntaxin 11b, tandem duplicate 1	5.62E-09	2.26E-13	-0.319206235	0.009	0.104
1165	ENSDARG00000009018	rhbg	Rh family, B glycoprotein (gene/pseudogene)	5.73E-09	2.31E-13	-0.67126663	0.03	0.139
1166	ENSDARG00000100366	si:dkey-102m7.3	si:dkey-102m7.3	6.18E-09	2.49E-13	0.271104394	0.43	0.325
1167	ENSDARG00000079589	si:dkeyp-73d8.6	si:dkeyp-73d8.6	6.34E-09	2.55E-13	-0.441877835	0.012	0.11
1168	ENSDARG00000063572	perp	p53 apoptosis effector related to pmp22	8.58E-09	3.45E-13	-0.691313072	0.538	0.623
1169	ENSDARG00000098695	vclb	vinculin b	9.62E-09	3.87E-13	0.250374602	0.354	0.254
1170	ENSDARG00000055514	icn2	ictacalcin 2	1.05E-08	4.23E-13	-2.253188541	0.277	0.438
1171	ENSDARG00000043003	pcyt2	phosphate cytidylyltransferase 2, ethanolamine	1.15E-08	4.63E-13	0.353962577	0.446	0.368
1172	ENSDARG00000020625	jak1	Janus kinase 1	1.49E-08	6.02E-13	0.263589613	0.471	0.392
1173	ENSDARG00000021924	hsp70.3	heat shock cognate 70-kd protein, tandem duplicate 3	1.52E-08	6.13E-13	0.682420587	0.578	0.487
1174	ENSDARG00000025972	mcts1	MCTS1 re-initiation and release factor	1.71E-08	6.87E-13	0.263708662	0.462	0.373
1175	ENSDARG00000105590	si:cabz01007794.1	si:cabz01007794.1	1.78E-08	7.18E-13	-0.272134812	0.016	0.113
1176	ENSDARG00000032765	net1	neuroepithelial cell transforming 1	2.31E-08	9.29E-13	0.428815422	0.429	0.328
1177	ENSDARG00000007867	dazap2	DAZ associated protein 2	2.43E-08	9.77E-13	-0.251592671	0.402	0.584
1178	ENSDARG00000093494	si:ch211-217k17.9	si:ch211-217k17.9	2.43E-08	9.78E-13	-0.339206236	0.011	0.103
1179	ENSDARG00000013250	tars	threonyl-tRNA synthetase [Source:ZFIN;Acc:ZDB-GENE-041010-218]	2.94E-08	1.19E-12	0.293548721	0.517	0.446
1180	ENSDARG00000056836	si:ch211-125o16.4	si:ch211-125o16.4	3.36E-08	1.35E-12	-0.341288275	0.011	0.102
1181	ENSDARG00000069461	rnaseka	ribonuclease, RNase K a	3.44E-08	1.38E-12	-0.275387764	0.402	0.589
1182	ENSDARG00000098191	si:dkey-16l2.20	si:dkey-16l2.20	3.58E-08	1.44E-12	-0.253797145	0.168	0.318
1183	ENSDARG00000015866	apoa2	apolipoprotein A-II	4.71E-08	1.90E-12	-2.930887869	0.885	0.951
1184	ENSDARG00000032639	cd36	CD36 molecule (thrombospondin receptor)	6.37E-08	2.56E-12	-0.391778797	0.035	0.139
1185	ENSDARG00000058734	prdx1	peroxiredoxin 1	6.52E-08	2.62E-12	0.610711099	0.587	0.49
1186	ENSDARG00000054616	cldni	claudin i	6.75E-08	2.72E-12	-1.653451801	0.171	0.304
1187	ENSDARG00000035985	fam210aa	family with sequence similarity 210 member Aa	7.78E-08	3.13E-12	0.281720992	0.316	0.218
1188	ENSDARG00000063177	manf	mesencephalic astrocyte-derived neurotrophic factor	8.72E-08	3.51E-12	0.272299973	0.513	0.428
1189	ENSDARG00000098589	cyb5a	cytochrome b5 type A (microsomal)	1.09E-07	4.37E-12	-0.391621929	0.462	0.577
1190	ENSDARG00000026369	dbi	diazepam binding inhibitor (GABA receptor modulator, acyl-CoA binding protein)	1.09E-07	4.39E-12	-0.431802048	0.781	0.798
1191	ENSDARG00000101160	apoa4a	apolipoprotein A-IV a	1.14E-07	4.57E-12	-1.204950832	0.245	0.386
1192	ENSDARG00000010149	atp5fa1	ATP synthase F1 subunit alpha	1.27E-07	5.13E-12	-0.286458028	0.889	0.881
1193	ENSDARG00000103342	wu:fa56d06	wu:fa56d06	1.83E-07	7.36E-12	-0.342335063	0.025	0.119
1194	ENSDARG00000052063	col4a5	collagen, type IV, alpha 5 (Alport syndrome)	2.01E-07	8.10E-12	0.729642576	0.21	0.114
1195	ENSDARG00000019532	fads2	fatty acid desaturase 2	2.02E-07	8.15E-12	-0.261960707	0.056	0.165
1196	ENSDARG00000036028	arrdc3b	arrestin domain containing 3b	3.07E-07	1.23E-11	0.293651977	0.439	0.348
1197	ENSDARG00000009844	dusp23a	dual specificity phosphatase 23a	3.14E-07	1.27E-11	-0.887854942	0.051	0.162
1198	ENSDARG00000044874	zgc:92107	zgc:92107	3.96E-07	1.59E-11	0.25237912	0.291	0.193
1199	ENSDARG00000061858	zgc:153968	zgc:153968	4.01E-07	1.61E-11	-0.522917806	0.042	0.142
1200	ENSDARG00000102056	svild	supervillin d	4.09E-07	1.65E-11	0.2690574	0.39	0.295
1201	ENSDARG00000071196	cavin2b	caveolae associated protein 2b	4.18E-07	1.68E-11	0.572738089	0.353	0.254
1202	ENSDARG00000020866	apoa4b.2	apolipoprotein A-IV b, tandem duplicate 2	4.98E-07	2.01E-11	-1.395090258	0.15	0.278
1203	ENSDARG00000031683	fosab	v-fos FBJ murine osteosarcoma viral oncogene homolog Ab	5.53E-07	2.22E-11	0.610631388	0.757	0.732
1204	ENSDARG00000055046	ponzr5	plac8 onzin related protein 5	5.56E-07	2.24E-11	-0.788866809	0.023	0.113
1205	ENSDARG00000036558	col18a1a	collagen type XVIII alpha 1 chain a	5.69E-07	2.29E-11	0.2862137	0.335	0.223
1206	ENSDARG00000016080	nob1	NIN1 (RPN12) binding protein 1 homolog	6.24E-07	2.51E-11	0.251963	0.34	0.254
1207	ENSDARG00000016754	tbca	tubulin cofactor a	7.00E-07	2.82E-11	0.253170781	0.586	0.555
1208	ENSDARG00000036830	krt91	keratin 91	8.93E-07	3.60E-11	-1.488298925	0.287	0.41
1209	ENSDARG00000070480	agr2	anterior gradient 2	1.02E-06	4.12E-11	-1.655653434	0.093	0.213
1210	ENSDARG00000058206	si:ch211-153b23.5	si:ch211-153b23.5	1.15E-06	4.63E-11	-1.79650338	0.263	0.398
1211	ENSDARG00000038768	mrpl12	mitochondrial ribosomal protein L12	1.32E-06	5.30E-11	0.258019443	0.483	0.418
1212	ENSDARG00000070780	rln3a	relaxin 3a	1.45E-06	5.82E-11	-0.849862682	0.069	0.175
1213	ENSDARG00000092798	ppib	peptidylprolyl isomerase B (cyclophilin B)	2.07E-06	8.35E-11	0.284924158	0.935	0.895
1214	ENSDARG00000071592	aqp8a.2	aquaporin 8a, tandem duplicate 2	2.55E-06	1.03E-10	-0.346574669	0.021	0.106
1215	ENSDARG00000010434	clu	clusterin	3.35E-06	1.35E-10	0.32132638	0.15	0.073
1216	ENSDARG00000098635	irf2bp2b	interferon regulatory factor 2 binding protein 2b	3.62E-06	1.46E-10	0.356936401	0.439	0.361
1217	ENSDARG00000001953	pfkfb3	6-phosphofructo-2-kinase/fructose-2,6-biphosphatase 3	3.80E-06	1.53E-10	-0.290373766	0.249	0.393
1218	ENSDARG00000035136	selenow1	selenoprotein W, 1	4.05E-06	1.63E-10	-0.515354063	0.658	0.789
1219	ENSDARG00000029688	hsp70.1	heat shock cognate 70-kd protein, tandem duplicate 1	5.08E-06	2.04E-10	0.493620183	0.325	0.223
1220	ENSDARG00000092916	mlnl	motilin-like	6.86E-06	2.76E-10	-0.643482262	0.041	0.135
1221	ENSDARG00000070057	si:dkey-69o16.5	si:dkey-69o16.5	7.26E-06	2.92E-10	-0.377494647	0.069	0.169
1222	ENSDARG00000100635	chia.1	chitinase, acidic.1	7.46E-06	3.01E-10	-0.572272979	0.03	0.116
1223	ENSDARG00000104795	cxcl8a	chemokine (C-X-C motif) ligand 8a	7.67E-06	3.09E-10	0.395699311	0.265	0.166
1224	ENSDARG00000098746	dhrs13l1	dehydrogenase/reductase (SDR family) member 13 like 1	8.47E-06	3.41E-10	-0.47279325	0.152	0.272
1225	ENSDARG00000007323	chmp4bb	charged multivesicular body protein 4Bb	9.18E-06	3.70E-10	-0.282526121	0.429	0.586
1226	ENSDARG00000015228	ero1a	endoplasmic reticulum oxidoreductase alpha	9.73E-06	3.92E-10	0.335089115	0.263	0.173
1227	ENSDARG00000068995	h2afx1	H2A histone family member X1 [Source:ZFIN;Acc:ZDB-GENE-041010-42]	1.04E-05	4.17E-10	0.325541876	0.764	0.751
1228	ENSDARG00000070083	atp5f1b	ATP synthase F1 subunit beta	1.31E-05	5.26E-10	-0.263128931	0.956	0.941
1229	ENSDARG00000013430	bhmt	betaine-homocysteine methyltransferase	1.52E-05	6.12E-10	-1.120645124	0.303	0.392
1230	ENSDARG00000042725	cebpb	CCAAT enhancer binding protein beta	1.78E-05	7.16E-10	0.258597522	0.855	0.838
1231	ENSDARG00000032849	ndrg1a	N-myc downstream regulated 1a	2.53E-05	1.02E-09	-0.371303753	0.538	0.668
1232	ENSDARG00000024746	hsp90aa1.2	heat shock protein 90, alpha (cytosolic), class A member 1, tandem duplicate 2	2.78E-05	1.12E-09	0.455797036	0.436	0.343
1233	ENSDARG00000079497	tcima	transcriptional and immune response regulator a	3.12E-05	1.25E-09	-0.345083588	0.383	0.53
1234	ENSDARG00000093936	si:dkeyp-1h4.6	si:dkeyp-1h4.6	3.29E-05	1.32E-09	-0.712482575	0.03	0.111
1235	ENSDARG00000034718	tfpia	tissue factor pathway inhibitor a	3.44E-05	1.39E-09	0.428676297	0.409	0.344
1236	ENSDARG00000027529	hmox1a	heme oxygenase 1a	3.57E-05	1.44E-09	0.282385564	0.208	0.122
1237	ENSDARG00000022650	cyp2ad3	cytochrome P450, family 2, subfamily AD, polypeptide 3	3.85E-05	1.55E-09	0.336738113	0.226	0.142
1238	ENSDARG00000071014	s100u	S100 calcium binding protein U	4.27E-05	1.72E-09	-0.508389876	0.332	0.438
1239	ENSDARG00000034187	calm1b	calmodulin 1b	6.92E-05	2.79E-09	-0.413852125	0.152	0.263
1240	ENSDARG00000069192	zgc:163030	zgc:163030	0.000119242	4.80E-09	-0.528320793	0.053	0.138
1241	ENSDARG00000040988	tpi1b	triosephosphate isomerase 1b	0.000135922	5.47E-09	-0.330976275	0.751	0.812
1242	ENSDARG00000056627	cxcl14	chemokine (C-X-C motif) ligand 14	0.00014563	5.86E-09	0.38264708	0.243	0.153
1243	ENSDARG00000003216	anxa2a	annexin A2a	0.000187408	7.55E-09	0.499488841	0.508	0.411
1244	ENSDARG00000044125	txn	thioredoxin	0.000211516	8.52E-09	0.372300349	0.802	0.777
1245	ENSDARG00000035018	thy1	Thy-1 cell surface antigen	0.000279669	1.13E-08	-0.378600622	0.034	0.11
1246	ENSDARG00000030896	foxq1a	forkhead box Q1a	0.000467776	1.88E-08	-0.302110407	0.041	0.119
1247	ENSDARG00000058389	ccl19a.1	chemokine (C-C motif) ligand 19a, tandem duplicate 1	0.00054545	2.20E-08	-0.307944502	0.062	0.151
1248	ENSDARG00000102415	scinla	scinderin like a	0.000792031	3.19E-08	0.295920936	0.233	0.15
1249	ENSDARG00000025757	tspan35	tetraspanin 35	0.00085702	3.45E-08	-0.308541381	0.042	0.119
1250	ENSDARG00000091111	si:ch211-15b10.6	si:ch211-15b10.6	0.000895734	3.61E-08	0.381733444	0.393	0.319
1251	ENSDARG00000033604	lrpap1	low density lipoprotein receptor-related protein associated protein 1	0.000905761	3.65E-08	0.262903729	0.28	0.207
1252	ENSDARG00000101479	BX908782.2	CD59 glycoprotein-like [Source:NCBI gene;Acc:103910140]	0.000924233	3.72E-08	-0.865857824	0.086	0.178
1253	ENSDARG00000052705	pkp1b	plakophilin 1b	0.001003111	4.04E-08	-0.25819884	0.099	0.196
1254	ENSDARG00000017441	mylz3	myosin, light polypeptide 3, skeletal muscle	0.001100456	4.43E-08	-1.368288946	0.065	0.149
1255	ENSDARG00000015551	fth1a	ferritin, heavy polypeptide 1a	0.001225354	4.93E-08	-0.420044594	0.974	0.954
1256	ENSDARG00000035832	pyyb	peptide YYb	0.001534117	6.18E-08	-2.131942607	0.108	0.202
1257	ENSDARG00000040284	si:dkey-79d12.5	si:dkey-79d12.5	0.002637493	1.06E-07	0.292032282	0.4	0.342
1258	ENSDARG00000099624	chmp1b	chromatin modifying protein 1B	0.003493736	1.41E-07	-0.291109804	0.51	0.623
1259	ENSDARG00000027249	btg1	B-cell translocation gene 1, anti-proliferative	0.00564316	2.27E-07	-0.296795552	0.808	0.861
1260	ENSDARG00000053864	elmsan1b	ELM2 and Myb/SANT-like domain containing 1b [Source:ZFIN;Acc:ZDB-GENE-131121-13]	0.005689911	2.29E-07	0.25423975	0.326	0.266
1261	ENSDARG00000020239	lpin1	lipin 1	0.006181914	2.49E-07	-0.318779482	0.071	0.154
1262	ENSDARG00000100515	dusp1	dual specificity phosphatase 1	0.010253251	4.13E-07	0.27224898	0.496	0.452
1263	ENSDARG00000027088	ptgdsb.1	prostaglandin D2 synthase b, tandem duplicate 1	0.010304035	4.15E-07	-1.493447101	0.203	0.307
1264	ENSDARG00000102004	apoea	apolipoprotein Ea	0.013316912	5.36E-07	-0.96514485	0.095	0.176
1265	ENSDARG00000074425	si:busm1-57f23.1	si:busm1-57f23.1	0.013620962	5.48E-07	0.296335244	0.476	0.409
1266	ENSDARG00000101794	rpl26	ribosomal protein L26	0.014932738	6.01E-07	-0.337538871	0.409	0.568
1267	ENSDARG00000037425	s100a10a	S100 calcium binding protein A10a	0.02007892	8.09E-07	-1.470505795	0.312	0.398
1268	ENSDARG00000044356	tp63	tumor protein p63	0.024996419	1.01E-06	-0.261986021	0.055	0.123
1269	ENSDARG00000040764	id1	inhibitor of DNA binding 1, HLH protein	0.04085432	1.65E-06	0.260421049	0.42	0.341
1270	ENSDARG00000091085	lepa	leptin a	0.057293849	2.31E-06	0.253498001	0.111	0.061
1271	ENSDARG00000057706	si:ch211-137i24.10	si:ch211-137i24.10	0.060987265	2.46E-06	-0.318688845	0.224	0.323
1272	ENSDARG00000055751	fosb	FBJ murine osteosarcoma viral oncogene homolog B	0.073844237	2.97E-06	0.296867716	0.279	0.209
1273	ENSDARG00000071626	ptgdsb.2	prostaglandin D2 synthase b, tandem duplicate 2	0.180785193	7.28E-06	-0.277739958	0.203	0.126
1274	ENSDARG00000099185	chia.2	chitinase, acidic.2	0.181944504	7.33E-06	-1.487871649	0.222	0.306
1275	ENSDARG00000040907	gcgb	glucagon b	0.194400763	7.83E-06	-2.212124381	0.092	0.174
1276	ENSDARG00000035327	ckma	creatine kinase, muscle a	0.196064639	7.90E-06	-1.000814189	0.044	0.101
1277	ENSDARG00000094965	nfil3-5	nuclear factor, interleukin 3 regulated, member 5	0.26145036	1.05E-05	0.462495088	0.434	0.417
1278	ENSDARG00000102640	pdia3	protein disulfide isomerase family A, member 3	0.380637771	1.53E-05	0.399516036	0.75	0.767
1279	ENSDARG00000014556	serpinb1l3	serpin peptidase inhibitor, clade B (ovalbumin), member 1, like 3	0.426702639	1.72E-05	-0.469493506	0.443	0.501
1280	ENSDARG00000101199	rbp4	retinol binding protein 4, plasma	0.785244035	3.16E-05	-0.622572035	0.651	0.533
1281	ENSDARG00000045143	hbbe2	hemoglobin beta embryonic-2	1	0.014581149	0.502791605	0.125	0.099
1282	ENSDARG00000104314	nrg1	neuregulin 1	1	0.194868281	0.488441029	0.118	0.109
1283	ENSDARG00000077138	zgc:195173	zgc:195173	1	0.762378185	0.403102462	0.217	0.228
1284	ENSDARG00000020133	jdp2b	Jun dimerization protein 2b	1	0.795937707	0.378257724	0.309	0.343
1285	ENSDARG00000038559	h1f0	H1 histone family, member 0 [Source:ZFIN;Acc:ZDB-GENE-030131-337]	1	0.135239357	0.32774357	0.584	0.626
1286	ENSDARG00000015575	cyp3c1	cytochrome P450, family 3, subfamily c, polypeptide 1	1	0.00180402	0.327584558	0.369	0.357
1287	ENSDARG00000076858	TCIM (1 of many)	transcriptional and immune response regulator b [Source:NCBI gene;Acc:558746]	1	0.010897825	0.323991518	0.192	0.259
1288	ENSDARG00000027744	gadd45ba	growth arrest and DNA-damage-inducible, beta a	1	0.044484162	0.31416636	0.515	0.554
1289	ENSDARG00000035519	histh1l	histone H1 like	1	0.034640411	0.292237589	0.709	0.815
1290	ENSDARG00000010276	ptgs2b	prostaglandin-endoperoxide synthase 2b	1	0.00357904	0.274706233	0.265	0.23
1291	ENSDARG00000078828	npb	neuropeptide B	1	0.006292012	0.274038002	0.259	0.235
1292	ENSDARG00000087303	cebpd	CCAAT enhancer binding protein delta	1	0.002737973	0.254497031	0.513	0.512
1293	ENSDARG00000035326	nccrp1	P1, F-box associated domain containing	1	0.000408137	-0.25624526	0.446	0.522
1294	ENSDARG00000057121	c7b	complement component 7b	1	0.00015024	-0.258581239	0.088	0.146
1295	ENSDARG00000002745	tdh	L-threonine dehydrogenase	1	0.003830882	-0.274076807	0.39	0.47
1296	ENSDARG00000076221	fthl28	ferritin, heavy polypeptide-like 28	1	0.000114567	-0.284661161	0.272	0.369
1297	ENSDARG00000098700	il1b	interleukin 1, beta	1	0.004505047	-0.286259519	0.078	0.12
1298	ENSDARG00000022615	si:ch211-241e1.3	si:ch211-241e1.3	1	0.211063195	-0.295252807	0.108	0.122
1299	ENSDARG00000010572	slc25a25a	solute carrier family 25 member 25a	1	0.000185981	-0.299348757	0.263	0.338
1300	ENSDARG00000039150	lgmn	legumain	1	7.93E-05	-0.31180734	0.176	0.26
1301	ENSDARG00000093124	scpp8	secretory calcium-binding phosphoprotein 8	1	0.069304922	-0.312346931	0.136	0.113
1302	ENSDARG00000090444	ponzr1	plac8 onzin related protein 1	1	0.262613081	-0.314251784	0.205	0.223
1303	ENSDARG00000006497	rtn1a	reticulon 1a	1	0.468070914	-0.319867331	0.176	0.183
1304	ENSDARG00000025254	s100a10b	S100 calcium binding protein A10b	1	0.818874955	-0.384349331	0.637	0.614
1305	ENSDARG00000074613	si:ch211-240l19.6	si:ch211-240l19.6	1	0.018803033	-0.395807097	0.076	0.11
1306	ENSDARG00000104347	rtn4b	reticulon 4b	1	0.000273729	-0.439430217	0.212	0.272
1307	ENSDARG00000059049	zgc:174904	zgc:174904	1	0.163130696	-0.574697358	0.286	0.302
1308	ENSDARG00000052578	c6ast4	six-cysteine containing astacin protease 4	1	0.822221694	-0.589270706	0.206	0.222
1309	ENSDARG00000045835	si:dkey-14d8.6	si:dkey-14d8.6	1	0.045376822	-0.606481914	0.148	0.188
1310	ENSDARG00000013856	amy2a	amylase alpha 2A	1	0.003537867	-0.607818619	0.127	0.181
1311	ENSDARG00000026726	anxa1a	annexin A1a	1	0.0005034	-0.64457112	0.326	0.37
1312	ENSDARG00000045442	cpb1	carboxypeptidase B1 (tissue)	1	0.000356813	-0.657187675	0.152	0.229
1313	ENSDARG00000036840	krt15	keratin 15	1	0.000107582	-0.667528993	0.27	0.195
1314	ENSDARG00000099420	nme2b.2	NME/NM23 nucleoside diphosphate kinase 2b, tandem duplicate 2	1	0.007760471	-0.685376404	0.072	0.108
1315	ENSDARG00000001950	ak1	adenylate kinase 1	1	0.184421618	-0.749716353	0.384	0.366
1316	ENSDARG00000017299	fabp11a	fatty acid binding protein 11a	1	0.30654193	-0.774469282	0.185	0.166
1317	ENSDARG00000012395	mmp13a	matrix metallopeptidase 13a	1	0.000289666	-0.839790438	0.171	0.24
1318	ENSDARG00000035350	ins	preproinsulin	1	0.0924401	-0.850196793	0.24	0.23
1319	ENSDARG00000056744	ela2	elastase 2	1	0.423931884	-0.888121682	0.432	0.47
1320	ENSDARG00000103687	sycn.2	syncollin, tandem duplicate 2	1	0.022449018	-0.889035487	0.215	0.278
1321	ENSDARG00000104721	si:dkey-203a12.9	si:dkey-203a12.9	1	0.020418905	-0.897374941	0.072	0.107
1322	ENSDARG00000036456	anxa4	annexin A4	1	0.569330441	-0.903815334	0.499	0.481
1323	ENSDARG00000042816	mmp9	matrix metallopeptidase 9	1	0.002405956	-0.956377956	0.111	0.161
1324	ENSDARG00000060350	apoda.2	apolipoprotein Da, duplicate 2	1	0.763269388	-0.961750127	0.363	0.4
1325	ENSDARG00000007276	ela3l	elastase 3 like	1	0.691016727	-0.973990052	0.377	0.427
1326	ENSDARG00000014196	myl1	myosin, light chain 1, alkali%3B skeletal, fast	1	0.004121571	-1.153980413	0.076	0.116
1327	ENSDARG00000093844	zgc:136461	zgc:136461	1	0.832557271	-1.157391423	0.404	0.46
1328	ENSDARG00000068457	tnnt3b	troponin T type 3b (skeletal, fast)	1	0.000216161	-1.165183109	0.078	0.131
1329	ENSDARG00000021339	cpa5	carboxypeptidase A5	1	0.363694401	-1.179399977	0.316	0.361
1330	ENSDARG00000056765	ela2l	elastase 2 like	1	0.881710751	-1.206135272	0.409	0.459
1331	ENSDARG00000039730	zgc:112160	zgc:112160	1	0.486748003	-1.247716095	0.39	0.45
1332	ENSDARG00000079274	prss59.1	serine protease 59, tandem duplicate 1	1	0.569855478	-1.26670224	0.489	0.564
1333	ENSDARG00000012366	fbp2	fructose-1,6-bisphosphatase 2	1	0.051988403	-1.267772296	0.106	0.144
1334	ENSDARG00000068680	ctrl	chymotrypsin-like	1	0.510495846	-1.336364275	0.397	0.441
1335	ENSDARG00000017314	CELA1 (1 of many)	zgc:92745 [Source:ZFIN;Acc:ZDB-GENE-040801-12]	1	0.01580332	-1.408178566	0.654	0.695
1336	ENSDARG00000073742	prss59.2	serine protease 59, tandem duplicate 2	1	0.001489848	-1.507675726	0.697	0.733
1337	ENSDARG00000090428	ctrb1	chymotrypsinogen B1	1	0.059394207	-1.604158944	0.688	0.768
1338	ENSDARG00000042993	prss1	serine protease 1	1	0.514368347	-1.60625831	0.691	0.78
1339	ENSDARG00000040799	sst1.1	somatostatin 1, tandem duplicate 1	1	0.059027465	-1.727561245	0.09	0.122
1340	ENSDARG00000099197	actc1b	actin alpha cardiac muscle 1b	1	0.009996553	-1.905950397	0.236	0.297
1341	ENSDARG00000053254	mylpfa	myosin light chain, phosphorylatable, fast skeletal muscle a	1	0.000103261	-1.937194643	0.199	0.282
1342	ENSDARG00000033161	sst1.2	somatostatin 1, tandem duplicate 2	1	0.427840979	-1.994391437	0.093	0.109
1343	ENSDARG00000093628	s100a11	S100 calcium binding protein A11	1	0.005980571	-1.996020675	0.088	0.133
1344	ENSDARG00000079443	vipb	vasoactive intestinal peptide b	1	0.091651905	-1.999503586	0.111	0.145
1345	ENSDARG00000016771	tfa	transferrin-a	1	4.95E-05	-2.090266764	0.422	0.505
1346	ENSDARG00000044566	fabp6	fatty acid binding protein 6, ileal (gastrotropin)	1	0.000794562	-2.261553306	0.205	0.292
1347	ENSDARG00000059227	fabp1b.1	fatty acid binding protein 1b, tandem duplicate 1	1	0.005175432	-2.28930238	0.566	0.667
1348	ENSDARG00000014190	sst2	somatostatin 2	1	0.00092809	-2.310738883	0.106	0.169
1349	ENSDARG00000068088	tcnba	transcobalamin beta a	1	0.687208626	-2.417219817	0.485	0.55
1350	ENSDARG00000038439	fabp10a	fatty acid binding protein 10a, liver basic	1	0.00023103	-2.436550701	0.831	0.904
