# Supplementary material for: Cell-type-specific responses to the microbiota across all tissues of the larval zebrafish
Source: Cell Rep. Author manuscript; Available in PMC 2023 Oct 23. (PMC10423310; doi:10.1016/j.celrep.2023.112095)
Supplement: MMC9 [file NIHMS1880944-supplement-MMC9.zip › DataS3/Figure2_PanelC_GenesLists/cluster16.tsv]

	gene	ZFIN_name	full_name	p_val_adj	p_val	avg_logFC	pct.1	pct.2
1	ENSDARG00000092460	kifl	kinesin family-like	0	0	0.410044278	0.604	0.004
2	ENSDARG00000069966	alox5b.3	arachidonate 5-lipoxygenase b, tandem duplicate 3	6.36E-251	2.56E-255	0.864255387	0.679	0.012
3	ENSDARG00000036082	tph1b	tryptophan hydroxylase 1b	1.59E-156	6.42E-161	0.326349124	0.453	0.008
4	ENSDARG00000093272	igic1s1	immunoglobulin light iota constant 1, s1	9.06E-155	3.65E-159	0.378405766	0.321	0.003
5	ENSDARG00000079987	igl3v5	immunoglobulin light 3 variable 5	6.08E-137	2.45E-141	0.448299042	0.264	0.002
6	ENSDARG00000103277	cyp24a1	cytochrome P450, family 24, subfamily A, polypeptide 1	4.13E-119	1.66E-123	1.533915471	0.887	0.062
7	ENSDARG00000055550	FO834888.1	caspase-7-like [Source:NCBI gene;Acc:100331324]	5.93E-118	2.39E-122	1.626315608	0.981	0.087
8	ENSDARG00000089131	il17rel	interleukin 17 receptor E-like	2.02E-111	8.15E-116	0.353340873	0.566	0.023
9	ENSDARG00000044142	acss1	acyl-CoA synthetase short chain family member 1	2.15E-108	8.64E-113	0.836632458	0.849	0.062
10	ENSDARG00000035578	hs3st1l2	heparan sulfate (glucosamine) 3-O-sulfotransferase 1-like 2	2.84E-107	1.14E-111	0.602715335	0.755	0.047
11	ENSDARG00000099839	si:ch211-9d9.1	si:ch211-9d9.1	2.41E-106	9.71E-111	1.150921311	0.604	0.029
12	ENSDARG00000026236	zgc:56585	zgc:56585	4.17E-105	1.68E-109	0.7203221	0.887	0.067
13	ENSDARG00000092858	si:ch1073-126c3.2	si:ch1073-126c3.2	5.12E-92	2.06E-96	1.278086453	0.981	0.108
14	ENSDARG00000090889	si:ch211-132p1.3	si:ch211-132p1.3	9.51E-92	3.83E-96	1.494909492	0.868	0.078
15	ENSDARG00000094408	MFAP4 (1 of many)	microfibril-associated glycoprotein 4-like [Source:NCBI gene;Acc:566119]	4.51E-89	1.82E-93	0.736709552	0.528	0.026
16	ENSDARG00000054842	hsd17b14	hydroxysteroid (17-beta) dehydrogenase 14	9.56E-83	3.85E-87	1.178644187	0.906	0.099
17	ENSDARG00000038293	zgc:103559	zgc:103559	5.06E-82	2.04E-86	0.435465096	0.679	0.048
18	ENSDARG00000021250	slc25a48	solute carrier family 25 member 48	4.50E-81	1.81E-85	0.276286097	0.472	0.022
19	ENSDARG00000051912	hbxb	hemopexin b [Source:ZFIN;Acc:ZDB-GENE-060929-800]	2.78E-80	1.12E-84	1.666302662	1	0.135
20	ENSDARG00000035852	cart3	cocaine- and amphetamine-regulated transcript 3	1.96E-78	7.88E-83	2.22526405	0.887	0.102
21	ENSDARG00000090943	CABZ01033205.1	uncharacterized LOC100002960 [Source:NCBI gene;Acc:100002960]	2.02E-77	8.14E-82	1.389326445	1	0.141
22	ENSDARG00000037679	zgc:103678	zgc:103678	3.10E-76	1.25E-80	0.789067822	0.981	0.121
23	ENSDARG00000103457	spartb	spartin b	3.70E-76	1.49E-80	0.52454233	0.925	0.098
24	ENSDARG00000034173	prkcq	protein kinase C, theta	7.27E-75	2.93E-79	0.455151149	0.604	0.041
25	ENSDARG00000087359	c3a.2	complement component c3a, duplicate 2	2.74E-74	1.10E-78	0.845261972	0.887	0.095
26	ENSDARG00000070078	abcb11b	ATP-binding cassette, sub-family B (MDR/TAP), member 11b	1.49E-71	5.99E-76	1.182239813	0.962	0.128
27	ENSDARG00000070780	rln3a	relaxin 3a	8.57E-71	3.45E-75	2.8279145	0.981	0.15
28	ENSDARG00000029388	si:dkey-90m5.4	si:dkey-90m5.4	1.38E-70	5.57E-75	1.19128836	1	0.134
29	ENSDARG00000076563	rarres3l	retinoic acid receptor responder 3-like	2.56E-69	1.03E-73	0.360326786	0.509	0.031
30	ENSDARG00000094879	si:dkey-277m11.2	si:dkey-277m11.2	3.41E-69	1.37E-73	0.463505719	0.736	0.068
31	ENSDARG00000042214	tmem243a	transmembrane protein 243, mitochondrial a	3.75E-69	1.51E-73	0.671098321	0.774	0.078
32	ENSDARG00000060120	glyctk	glycerate kinase	5.77E-69	2.32E-73	0.424067659	0.698	0.061
33	ENSDARG00000089075	si:ch73-173p19.1	si:ch73-173p19.1	2.43E-68	9.79E-73	0.631228724	0.83	0.091
34	ENSDARG00000043719	c3a.6	complement component c3a, duplicate 6	3.62E-68	1.46E-72	0.656085395	0.849	0.095
35	ENSDARG00000061099	nfasca	neurofascin homolog (chicken) a	1.27E-67	5.09E-72	0.405189268	0.698	0.061
36	ENSDARG00000099419	CABZ01025780.1	NADP DEPENDENT MALIC ENZYME NADP ME EC_1.1.1.40 MALIC ENZYME	2.97E-67	1.20E-71	0.25390307	0.528	0.034
37	ENSDARG00000001818	c3b.2	complement component c3b, tandem duplicate 2	2.59E-65	1.04E-69	0.641361	0.925	0.11
38	ENSDARG00000057121	c7b	complement component 7b	2.89E-65	1.16E-69	0.991634469	0.962	0.127
39	ENSDARG00000016412	agt	angiotensinogen	3.87E-65	1.56E-69	2.406948174	1	0.192
40	ENSDARG00000055278	cfb	complement factor B	3.61E-63	1.45E-67	1.379387925	1	0.156
41	ENSDARG00000055705	f5	coagulation factor V	6.13E-63	2.47E-67	1.222152702	1	0.156
42	ENSDARG00000009160	kmo	kynurenine 3-monooxygenase	8.03E-63	3.23E-67	0.510123508	0.925	0.117
43	ENSDARG00000087143	serpina7	serpin peptidase inhibitor, clade A (alpha-1 antiproteinase, antitrypsin), member 7	8.93E-63	3.60E-67	0.821516987	0.698	0.067
44	ENSDARG00000045306	slc51a	solute carrier family 51 alpha subunit	1.09E-61	4.39E-66	1.660439536	1	0.199
45	ENSDARG00000043283	prrg1	proline rich Gla (G-carboxyglutamic acid) 1	2.01E-61	8.10E-66	0.650785809	0.887	0.113
46	ENSDARG00000045089	si:ch211-270n8.1	si:ch211-270n8.1	3.21E-60	1.29E-64	2.508011812	1	0.194
47	ENSDARG00000093877	MFAP4 (1 of many)	microfibril-associated glycoprotein 4-like [Source:NCBI gene;Acc:566119]	7.51E-60	3.02E-64	0.690696986	0.509	0.037
48	ENSDARG00000029493	f9b	coagulation factor IXb	1.18E-59	4.75E-64	0.87873139	0.906	0.128
49	ENSDARG00000088130	si:dkey-30c15.10	si:dkey-30c15.10	5.40E-59	2.18E-63	0.294021098	0.453	0.029
50	ENSDARG00000002197	pygl	phosphorylase, glycogen, liver	5.57E-59	2.24E-63	0.802936933	1	0.139
51	ENSDARG00000003523	itln3	intelectin 3	5.59E-59	2.25E-63	0.887610104	0.962	0.134
52	ENSDARG00000020741	fga	fibrinogen alpha chain	3.18E-58	1.28E-62	2.341019888	1	0.22
53	ENSDARG00000012694	c3a.1	complement component c3a, duplicate 1	8.20E-58	3.30E-62	1.888708666	1	0.194
54	ENSDARG00000101479	BX908782.2	CD59 glycoprotein-like [Source:NCBI gene;Acc:103910140]	2.30E-57	9.28E-62	2.915892291	0.906	0.155
55	ENSDARG00000041645	sb:cb37	sb:cb37	1.13E-56	4.54E-61	0.748215471	0.792	0.096
56	ENSDARG00000073872	tpst1	tyrosylprotein sulfotransferase 1	1.74E-56	7.02E-61	0.371950708	0.755	0.081
57	ENSDARG00000028163	prg4b	proteoglycan 4b	8.98E-55	3.62E-59	0.296824624	0.585	0.052
58	ENSDARG00000067851	lcn15	lipocalin 15	1.47E-54	5.93E-59	0.847187354	0.981	0.15
59	ENSDARG00000105528	si:dkey-86l18.10	si:dkey-86l18.10	1.73E-54	6.97E-59	1.019321835	0.962	0.141
60	ENSDARG00000055388	vtna	vitronectin a	3.02E-54	1.21E-58	0.455946857	0.792	0.096
61	ENSDARG00000069844	acod1	aconitate decarboxylase 1	3.86E-54	1.55E-58	1.072988307	0.377	0.022
62	ENSDARG00000069293	ahsg2	alpha-2-HS-glycoprotein 2	4.36E-54	1.76E-58	0.634058375	0.925	0.124
63	ENSDARG00000032098	c8g	complement component 8, gamma polypeptide	5.29E-54	2.13E-58	0.792738472	1	0.152
64	ENSDARG00000056874	lygl1	lysozyme g-like 1	8.36E-54	3.37E-58	0.852753074	0.943	0.154
65	ENSDARG00000052207	c3a.3	complement component c3a, duplicate 3	1.62E-53	6.53E-58	1.017545423	0.925	0.14
66	ENSDARG00000008969	fgb	fibrinogen beta chain	1.68E-53	6.76E-58	2.38969748	1	0.238
67	ENSDARG00000038424	c4b	complement 4B (Chido blood group)	1.28E-52	5.15E-57	0.378094831	0.755	0.086
68	ENSDARG00000068876	zgc:153031	zgc:153031	1.77E-52	7.14E-57	0.439688771	0.83	0.107
69	ENSDARG00000102456	cfhl4	complement factor H like 4	3.74E-52	1.50E-56	1.223880139	1	0.168
70	ENSDARG00000038666	igfbp1b	insulin-like growth factor binding protein 1b	4.37E-52	1.76E-56	1.968346837	1	0.204
71	ENSDARG00000042613	crp3	C-reactive protein 3	6.40E-52	2.58E-56	1.176502149	1	0.164
72	ENSDARG00000023111	plg	plasminogen	3.40E-51	1.37E-55	1.212521815	1	0.164
73	ENSDARG00000043279	aqp12	aquaporin 12	5.14E-51	2.07E-55	1.304556689	1	0.197
74	ENSDARG00000100719	uraha	urate (5-hydroxyiso-) hydrolase a	5.48E-51	2.21E-55	1.27085793	0.981	0.178
75	ENSDARG00000016319	c9	complement component 9	1.09E-50	4.40E-55	1.39242194	1	0.18
76	ENSDARG00000017444	hal	histidine ammonia-lyase	3.86E-50	1.56E-54	0.681218919	0.887	0.128
77	ENSDARG00000033227	lect2l	leukocyte cell-derived chemotaxin 2 like	8.77E-50	3.53E-54	2.965265616	1	0.255
78	ENSDARG00000067889	gltpd2	glycolipid transfer protein domain containing 2	1.61E-49	6.48E-54	0.276224796	0.453	0.034
79	ENSDARG00000099425	CABZ01073265.1	complement factor I [Source:NCBI gene;Acc:557557]	3.27E-48	1.32E-52	1.066166249	1	0.185
80	ENSDARG00000102829	cobll1b	cordon-bleu WH2 repeat protein-like 1b	1.53E-47	6.16E-52	0.462406637	0.849	0.125
81	ENSDARG00000069630	tat	tyrosine aminotransferase	1.64E-47	6.59E-52	0.964443469	0.868	0.136
82	ENSDARG00000037281	fgg	fibrinogen gamma chain	3.48E-47	1.40E-51	2.974884357	1	0.31
83	ENSDARG00000069375	zgc:162608	zgc:162608	5.23E-47	2.10E-51	0.590068968	0.585	0.061
84	ENSDARG00000061383	serpinf2b	serpin peptidase inhibitor, clade F (alpha-2 antiplasmin, pigment epithelium derived factor), member 2b	7.18E-47	2.89E-51	1.349172322	1	0.199
85	ENSDARG00000004296	ambp	alpha-1-microglobulin/bikunin precursor	8.98E-47	3.61E-51	1.45331668	1	0.193
86	ENSDARG00000103308	mst1	macrophage stimulating 1	1.50E-46	6.05E-51	0.542324884	0.906	0.147
87	ENSDARG00000091061	slc38a3b	solute carrier family 38 member 3b	7.41E-46	2.98E-50	0.902042283	1	0.188
88	ENSDARG00000005842	cd9a	CD9 molecule a	8.22E-46	3.31E-50	0.838220393	0.962	0.187
89	ENSDARG00000022372	kng1	kininogen 1	1.38E-45	5.56E-50	1.329782295	1	0.214
90	ENSDARG00000018351	hpda	4-hydroxyphenylpyruvate dioxygenase a	1.43E-45	5.78E-50	1.337889116	1	0.203
91	ENSDARG00000038312	rcl1	RNA terminal phosphate cyclase-like 1	1.57E-45	6.33E-50	1.42269861	1	0.296
92	ENSDARG00000056498	crp2	C-reactive protein 2	6.76E-45	2.72E-49	1.741749526	1	0.227
93	ENSDARG00000010312	cp	ceruloplasmin	7.93E-45	3.19E-49	0.772560242	0.811	0.121
94	ENSDARG00000100406	zgc:112265	zgc:112265	9.38E-45	3.78E-49	1.526914342	1	0.198
95	ENSDARG00000052099	agxta	alanine--glyoxylate and serine--pyruvate aminotransferase a	1.67E-44	6.72E-49	0.988450482	1	0.195
96	ENSDARG00000058666	dennd2da	DENN/MADD domain containing 2Da	4.77E-44	1.92E-48	0.692478416	0.906	0.175
97	ENSDARG00000071076	ldhbb	lactate dehydrogenase Bb	9.55E-44	3.85E-48	0.3117856	0.774	0.101
98	ENSDARG00000086654	cbln11	cerebellin 11	1.14E-43	4.60E-48	0.666699774	0.434	0.036
99	ENSDARG00000038199	cdab	cytidine deaminase b	3.27E-42	1.32E-46	0.842985568	0.962	0.169
100	ENSDARG00000056541	nr0b1	nuclear receptor subfamily 0, group B, member 1	4.23E-42	1.70E-46	0.274866973	0.415	0.034
101	ENSDARG00000036041	f2	coagulation factor II (thrombin)	4.29E-42	1.73E-46	0.673629305	1	0.166
102	ENSDARG00000090722	leg1.1	liver-enriched gene 1, tandem duplicate 1	5.15E-42	2.07E-46	1.386154612	1	0.213
103	ENSDARG00000100442	cfh	complement factor H	5.60E-42	2.26E-46	0.569450458	0.925	0.146
104	ENSDARG00000039605	mat1a	methionine adenosyltransferase I, alpha	1.68E-41	6.75E-46	1.021602034	0.981	0.206
105	ENSDARG00000054319	oxct1b	3-oxoacid CoA transferase 1b	2.33E-41	9.38E-46	0.713978568	0.943	0.153
106	ENSDARG00000056314	a2ml	alpha-2-macroglobulin-like	2.77E-41	1.11E-45	0.512409537	0.962	0.153
107	ENSDARG00000024160	hao1	hydroxyacid oxidase (glycolate oxidase) 1	2.88E-41	1.16E-45	0.768585895	1	0.178
108	ENSDARG00000059805	slc25a38a	solute carrier family 25 member 38a	8.83E-41	3.56E-45	0.559158028	0.868	0.149
109	ENSDARG00000095807	hp	haptoglobin	1.49E-40	5.99E-45	1.104171102	1	0.194
110	ENSDARG00000093193	chia.6	chitinase, acidic.6	1.49E-40	5.99E-45	0.420698971	0.66	0.087
111	ENSDARG00000035422	cyr61l1	cysteine-rich, angiogenic inducer 61 like 1 [Source:ZFIN;Acc:ZDB-GENE-050417-136]	5.18E-40	2.09E-44	0.358259838	0.396	0.032
112	ENSDARG00000042562	allc	allantoicase	5.62E-40	2.26E-44	0.300090177	0.642	0.079
113	ENSDARG00000078918	comtd1	catechol-O-methyltransferase domain containing 1	6.39E-40	2.57E-44	0.562965714	0.849	0.132
114	ENSDARG00000078757	si:ch211-212c13.8	si:ch211-212c13.8	1.41E-39	5.68E-44	0.689857011	0.981	0.171
115	ENSDARG00000059049	zgc:174904	zgc:174904	4.98E-38	2.00E-42	1.782769815	1	0.29
116	ENSDARG00000053405	sord	sorbitol dehydrogenase	5.64E-38	2.27E-42	0.460505295	0.774	0.119
117	ENSDARG00000054914	dgat1b	diacylglycerol O-acyltransferase 1b	7.40E-38	2.98E-42	0.411232561	0.679	0.096
118	ENSDARG00000040781	sult3st4	sulfotransferase family 3, cytosolic sulfotransferase 4	1.38E-37	5.57E-42	0.496043021	0.849	0.142
119	ENSDARG00000042684	serpinc1	serpin peptidase inhibitor, clade C (antithrombin), member 1	1.39E-37	5.58E-42	0.746588751	0.981	0.175
120	ENSDARG00000010267	dpydb	dihydropyrimidine dehydrogenase b	3.60E-37	1.45E-41	0.736661587	1	0.211
121	ENSDARG00000059365	nipal4	NIPA like domain containing 4	5.33E-37	2.15E-41	0.309112267	0.623	0.08
122	ENSDARG00000100952	wu:fj16a03	wu:fj16a03	5.43E-37	2.19E-41	1.892442031	1	0.365
123	ENSDARG00000058389	ccl19a.1	chemokine (C-C motif) ligand 19a, tandem duplicate 1	6.51E-37	2.62E-41	0.976260336	0.774	0.131
124	ENSDARG00000076448	serpinf2a	serpin peptidase inhibitor, clade F (alpha-2 antiplasmin, pigment epithelium derived factor), member 2a	1.07E-36	4.29E-41	0.40164879	0.887	0.141
125	ENSDARG00000035562	mpdu1a	mannose-P-dolichol utilization defect 1a	1.29E-36	5.20E-41	0.291287879	0.585	0.072
126	ENSDARG00000038258	proca	protein C (inactivator of coagulation factors Va and VIIIa), a	3.40E-36	1.37E-40	0.308899889	0.66	0.09
127	ENSDARG00000037191	ttr	transthyretin (prealbumin, amyloidosis type I)	1.14E-35	4.60E-40	0.996654323	1	0.199
128	ENSDARG00000089310	gc	GC vitamin D binding protein	2.35E-35	9.44E-40	1.010860904	1	0.207
129	ENSDARG00000011693	ttc36	tetratricopeptide repeat domain 36	3.55E-34	1.43E-38	0.444295598	0.981	0.181
130	ENSDARG00000008816	glud1a	glutamate dehydrogenase 1a	1.47E-33	5.91E-38	0.823003754	0.981	0.275
131	ENSDARG00000045516	itih2	inter-alpha-trypsin inhibitor heavy chain 2	1.65E-33	6.64E-38	0.32452514	0.811	0.129
132	ENSDARG00000018459	msrb2	methionine sulfoxide reductase B2	1.94E-33	7.79E-38	0.579980825	1	0.215
133	ENSDARG00000058005	hgd	homogentisate 1,2-dioxygenase	2.01E-33	8.10E-38	0.348638322	0.962	0.179
134	ENSDARG00000018693	cdh2	cadherin 2, type 1, N-cadherin (neuronal)	2.21E-33	8.90E-38	0.530249903	0.981	0.215
135	ENSDARG00000041569	ces2	carboxylesterase 2 (intestine, liver) [Source:ZFIN;Acc:ZDB-GENE-061013-99]	2.46E-33	9.92E-38	0.857446086	1	0.226
136	ENSDARG00000100844	cldn15lb	claudin 15-like b	2.57E-33	1.04E-37	1.34523345	1	0.359
137	ENSDARG00000098766	pcxa	pyruvate carboxylase a	6.00E-33	2.42E-37	0.654254036	0.962	0.218
138	ENSDARG00000055185	tm4sf5	transmembrane 4 L six family member 5	1.46E-32	5.89E-37	0.463825927	0.943	0.197
139	ENSDARG00000021208	serpind1	serpin peptidase inhibitor, clade D (heparin cofactor), member 1	2.12E-32	8.53E-37	0.417910831	0.792	0.131
140	ENSDARG00000045414	elovl2	ELOVL fatty acid elongase 2	2.17E-32	8.75E-37	0.622729211	0.981	0.218
141	ENSDARG00000045299	vmo1b	vitelline membrane outer layer 1 homolog b	2.48E-32	9.98E-37	0.320601558	0.792	0.129
142	ENSDARG00000098777	CU693379.1	crystallin beta-gamma domain containing 1, like [Source:NCBI gene;Acc:569677]	2.94E-32	1.18E-36	0.353151587	0.698	0.112
143	ENSDARG00000067805	ggcx	gamma-glutamyl carboxylase	5.90E-32	2.38E-36	0.317523472	0.736	0.12
144	ENSDARG00000041685	si:dkey-105h12.2	si:dkey-105h12.2	7.29E-32	2.94E-36	0.261469672	0.755	0.118
145	ENSDARG00000019986	grhprb	glyoxylate reductase/hydroxypyruvate reductase b	2.76E-31	1.11E-35	0.776586532	1	0.224
146	ENSDARG00000099200	zgc:123103	zgc:123103	3.74E-31	1.51E-35	1.548162753	1	0.31
147	ENSDARG00000007024	uox	urate oxidase	3.75E-31	1.51E-35	0.680085914	1	0.218
148	ENSDARG00000029695	pgp	phosphoglycolate phosphatase	4.11E-31	1.66E-35	0.735419087	1	0.317
149	ENSDARG00000071116	eepd1	endonuclease/exonuclease/phosphatase family domain containing 1	4.24E-31	1.71E-35	0.25626165	0.547	0.071
150	ENSDARG00000043342	gpx3	glutathione peroxidase 3	4.33E-31	1.74E-35	0.595126144	0.981	0.212
151	ENSDARG00000090850	serpina1l	serine (or cysteine) proteinase inhibitor, clade A (alpha-1 antiproteinase, antitrypsin), member 1, like	4.52E-31	1.82E-35	1.069767625	1	0.252
152	ENSDARG00000004262	cyp46a1.2	cytochrome P450, family 46, subfamily A, polypeptide 1, tandem duplicate 2	6.07E-31	2.44E-35	0.416901703	0.736	0.133
153	ENSDARG00000093569	bckdhbl	branched chain keto acid dehydrogenase E1 subunit beta, like	1.47E-30	5.93E-35	0.317712988	0.811	0.143
154	ENSDARG00000041797	cx28.9	connexin 28.9	2.35E-30	9.48E-35	0.498701238	0.755	0.139
155	ENSDARG00000076838	apom	apolipoprotein M	2.40E-30	9.64E-35	1.118358778	1	0.268
156	ENSDARG00000061952	ecpas	Ecm29 proteasome adaptor and scaffold	4.22E-30	1.70E-34	0.293851855	0.528	0.07
157	ENSDARG00000041787	cx32.3	connexin 32.3	9.64E-30	3.88E-34	0.451417413	0.66	0.111
158	ENSDARG00000098645	rgn	regucalcin	1.15E-29	4.63E-34	0.455357422	0.887	0.192
159	ENSDARG00000079075	si:ch211-71m22.3	si:ch211-71m22.3	1.53E-29	6.17E-34	0.301019912	0.396	0.042
160	ENSDARG00000015653	tnip1	TNFAIP3 interacting protein 1	1.57E-29	6.33E-34	1.126813575	0.981	0.379
161	ENSDARG00000055036	itih3a	inter-alpha-trypsin inhibitor heavy chain 3a	4.04E-29	1.63E-33	0.363495077	0.811	0.144
162	ENSDARG00000006840	gnmt	glycine N-methyltransferase	8.15E-29	3.28E-33	0.826353346	0.962	0.274
163	ENSDARG00000011521	upb1	ureidopropionase, beta	1.12E-28	4.52E-33	0.418889336	0.925	0.198
164	ENSDARG00000090286	serpina1	serpin peptidase inhibitor, clade A (alpha-1 antiproteinase, antitrypsin), member 1	1.28E-28	5.15E-33	0.954119904	1	0.253
165	ENSDARG00000053831	vtnb	vitronectin b	1.31E-28	5.28E-33	0.325150986	0.887	0.164
166	ENSDARG00000028017	tp53inp1	tumor protein p53 inducible nuclear protein 1	3.54E-28	1.42E-32	0.686783147	0.962	0.27
167	ENSDARG00000099819	sb:cb1058	sb:cb1058	5.15E-28	2.07E-32	0.606183633	0.943	0.232
168	ENSDARG00000018404	krt18a.1	keratin 18a, tandem duplicate 1	8.44E-28	3.40E-32	1.634802081	1	0.787
169	ENSDARG00000046142	si:ch211-170d8.5	si:ch211-170d8.5 [Source:ZFIN;Acc:ZDB-GENE-081105-120]	5.92E-27	2.38E-31	0.270659093	0.679	0.112
170	ENSDARG00000092170	apoc1	apolipoprotein C-I	6.41E-27	2.58E-31	1.368270421	1	0.359
171	ENSDARG00000021004	c5	complement component 5	6.78E-27	2.73E-31	0.311688278	0.755	0.135
172	ENSDARG00000102175	hamp	hepcidin antimicrobial peptide	6.87E-27	2.77E-31	1.62949444	0.962	0.331
173	ENSDARG00000093774	rbp2b	retinol binding protein 2b, cellular	1.46E-26	5.87E-31	0.901355625	1	0.282
174	ENSDARG00000029544	id2b	inhibitor of DNA binding 2b	3.14E-26	1.26E-30	0.286405359	0.604	0.097
175	ENSDARG00000012450	vmp1	vacuole membrane protein 1	5.87E-26	2.36E-30	0.870058678	0.981	0.342
176	ENSDARG00000063538	kalrnb	kalirin RhoGEF kinase b	8.09E-26	3.26E-30	0.337606696	0.792	0.164
177	ENSDARG00000055416	serpinb1	serpin peptidase inhibitor, clade B (ovalbumin), member 1	8.49E-26	3.42E-30	1.246513039	1	0.502
178	ENSDARG00000077138	zgc:195173	zgc:195173	1.00E-25	4.04E-30	0.424491113	0.925	0.217
179	ENSDARG00000074809	zgc:194392	zgc:194392	1.36E-25	5.49E-30	0.443022395	0.868	0.2
180	ENSDARG00000038881	acaa2	acetyl-CoA acyltransferase 2	3.50E-25	1.41E-29	0.720933046	1	0.339
181	ENSDARG00000029230	pnp4b	purine nucleoside phosphorylase 4b	9.05E-25	3.64E-29	0.614212447	1	0.275
182	ENSDARG00000027609	hpn	hepsin	3.35E-24	1.35E-28	0.342922225	0.774	0.162
183	ENSDARG00000045888	acat1	acetyl-CoA acetyltransferase 1	7.43E-24	2.99E-28	0.580454866	0.981	0.272
184	ENSDARG00000037961	rcn3	reticulocalbin 3, EF-hand calcium binding domain	9.64E-24	3.88E-28	0.252384262	0.566	0.092
185	ENSDARG00000057498	habp2	hyaluronan binding protein 2	1.47E-23	5.90E-28	0.32941546	0.698	0.129
186	ENSDARG00000038439	fabp10a	fatty acid binding protein 10a, liver basic	1.72E-23	6.94E-28	1.954727647	1	0.892
187	ENSDARG00000036966	hsd3b7	hydroxy-delta-5-steroid dehydrogenase, 3 beta- and steroid delta-isomerase	2.65E-23	1.07E-27	0.314472627	0.717	0.143
188	ENSDARG00000031981	pcbd1	pterin-4 alpha-carbinolamine dehydratase/dimerization cofactor of hepatocyte nuclear factor 1 alpha	3.44E-23	1.38E-27	0.574924316	1	0.296
189	ENSDARG00000099546	kynu	kynureninase	4.99E-23	2.01E-27	0.267507776	0.528	0.087
190	ENSDARG00000094730	acbd7	acyl-CoA binding domain containing 7	1.12E-22	4.52E-27	0.472091183	0.585	0.11
191	ENSDARG00000076386	epdl1	ependymin-like 1	1.69E-22	6.80E-27	0.687479838	1	0.307
192	ENSDARG00000088390	nme4	NME/NM23 nucleoside diphosphate kinase 4	2.52E-22	1.01E-26	0.26519407	0.528	0.087
193	ENSDARG00000039007	eno3	enolase 3, (beta, muscle)	2.59E-22	1.04E-26	0.892453237	1	0.732
194	ENSDARG00000002986	gda	guanine deaminase	3.83E-22	1.54E-26	0.30450271	0.943	0.226
195	ENSDARG00000074635	abca1a	ATP-binding cassette, sub-family A (ABC1), member 1A	1.22E-21	4.92E-26	0.397445134	0.811	0.195
196	ENSDARG00000068432	si:dkey-56m19.5	si:dkey-56m19.5	1.78E-21	7.15E-26	0.2738557	0.83	0.187
197	ENSDARG00000053973	fetub	fetuin B	1.89E-21	7.63E-26	0.645270604	1	0.37
198	ENSDARG00000013430	bhmt	betaine-homocysteine methyltransferase	2.09E-21	8.41E-26	1.003379659	1	0.372
199	ENSDARG00000019260	dhrs9	dehydrogenase/reductase (SDR family) member 9	2.09E-21	8.43E-26	0.475676523	0.943	0.25
200	ENSDARG00000034862	f7	coagulation factor VII	2.10E-21	8.46E-26	0.267312695	0.698	0.136
201	ENSDARG00000035596	ISCU (1 of many)	si:ch211-191d15.2 [Source:ZFIN;Acc:ZDB-GENE-040724-113]	2.21E-21	8.88E-26	0.620500766	0.925	0.347
202	ENSDARG00000044125	txn	thioredoxin	5.40E-21	2.17E-25	1.158855583	1	0.777
203	ENSDARG00000101423	cyp2y3	cytochrome P450, family 2, subfamily Y, polypeptide 3	6.34E-21	2.55E-25	0.437646319	0.774	0.185
204	ENSDARG00000062756	pllp	plasmolipin	9.70E-21	3.91E-25	0.334494733	0.717	0.16
205	ENSDARG00000016513	setd3	SET domain containing 3, actin histidine methyltransferase	1.27E-20	5.12E-25	0.268262983	0.604	0.116
206	ENSDARG00000040190	qdpra	quinoid dihydropteridine reductase a	1.34E-20	5.38E-25	0.52138539	0.943	0.28
207	ENSDARG00000005616	bfb	complement component bfb	2.49E-20	1.00E-24	0.254320747	0.623	0.117
208	ENSDARG00000005652	man1a1	mannosidase, alpha, class 1A, member 1	2.93E-20	1.18E-24	0.337467831	0.792	0.191
209	ENSDARG00000086996	si:ch73-234b20.5	si:ch73-234b20.5	5.45E-20	2.20E-24	0.695654907	1	0.44
210	ENSDARG00000100709	agxt2	alanine--glyoxylate aminotransferase 2	5.98E-20	2.41E-24	0.296192763	0.698	0.147
211	ENSDARG00000027984	gstz1	glutathione S-transferase zeta 1	7.94E-20	3.20E-24	0.55055016	0.962	0.324
212	ENSDARG00000006526	fn1b	fibronectin 1b	1.02E-19	4.12E-24	0.966120146	1	0.415
213	ENSDARG00000020387	nipsnap3a	nipsnap homolog 3A (C. elegans)	1.54E-19	6.18E-24	0.431301015	0.887	0.235
214	ENSDARG00000044914	suclg2	succinate-CoA ligase, GDP-forming, beta subunit	1.68E-19	6.78E-24	0.683156164	1	0.373
215	ENSDARG00000037057	gcdha	glutaryl-CoA dehydrogenase a	2.09E-19	8.40E-24	0.301212409	0.698	0.154
216	ENSDARG00000042010	pklr	pyruvate kinase L/R	2.89E-19	1.16E-23	0.692291116	1	0.385
217	ENSDARG00000022165	mgst1.2	microsomal glutathione S-transferase 1.2	5.30E-19	2.13E-23	0.89645364	1	0.504
218	ENSDARG00000043457	gapdh	glyceraldehyde-3-phosphate dehydrogenase	5.48E-19	2.21E-23	1.172986746	1	0.659
219	ENSDARG00000052734	hmgcra	3-hydroxy-3-methylglutaryl-CoA reductase a	5.78E-19	2.33E-23	0.370098552	0.943	0.267
220	ENSDARG00000104108	slco1d1	solute carrier organic anion transporter family, member 1D1	6.26E-19	2.52E-23	0.256419389	0.83	0.191
221	ENSDARG00000020494	znf330	zinc finger protein 330	9.54E-19	3.84E-23	0.390048702	0.906	0.271
222	ENSDARG00000016771	tfa	transferrin-a	9.55E-19	3.84E-23	1.155797367	1	0.487
223	ENSDARG00000003144	pxmp2	peroxisomal membrane protein 2	1.08E-18	4.34E-23	0.2982511	0.604	0.123
224	ENSDARG00000099056	CABZ01065076.1	3-ketoacyl-CoA thiolase, mitochondrial-like [Source:NCBI gene;Acc:103910030]	1.23E-18	4.96E-23	0.439785652	0.943	0.284
225	ENSDARG00000017794	sdr16c5b	short chain dehydrogenase/reductase family 16C, member 5b	2.17E-18	8.76E-23	0.408030984	0.887	0.251
226	ENSDARG00000004964	cyp4t8	cytochrome P450, family 4, subfamily T, polypeptide 8	3.16E-18	1.27E-22	0.303191775	0.66	0.145
227	ENSDARG00000006251	ell2	elongation factor, RNA polymerase II, 2	3.26E-18	1.31E-22	0.365631601	0.679	0.159
228	ENSDARG00000063895	mt-nd1	NADH dehydrogenase 1, mitochondrial	5.91E-18	2.38E-22	0.807374121	1	0.937
229	ENSDARG00000005191	ahcy	adenosylhomocysteinase	5.94E-18	2.39E-22	0.947526459	1	0.706
230	ENSDARG00000007795	cst3	cystatin C (amyloid angiopathy and cerebral hemorrhage)	8.15E-18	3.28E-22	0.627600019	1	0.511
231	ENSDARG00000007127	acat2	acetyl-CoA acetyltransferase 2	1.08E-17	4.35E-22	0.345065865	0.679	0.159
232	ENSDARG00000068478	gpx4a	glutathione peroxidase 4a	1.09E-17	4.39E-22	1.113457907	1	0.492
233	ENSDARG00000038297	aspdh	aspartate dehydrogenase domain containing	1.17E-17	4.71E-22	0.259289451	0.528	0.101
234	ENSDARG00000103759	fahd2a	fumarylacetoacetate hydrolase domain containing 2A	1.69E-17	6.82E-22	0.308421151	0.623	0.138
235	ENSDARG00000101324	apoa1b	apolipoprotein A-Ib	2.75E-17	1.11E-21	1.572431249	1	0.851
236	ENSDARG00000037873	cyp3c3	cytochrome P450, family 3, subfamily c, polypeptide 3	3.02E-17	1.22E-21	0.531228646	0.811	0.234
237	ENSDARG00000069433	tnk1	tyrosine kinase, non-receptor, 1	3.69E-17	1.49E-21	0.272367891	0.679	0.156
238	ENSDARG00000054578	arl6ip1	ADP-ribosylation factor-like 6 interacting protein 1	3.97E-17	1.60E-21	0.674703469	1	0.566
239	ENSDARG00000015866	apoa2	apolipoprotein A-II	4.09E-17	1.65E-21	1.573432512	1	0.941
240	ENSDARG00000103198	mrps2	mitochondrial ribosomal protein S2	1.18E-16	4.77E-21	0.292621569	0.736	0.183
241	ENSDARG00000099291	lsr	lipolysis stimulated lipoprotein receptor	1.67E-16	6.71E-21	0.403705563	0.849	0.258
242	ENSDARG00000023290	fabp3	fatty acid binding protein 3, muscle and heart	3.04E-16	1.23E-20	0.932479126	1	0.665
243	ENSDARG00000074301	cth	cystathionase (cystathionine gamma-lyase)	3.35E-16	1.35E-20	0.458398829	0.887	0.312
244	ENSDARG00000053485	aldh6a1	aldehyde dehydrogenase 6 family, member A1	3.41E-16	1.37E-20	0.681899322	1	0.535
245	ENSDARG00000096849	si:dkey-16p21.8	si:dkey-16p21.8	3.59E-16	1.45E-20	0.653194624	1	0.399
246	ENSDARG00000070584	clic5b	chloride intracellular channel 5b	3.66E-16	1.47E-20	0.28104603	0.849	0.226
247	ENSDARG00000040064	acp6	acid phosphatase 6, lysophosphatidic	3.94E-16	1.59E-20	0.469182512	0.66	0.17
248	ENSDARG00000039429	adka	adenosine kinase a	4.26E-16	1.71E-20	0.419659984	1	0.335
249	ENSDARG00000076439	ppp4cb	protein phosphatase 4, catalytic subunit b	7.00E-16	2.82E-20	0.610595861	1	0.542
250	ENSDARG00000053684	aldob	aldolase b, fructose-bisphosphate	9.57E-16	3.85E-20	0.925042243	1	0.736
251	ENSDARG00000054814	si:ch211-251p5.5	si:ch211-251p5.5 [Source:ZFIN;Acc:ZDB-GENE-030131-2635]	1.10E-15	4.45E-20	0.319295531	0.811	0.213
252	ENSDARG00000098724	rgrb	retinal G protein coupled receptor b	1.33E-15	5.34E-20	0.380505737	0.868	0.263
253	ENSDARG00000070844	gamt	guanidinoacetate N-methyltransferase	1.49E-15	6.00E-20	0.855970322	1	0.544
254	ENSDARG00000088383	cox5aa	cytochrome c oxidase subunit 5Aa	1.56E-15	6.26E-20	0.604645935	1	0.875
255	ENSDARG00000022303	higd1a	HIG1 hypoxia inducible domain family, member 1A	1.61E-15	6.49E-20	-1.468499804	0.811	0.894
256	ENSDARG00000016280	eif1ad	eukaryotic translation initiation factor 1A domain containing	1.81E-15	7.30E-20	0.276162202	0.811	0.22
257	ENSDARG00000093448	mpc1	mitochondrial pyruvate carrier 1	2.68E-15	1.08E-19	0.670315481	1	0.572
258	ENSDARG00000008884	hprt1	hypoxanthine phosphoribosyltransferase 1	3.78E-15	1.52E-19	0.383731241	0.811	0.249
259	ENSDARG00000045611	nfybb	nuclear transcription factor Y, beta b	5.05E-15	2.03E-19	0.310770679	0.792	0.231
260	ENSDARG00000074850	il12rb2l	interleukin 12 receptor, beta 2a, like	7.00E-15	2.82E-19	0.25210516	0.547	0.118
261	ENSDARG00000044525	pparda	peroxisome proliferator-activated receptor delta a	8.79E-15	3.54E-19	0.256816604	0.547	0.119
262	ENSDARG00000099351	igfbp1a	insulin-like growth factor binding protein 1a	9.45E-15	3.81E-19	0.943718352	1	0.653
263	ENSDARG00000030933	ksr1b	kinase suppressor of ras 1b	1.00E-14	4.03E-19	0.267966953	0.642	0.157
264	ENSDARG00000094557	nupr1b	nuclear protein 1b	1.04E-14	4.20E-19	0.786653341	0.925	0.376
265	ENSDARG00000090063	fa2h	fatty acid 2-hydroxylase	1.61E-14	6.47E-19	0.323613728	0.906	0.273
266	ENSDARG00000063911	mt-atp6		1.61E-14	6.47E-19	0.626326232	1	0.988
267	ENSDARG00000018146	gpx1a	glutathione peroxidase 1a	2.58E-14	1.04E-18	0.594009705	1	0.419
268	ENSDARG00000020944	ezra	ezrin a	8.02E-14	3.23E-18	0.299389621	0.962	0.315
269	ENSDARG00000018600	retsat	retinol saturase (all-trans-retinol 13,14-reductase)	1.08E-13	4.35E-18	0.345503484	0.849	0.27
270	ENSDARG00000025338	hagh	hydroxyacylglutathione hydrolase	2.93E-13	1.18E-17	0.434715543	0.925	0.351
271	ENSDARG00000035652	sat1a.1	spermidine/spermine N1-acetyltransferase 1a, duplicate 1	4.85E-13	1.95E-17	0.610060816	1	0.894
272	ENSDARG00000012395	mmp13a	matrix metallopeptidase 13a	5.23E-13	2.11E-17	0.703631298	0.66	0.225
273	ENSDARG00000071353	MGARP	si:ch211-235e9.8	9.33E-13	3.76E-17	0.452737192	0.981	0.428
274	ENSDARG00000100170	pam	peptidylglycine alpha-amidating monooxygenase	1.22E-12	4.91E-17	0.320244266	0.811	0.265
275	ENSDARG00000032849	ndrg1a	N-myc downstream regulated 1a	1.40E-12	5.62E-17	0.578511525	1	0.646
276	ENSDARG00000012194	scp2a	sterol carrier protein 2a	2.11E-12	8.50E-17	0.360871163	1	0.349
277	ENSDARG00000087693	atox1	antioxidant 1 copper chaperone	2.15E-12	8.66E-17	0.658983715	1	0.701
278	ENSDARG00000069752	ckba	creatine kinase, brain a	2.16E-12	8.69E-17	0.609420783	0.981	0.535
279	ENSDARG00000075881	si:ch211-39k3.2	si:ch211-39k3.2	2.18E-12	8.76E-17	0.384391031	0.698	0.201
280	ENSDARG00000095157	zgc:163080	zgc:163080	2.56E-12	1.03E-16	0.579900274	0.981	0.467
281	ENSDARG00000035519	histh1l	histone H1 like	7.65E-12	3.08E-16	-1.889516466	0.509	0.804
282	ENSDARG00000063917	mt-nd4		8.48E-12	3.42E-16	0.501952309	1	0.944
283	ENSDARG00000014031	abcc2	ATP-binding cassette, sub-family C (CFTR/MRP), member 2	9.86E-12	3.97E-16	0.267100058	0.811	0.237
284	ENSDARG00000052712	suclg1	succinate-CoA ligase, alpha subunit	1.06E-11	4.28E-16	0.626439332	1	0.633
285	ENSDARG00000042533	gstm.1	glutathione S-transferase mu, tandem duplicate 1	1.17E-11	4.69E-16	0.380179954	0.943	0.359
286	ENSDARG00000009447	atp5mc3b	ATP synthase membrane subunit c locus 3b	1.22E-11	4.93E-16	0.508962455	1	0.98
287	ENSDARG00000045351	ccdc58	coiled-coil domain containing 58	1.44E-11	5.82E-16	0.314843506	0.868	0.288
288	ENSDARG00000103919	si:ch73-1a9.3	si:ch73-1a9.3	2.55E-11	1.03E-15	-1.617178638	0.321	0.747
289	ENSDARG00000103740	fundc2	fun14 domain containing 2	3.90E-11	1.57E-15	0.31425697	0.887	0.312
290	ENSDARG00000095863	afp4	antifreeze protein type IV	4.50E-11	1.81E-15	0.415292819	1	0.559
291	ENSDARG00000042620	gstr	glutathione S-transferase rho	4.95E-11	1.99E-15	0.577274575	1	0.521
292	ENSDARG00000075437	shc1	SHC (Src homology 2 domain containing) transforming protein 1	5.01E-11	2.02E-15	0.309483694	0.717	0.216
293	ENSDARG00000039914	gapdhs	glyceraldehyde-3-phosphate dehydrogenase, spermatogenic	5.33E-11	2.15E-15	-2.143279697	0.547	0.793
294	ENSDARG00000017772	mdh1aa	malate dehydrogenase 1Aa, NAD (soluble)	8.31E-11	3.35E-15	0.631199688	1	0.613
295	ENSDARG00000023920	llgl2	LLGL scribble cell polarity complex component 2	1.12E-10	4.50E-15	0.258735212	0.792	0.26
296	ENSDARG00000042644	sod2	superoxide dismutase 2, mitochondrial	1.95E-10	7.85E-15	0.401113474	0.887	0.363
297	ENSDARG00000099154	CABZ01032488.1	wu:fb14d09 [Source:NCBI gene;Acc:100536795]	2.26E-10	9.09E-15	0.377632025	0.906	0.343
298	ENSDARG00000015575	cyp3c1	cytochrome P450, family 3, subfamily c, polypeptide 1	2.88E-10	1.16E-14	0.348093769	0.868	0.352
299	ENSDARG00000030753	prrg4	proline rich Gla (G-carboxyglutamic acid) 4 (transmembrane)	3.06E-10	1.23E-14	0.258284524	0.698	0.217
300	ENSDARG00000038876	zgc:101569	zgc:101569	4.43E-10	1.78E-14	0.254844617	0.698	0.213
301	ENSDARG00000101074	glud1b	glutamate dehydrogenase 1b	7.54E-10	3.04E-14	0.491841903	1	0.576
302	ENSDARG00000063914	mt-nd3		8.07E-10	3.25E-14	0.442043322	1	0.906
303	ENSDARG00000001578	echs1	enoyl CoA hydratase, short chain, 1, mitochondrial	8.66E-10	3.49E-14	0.330833524	0.943	0.372
304	ENSDARG00000045160	msrb1b	methionine sulfoxide reductase B1b	9.56E-10	3.85E-14	0.266468344	0.717	0.232
305	ENSDARG00000019881	bsg	basigin	1.05E-09	4.22E-14	0.397661139	1	0.914
306	ENSDARG00000026322	dhrs13a.1	dehydrogenase/reductase (SDR family) member 13a, tandem duplicate 1	1.39E-09	5.58E-14	0.280322003	0.585	0.179
307	ENSDARG00000036481	tcn2	transcobalamin II	2.06E-09	8.30E-14	0.269056844	0.792	0.256
308	ENSDARG00000063908	mt-co2	cytochrome c oxidase II, mitochondrial	2.13E-09	8.56E-14	0.381731344	1	0.997
309	ENSDARG00000042853	ivd	isovaleryl-CoA dehydrogenase	4.74E-09	1.91E-13	0.283932601	0.792	0.281
310	ENSDARG00000003375	gng12a	guanine nucleotide binding protein (G protein), gamma 12a	5.12E-09	2.06E-13	0.312424644	0.698	0.241
311	ENSDARG00000023323	ywhaqb	tyrosine 3-monooxygenase/tryptophan 5-monooxygenase activation protein, theta polypeptide b	7.11E-09	2.86E-13	-0.849462092	0.623	0.789
312	ENSDARG00000009978	icn	ictacalcin	1.09E-08	4.38E-13	-3.666997584	0.943	0.919
313	ENSDARG00000025350	prdx2	peroxiredoxin 2	1.45E-08	5.85E-13	0.623454782	1	0.907
314	ENSDARG00000102632	ubc	ubiquitin C	1.52E-08	6.14E-13	-0.955469646	0.906	0.9
315	ENSDARG00000088091	pfn1	profilin 1	1.76E-08	7.10E-13	-2.342411211	0.396	0.705
316	ENSDARG00000005840	got2b	glutamic-oxaloacetic transaminase 2b, mitochondrial	2.13E-08	8.57E-13	0.359852787	0.981	0.493
317	ENSDARG00000052638	fam210b	family with sequence similarity 210 member B	2.21E-08	8.89E-13	0.29539813	0.755	0.281
318	ENSDARG00000063899	mt-nd2		2.55E-08	1.03E-12	0.411736546	1	0.933
319	ENSDARG00000045248	h3f3d	H3 histone, family 3D	2.56E-08	1.03E-12	-0.956943877	1	0.95
320	ENSDARG00000058358	krt8	keratin 8	3.92E-08	1.58E-12	0.479462177	1	0.921
321	ENSDARG00000043848	sod1	superoxide dismutase 1, soluble	4.02E-08	1.62E-12	0.526059245	1	0.799
322	ENSDARG00000013144	atp1b1a	ATPase Na+/K+ transporting subunit beta 1a	4.75E-08	1.91E-12	-0.994480216	0.868	0.872
323	ENSDARG00000003795	idh2	isocitrate dehydrogenase (NADP(+)) 2	5.14E-08	2.07E-12	-0.948987866	0.094	0.586
324	ENSDARG00000040747	tm4sf4	transmembrane 4 L six family member 4	7.74E-08	3.12E-12	-0.28296859	0.962	0.461
325	ENSDARG00000056410	fdx1	ferredoxin 1	7.78E-08	3.13E-12	0.315531713	0.943	0.385
326	ENSDARG00000015978	COX5B	zgc:86599 [Source:ZFIN;Acc:ZDB-GENE-040625-180]	8.58E-08	3.45E-12	0.4441921	1	0.94
327	ENSDARG00000043665	glrx5	glutaredoxin 5 homolog (S. cerevisiae)	9.10E-08	3.66E-12	0.292250137	0.849	0.334
328	ENSDARG00000009544	cldnb	claudin b	1.08E-07	4.36E-12	0.516232969	0.981	0.607
329	ENSDARG00000031435	TXN	zgc:56493	1.10E-07	4.44E-12	-0.579946395	1	0.964
330	ENSDARG00000093124	scpp8	secretory calcium-binding phosphoprotein 8	1.26E-07	5.09E-12	1.753216954	0.396	0.113
331	ENSDARG00000011553	atp5pb	ATP synthase peripheral stalk-membrane subunit b	1.47E-07	5.94E-12	0.406963931	1	0.874
332	ENSDARG00000036438	ndufv1	NADH:ubiquinone oxidoreductase core subunit V1	1.53E-07	6.15E-12	0.374814989	0.906	0.434
333	ENSDARG00000091215	rpz2	rapunzel 2	1.65E-07	6.64E-12	0.388448217	0.774	0.326
334	ENSDARG00000063912	mt-co3		2.04E-07	8.23E-12	0.320800615	1	0.997
335	ENSDARG00000053291	pnrc2	proline-rich nuclear receptor coactivator 2	3.18E-07	1.28E-11	-0.778766543	1	0.955
336	ENSDARG00000044601	rtn4a	reticulon 4a	3.44E-07	1.38E-11	0.406849825	0.981	0.707
337	ENSDARG00000044102	znf593	zinc finger protein 593	3.78E-07	1.52E-11	0.282681739	0.887	0.4
338	ENSDARG00000070097	selenos	selenoprotein S	4.06E-07	1.63E-11	0.324892863	0.887	0.393
339	ENSDARG00000088040	si:dkeyp-27c8.2	si:dkeyp-27c8.2	4.22E-07	1.70E-11	0.258000031	0.943	0.435
340	ENSDARG00000058451	rpl6	ribosomal protein L6	4.23E-07	1.70E-11	-0.371409229	1	0.998
341	ENSDARG00000038153	lgals2b	lectin, galactoside-binding, soluble, 2b	5.56E-07	2.24E-11	-0.384328361	1	0.865
342	ENSDARG00000017624	krt4	keratin 4	6.54E-07	2.64E-11	-3.311580105	0.925	0.852
343	ENSDARG00000075015	soul5	heme-binding protein soul5	7.86E-07	3.16E-11	0.761703953	0.642	0.237
344	ENSDARG00000099730	pkma	pyruvate kinase M1/2a	8.50E-07	3.42E-11	-1.349097463	0.264	0.638
345	ENSDARG00000096003	atp5md	ATP synthase membrane subunit DAPIT	1.26E-06	5.07E-11	0.364263551	1	0.88
346	ENSDARG00000027966	ap1s3b	adaptor related protein complex 1 subunit sigma 3b	1.39E-06	5.60E-11	0.260187496	0.887	0.371
347	ENSDARG00000038576	ube2d1b	ubiquitin-conjugating enzyme E2D 1b	2.07E-06	8.32E-11	0.390470515	0.981	0.661
348	ENSDARG00000104181	tmsb1	thymosin beta 1	2.11E-06	8.50E-11	-2.749844628	0.585	0.724
349	ENSDARG00000033009	h3f3c	H3 histone, family 3C	2.16E-06	8.68E-11	-0.952846415	0.604	0.76
350	ENSDARG00000014230	dlst	dihydrolipoamide S-succinyltransferase	2.44E-06	9.82E-11	0.376470333	0.925	0.53
351	ENSDARG00000070083	atp5f1b	ATP synthase F1 subunit beta	2.98E-06	1.20E-10	0.374163771	1	0.943
352	ENSDARG00000022438	cox6a1	cytochrome c oxidase subunit 6A1	3.94E-06	1.58E-10	0.395625368	1	0.926
353	ENSDARG00000099499	ndufa4l	NADH:ubiquinone oxidoreductase subunit A4, like	4.02E-06	1.62E-10	0.346091788	1	0.936
354	ENSDARG00000092155	apoc2	apolipoprotein C-II	4.05E-06	1.63E-10	-0.329234752	0.943	0.367
355	ENSDARG00000004017	spag1a	sperm associated antigen 1a	4.18E-06	1.68E-10	0.262986807	0.811	0.328
356	ENSDARG00000099663	cox5ab	cytochrome c oxidase subunit 5Ab	4.42E-06	1.78E-10	0.336148538	1	0.817
357	ENSDARG00000102415	scinla	scinderin like a	5.08E-06	2.05E-10	0.270730704	0.491	0.157
358	ENSDARG00000056008	atp5mc1	ATP synthase membrane subunit c locus 1	5.17E-06	2.08E-10	0.423642771	1	0.831
359	ENSDARG00000011665	aldoaa	aldolase a, fructose-bisphosphate, a	5.97E-06	2.40E-10	-1.309403105	0.774	0.808
360	ENSDARG00000042539	ywhaqa	tyrosine 3-monooxygenase/tryptophan 5-monooxygenase activation protein, theta polypeptide a	6.37E-06	2.56E-10	-0.866195566	0.396	0.666
361	ENSDARG00000043608	eif4ebp1	eukaryotic translation initiation factor 4E binding protein 1	8.29E-06	3.34E-10	0.329493493	0.981	0.515
362	ENSDARG00000032575	ywhaz	tyrosine 3-monooxygenase/tryptophan 5-monooxygenase activation protein, zeta polypeptide	1.29E-05	5.21E-10	-1.076395788	0.604	0.728
363	ENSDARG00000099148	bzw1b	basic leucine zipper and W2 domains 1b	1.36E-05	5.49E-10	-0.800382494	0.434	0.697
364	ENSDARG00000092124	cox14	cytochrome c oxidase assembly factor COX14	1.42E-05	5.71E-10	0.263712523	0.887	0.42
365	ENSDARG00000058041	ndufa8	NADH:ubiquinone oxidoreductase subunit A8	1.72E-05	6.91E-10	0.312525337	1	0.641
366	ENSDARG00000063921	mt-nd5	NADH dehydrogenase 5, mitochondrial	1.87E-05	7.54E-10	0.325248013	1	0.703
367	ENSDARG00000095897	atp5f1e	ATP synthase F1 subunit epsilon	2.41E-05	9.69E-10	0.265627265	1	0.951
368	ENSDARG00000079497	tcima	transcriptional and immune response regulator a	2.62E-05	1.06E-09	-1.111619312	0.094	0.515
369	ENSDARG00000010113	ndufb8	NADH:ubiquinone oxidoreductase subunit B8	2.98E-05	1.20E-09	0.358647917	1	0.793
370	ENSDARG00000025254	s100a10b	S100 calcium binding protein A10b	4.44E-05	1.79E-09	-2.312266384	0.358	0.621
371	ENSDARG00000045514	atp5f1c	ATP synthase F1 subunit gamma	4.84E-05	1.95E-09	0.343499347	1	0.809
372	ENSDARG00000007836	ctsla	cathepsin La	5.38E-05	2.16E-09	0.493229973	1	0.831
373	ENSDARG00000055539	epdl2	ependymin-like 2	5.60E-05	2.25E-09	-0.349110148	0.472	0.141
374	ENSDARG00000014587	slc38a5b	solute carrier family 38 member 5b	6.51E-05	2.62E-09	-0.768401678	0.057	0.47
375	ENSDARG00000068992	hspa8	heat shock protein 8	8.47E-05	3.41E-09	-0.442519437	1	0.998
376	ENSDARG00000035859	angptl4	angiopoietin-like 4	0.000100935	4.06E-09	-1.121651545	0.283	0.614
377	ENSDARG00000015355	fosl1a	FOS like 1, AP-1 transcription factor subunit a	0.000102517	4.13E-09	-1.017563499	0.528	0.698
378	ENSDARG00000061764	ahnak	AHNAK nucleoprotein	0.000114198	4.60E-09	-1.009490795	0.075	0.475
379	ENSDARG00000098355	atp5pd	ATP synthase peripheral stalk subunit d	0.00011885	4.79E-09	0.338215114	1	0.879
380	ENSDARG00000038559	h1f0	H1 histone family, member 0 [Source:ZFIN;Acc:ZDB-GENE-030131-337]	0.000159692	6.43E-09	-1.147218329	0.358	0.624
381	ENSDARG00000022456	eno1a	enolase 1a, (alpha)	0.000173096	6.97E-09	-1.459643863	0.472	0.682
382	ENSDARG00000021864	rplp1	ribosomal protein, large, P1	0.000212513	8.56E-09	-0.276642905	1	1
383	ENSDARG00000101406	rplp2	ribosomal protein, large P2	0.000221095	8.90E-09	-0.34859822	1	0.998
384	ENSDARG00000042874	phlda2	pleckstrin homology-like domain, family A, member 2	0.000242146	9.75E-09	-1.35863332	0.358	0.62
385	ENSDARG00000004060	bhlhe40	basic helix-loop-helix family, member e40	0.000248196	9.99E-09	-0.662089606	0.132	0.528
386	ENSDARG00000021113	ptmaa	prothymosin alpha a	0.000283218	1.14E-08	-1.403385843	0.868	0.809
387	ENSDARG00000101766	ptmab	prothymosin alpha b	0.000336361	1.35E-08	-1.126138684	1	0.912
388	ENSDARG00000043371	mdh2	malate dehydrogenase 2, NAD (mitochondrial)	0.000338571	1.36E-08	0.295164884	1	0.796
389	ENSDARG00000025522	sgk1	serum/glucocorticoid regulated kinase 1	0.000370384	1.49E-08	0.272140768	0.792	0.375
390	ENSDARG00000054058	h1fx	H1 histone family, member X [Source:ZFIN;Acc:ZDB-GENE-030131-1228]	0.000384942	1.55E-08	-1.500431585	0.415	0.651
391	ENSDARG00000074057	calm3b	calmodulin 3b (phosphorylase kinase, delta)	0.000407968	1.64E-08	-0.696542141	0.887	0.823
392	ENSDARG00000031683	fosab	v-fos FBJ murine osteosarcoma viral oncogene homolog Ab	0.000502241	2.02E-08	-1.522386206	0.566	0.738
393	ENSDARG00000052856	khdrbs1a	KH domain containing, RNA binding, signal transduction associated 1a	0.000504337	2.03E-08	-0.842526711	0.943	0.86
394	ENSDARG00000087636	hmgn6	high mobility group nucleosome binding domain 6	0.000587691	2.37E-08	-0.833983189	0.509	0.66
395	ENSDARG00000013711	zgc:77486	zgc:77486	0.000627735	2.53E-08	-0.657390609	0.038	0.42
396	ENSDARG00000037870	actb2	actin, beta 2	0.000654108	2.63E-08	0.287193675	1	0.997
397	ENSDARG00000102115	ndufc2	NADH:ubiquinone oxidoreductase subunit C2	0.000711133	2.86E-08	0.28426604	0.962	0.586
398	ENSDARG00000041314	ndufb9	NADH:ubiquinone oxidoreductase subunit B9	0.000889397	3.58E-08	0.284453042	1	0.648
399	ENSDARG00000014690	rps4x	ribosomal protein S4 X-linked	0.000953966	3.84E-08	-0.303802216	1	0.999
400	ENSDARG00000099411	zgc:158343	zgc:158343	0.001017675	4.10E-08	-1.167980684	0.208	0.541
401	ENSDARG00000018524	midn	midnolin	0.001122838	4.52E-08	-0.794370866	0.208	0.531
402	ENSDARG00000070702	s100v2	S100 calcium binding protein V2	0.001275893	5.14E-08	-1.146597113	0.038	0.41
403	ENSDARG00000007745	uqcrfs1	ubiquinol-cytochrome c reductase, Rieske iron-sulfur polypeptide 1	0.001307842	5.27E-08	0.261582377	1	0.735
404	ENSDARG00000036684	ndufa7	NADH:ubiquinone oxidoreductase subunit A7	0.001317615	5.31E-08	0.258759675	0.887	0.502
405	ENSDARG00000017219	pabpc1a	poly(A) binding protein, cytoplasmic 1a	0.001353595	5.45E-08	-0.456007829	1	0.95
406	ENSDARG00000031317	ppdpfb	pancreatic progenitor cell differentiation and proliferation factor b	0.001755713	7.07E-08	-1.018578967	0.981	0.92
407	ENSDARG00000042725	cebpb	CCAAT enhancer binding protein beta	0.001941748	7.82E-08	-0.961646221	0.849	0.84
408	ENSDARG00000019181	rpsa	ribosomal protein SA	0.001945536	7.83E-08	-0.261621319	1	0.998
409	ENSDARG00000017775	atp5mc3a	ATP synthase membrane subunit c locus 3a	0.002241415	9.03E-08	0.301464664	0.981	0.772
410	ENSDARG00000058593	sri	sorcin	0.003311003	1.33E-07	-0.710687394	0.453	0.622
411	ENSDARG00000105116	p4hb	prolyl 4-hydroxylase, beta polypeptide	0.00354284	1.43E-07	0.498608218	1	0.628
412	ENSDARG00000021443	zfp36l1b	zinc finger protein 36, C3H type-like 1b	0.003589999	1.45E-07	-0.838188116	0.321	0.588
413	ENSDARG00000063572	perp	p53 apoptosis effector related to pmp22	0.003593929	1.45E-07	-1.172309727	0.472	0.613
414	ENSDARG00000068995	h2afx1	H2A histone family member X1 [Source:ZFIN;Acc:ZDB-GENE-041010-42]	0.003871199	1.56E-07	-0.829167062	0.642	0.754
415	ENSDARG00000045352	cst14a.2	cystatin 14a, tandem duplicate 2	0.003961483	1.60E-07	-0.818708638	0.679	0.728
416	ENSDARG00000014313	atp5pf	ATP synthase peripheral stalk subunit F6	0.004467448	1.80E-07	0.253202542	1	0.907
417	ENSDARG00000012076	apoa1a	apolipoprotein A-Ia	0.005205731	2.10E-07	-0.643787005	0.925	0.47
418	ENSDARG00000040287	ywhabl	tyrosine 3-monooxygenase/tryptophan 5-monooxygenase activation protein, beta polypeptide like	0.005468291	2.20E-07	-0.709220918	0.849	0.807
419	ENSDARG00000094965	nfil3-5	nuclear factor, interleukin 3 regulated, member 5	0.00613702	2.47E-07	-0.665417299	0.075	0.424
420	ENSDARG00000016470	anxa5b	annexin A5b	0.006353924	2.56E-07	-0.871996495	0.038	0.382
421	ENSDARG00000045230	cox6b1	cytochrome c oxidase subunit 6B1	0.006908382	2.78E-07	0.320423709	1	0.763
422	ENSDARG00000039347	rps24	ribosomal protein S24	0.007035945	2.83E-07	-0.253292098	1	0.998
423	ENSDARG00000001953	pfkfb3	6-phosphofructo-2-kinase/fructose-2,6-biphosphatase 3	0.008552562	3.44E-07	-0.676769221	0.038	0.377
424	ENSDARG00000103994	ppiab	peptidylprolyl isomerase Ab (cyclophilin A)	0.010321815	4.16E-07	-0.457933643	1	0.969
425	ENSDARG00000053858	crip1	cysteine-rich protein 1	0.012226942	4.92E-07	-1.657192119	0.245	0.508
426	ENSDARG00000029150	hsp90ab1	heat shock protein 90, alpha (cytosolic), class B member 1	0.013649175	5.50E-07	-0.325722027	1	0.997
427	ENSDARG00000075121	hbegfa	heparin-binding EGF-like growth factor a	0.01497053	6.03E-07	-1.146437076	0.434	0.618
428	ENSDARG00000045051	slc16a3	solute carrier family 16 member 3	0.019799854	7.97E-07	-0.863202402	0.151	0.455
429	ENSDARG00000091234	si:ch73-335l21.4	si:ch73-335l21.4	0.020536331	8.27E-07	-1.408181502	0.547	0.69
430	ENSDARG00000087303	cebpd	CCAAT enhancer binding protein delta	0.025939425	1.04E-06	-0.838464923	0.264	0.516
431	ENSDARG00000036107	txnipa	thioredoxin interacting protein a	0.028874608	1.16E-06	-0.776833134	0.113	0.417
432	ENSDARG00000029663	rab1ab	RAB1A, member RAS oncogene family b	0.028939239	1.17E-06	-0.550044262	0.736	0.711
433	ENSDARG00000077777	tmsb4x	thymosin beta 4 X-linked	0.029514631	1.19E-06	-1.391733571	1	0.975
434	ENSDARG00000009212	ppiaa	peptidylprolyl isomerase Aa (cyclophilin A)	0.030440345	1.23E-06	-0.352321073	1	0.981
435	ENSDARG00000035400	btf3	basic transcription factor 3	0.033865668	1.36E-06	-0.389647138	1	0.984
436	ENSDARG00000059906	sdc4	syndecan 4	0.038570615	1.55E-06	-1.024090359	0.981	0.895
437	ENSDARG00000043795	arhgdia	Rho GDP dissociation inhibitor (GDI) alpha	0.038605875	1.55E-06	-0.572462767	0.736	0.722
438	ENSDARG00000097102	si:ch73-281n10.2	si:ch73-281n10.2	0.041067115	1.65E-06	-1.06684508	0.34	0.548
439	ENSDARG00000077934	tegt	testis enhanced gene transcript (BAX inhibitor 1)	0.044141913	1.78E-06	0.2768382	1	0.863
440	ENSDARG00000042876	abracl	ABRA C-terminal like	0.047164522	1.90E-06	-0.776802154	0.453	0.604
441	ENSDARG00000098591	tubb2b	tubulin, beta 2b	0.048823274	1.97E-06	-0.875866432	0.226	0.483
442	ENSDARG00000003216	anxa2a	annexin A2a	0.060719029	2.44E-06	-1.785681342	0.151	0.428
443	ENSDARG00000004034	arhgdig	Rho GDP dissociation inhibitor (GDI) gamma	0.072054262	2.90E-06	-0.622972184	0.019	0.321
444	ENSDARG00000099865	hnrnpabb	heterogeneous nuclear ribonucleoprotein A/Bb	0.079599161	3.21E-06	-0.809300691	0.66	0.701
445	ENSDARG00000076532	si:ch211-222l21.1	si:ch211-222l21.1	0.082793439	3.33E-06	-1.301398394	0.698	0.718
446	ENSDARG00000036456	anxa4	annexin A4	0.084198948	3.39E-06	-0.707380589	0.906	0.478
447	ENSDARG00000057867	lasp1	LIM and SH3 protein 1	0.091584648	3.69E-06	-0.606767342	0.509	0.64
448	ENSDARG00000103846	hspa5	heat shock protein 5	0.092692061	3.73E-06	-1.044122033	0.604	0.684
449	ENSDARG00000070427	s100v1	S100 calcium binding protein V1	0.097040693	3.91E-06	-0.835342404	0.057	0.351
450	ENSDARG00000037012	slc3a2b	solute carrier family 3 member 2b	0.11327078	4.56E-06	-0.640508486	0.132	0.418
451	ENSDARG00000053446	sub1a	SUB1 regulator of transcription a	0.117397319	4.73E-06	-0.701597264	0.358	0.539
452	ENSDARG00000006242	ptp4a1	protein tyrosine phosphatase 4A1	0.123499249	4.97E-06	-0.615058688	0.642	0.669
453	ENSDARG00000032765	net1	neuroepithelial cell transforming 1	0.131463236	5.29E-06	-0.570286933	0.057	0.346
454	ENSDARG00000019230	rpl7a	ribosomal protein L7a	0.145669105	5.87E-06	-0.257815899	1	1
455	ENSDARG00000071082	p4ha1b	prolyl 4-hydroxylase, alpha polypeptide I b	0.146023305	5.88E-06	-0.579063741	0.019	0.308
456	ENSDARG00000103364	cs	citrate synthase	0.16104271	6.48E-06	-0.424660918	0.132	0.402
457	ENSDARG00000075989	arpc2	actin related protein 2/3 complex, subunit 2	0.163728699	6.59E-06	-0.577451655	0.717	0.702
458	ENSDARG00000059298	spcs1	signal peptidase complex subunit 1	0.164188215	6.61E-06	-0.510737433	0.717	0.7
459	ENSDARG00000057882	arpc3	actin related protein 2/3 complex, subunit 3	0.20036644	8.07E-06	-0.612705382	0.849	0.773
460	ENSDARG00000068214	ccni	cyclin I	0.200779678	8.08E-06	-0.613711273	0.887	0.765
461	ENSDARG00000098191	si:dkey-16l2.20	si:dkey-16l2.20	0.21029701	8.47E-06	-0.479243118	0.019	0.3
462	ENSDARG00000089361	wu:fb59d01	wu:fb59d01	0.218080487	8.78E-06	-0.424733413	0.698	0.294
463	ENSDARG00000015164	mknk2b	MAPK interacting serine/threonine kinase 2b	0.218344371	8.79E-06	-0.96972288	0.717	0.685
464	ENSDARG00000018145	mid1ip1l	MID1 interacting protein 1, like	0.219955308	8.86E-06	-0.477898003	0.019	0.3
465	ENSDARG00000020133	jdp2b	Jun dimerization protein 2b	0.228781355	9.21E-06	-0.972860201	0.057	0.342
466	ENSDARG00000004757	ybx1	Y box binding protein 1	0.258228653	1.04E-05	-0.274617924	1	0.991
467	ENSDARG00000036028	arrdc3b	arrestin domain containing 3b	0.265865816	1.07E-05	-0.490097706	0.094	0.364
468	ENSDARG00000077533	eif3f	eukaryotic translation initiation factor 3, subunit F	0.299071957	1.20E-05	-0.38730993	1	0.951
469	ENSDARG00000101043	ppl	periplakin	0.310767273	1.25E-05	-0.607168032	0	0.272
470	ENSDARG00000058693	cast	calpastatin	0.346819332	1.40E-05	-0.479304753	0.057	0.328
471	ENSDARG00000092362	hsp70.2	heat shock cognate 70-kd protein, tandem duplicate 2	0.380251913	1.53E-05	-1.389841875	0.151	0.405
472	ENSDARG00000035715	marcksl1b	MARCKS-like 1b	0.467710656	1.88E-05	-1.095912034	0.094	0.363
473	ENSDARG00000034240	capza1a	capping actin protein of muscle Z-line subunit alpha 1a	0.483156879	1.95E-05	-0.602913706	0.453	0.571
474	ENSDARG00000101251	ldha	lactate dehydrogenase A4	0.494964661	1.99E-05	-1.013699558	0.547	0.611
475	ENSDARG00000036830	krt91	keratin 91	0.522074897	2.10E-05	-2.319756334	0.151	0.396
476	ENSDARG00000099572	hmgn2	high mobility group nucleosomal binding domain 2	0.527688566	2.12E-05	-1.807333169	0.774	0.687
477	ENSDARG00000096118	ost4	oligosaccharyltransferase complex subunit 4 (non-catalytic)	0.569347501	2.29E-05	-0.506137918	0.962	0.806
478	ENSDARG00000068436	h3f3b.1	si:ch1073-429i10.3	0.589712698	2.37E-05	-0.578633929	0.642	0.668
479	ENSDARG00000012688	eif1b	eukaryotic translation initiation factor 1B	0.625372469	2.52E-05	-0.442118454	1	0.93
480	ENSDARG00000028335	hmga1a	high mobility group AT-hook 1a	0.657806612	2.65E-05	-1.169150889	0.906	0.816
481	ENSDARG00000021924	hsp70.3	heat shock cognate 70-kd protein, tandem duplicate 3	0.817085509	3.29E-05	-1.505961457	0.302	0.502
482	ENSDARG00000097635	wu:fb18f06	wu:fb18f06	0.821563369	3.31E-05	-0.488061445	0	0.251
483	ENSDARG00000013794	klf11b	Kruppel-like factor 11b	0.880122574	3.54E-05	-0.46185152	0.17	0.41
484	ENSDARG00000071196	cavin2b	caveolae associated protein 2b	0.883403732	3.56E-05	-0.525952687	0.019	0.271
485	ENSDARG00000036036	mdka	midkine a	0.896269045	3.61E-05	-1.569908152	0.113	0.36
486	ENSDARG00000005108	oclna	occludin a	0.92415393	3.72E-05	-0.544151284	0.057	0.309
487	ENSDARG00000053990	hmgb2b	high mobility group box 2b	0.972493548	3.92E-05	-1.018084061	0.396	0.549
488	ENSDARG00000028275	sult1st1	sulfotransferase family 1, cytosolic sulfotransferase 1	0.991657866	3.99E-05	-0.372825843	0.075	0.333
489	ENSDARG00000075014	sqstm1	sequestosome 1	1	6.14E-05	0.444937865	0.774	0.477
490	ENSDARG00000054804	anp32e	acidic (leucine-rich) nuclear phosphoprotein 32 family, member E	1	0.406746463	-0.250102843	0.358	0.331
491	ENSDARG00000041875	ube2v1	ubiquitin-conjugating enzyme E2 variant 1	1	0.279523454	-0.250449473	0.887	0.662
492	ENSDARG00000045676	calua	calumenin a	1	0.900849163	-0.250661052	0.396	0.293
493	ENSDARG00000013871	slc5a1	solute carrier family 5 member 1	1	0.091193413	-0.251114369	0.038	0.106
494	ENSDARG00000041391	tmed10	transmembrane p24 trafficking protein 10	1	0.040640562	-0.251148793	0.925	0.765
495	ENSDARG00000058226	ak3	adenylate kinase 3	1	0.003241689	-0.251154112	0.038	0.191
496	ENSDARG00000031819	eif4ebp2	eukaryotic translation initiation factor 4E binding protein 2	1	0.033360313	-0.25185262	0.906	0.727
497	ENSDARG00000076847	tnrc6c1	trinucleotide repeat containing adaptor 6C1	1	0.143427909	-0.252120913	0.17	0.226
498	ENSDARG00000044669	hp1bp3	heterochromatin protein 1, binding protein 3	1	0.005406025	-0.252453603	0.057	0.202
499	ENSDARG00000098832	fam168a	family with sequence similarity 168 member A	1	0.000583625	-0.252576824	0	0.185
500	ENSDARG00000054906	ier5l	immediate early response 5-like	1	0.002563071	-0.252739895	0.038	0.201
501	ENSDARG00000042732	tmem189	transmembrane protein 189	1	0.077362626	-0.253345658	0.189	0.258
502	ENSDARG00000040362	ehd2b	EH-domain containing 2b	1	0.023626923	-0.253724384	0.038	0.142
503	ENSDARG00000038288	cd151	CD151 molecule	1	0.066059935	-0.254312893	0.038	0.114
504	ENSDARG00000056532	serinc2	serine incorporator 2	1	0.06708208	-0.254344323	0.208	0.273
505	ENSDARG00000045132	vdac1	voltage-dependent anion channel 1	1	0.911610962	-0.254811497	0.83	0.586
506	ENSDARG00000034643	fhl3a	four and a half LIM domains 3a	1	0.001202214	-0.255180651	0	0.167
507	ENSDARG00000078785	tmem258	transmembrane protein 258	1	0.019308144	-0.255372735	1	0.844
508	ENSDARG00000078904	brd4	bromodomain containing 4	1	0.019354401	-0.256290671	0.208	0.307
509	ENSDARG00000002401	gale	UDP-galactose-4-epimerase	1	0.004966812	-0.256320448	0.094	0.246
510	ENSDARG00000051861	pkp3a	plakophilin 3a	1	0.052612479	-0.256385023	0.094	0.185
511	ENSDARG00000040513	zgc:92313	zgc:92313	1	0.154738498	-0.256858053	0.245	0.287
512	ENSDARG00000039863	lifrb	LIF receptor subunit alpha b	1	0.005067359	-0.257348275	0.019	0.157
513	ENSDARG00000009640	psmb1	proteasome 20S subunit beta 1	1	0.273560897	-0.257549087	0.868	0.683
514	ENSDARG00000044010	loxl2a	lysyl oxidase-like 2a	1	0.015483758	-0.257790408	0.038	0.153
515	ENSDARG00000036427	slc3a2a	solute carrier family 3 member 2a	1	0.017105939	-0.257829759	0.038	0.155
516	ENSDARG00000006225	ddx39aa	DEAD (Asp-Glu-Ala-Asp) box polypeptide 39Aa	1	0.189371601	-0.258625367	0.585	0.505
517	ENSDARG00000029058	rbbp4	retinoblastoma binding protein 4	1	0.49696034	-0.259333402	0.245	0.234
518	ENSDARG00000055759	efhd2	EF-hand domain family, member D2	1	0.617750317	-0.259404088	0.509	0.387
519	ENSDARG00000020239	lpin1	lipin 1	1	0.082332883	-0.259576399	0.245	0.141
520	ENSDARG00000010266	igf2bp3	insulin-like growth factor 2 mRNA binding protein 3	1	0.014726121	-0.260223905	0.113	0.238
521	ENSDARG00000059836	ddit3	DNA-damage-inducible transcript 3	1	0.016863514	-0.261032248	0.132	0.25
522	ENSDARG00000037895	ramp2	receptor (G protein-coupled) activity modifying protein 2	1	0.046750486	-0.26139351	0.075	0.175
523	ENSDARG00000027529	hmox1a	heme oxygenase 1a	1	0.867762815	-0.261490326	0.151	0.134
524	ENSDARG00000016889	eif3g	eukaryotic translation initiation factor 3, subunit G	1	0.176349716	-0.26169694	0.943	0.777
525	ENSDARG00000104674	cct2	chaperonin containing TCP1, subunit 2 (beta)	1	0.086001272	-0.26173205	0.981	0.78
526	ENSDARG00000054271	cdkn1bb	cyclin-dependent kinase inhibitor 1Bb	1	0.277196482	-0.261740732	0.509	0.476
527	ENSDARG00000005513	naca	nascent polypeptide associated complex subunit alpha	1	0.000647299	-0.261832688	1	0.996
528	ENSDARG00000089645	si:ch1073-406l10.2	si:ch1073-406l10.2	1	0.347999714	-0.26210991	0.075	0.108
529	ENSDARG00000020261	rab2a	RAB2A, member RAS oncogene family	1	0.080241293	-0.262168884	0.83	0.697
530	ENSDARG00000075468	vwa1	von Willebrand factor A domain containing 1	1	0.005768871	-0.262181348	0	0.127
531	ENSDARG00000102748	CABZ01074745.1	deoxyuridine 5'-triphosphate nucleotidohydrolase-like [Source:NCBI gene;Acc:110438480]	1	0.319498972	-0.263297974	0.113	0.148
532	ENSDARG00000035993	sumo3b	small ubiquitin like modifier 3b	1	0.535515515	-0.263382904	0.34	0.302
533	ENSDARG00000034368	hexb	hexosaminidase B (beta polypeptide)	1	0.074949509	-0.263454105	0.245	0.299
534	ENSDARG00000041203	drap1	DR1-associated protein 1 (negative cofactor 2 alpha)	1	0.157468274	-0.263935444	0.491	0.422
535	ENSDARG00000005423	pgam1a	phosphoglycerate mutase 1a	1	0.456488076	-0.264114417	0.981	0.764
536	ENSDARG00000014793	ehd1b	EH-domain containing 1b	1	0.09944318	-0.264732435	0.208	0.265
537	ENSDARG00000044562	cycsb	cytochrome c, somatic b	1	0.276472395	-0.26505455	1	0.852
538	ENSDARG00000103322	si:ch73-347e22.8	si:ch73-347e22.8	1	0.0131392	-0.265373232	0	0.105
539	ENSDARG00000061841	tiparp	TCDD-inducible poly(ADP-ribose) polymerase	1	0.029749652	-0.266089966	0.245	0.321
540	ENSDARG00000101979	eps8l3a	EPS8-like 3a	1	0.191706889	-0.266515545	0.132	0.18
541	ENSDARG00000042708	tuba8l	tubulin, alpha 8 like	1	0.92561901	-0.266591071	0.906	0.695
542	ENSDARG00000071021	papss2a	3'-phosphoadenosine 5'-phosphosulfate synthase 2a	1	0.178841043	-0.266678316	0.17	0.224
543	ENSDARG00000015263	adma	adrenomedullin a	1	0.251964145	-0.266784486	0.34	0.239
544	ENSDARG00000004906	stip1	stress-induced phosphoprotein 1	1	0.079766495	-0.266820168	0.472	0.446
545	ENSDARG00000016754	tbca	tubulin cofactor a	1	0.104867898	-0.267690985	0.66	0.558
546	ENSDARG00000013979	ndfip1	Nedd4 family interacting protein 1	1	0.01886801	-0.267843982	0.34	0.415
547	ENSDARG00000018757	klf5l	Kruppel-like factor 5 like	1	0.003796791	-0.268063822	0.038	0.188
548	ENSDARG00000008243	cct8	chaperonin containing TCP1, subunit 8 (theta)	1	0.084801241	-0.269840092	0.887	0.705
549	ENSDARG00000034670	ube2e2	ubiquitin-conjugating enzyme E2E 2	1	0.002424414	-0.270495197	0.075	0.241
550	ENSDARG00000013655	tpd52l2b	tpd52 like 2b	1	0.013111817	-0.271570014	0.226	0.344
551	ENSDARG00000008803	marcksb	myristoylated alanine-rich protein kinase C substrate b	1	0.033260093	-0.272187217	0.075	0.176
552	ENSDARG00000013670	hyou1	hypoxia up-regulated 1	1	0.001455188	-0.272576891	0.075	0.252
553	ENSDARG00000043631	bcas2	BCAS2 pre-mRNA processing factor	1	0.060899189	-0.272853516	0.434	0.431
554	ENSDARG00000018820	flncb	filamin C, gamma b (actin binding protein 280)	1	0.156966633	-0.273031046	0.075	0.133
555	ENSDARG00000071586	tgfbi	transforming growth factor, beta-induced	1	0.198468298	-0.273765577	0.057	0.106
556	ENSDARG00000039142	arpc5a	actin related protein 2/3 complex, subunit 5A	1	0.494602316	-0.273772977	0.585	0.432
557	ENSDARG00000034211	capn2l	calpain 2, (m/II) large subunit, like	1	0.01353107	-0.273991486	0.019	0.132
558	ENSDARG00000012078	meis1b	Meis homeobox 1 b	1	0.0056817	-0.274077369	0.038	0.178
559	ENSDARG00000074790	rab5if	RAB5 interacting factor	1	0.110963639	-0.275808571	0.491	0.468
560	ENSDARG00000099749	ube2d2l	ubiquitin-conjugating enzyme E2D 2 (UBC4/5 homolog, yeast), like	1	0.691473941	-0.275822758	0.811	0.537
561	ENSDARG00000091280	si:ch211-66k16.27	si:ch211-66k16.27	1	0.111053334	-0.276142795	0.283	0.32
562	ENSDARG00000090899	sycn.3	syncollin, tandem duplicate 3	1	0.040203422	-0.276288677	0.151	0.07
563	ENSDARG00000013250	tars	threonyl-tRNA synthetase [Source:ZFIN;Acc:ZDB-GENE-041010-218]	1	0.39061764	-0.276525543	0.585	0.454
564	ENSDARG00000039150	lgmn	legumain	1	0.233105248	-0.276968833	0.377	0.247
565	ENSDARG00000015015	tspan18b	tetraspanin 18b	1	0.033286157	-0.277174302	0.038	0.133
566	ENSDARG00000052178	eif2s1b	eukaryotic translation initiation factor 2, subunit 1 alpha b	1	0.071177503	-0.27718007	0.736	0.581
567	ENSDARG00000035559	tp53	tumor protein p53	1	0.016712853	-0.27731432	0.208	0.314
568	ENSDARG00000092693	tpt1	tumor protein, translationally-controlled 1	1	5.63E-05	-0.277565598	1	0.998
569	ENSDARG00000042667	klf2a	Kruppel-like factor 2a	1	0.010838746	-0.277588875	0	0.11
570	ENSDARG00000007241	mycb	MYC proto-oncogene, bHLH transcription factor b	1	0.056620023	-0.277647144	0.151	0.239
571	ENSDARG00000104372	gnb1b	guanine nucleotide binding protein (G protein), beta polypeptide 1b	1	0.21738875	-0.278225084	0.925	0.729
572	ENSDARG00000104011	rps17	ribosomal protein S17	1	9.01E-05	-0.278446447	1	0.981
573	ENSDARG00000031678	col5a2a	collagen, type V, alpha 2a	1	0.010391198	-0.279204781	0.019	0.139
574	ENSDARG00000037229	denr	density-regulated protein	1	0.178124895	-0.279687313	0.509	0.462
575	ENSDARG00000098108	dusp2	dual specificity phosphatase 2	1	0.010274331	-0.279760963	0.019	0.139
576	ENSDARG00000000002	ccdc80	coiled-coil domain containing 80	1	0.001906967	-0.279878182	0	0.155
577	ENSDARG00000014817	ranbp1	RAN binding protein 1	1	0.601347829	-0.280774142	0.774	0.578
578	ENSDARG00000039832	gsta.2	glutathione S-transferase, alpha tandem duplicate 2	1	0.079342756	-0.281287376	0.038	0.109
579	ENSDARG00000031511	psmb2	proteasome 20S subunit beta 2	1	0.123572207	-0.281526683	0.679	0.571
580	ENSDARG00000102482	zgc:165573	zgc:165573	1	0.217702625	-0.281883519	0.377	0.367
581	ENSDARG00000015552	phactr4a	phosphatase and actin regulator 4a	1	0.971314915	-0.281942303	0.528	0.376
582	ENSDARG00000015228	ero1a	endoplasmic reticulum oxidoreductase alpha	1	0.004589834	-0.282661903	0.038	0.187
583	ENSDARG00000057854	sap18	Sin3A-associated protein	1	0.150457	-0.283746127	0.698	0.547
584	ENSDARG00000104636	si:dkey-112a7.4	si:dkey-112a7.4	1	0.076957784	-0.283878124	0.321	0.361
585	ENSDARG00000024278	adh8b	alcohol dehydrogenase 8b	1	0.025748546	-0.283945209	0.132	0.237
586	ENSDARG00000024116	vamp8	vesicle-associated membrane protein 8 (endobrevin)	1	0.023836194	-0.284700612	0.075	0.184
587	ENSDARG00000018637	sec61g	SEC61 translocon gamma subunit	1	0.005757299	-0.284867367	1	0.985
588	ENSDARG00000076667	ccng1	cyclin G1	1	0.171805013	-0.284884446	1	0.875
589	ENSDARG00000070822	cnp	2',3'-cyclic nucleotide 3' phosphodiesterase	1	0.002446361	-0.285245949	0.075	0.243
590	ENSDARG00000100826	hif1al	hypoxia inducible factor 1 subunit alpha, like	1	0.227637474	-0.285385928	0.358	0.346
591	ENSDARG00000016918	ace2	angiotensin I converting enzyme 2	1	0.010641318	-0.28550774	0	0.11
592	ENSDARG00000054290	acin1a	apoptotic chromatin condensation inducer 1a	1	0.365361054	-0.28558398	0.66	0.519
593	ENSDARG00000002298	ankrd22	ankyrin repeat domain 22	1	0.065612727	-0.285643455	0.189	0.268
594	ENSDARG00000061173	st14a	suppression of tumorigenicity 14a	1	0.000556639	-0.285669919	0.019	0.211
595	ENSDARG00000032606	sept8a	septin 8a	1	0.00155169	-0.286509174	0.075	0.25
596	ENSDARG00000018966	cyb5r1	cytochrome b5 reductase 1	1	0.034180781	-0.286863879	0.226	0.314
597	ENSDARG00000016443	eif3c	eukaryotic translation initiation factor 3, subunit C	1	0.049161102	-0.287048331	0.755	0.656
598	ENSDARG00000036577	atp6v0cb	ATPase H+ transporting V0 subunit cb	1	0.053527971	-0.287469116	0.038	0.12
599	ENSDARG00000075369	nck1b	NCK adaptor protein 1b	1	0.10832298	-0.28770004	0.245	0.291
600	ENSDARG00000103720	zgc:162730	zgc:162730	1	0.959807418	-0.288052873	0.981	0.834
601	ENSDARG00000021806	zfp36l2	zinc finger protein 36, C3H type-like 2	1	0.017408346	-0.288713488	0.132	0.25
602	ENSDARG00000056239	tmem45b	transmembrane protein 45B	1	0.001951707	-0.288979663	0.019	0.181
603	ENSDARG00000062129	mxra8b	matrix-remodelling associated 8b	1	0.109907703	-0.289135258	0.057	0.122
604	ENSDARG00000059360	srsf3b	serine and arginine rich splicing factor 3b	1	0.119416382	-0.290218746	0.849	0.683
605	ENSDARG00000030465	tmem263	transmembrane protein 263	1	0.000809386	-0.290780618	0.094	0.283
606	ENSDARG00000019062	arpc5b	actin related protein 2/3 complex, subunit 5B	1	0.069576171	-0.29087741	0.321	0.358
607	ENSDARG00000007708	nsa2	NSA2 ribosome biogenesis homolog (S. cerevisiae)	1	0.232279139	-0.290931115	0.981	0.923
608	ENSDARG00000100446	si:ch211-286o17.1	si:ch211-286o17.1	1	0.009705455	-0.291019124	0	0.113
609	ENSDARG00000057853	atp6v0ca	ATPase H+ transporting V0 subunit ca	1	0.698474296	-0.291725408	0.906	0.707
610	ENSDARG00000104701	map7d1b	MAP7 domain containing 1b	1	0.008694726	-0.291868857	0.057	0.191
611	ENSDARG00000059247	tmem54a	transmembrane protein 54a	1	0.001076628	-0.292983422	0.019	0.195
612	ENSDARG00000031100	ivns1abpa	influenza virus NS1A binding protein a	1	0.004630279	-0.292985952	0.113	0.264
613	ENSDARG00000099306	zgc:175088	zgc:175088	1	0.812056667	-0.293212319	0.302	0.255
614	ENSDARG00000006514	her6	hairy-related 6	1	0.088059618	-0.29392284	0.075	0.151
615	ENSDARG00000052150	pbx4	pre-B-cell leukemia transcription factor 4	1	0.011307875	-0.294255593	0.151	0.271
616	ENSDARG00000021140	pabpc1b	poly A binding protein, cytoplasmic 1 b	1	0.000873605	-0.294327933	0.019	0.2
617	ENSDARG00000105562	si:dkey-23i12.7	si:dkey-23i12.7	1	0.070930365	-0.294345113	0.075	0.16
618	ENSDARG00000024844	max	myc associated factor X	1	0.023334812	-0.294356155	0.34	0.408
619	ENSDARG00000021343	wsb1	WD repeat and SOCS box containing 1	1	0.009231548	-0.294508804	0.245	0.363
620	ENSDARG00000076568	sec61b	SEC61 translocon beta subunit	1	0.011179429	-0.294598099	1	0.892
621	ENSDARG00000054272	caprin1b	cell cycle associated protein 1b	1	0.27168889	-0.294840452	0.679	0.517
622	ENSDARG00000053912	fbl	fibrillarin	1	0.316741554	-0.295832553	0.774	0.463
623	ENSDARG00000013078	ywhaba	tyrosine 3-monooxygenase/tryptophan 5-monooxygenase activation protein, beta polypeptide a	1	0.00543903	-0.296206065	1	0.864
624	ENSDARG00000045367	tuba1b	tubulin, alpha 1b	1	0.01684254	-0.2964133	0.094	0.218
625	ENSDARG00000027063	arpc1b	actin related protein 2/3 complex, subunit 1B	1	0.021738903	-0.296493622	0.038	0.144
626	ENSDARG00000093022	selenoh	selenoprotein H	1	0.077205877	-0.29666331	0.302	0.361
627	ENSDARG00000055381	bambia	BMP and activin membrane-bound inhibitor (Xenopus laevis) homolog a	1	0.003561928	-0.296730646	0.075	0.232
628	ENSDARG00000061242	tuft1a	tuftelin 1a	1	0.004581507	-0.296827508	0.057	0.208
629	ENSDARG00000071670	tma7	translation machinery associated 7 homolog	1	0.0313123	-0.29748801	0.981	0.82
630	ENSDARG00000077811	sox11a	SRY-box transcription factor 11a	1	0.004670139	-0.297704025	0.019	0.161
631	ENSDARG00000086842	dap1b	death associated protein 1b	1	0.432079073	-0.297966986	0.962	0.673
632	ENSDARG00000035678	zgc:91910	zgc:91910	1	0.022176385	-0.298270412	0.585	0.542
633	ENSDARG00000029818	srsf5a	serine and arginine rich splicing factor 5a	1	0.027299484	-0.299888046	0.943	0.809
634	ENSDARG00000069013	prdx4	peroxiredoxin 4	1	0.13095039	-0.300987834	0.585	0.489
635	ENSDARG00000025757	tspan35	tetraspanin 35	1	0.183564861	-0.302212357	0.057	0.109
636	ENSDARG00000100515	dusp1	dual specificity phosphatase 1	1	0.575626588	-0.302238746	0.547	0.457
637	ENSDARG00000068996	hist2h2l	histone 2, H2, like	1	0.257546319	-0.302484448	0.358	0.372
638	ENSDARG00000103032	rap2b	RAP2B, member of RAS oncogene family	1	0.000338175	-0.302555723	0.094	0.305
639	ENSDARG00000069708	cdc34a	cell division cycle 34 homolog (S. cerevisiae) a	1	0.234348791	-0.303607434	0.151	0.192
640	ENSDARG00000019924	cmpk	cytidylate kinase	1	0.037291479	-0.303649291	0.547	0.526
641	ENSDARG00000037000	fkbp11	FKBP prolyl isomerase 11	1	0.155473842	-0.303876966	0.132	0.191
642	ENSDARG00000019362	ptbp1a	polypyrimidine tract binding protein 1a	1	0.016773855	-0.303892994	0.245	0.341
643	ENSDARG00000037861	slc2a3b	solute carrier family 2 member 3b	1	0.051669433	-0.304092225	0.057	0.148
644	ENSDARG00000021257	eif3d	eukaryotic translation initiation factor 3, subunit D	1	0.07088235	-0.304170586	0.962	0.768
645	ENSDARG00000014571	ctnnb1	catenin (cadherin-associated protein), beta 1	1	0.089673717	-0.304315267	0.679	0.606
646	ENSDARG00000042322	si:dkey-177p2.6	si:dkey-177p2.6	1	0.086894129	-0.304723977	0.434	0.44
647	ENSDARG00000006399	ywhae1	tyrosine 3-monooxygenase/tryptophan 5-monooxygenase activation protein, epsilon polypeptide 1	1	0.033984885	-0.305010001	0.925	0.759
648	ENSDARG00000098574	srsf11	serine and arginine rich splicing factor 11	1	0.010860918	-0.305105709	0.321	0.41
649	ENSDARG00000099281	si:dkey-112e7.2	si:dkey-112e7.2	1	0.066443931	-0.305143181	0.472	0.449
650	ENSDARG00000045929	oaz2a	ornithine decarboxylase antizyme 2a	1	0.002861327	-0.3052146	0	0.145
651	ENSDARG00000038030	rbx1	ring-box 1, E3 ubiquitin protein ligase	1	0.007133672	-0.305245926	0.943	0.79
652	ENSDARG00000014626	dlx3b	distal-less homeobox 3b	1	0.003702754	-0.305738753	0	0.138
653	ENSDARG00000015123	dnase1l4.1	deoxyribonuclease 1 like 4, tandem duplicate 1	1	0.00716975	-0.305973854	0.019	0.15
654	ENSDARG00000010481	bzw1a	basic leucine zipper and W2 domains 1a	1	0.445290362	-0.307594289	0.736	0.588
655	ENSDARG00000001870	atp1a1a.4	ATPase Na+/K+ transporting subunit alpha 1a, tandem duplicate 4	1	0.03378308	-0.307843251	0.038	0.132
656	ENSDARG00000068401	yap1	Yes-associated protein 1	1	0.134021512	-0.308330486	0.264	0.293
657	ENSDARG00000071658	ywhag2	3-monooxygenase/tryptophan 5-monooxygenase activation protein, gamma polypeptide 2	1	0.037894087	-0.30861497	0.057	0.152
658	ENSDARG00000037998	flot1b	flotillin 1b	1	0.386161455	-0.308872036	0.887	0.6
659	ENSDARG00000014577	rhpn2	rhophilin, Rho GTPase binding protein 2	1	0.472575172	-0.308958212	0.377	0.328
660	ENSDARG00000038754	plk3	polo-like kinase 3 (Drosophila)	1	0.006208395	-0.308964534	0.113	0.257
661	ENSDARG00000074287	sptlc2b	serine palmitoyltransferase, long chain base subunit 2b	1	0.014188679	-0.309465046	0.226	0.343
662	ENSDARG00000044902	atp2b2	ATPase plasma membrane Ca2+ transporting 2	1	0.005157297	-0.309555145	0.189	0.329
663	ENSDARG00000068978	glo1	glyoxalase 1	1	0.029624523	-0.310359268	0.868	0.712
664	ENSDARG00000017676	mmp2	matrix metallopeptidase 2	1	0.012347753	-0.310607844	0.019	0.134
665	ENSDARG00000013087	ndrg3a	ndrg family member 3a	1	0.002556549	-0.310609274	0.057	0.218
666	ENSDARG00000103929	ildr1a	immunoglobulin-like domain containing receptor 1a	1	0.119697379	-0.31094077	0.132	0.194
667	ENSDARG00000091656	lsm8	LSM8 homolog, U6 small nuclear RNA associated	1	0.561034606	-0.311055832	0.585	0.431
668	ENSDARG00000019601	col12a1b	collagen, type XII, alpha 1b	1	0.007352449	-0.312023211	0	0.12
669	ENSDARG00000040284	si:dkey-79d12.5	si:dkey-79d12.5	1	0.037019895	-0.312186594	0.283	0.351
670	ENSDARG00000102750	cdh1	cadherin 1, type 1, E-cadherin (epithelial)	1	0.083906066	-0.312391577	0.811	0.464
671	ENSDARG00000008867	rap1b	RAP1B, member of RAS oncogene family	1	0.285439991	-0.312963939	0.849	0.671
672	ENSDARG00000076799	rnd3a	Rho family GTPase 3a	1	0.00447782	-0.313789005	0.057	0.205
673	ENSDARG00000037009	banf1	BAF nuclear assembly factor 1	1	0.197246487	-0.314848888	0.642	0.532
674	ENSDARG00000005162	tpm3	tropomyosin 3	1	0.967729164	-0.314915742	0.962	0.834
675	ENSDARG00000014591	ilf2	interleukin enhancer binding factor 2	1	0.127987321	-0.314923901	0.83	0.617
676	ENSDARG00000074340	serf2	small EDRK-rich factor 2	1	0.012121285	-0.315330768	0.962	0.868
677	ENSDARG00000021366	fbp1a	fructose-1,6-bisphosphatase 1a	1	0.002460462	-0.315611384	0.019	0.175
678	ENSDARG00000103057	zfhx3	zinc finger homeobox 3	1	0.001136112	-0.316670653	0.057	0.237
679	ENSDARG00000103735	elovl1b	ELOVL fatty acid elongase 1b	1	0.913603513	-0.316964705	0.623	0.45
680	ENSDARG00000010873	DDX17	si:dkey-156n14.5 [Source:ZFIN;Acc:ZDB-GENE-030131-18]	1	0.000242993	-0.317474156	0.094	0.307
681	ENSDARG00000099313	naga	N-acetylgalactosaminidase, alpha	1	0.003948776	-0.317562142	0.057	0.21
682	ENSDARG00000059367	mfap2	microfibril associated protein 2	1	0.024510289	-0.317908559	0.038	0.141
683	ENSDARG00000042953	cyp2n13	cytochrome P450, family 2, subfamily N, polypeptide 13	1	0.398890386	-0.317994139	0.226	0.231
684	ENSDARG00000055868	rsl1d1	ribosomal L1 domain containing 1	1	0.319910538	-0.318335943	0.491	0.427
685	ENSDARG00000013721	g6pca.2	glucose-6-phosphatase a, catalytic subunit, tandem duplicate 2	1	0.594601769	-0.318364939	0.189	0.191
686	ENSDARG00000044573	cdc42	cell division cycle 42	1	0.338644132	-0.318406516	0.755	0.559
687	ENSDARG00000018425	ddx61	DEAD (Asp-Glu-Ala-Asp) box helicase 61	1	0.01366362	-0.319099517	0.623	0.596
688	ENSDARG00000011648	snrpd1	small nuclear ribonucleoprotein D1 polypeptide	1	0.174882625	-0.319375893	0.774	0.624
689	ENSDARG00000006092	rad21a	RAD21 cohesin complex component a	1	0.022706108	-0.319718806	0.396	0.429
690	ENSDARG00000051886	ankrd11	ankyrin repeat domain 11	1	0.004730199	-0.319879702	0.189	0.323
691	ENSDARG00000036074	cebpa	CCAAT enhancer binding protein alpha	1	0.108686583	-0.32012105	0.321	0.347
692	ENSDARG00000012388	cox4i1l	cytochrome c oxidase subunit 4I1, like	1	0.01626792	-0.320869392	0.094	0.216
693	ENSDARG00000042933	bloc1s6	biogenesis of lysosomal organelles complex-1, subunit 6, pallidin	1	0.034753209	-0.322050949	0.17	0.266
694	ENSDARG00000043821	klf7b	Kruppel-like factor 7b	1	0.00417563	-0.322386964	0.132	0.28
695	ENSDARG00000094695	si:dkey-204f11.64	si:dkey-204f11.64	1	0.470132578	-0.322902993	0.377	0.333
696	ENSDARG00000026712	rab5c	RAB5C, member RAS oncogene family	1	0.046578959	-0.323167122	0.642	0.538
697	ENSDARG00000002271	zfand5b	zinc finger, AN1-type domain 5b	1	0.160631792	-0.323372783	0.566	0.484
698	ENSDARG00000016830	rimkla	ribosomal modification protein rimK-like family member A	1	0.000271944	-0.323959068	0.019	0.227
699	ENSDARG00000025348	igfbp5b	insulin-like growth factor binding protein 5b	1	0.019441548	-0.32432732	0.019	0.122
700	ENSDARG00000056438	her9	hairy-related 9	1	0.042273462	-0.324566847	0.075	0.169
701	ENSDARG00000032866	erh	ERH mRNA splicing and mitosis factor	1	0.023505366	-0.324569967	0.868	0.731
702	ENSDARG00000068732	spry4	sprouty homolog 4 (Drosophila)	1	0.000790344	-0.324702032	0.038	0.225
703	ENSDARG00000104458	rnasekb	ribonuclease, RNase K b	1	0.001982615	-0.325190932	0	0.154
704	ENSDARG00000078322	col12a1a	collagen, type XII, alpha 1a	1	0.130255467	-0.325603161	0.358	0.21
705	ENSDARG00000003032	eif4a1b	eukaryotic translation initiation factor 4A1B	1	0.011748386	-0.32567109	0.906	0.788
706	ENSDARG00000056026	tprg1	tumor protein p63 regulated 1	1	0.03971969	-0.325686505	0.094	0.193
707	ENSDARG00000068177	pak2a	p21 protein (Cdc42/Rac)-activated kinase 2a	1	0.002078022	-0.326387866	0.057	0.223
708	ENSDARG00000101914	metrnla	meteorin like, glial cell differentiation regulator a	1	0.085591511	-0.32654893	0.189	0.249
709	ENSDARG00000035676	ptp4a2b	protein tyrosine phosphatase 4A2b	1	0.030104088	-0.326963019	0.547	0.517
710	ENSDARG00000101135	si:dkey-85k7.7	si:dkey-85k7.7	1	0.00359059	-0.327027244	0.038	0.194
711	ENSDARG00000038068	ddx5	DEAD (Asp-Glu-Ala-Asp) box helicase 5	1	0.054824585	-0.327107772	1	0.865
712	ENSDARG00000090552	si:dkey-7j14.6	si:dkey-7j14.6	1	0.725016795	-0.327190638	0.755	0.503
713	ENSDARG00000070922	cnbpb	CCHC-type zinc finger, nucleic acid binding protein b	1	0.173363403	-0.327273682	0.906	0.736
714	ENSDARG00000036675	hnrnpa1b	heterogeneous nuclear ribonucleoprotein A1b	1	0.04625098	-0.32732267	0.566	0.532
715	ENSDARG00000032868	pde4ba	phosphodiesterase 4B, cAMP-specific a	1	0.028610855	-0.327436999	0.189	0.293
716	ENSDARG00000104795	cxcl8a	chemokine (C-X-C motif) ligand 8a	1	0.058477154	-0.327590108	0.302	0.178
717	ENSDARG00000089413	mbpb	myelin basic protein b	1	0.00018214	-0.327735477	0.038	0.257
718	ENSDARG00000103342	wu:fa56d06	wu:fa56d06	1	0.034330206	-0.328713536	0.019	0.107
719	ENSDARG00000022995	clic4	chloride intracellular channel 4	1	0.002031778	-0.328953256	0.094	0.268
720	ENSDARG00000001452	adam8a	ADAM metallopeptidase domain 8a	1	0.024187008	-0.329030561	0.038	0.142
721	ENSDARG00000054063	arpc4	actin related protein 2/3 complex, subunit 4	1	0.086113017	-0.329204977	0.509	0.466
722	ENSDARG00000019845	pdlim1	PDZ and LIM domain 1 (elfin)	1	0.003426044	-0.329803705	0.132	0.29
723	ENSDARG00000070545	top1l	DNA topoisomerase I, like	1	0.030155897	-0.330157858	0.321	0.376
724	ENSDARG00000011876	ednraa	endothelin receptor type Aa	1	0.015922397	-0.330983722	0.019	0.128
725	ENSDARG00000013847	egfra	epidermal growth factor receptor a (erythroblastic leukemia viral (v-erb-b) oncogene homolog, avian)	1	0.000150108	-0.331123987	0	0.217
726	ENSDARG00000100712	si:dkey-19b23.12	si:dkey-19b23.12	1	0.008449833	-0.33145848	0	0.116
727	ENSDARG00000103483	litaf	lipopolysaccharide-induced TNF factor	1	0.065990156	-0.331698849	0.321	0.343
728	ENSDARG00000100729	tln1	talin 1	1	0.383482479	-0.332759447	0.434	0.371
729	ENSDARG00000035018	thy1	Thy-1 cell surface antigen	1	0.909227664	-0.333463463	0.113	0.099
730	ENSDARG00000056627	cxcl14	chemokine (C-X-C motif) ligand 14	1	0.114026319	-0.334623159	0.094	0.167
731	ENSDARG00000070047	rgs4	regulator of G protein signaling 4	1	0.039240795	-0.335465314	0.019	0.104
732	ENSDARG00000016484	dkc1	dyskeratosis congenita 1, dyskerin	1	0.158203228	-0.335761837	0.358	0.36
733	ENSDARG00000069065	btg3	B-cell translocation gene 3	1	0.008854419	-0.33592093	0.245	0.35
734	ENSDARG00000013576	gadd45bb	growth arrest and DNA-damage-inducible, beta b	1	0.689467119	-0.336911639	0.472	0.413
735	ENSDARG00000044356	tp63	tumor protein p63	1	0.008931912	-0.337450513	0	0.115
736	ENSDARG00000035326	nccrp1	P1, F-box associated domain containing	1	0.29152988	-0.337498346	0.755	0.508
737	ENSDARG00000003931	cndp2	carnosine dipeptidase 2	1	0.001798566	-0.337688156	0.038	0.205
738	ENSDARG00000077473	mych	myelocytomatosis oncogene homolog	1	0.048369048	-0.337972052	0.189	0.271
739	ENSDARG00000030896	foxq1a	forkhead box Q1a	1	0.010938791	-0.338232506	0	0.109
740	ENSDARG00000054864	aplp2	amyloid beta (A4) precursor-like protein 2	1	0.000137409	-0.340647497	0.075	0.3
741	ENSDARG00000045549	bik	BCL2 interacting killer	1	0.026440133	-0.340712093	0.057	0.161
742	ENSDARG00000061579	myo1cb	myosin Ic, paralog b	1	0.002257888	-0.34074605	0.151	0.318
743	ENSDARG00000056307	znf706	zinc finger protein 706	1	0.00424883	-0.341442809	0.717	0.661
744	ENSDARG00000013415	lmna	lamin A	1	0.098500197	-0.34174879	0.264	0.318
745	ENSDARG00000012244	ube2e3	ubiquitin-conjugating enzyme E2E 3 (UBC4/5 homolog, yeast)	1	0.063085559	-0.34330499	0.396	0.402
746	ENSDARG00000103672	cirbpa	cold inducible RNA binding protein a	1	0.998080148	-0.344141522	1	0.921
747	ENSDARG00000105644	zgc:172079	zgc:172079	1	0.020921794	-0.344223036	0.038	0.145
748	ENSDARG00000057484	srsf2a	serine and arginine rich splicing factor 2a	1	0.146597346	-0.344275753	0.755	0.553
749	ENSDARG00000040439	rsl24d1	ribosomal L24 domain containing 1	1	0.014425809	-0.344437136	1	0.957
750	ENSDARG00000028119	sumo3a	small ubiquitin like modifier 3a	1	0.346371629	-0.344708233	0.83	0.574
751	ENSDARG00000058328	lsm7	LSM7 homolog, U6 small nuclear RNA and mRNA degradation associated	1	0.155928737	-0.344762715	0.698	0.559
752	ENSDARG00000009443	zgc:92137	zgc:92137	1	0.372888029	-0.344795504	0.132	0.088
753	ENSDARG00000057698	ctsd	cathepsin D	1	0.32857975	-0.344886507	0.774	0.532
754	ENSDARG00000037965	srrm2	serine/arginine repetitive matrix 2	1	0.002592826	-0.346083666	0.321	0.43
755	ENSDARG00000090454	gnb1a	guanine nucleotide binding protein (G protein), beta polypeptide 1a	1	0.072541193	-0.346185656	0.868	0.688
756	ENSDARG00000019838	ugdh	UDP-glucose 6-dehydrogenase	1	0.001347206	-0.346568156	0.075	0.262
757	ENSDARG00000042544	degs2	delta(4)-desaturase, sphingolipid 2	1	0.000122338	-0.346759924	0	0.222
758	ENSDARG00000058094	ciarta	circadian associated repressor of transcription a	1	0.050134908	-0.346792506	0.283	0.334
759	ENSDARG00000061436	col6a2	collagen, type VI, alpha 2	1	0.06466433	-0.347362146	0.038	0.118
760	ENSDARG00000043102	lxn	latexin	1	0.053031191	-0.347552287	0.849	0.495
761	ENSDARG00000002790	ap2m1a	adaptor related protein complex 2 subunit mu 1a	1	0.056696315	-0.347575781	0.66	0.551
762	ENSDARG00000091111	si:ch211-15b10.6	si:ch211-15b10.6	1	0.359857315	-0.347617379	0.34	0.329
763	ENSDARG00000040432	klf2b	Kruppel-like factor 2b	1	0.017806293	-0.348748051	0.057	0.178
764	ENSDARG00000015422	ppil1	peptidylprolyl isomerase (cyclophilin)-like 1	1	0.000819668	-0.349192411	0.075	0.263
765	ENSDARG00000018562	cope	COPI coat complex subunit epsilon	1	0.007295197	-0.351190645	0.453	0.479
766	ENSDARG00000039452	hk1	hexokinase 1	1	0.001969626	-0.352251084	0.057	0.225
767	ENSDARG00000016238	arl6ip5b	ADP-ribosylation factor-like 6 interacting protein 5b	1	0.003002699	-0.352271244	0.132	0.29
768	ENSDARG00000104353	nop58	NOP58 ribonucleoprotein homolog (yeast)	1	0.760236575	-0.352584188	0.66	0.469
769	ENSDARG00000057026	ran	RAN, member RAS oncogene family	1	0.002252737	-0.352598128	1	0.946
770	ENSDARG00000028327	gmfb	glia maturation factor, beta	1	0.00126814	-0.352912284	0.302	0.427
771	ENSDARG00000102599	si:ch1073-392o20.2	si:ch1073-392o20.2	1	0.011227672	-0.353493646	0.34	0.401
772	ENSDARG00000077982	elf3	E74-like factor 3 (ets domain transcription factor, epithelial-specific )	1	0.119314098	-0.353632184	0.189	0.26
773	ENSDARG00000093313	ubb	ubiquitin B	1	0.955233066	-0.353740979	0.906	0.658
774	ENSDARG00000008936	sec11a	SEC11 homolog A, signal peptidase complex subunit	1	0.027003995	-0.354094296	0.491	0.472
775	ENSDARG00000037488	canx	calnexin	1	0.012755445	-0.354333382	0.774	0.632
776	ENSDARG00000009484	arf1	ADP-ribosylation factor 1	1	0.014876382	-0.355033297	0.566	0.531
777	ENSDARG00000102583	il4r.1	interleukin 4 receptor, tandem duplicate 1	1	0.1005894	-0.357847282	0.283	0.325
778	ENSDARG00000005112	cdh17	cadherin 17, LI cadherin (liver-intestine)	1	0.006155884	-0.358423567	0.038	0.176
779	ENSDARG00000067850	jund	JunD proto-oncogene, AP-1 transcription factor subunit	1	0.214062274	-0.358738442	0.547	0.485
780	ENSDARG00000026531	alcama	activated leukocyte cell adhesion molecule a	1	0.009806895	-0.359303994	0.038	0.164
781	ENSDARG00000016548	eif5b	eukaryotic translation initiation factor 5B	1	0.13366372	-0.359412006	0.774	0.588
782	ENSDARG00000102452	eif3ha	eukaryotic translation initiation factor 3, subunit H, a	1	0.00384409	-0.359968555	0.868	0.738
783	ENSDARG00000053047	eif2s2	eukaryotic translation initiation factor 2, subunit 2 beta	1	0.259529088	-0.360602603	1	0.835
784	ENSDARG00000100823	selenok	selenoprotein K	1	0.003152093	-0.361961263	0.396	0.467
785	ENSDARG00000051957	selenom	selenoprotein M	1	0.00045497	-0.362006556	0.038	0.237
786	ENSDARG00000021124	cfl1	cofilin 1	1	0.176530133	-0.362052197	1	0.921
787	ENSDARG00000015427	hdac1	histone deacetylase 1	1	0.11719783	-0.36381059	0.679	0.527
788	ENSDARG00000026801	stau2	staufen double-stranded RNA binding protein 2	1	0.01433221	-0.364854896	0.528	0.503
789	ENSDARG00000035308	grb10b	growth factor receptor-bound protein 10b	1	0.019695916	-0.364890211	0.132	0.245
790	ENSDARG00000011459	gsna	gelsolin a	1	0.000206466	-0.365271258	0.038	0.255
791	ENSDARG00000004261	tmed9	transmembrane p24 trafficking protein 9	1	0.009158912	-0.367459009	0.623	0.563
792	ENSDARG00000106873	LO018188.1	synaptopodin [Source:NCBI gene;Acc:100536545]	1	0.004251814	-0.367613263	0.019	0.162
793	ENSDARG00000098162	zgc:77748	zgc:77748	1	0.003158995	-0.368495867	0.019	0.169
794	ENSDARG00000016200	trib3	tribbles pseudokinase 3	1	0.053972299	-0.370193158	0.453	0.436
795	ENSDARG00000061187	cbx5	chromobox homolog 5 (HP1 alpha homolog, Drosophila)	1	0.006955447	-0.370240118	0.17	0.302
796	ENSDARG00000088590	pxna	paxillin a	1	0.008327118	-0.371346667	0.113	0.245
797	ENSDARG00000007323	chmp4bb	charged multivesicular body protein 4Bb	1	0.125656669	-0.371629013	0.698	0.562
798	ENSDARG00000021372	tob1b	transducer of ERBB2, 1b	1	0.652849428	-0.371765036	0.811	0.557
799	ENSDARG00000070386	krtcap2	keratinocyte associated protein 2	1	0.053026723	-0.371866619	0.642	0.528
800	ENSDARG00000032553	egln3	egl-9 family hypoxia-inducible factor 3	1	0.007878442	-0.372037358	0.264	0.381
801	ENSDARG00000014499	nutf2l	nuclear transport factor 2, like	1	0.002072054	-0.373083247	0.264	0.396
802	ENSDARG00000052061	col4a6	collagen, type IV, alpha 6	1	0.019452038	-0.373229235	0.019	0.123
803	ENSDARG00000104571	gadd45ab	growth arrest and DNA-damage-inducible, alpha, b	1	0.000975294	-0.373468524	0.132	0.313
804	ENSDARG00000056831	gng2	guanine nucleotide binding protein (G protein), gamma 2	1	0.005657118	-0.374449818	0.038	0.178
805	ENSDARG00000031164	tuba8l2	tubulin, alpha 8 like 2	1	0.346490389	-0.375058231	0.642	0.514
806	ENSDARG00000099624	chmp1b	chromatin modifying protein 1B	1	0.246168256	-0.375931678	0.755	0.605
807	ENSDARG00000103542	vegfaa	vascular endothelial growth factor Aa	1	0.135796972	-0.376697185	0.226	0.268
808	ENSDARG00000060113	znf395a	zinc finger protein 395a	1	0.01266728	-0.378071286	0.245	0.335
809	ENSDARG00000090697	eif3ea	eukaryotic translation initiation factor 3, subunit E, a	1	0.000457656	-0.378105571	0.906	0.841
810	ENSDARG00000056379	si:ch73-86n18.1	si:ch73-86n18.1	1	0.238699415	-0.379303802	0.302	0.301
811	ENSDARG00000030479	hmgb1b	high mobility group box 1b	1	0.13285128	-0.379395642	0.736	0.406
812	ENSDARG00000056481	vat1	vesicle amine transport 1	1	0.008323811	-0.379857537	0.038	0.168
813	ENSDARG00000100252	capzb	capping actin protein of muscle Z-line subunit beta	1	0.003621077	-0.380002561	0.868	0.747
814	ENSDARG00000030053	eef1db	eukaryotic translation elongation factor 1 delta b (guanine nucleotide exchange protein)	1	0.00100755	-0.380305382	0.962	0.838
815	ENSDARG00000023299	snu13b	SNU13 homolog, small nuclear ribonucleoprotein b (U4/U6.U5)	1	0.692045288	-0.381036713	0.811	0.585
816	ENSDARG00000003920	setb	SET nuclear proto-oncogene b	1	0.433633527	-0.38106635	0.887	0.661
817	ENSDARG00000099766	myl12.1	myosin, light chain 12, genome duplicate 1	1	0.00324396	-0.383709441	1	0.932
818	ENSDARG00000053129	carhsp1	calcium regulated heat stable protein 1	1	0.000235559	-0.384183071	0.057	0.272
819	ENSDARG00000068820	h2afva	H2A histone family, member Va [Source:ZFIN;Acc:ZDB-GENE-020717-1]	1	0.015041417	-0.384296541	0.358	0.414
820	ENSDARG00000019644	ldhba	lactate dehydrogenase Ba	1	0.207633727	-0.384328662	0.736	0.599
821	ENSDARG00000074749	abca12	ATP-binding cassette, sub-family A (ABC1), member 12	1	0.004110094	-0.384638649	0	0.136
822	ENSDARG00000043133	cldnf	claudin f	1	0.026458858	-0.384721729	0.019	0.114
823	ENSDARG00000093549	selenop	selenoprotein P	1	0.049215072	-0.386014701	0.849	0.462
824	ENSDARG00000043531	jun	Jun proto-oncogene, AP-1 transcription factor subunit	1	0.873823256	-0.386848293	1	0.838
825	ENSDARG00000052063	col4a5	collagen, type IV, alpha 5 (Alport syndrome)	1	0.182822995	-0.389242338	0.075	0.128
826	ENSDARG00000098635	irf2bp2b	interferon regulatory factor 2 binding protein 2b	1	0.003794948	-0.39099155	0.226	0.373
827	ENSDARG00000077372	tfr1b	transferrin receptor 1b	1	0.000630056	-0.391582812	0.226	0.388
828	ENSDARG00000074613	si:ch211-240l19.6	si:ch211-240l19.6	1	0.705635036	-0.391915704	0.132	0.105
829	ENSDARG00000055504	si:ch211-212k18.7	si:ch211-212k18.7	1	0.433701834	-0.392183867	0.491	0.404
830	ENSDARG00000009040	si:ch73-141c7.1	si:ch73-141c7.1	1	0.177329453	-0.392881488	0.245	0.274
831	ENSDARG00000089302	hnrnpa0a	heterogeneous nuclear ribonucleoprotein A0a	1	0.011038306	-0.39300358	0.377	0.434
832	ENSDARG00000042934	ctgfa	connective tissue growth factor a [Source:ZFIN;Acc:ZDB-GENE-030131-102]	1	0.023232556	-0.393682755	0.038	0.147
833	ENSDARG00000041607	eif4ebp3l	eukaryotic translation initiation factor 4E binding protein 3, like	1	0.132139426	-0.394444714	0.472	0.447
834	ENSDARG00000039490	pitpnaa	phosphatidylinositol transfer protein, alpha a	1	0.018764066	-0.39500107	0.34	0.398
835	ENSDARG00000092033	si:dkey-239h2.3	si:dkey-239h2.3	1	0.027231494	-0.397666644	0.151	0.254
836	ENSDARG00000053979	chmp2a	charged multivesicular body protein 2A	1	0.03505834	-0.397668143	0.774	0.649
837	ENSDARG00000035890	fuca1.1	alpha-L-fucosidase 1, tandem duplicate 1	1	0.009641849	-0.397795912	0.472	0.231
838	ENSDARG00000027590	2-Sep	septin 2	1	0.058721427	-0.398942094	0.264	0.319
839	ENSDARG00000015557	zgc:100829	zgc:100829	1	0.000188694	-0.400042559	0.038	0.256
840	ENSDARG00000032639	cd36	CD36 molecule (thrombospondin receptor)	1	0.017233381	-0.400745785	0.019	0.126
841	ENSDARG00000018174	gnai2a	guanine nucleotide binding protein (G protein), alpha inhibiting activity polypeptide 2a	1	0.008378389	-0.400976002	0.585	0.529
842	ENSDARG00000033175	snrpe	small nuclear ribonucleoprotein polypeptide E	1	0.021910147	-0.401932045	0.811	0.69
843	ENSDARG00000100223	gpa33a	glycoprotein A33 (transmembrane), paralog a	1	0.001805664	-0.402736753	0.038	0.206
844	ENSDARG00000020504	h3f3b.1	H3 histone, family 3A	1	0.807758943	-0.403035038	0.962	0.765
845	ENSDARG00000087897	h2afy2	H2A histone family, member Y2 [Source:ZFIN;Acc:ZDB-GENE-050913-114]	1	0.003249706	-0.40310853	0.264	0.394
846	ENSDARG00000052674	csnk1a1	casein kinase 1, alpha 1	1	0.000925398	-0.404741902	0.736	0.661
847	ENSDARG00000026611	socs3b	suppressor of cytokine signaling 3b	1	0.05896389	-0.404979234	0.321	0.372
848	ENSDARG00000026165	col11a1a	collagen, type XI, alpha 1a	1	0.029080876	-0.405016002	0.019	0.112
849	ENSDARG00000002509	zgc:153911	zgc:153911	1	0.002606221	-0.405881352	0.038	0.197
850	ENSDARG00000055129	pim3	Pim-3 proto-oncogene, serine/threonine kinase	1	0.000113462	-0.407444082	0.038	0.267
851	ENSDARG00000036080	cd81a	CD81 molecule a	1	0.005639962	-0.407928566	0.943	0.547
852	ENSDARG00000099664	selenof	selenoprotein F	1	0.000453735	-0.408177708	0.736	0.707
853	ENSDARG00000092115	eif4a1a	eukaryotic translation initiation factor 4A1A	1	0.156351356	-0.408199753	0.962	0.786
854	ENSDARG00000099448	sh3d21	SH3 domain containing 21	1	0.000613726	-0.410037962	0.057	0.251
855	ENSDARG00000042018	fhl2a	four and a half LIM domains 2a	1	0.013019611	-0.411207464	0	0.105
856	ENSDARG00000070019	taf15	TAF15 RNA polymerase II, TATA box binding protein (TBP)-associated factor	1	0.000288548	-0.411485347	0.245	0.412
857	ENSDARG00000008292	eif2s3	eukaryotic translation initiation factor 2, subunit 3 gamma	1	0.001820754	-0.411625031	0.925	0.821
858	ENSDARG00000009001	pdia6	protein disulfide isomerase family A, member 6	1	0.031943209	-0.41247083	0.302	0.35
859	ENSDARG00000063177	manf	mesencephalic astrocyte-derived neurotrophic factor	1	0.009936108	-0.41435361	0.396	0.44
860	ENSDARG00000105223	pmp22a	peripheral myelin protein 22a	1	0.207883319	-0.414764083	0.415	0.258
861	ENSDARG00000036161	hnrnpa0l	heterogeneous nuclear ribonucleoprotein A0, like	1	0.001553798	-0.415395613	1	0.932
862	ENSDARG00000090190	bcam	basal cell adhesion molecule (Lutheran blood group)	1	0.002429724	-0.416141003	0.038	0.198
863	ENSDARG00000071403	oaz1a	ornithine decarboxylase antizyme 1a	1	0.000905053	-0.416418149	1	0.884
864	ENSDARG00000009534	wls	Wnt ligand secretion mediator	1	0.000108423	-0.417230771	0.038	0.268
865	ENSDARG00000015722	kctd5a	potassium channel tetramerization domain containing 5a	1	0.001662146	-0.417487489	0.283	0.411
866	ENSDARG00000056090	capza1b	capping actin protein of muscle Z-line subunit alpha 1b	1	0.002396239	-0.419058237	0.679	0.622
867	ENSDARG00000015709	hsd17b12a	hydroxysteroid (17-beta) dehydrogenase 12a	1	0.01816947	-0.419297537	0.113	0.229
868	ENSDARG00000062590	pleca	plectin a	1	0.006095192	-0.420014685	0.151	0.286
869	ENSDARG00000028507	itgb4	integrin, beta 4	1	0.001099558	-0.420660051	0	0.169
870	ENSDARG00000070057	si:dkey-69o16.5	si:dkey-69o16.5	1	0.013385963	-0.421849325	0.038	0.156
871	ENSDARG00000006207	gpx1b	glutathione peroxidase 1b	1	0.154300972	-0.421971009	0.151	0.21
872	ENSDARG00000019815	fn1a	fibronectin 1a	1	0.008409454	-0.422037043	0.019	0.144
873	ENSDARG00000105037	snrpf	small nuclear ribonucleoprotein polypeptide F	1	0.04123285	-0.422302766	0.925	0.704
874	ENSDARG00000018787	efna1b	ephrin-A1b	1	0.125062672	-0.422987429	0.377	0.365
875	ENSDARG00000054155	pcna	proliferating cell nuclear antigen	1	0.527111735	-0.423504947	0.283	0.269
876	ENSDARG00000043976	etf1b	eukaryotic translation termination factor 1b	1	0.000259623	-0.423549876	0.604	0.632
877	ENSDARG00000075718	rpz5	rapunzel 5	1	0.004311891	-0.425753629	0.075	0.226
878	ENSDARG00000104279	appa	amyloid beta (A4) precursor protein a	1	0.003464978	-0.426012766	0.434	0.485
879	ENSDARG00000058606	sik1	salt-inducible kinase 1	1	0.000287572	-0.426042766	0.151	0.354
880	ENSDARG00000099439	serp1	stress-associated endoplasmic reticulum protein 1	1	0.006352063	-0.427552841	0.604	0.556
881	ENSDARG00000097478	qkia	QKI, KH domain containing, RNA binding a	1	0.586470933	-0.42971212	0.736	0.517
882	ENSDARG00000008363	mcl1b	MCL1 apoptosis regulator, BCL2 family member b	1	0.025500284	-0.430056648	0.774	0.703
883	ENSDARG00000052705	pkp1b	plakophilin 1b	1	0.00442947	-0.430680784	0.038	0.184
884	ENSDARG00000013931	eif3m	eukaryotic translation initiation factor 3, subunit M	1	0.000318568	-0.43279947	0.943	0.873
885	ENSDARG00000022615	si:ch211-241e1.3	si:ch211-241e1.3	1	0.020289383	-0.433580357	0.019	0.121
886	ENSDARG00000006603	csrp1a	cysteine and glycine-rich protein 1a	1	0.000477963	-0.434030528	0.113	0.323
887	ENSDARG00000075666	tsc22d3	TSC22 domain family, member 3	1	0.000273001	-0.434327475	0.038	0.248
888	ENSDARG00000028000	pfkpa	phosphofructokinase, platelet a	1	0.064702853	-0.43555277	0.17	0.242
889	ENSDARG00000100020	pim1	Pim-1 proto-oncogene, serine/threonine kinase	1	0.474350014	-0.43764215	0.717	0.567
890	ENSDARG00000041502	tgfb1a	transforming growth factor, beta 1a	1	0.005372524	-0.438820464	0.057	0.202
891	ENSDARG00000040076	pycard	PYD and CARD domain containing	1	0.00010511	-0.440869479	0	0.225
892	ENSDARG00000039980	ppt1	palmitoyl-protein thioesterase 1 (ceroid-lipofuscinosis, neuronal 1, infantile)	1	0.005718369	-0.441655573	0.377	0.45
893	ENSDARG00000104018	mtpn	myotrophin	1	0.000701098	-0.442911128	0.566	0.569
894	ENSDARG00000017602	ccng2	cyclin G2	1	7.25E-05	-0.444967126	0.094	0.333
895	ENSDARG00000078659	tmem176	transmembrane protein 176	1	0.041503857	-0.44638591	0.094	0.188
896	ENSDARG00000101181	s100w	S100 calcium binding protein W	1	0.00493294	-0.448165716	0.038	0.181
897	ENSDARG00000002791	atp1a1a.1	ATPase Na+/K+ transporting subunit alpha 1a, tandem duplicate 1	1	0.00143268	-0.450117853	0.679	0.647
898	ENSDARG00000055009	col4a1	collagen, type IV, alpha 1	1	0.57263974	-0.450791654	0.17	0.176
899	ENSDARG00000056795	serpine1	serpin peptidase inhibitor, clade E (nexin, plasminogen activator inhibitor type 1), member 1	1	0.927577941	-0.451520624	0.434	0.357
900	ENSDARG00000068434	h3f3b.1		1	0.011139979	-0.451569712	0.887	0.718
901	ENSDARG00000075261	timp2b	TIMP metallopeptidase inhibitor 2b	1	0.647372566	-0.452285831	0.302	0.294
902	ENSDARG00000034293	hif1ab	hypoxia inducible factor 1 subunit alpha b	1	0.003849819	-0.45341411	0.717	0.678
903	ENSDARG00000036558	col18a1a	collagen type XVIII alpha 1 chain a	1	0.000913447	-0.453879073	0.057	0.241
904	ENSDARG00000089976	spcs3	signal peptidase complex subunit 3	1	0.000125234	-0.454864948	0.585	0.62
905	ENSDARG00000020761	arrdc2	arrestin domain containing 2	1	0.000895952	-0.45544373	0.075	0.269
906	ENSDARG00000026726	anxa1a	annexin A1a	1	0.452160515	-0.455466816	0.491	0.362
907	ENSDARG00000051888	ist1	IST1 factor associated with ESCRT-III	1	0.009122507	-0.455468313	0.604	0.571
908	ENSDARG00000089368	hopx	HOP homeobox	1	0.553342056	-0.457737814	0.472	0.379
909	ENSDARG00000022129	rbm4.3	RNA binding motif protein 4.3	1	0.000276895	-0.461860859	0.83	0.685
910	ENSDARG00000014059	cldn5b	claudin 5b	1	0.566976813	-0.462322802	0.113	0.083
911	ENSDARG00000087188	nfil3-6	nuclear factor, interleukin 3 regulated, member 6	1	0.001931074	-0.463220528	0.17	0.346
912	ENSDARG00000035622	xbp1	X-box binding protein 1	1	0.00649354	-0.463879388	0.906	0.778
913	ENSDARG00000070155	tuba8l3	tubulin, alpha 8 like 3	1	0.002058788	-0.463914299	0.019	0.179
914	ENSDARG00000018898	zfand5a	zinc finger, AN1-type domain 5a	1	0.061874977	-0.464203644	0.528	0.481
915	ENSDARG00000003952	pfn2	profilin 2	1	0.008317729	-0.46654211	1	0.878
916	ENSDARG00000076290	calr	calreticulin	1	9.32E-05	-0.468267777	0.151	0.375
917	ENSDARG00000043154	ucp2	uncoupling protein 2	1	0.920305647	-0.473155894	0.755	0.604
918	ENSDARG00000074908	col6a1	collagen, type VI, alpha 1	1	0.047849971	-0.473323173	0.453	0.25
919	ENSDARG00000028096	cldn23a	claudin 23a	1	0.002727235	-0.473574885	0	0.146
920	ENSDARG00000058128	msna	moesin a	1	0.009369847	-0.474505868	0.906	0.474
921	ENSDARG00000079647	muc13b	mucin 13b, cell surface associated	1	0.004626355	-0.476199706	0.019	0.159
922	ENSDARG00000076858	TCIM (1 of many)	transcriptional and immune response regulator b [Source:NCBI gene;Acc:558746]	1	0.034738314	-0.477577317	0.151	0.251
923	ENSDARG00000097057	fxyd6l	FXYD domain containing ion transport regulator 6 like	1	6.67E-05	-0.479427406	0.019	0.258
924	ENSDARG00000097746	si:rp71-77l1.1	si:rp71-77l1.1	1	0.028513448	-0.482245286	0.075	0.184
925	ENSDARG00000070472	arf5	ADP-ribosylation factor 5	1	5.40E-05	-0.484347664	0.868	0.786
926	ENSDARG00000034187	calm1b	calmodulin 1b	1	0.073309706	-0.486010435	0.17	0.249
927	ENSDARG00000017860	rgs5b	regulator of G protein signaling 5b	1	0.203757037	-0.486011861	0.075	0.126
928	ENSDARG00000040184	syncrip	synaptotagmin binding, cytoplasmic RNA interacting protein	1	0.000861011	-0.488743749	0.642	0.631
929	ENSDARG00000010785	thbs1b	thrombospondin 1b	1	0.021495988	-0.489721131	0.057	0.167
930	ENSDARG00000038010	rac2	Rac family small GTPase 2	1	0.000508396	-0.489923247	0.113	0.307
931	ENSDARG00000020187	GCA	zgc:92027 [Source:ZFIN;Acc:ZDB-GENE-040930-3]	1	0.000625727	-0.490770123	0.887	0.729
932	ENSDARG00000013804	capns1b	calpain, small subunit 1 b	1	0.021049434	-0.490971533	0.679	0.663
933	ENSDARG00000033364	mgst3b	microsomal glutathione S-transferase 3b	1	0.962484762	-0.491185325	0.943	0.73
934	ENSDARG00000103980	ets2	v-ets avian erythroblastosis virus E26 oncogene homolog 2	1	0.002267822	-0.492750582	0.472	0.514
935	ENSDARG00000097973	si:ch1073-190k2.1	si:ch1073-190k2.1	1	0.15531978	-0.493470741	0.132	0.19
936	ENSDARG00000055751	fosb	FBJ murine osteosarcoma viral oncogene homolog B	1	0.00098928	-0.493698425	0.038	0.221
937	ENSDARG00000044001	lgals3b	lectin, galactoside binding soluble 3b	1	0.90427537	-0.494716095	0.83	0.557
938	ENSDARG00000021172	cyp2ad2	cytochrome P450, family 2, subfamily AD, polypeptide 2	1	0.015345067	-0.495064468	0.057	0.175
939	ENSDARG00000006497	rtn1a	reticulon 1a	1	0.102079916	-0.495969451	0.113	0.183
940	ENSDARG00000016598	ckmt1	creatine kinase, mitochondrial 1	1	0.020405412	-0.49663864	0.132	0.244
941	ENSDARG00000007682	ppdpfa	pancreatic progenitor cell differentiation and proliferation factor a	1	0.019202541	-0.499396184	0.151	0.257
942	ENSDARG00000099510	cnn3a	calponin 3, acidic a	1	0.011922386	-0.499776311	0.453	0.471
943	ENSDARG00000008049	si:dkey-42i9.4	si:dkey-42i9.4	1	0.004909514	-0.500684953	0.547	0.549
944	ENSDARG00000088514	and1	actinodin1	1	0.051229962	-0.500761542	0.113	0.049
945	ENSDARG00000035136	selenow1	selenoprotein W, 1	1	0.609035128	-0.502135618	1	0.767
946	ENSDARG00000103979	calr3a	calreticulin 3a	1	0.001377025	-0.502160203	0.396	0.485
947	ENSDARG00000069476	spint2	serine peptidase inhibitor, Kunitz type, 2	1	0.88304399	-0.502371479	0.547	0.388
948	ENSDARG00000026845	rhoaa	ras homolog gene family, member Aa	1	4.49E-05	-0.503941083	0.585	0.636
949	ENSDARG00000074425	si:busm1-57f23.1	si:busm1-57f23.1	1	0.990543733	-0.504371138	0.509	0.417
950	ENSDARG00000095451	si:ch211-196l7.4	si:ch211-196l7.4	1	0.001303038	-0.505357795	0.774	0.705
951	ENSDARG00000100003	glulb	glutamate-ammonia ligase (glutamine synthase) b	1	0.059561631	-0.507296136	0.358	0.4
952	ENSDARG00000078473	nucks1a	nuclear casein kinase and cyclin-dependent kinase substrate 1a	1	0.001576145	-0.510814159	0.226	0.372
953	ENSDARG00000034677	scel	sciellin	1	0.007571812	-0.512514051	0.038	0.171
954	ENSDARG00000055283	id2a	inhibitor of DNA binding 2a	1	0.009075568	-0.516947343	0.434	0.478
955	ENSDARG00000101849	adipor2	adiponectin receptor 2	1	0.001276541	-0.517323161	0.491	0.521
956	ENSDARG00000026865	fam107b	family with sequence similarity 107 member B	1	0.000481236	-0.517725379	0.151	0.344
957	ENSDARG00000100635	chia.1	chitinase, acidic.1	1	0.959570821	-0.518236981	0.113	0.104
958	ENSDARG00000045835	si:dkey-14d8.6	si:dkey-14d8.6	1	0.288674249	-0.519182469	0.264	0.181
959	ENSDARG00000102744	mgst3a	microsomal glutathione S-transferase 3a	1	0.186388371	-0.519578944	0.66	0.532
960	ENSDARG00000099667	snrpg	small nuclear ribonucleoprotein polypeptide G	1	0.008496417	-0.519605191	0.943	0.723
961	ENSDARG00000033738	zgc:153867	zgc:153867	1	0.004609951	-0.52045798	1	0.898
962	ENSDARG00000040158	cdc42l	cell division cycle 42, like	1	0.000722238	-0.522143234	0.792	0.659
963	ENSDARG00000019098	cd82a	CD82 molecule a	1	0.011863347	-0.522898549	0.132	0.261
964	ENSDARG00000010572	slc25a25a	solute carrier family 25 member 25a	1	0.013348079	-0.52465958	0.226	0.329
965	ENSDARG00000010625	clic2	chloride intracellular channel 2	1	0.517913423	-0.524852591	0.396	0.283
966	ENSDARG00000104782	oaz1b	ornithine decarboxylase antizyme 1b	1	0.00197007	-0.525134471	0.981	0.822
967	ENSDARG00000042332	plin2	perilipin 2	1	0.124665221	-0.525331954	0.321	0.368
968	ENSDARG00000012820	nop56	NOP56 ribonucleoprotein homolog	1	0.030499052	-0.527540464	0.623	0.535
969	ENSDARG00000070959	si:ch211-288g17.3	si:ch211-288g17.3	1	5.86E-05	-0.529705146	0.094	0.334
970	ENSDARG00000061858	zgc:153968	zgc:153968	1	0.005106363	-0.53025273	0	0.13
971	ENSDARG00000099312	jpt1b	Jupiter microtubule associated homolog 1b	1	0.597356355	-0.531594963	0.642	0.464
972	ENSDARG00000095796	si:dkey-87o1.2	si:dkey-87o1.2	1	0.001038029	-0.531862432	0.019	0.197
973	ENSDARG00000006220	ugt1a7	UDP glucuronosyltransferase 1 family, polypeptide A7	1	0.267140455	-0.532743646	0.566	0.338
974	ENSDARG00000036876	zgc:153284	zgc:153284	1	0.000348302	-0.533557167	0.019	0.222
975	ENSDARG00000099672	capgb	capping protein (actin filament), gelsolin-like b	1	0.000395815	-0.534564276	0.057	0.259
976	ENSDARG00000100185	elovl7b	ELOVL fatty acid elongase 7b	1	0.004268687	-0.5381914	0	0.135
977	ENSDARG00000041394	dnajb1b	DnaJ heat shock protein family (Hsp40) member B1b	1	0.003943312	-0.540464779	0.132	0.286
978	ENSDARG00000009505	prelid3b	PRELI domain containing 3	1	0.000111118	-0.541018033	0.83	0.725
979	ENSDARG00000098315	cyp1a	cytochrome P450, family 1, subfamily A	1	0.006446006	-0.543568995	0.057	0.196
980	ENSDARG00000020708	mdkb	midkine b	1	0.054958583	-0.545568421	0.075	0.168
981	ENSDARG00000031495	seta	SET nuclear proto-oncogene a	1	0.008706327	-0.546318428	0.679	0.583
982	ENSDARG00000004830	flot2a	flotillin 2a	1	0.000882994	-0.546596393	0.472	0.53
983	ENSDARG00000076043	si:dkeyp-73d8.9	si:dkeyp-73d8.9	1	0.771698203	-0.546938414	0.151	0.122
984	ENSDARG00000013856	amy2a	amylase alpha 2A	1	0.058415938	-0.547977097	0.302	0.172
985	ENSDARG00000067975	atp5if1a	ATP synthase inhibitory factor subunit 1a	1	0.000481634	-0.549949812	0.887	0.796
986	ENSDARG00000069192	zgc:163030	zgc:163030	1	0.00550477	-0.551584817	0	0.128
987	ENSDARG00000022309	dspa	desmoplakin a	1	0.006821926	-0.552275263	0.34	0.414
988	ENSDARG00000097902	si:ch73-204p21.2	si:ch73-204p21.2	1	0.015684117	-0.552402171	0.019	0.128
989	ENSDARG00000053625	anxa2b	annexin A2b	1	0.001597276	-0.553568137	0.019	0.185
990	ENSDARG00000003902	ctsl.1	cathepsin L.1	1	0.554595058	-0.553732689	0.113	0.13
991	ENSDARG00000010276	ptgs2b	prostaglandin-endoperoxide synthase 2b	1	0.001101235	-0.555029522	0.057	0.237
992	ENSDARG00000062326	hmgn7	high mobility group nucleosomal binding domain 7	1	0.003509779	-0.55605021	0.868	0.706
993	ENSDARG00000023062	cyr61	cysteine-rich, angiogenic inducer, 61 [Source:ZFIN;Acc:ZDB-GENE-040426-3]	1	0.003326339	-0.556319883	0.057	0.212
994	ENSDARG00000092916	mlnl	motilin-like	1	0.715541159	-0.556821107	0.113	0.122
995	ENSDARG00000075800	calml4a	calmodulin-like 4a	1	0.000539388	-0.559673479	0.019	0.211
996	ENSDARG00000068257	kcne4	potassium voltage-gated channel, Isk-related family, member 4	1	0.987202754	-0.560280712	0.113	0.103
997	ENSDARG00000040440	snrpd2	small nuclear ribonucleoprotein D2 polypeptide	1	0.000323682	-0.561431561	0.792	0.692
998	ENSDARG00000102883	sptbn1	spectrin, beta, non-erythrocytic 1	1	5.08E-05	-0.561471192	0.075	0.324
999	ENSDARG00000078674	hspb9	heat shock protein, alpha-crystallin-related, 9	1	0.089934725	-0.563449346	0.038	0.106
1000	ENSDARG00000092035	si:ch211-156j16.1	si:ch211-156j16.1	1	0.007929054	-0.563768674	0.057	0.192
1001	ENSDARG00000051975	cd99	CD99 molecule	1	4.42E-05	-0.566327479	0.094	0.337
1002	ENSDARG00000089362	grn1	granulin 1	1	0.001703814	-0.569025081	0.472	0.231
1003	ENSDARG00000074378	junba	JunB proto-oncogene, AP-1 transcription factor subunit a	1	0.000799838	-0.572948018	0.925	0.806
1004	ENSDARG00000104227	nop10	NOP10 ribonucleoprotein homolog (yeast)	1	0.000150863	-0.578111628	0.642	0.65
1005	ENSDARG00000039034	marcksl1a	MARCKS-like 1a	1	0.10654347	-0.578838916	0.774	0.488
1006	ENSDARG00000019949	serpinh1b	serpin peptidase inhibitor, clade H (heat shock protein 47), member 1b	1	0.005029676	-0.580692079	0.019	0.157
1007	ENSDARG00000103775	thbs1a	thrombospondin 1a	1	0.026361437	-0.581514538	0.057	0.161
1008	ENSDARG00000078619	pnp5a	purine nucleoside phosphorylase 5a	1	0.015254862	-0.58552352	0.358	0.428
1009	ENSDARG00000041339	zgc:92380	zgc:92380	1	0.007721657	-0.586147635	0.038	0.17
1010	ENSDARG00000101813	nap1l1	nucleosome assembly protein 1-like 1	1	0.001130627	-0.587298104	0.736	0.638
1011	ENSDARG00000045947	hrc	histidine rich calcium binding protein	1	0.009534365	-0.588112053	0.019	0.141
1012	ENSDARG00000094673	rhoab	ras homolog gene family, member Ab	1	0.00364553	-0.589189722	0.792	0.689
1013	ENSDARG00000002344	tubb4b	tubulin, beta 4B class IVb	1	0.005122899	-0.589610396	1	0.921
1014	ENSDARG00000043442	zgc:153665	zgc:153665	1	0.063046983	-0.590190807	0.057	0.139
1015	ENSDARG00000015955	cldnc	claudin c	1	0.000356981	-0.592141062	0.774	0.375
1016	ENSDARG00000098700	il1b	interleukin 1, beta	1	0.025867413	-0.592190838	0.019	0.115
1017	ENSDARG00000042824	nfe2l2a	nuclear factor, erythroid 2-like 2a	1	0.000316656	-0.597227948	0.377	0.494
1018	ENSDARG00000032405	ckap4	cytoskeleton associated protein 4	1	7.76E-05	-0.597382615	0.057	0.294
1019	ENSDARG00000056781	zanl	zonadhesin, like	1	0.057921996	-0.598770362	0.075	0.16
1020	ENSDARG00000095633	si:ch211-133l5.7	si:ch211-133l5.7	1	0.118703253	-0.601717733	0.113	0.176
1021	ENSDARG00000007960	hnrnpaba	heterogeneous nuclear ribonucleoprotein A/Ba	1	0.000124175	-0.602698116	1	0.872
1022	ENSDARG00000014329	npm1a	nucleophosmin 1a	1	0.246038204	-0.602765499	1	0.798
1023	ENSDARG00000003570	hsp90b1	heat shock protein 90, beta (grp94), member 1	1	0.187721583	-0.610316508	0.547	0.434
1024	ENSDARG00000020298	btg2	B-cell translocation gene 2	1	0.000145167	-0.610892351	0.34	0.524
1025	ENSDARG00000004169	stmn1a	stathmin 1a	1	0.003718917	-0.615330889	0.038	0.189
1026	ENSDARG00000098746	dhrs13l1	dehydrogenase/reductase (SDR family) member 13 like 1	1	0.005008374	-0.620451598	0.113	0.257
1027	ENSDARG00000104347	rtn4b	reticulon 4b	1	0.01352898	-0.620793522	0.151	0.265
1028	ENSDARG00000086216	prr13	proline rich 13	1	0.007033727	-0.626743621	0.453	0.487
1029	ENSDARG00000005913	tgm1l3	transglutaminase 1 like 3	1	0.600852379	-0.627716204	0.245	0.182
1030	ENSDARG00000002369	UBB		1	6.47E-05	-0.628314751	0.925	0.793
1031	ENSDARG00000006260	tuba8l4	tubulin, alpha 8 like 4	1	0.004610885	-0.629506049	0.943	0.789
1032	ENSDARG00000056108	ndufa4	NADH:ubiquinone oxidoreductase subunit A4	1	0.000464482	-0.63270918	0.17	0.359
1033	ENSDARG00000023963	tpm4a	tropomyosin 4a	1	0.363503191	-0.634385999	0.623	0.418
1034	ENSDARG00000021811	calm3a	calmodulin 3a (phosphorylase kinase, delta)	1	0.007670356	-0.634726924	0.358	0.42
1035	ENSDARG00000060682	agr1	anterior gradient 1	1	0.002061151	-0.637065521	0	0.153
1036	ENSDARG00000027249	btg1	B-cell translocation gene 1, anti-proliferative	1	0.00016461	-0.638960752	0.981	0.852
1037	ENSDARG00000021242	mvp	major vault protein	1	0.000468154	-0.639030173	0.792	0.692
1038	ENSDARG00000076120	foxp4	forkhead box P4	1	0.003369262	-0.641250498	0.264	0.395
1039	ENSDARG00000056725	hmgb3a	high mobility group box 3a	1	0.119229471	-0.645669437	0.377	0.385
1040	ENSDARG00000057035	stoml3b	stomatin (EPB72)-like 3b	1	0.024332537	-0.649104888	0.075	0.183
1041	ENSDARG00000004748	zgc:100868	zgc:100868	1	0.042070146	-0.656773836	0.038	0.127
1042	ENSDARG00000027744	gadd45ba	growth arrest and DNA-damage-inducible, beta a	1	0.002036022	-0.658094531	0.453	0.549
1043	ENSDARG00000102808	calr3b	calreticulin 3b	1	0.003088133	-0.659562264	0.434	0.469
1044	ENSDARG00000103747	cav1	caveolin 1	1	0.000179592	-0.664292277	0.094	0.31
1045	ENSDARG00000036162	hnrnpa0b	heterogeneous nuclear ribonucleoprotein A0b	1	0.000873619	-0.666506021	0.792	0.686
1046	ENSDARG00000093440	tnfaip6	tumor necrosis factor, alpha-induced protein 6	1	0.569815887	-0.668420044	0.358	0.269
1047	ENSDARG00000009018	rhbg	Rh family, B glycoprotein (gene/pseudogene)	1	0.045745682	-0.671601738	0.038	0.125
1048	ENSDARG00000104267	postnb	periostin, osteoblast specific factor b	1	0.041237424	-0.672257037	0.057	0.15
1049	ENSDARG00000090444	ponzr1	plac8 onzin related protein 1	1	0.000889512	-0.67554995	0.038	0.222
1050	ENSDARG00000007377	odc1	ornithine decarboxylase 1	1	0.000722834	-0.676861984	0.566	0.596
1051	ENSDARG00000054942	lgals2a	lectin, galactoside-binding, soluble, 2a	1	0.015780886	-0.681011409	0.019	0.128
1052	ENSDARG00000094929	apoa4b.2	apolipoprotein A-IV b, tandem duplicate 2	1	0.031716882	-0.682901207	0.057	0.156
1053	ENSDARG00000019128	tpm4b	tropomyosin 4b	1	0.038147976	-0.685618504	0.038	0.129
1054	ENSDARG00000035329	capns1a	calpain, small subunit 1 a	1	0.00048663	-0.6876337	0.566	0.563
1055	ENSDARG00000071014	s100u	S100 calcium binding protein U	1	0.026429922	-0.688975028	0.396	0.424
1056	ENSDARG00000052578	c6ast4	six-cysteine containing astacin protease 4	1	0.695615374	-0.696663934	0.283	0.219
1057	ENSDARG00000029688	hsp70.1	heat shock cognate 70-kd protein, tandem duplicate 1	1	0.011097787	-0.699042186	0.113	0.239
1058	ENSDARG00000002644	rgs5a	regulator of G protein signaling 5a	1	0.00535186	-0.699649274	0.038	0.179
1059	ENSDARG00000070787	jupa	junction plakoglobin a	1	0.000723119	-0.702169188	0.717	0.627
1060	ENSDARG00000089382	zgc:158463	zgc:158463	1	0.007773032	-0.706219249	0.736	0.67
1061	ENSDARG00000087093	si:ch211-157c3.4	si:ch211-157c3.4	1	0.023891784	-0.707457713	0.038	0.142
1062	ENSDARG00000019307	dusp5	dual specificity phosphatase 5	1	6.36E-05	-0.717596426	0.208	0.419
1063	ENSDARG00000031929	stard14	START domain containing 14	1	0.000847058	-0.72047	0.151	0.327
1064	ENSDARG00000057437	apodb	apolipoprotein Db	1	0.04751767	-0.721883286	0.057	0.145
1065	ENSDARG00000069135	ppp1r15a	protein phosphatase 1, regulatory subunit 15A	1	0.00013584	-0.727295071	0.679	0.665
1066	ENSDARG00000007275	si:ch211-251b21.1	si:ch211-251b21.1	1	0.147440703	-0.727733429	0.057	0.115
1067	ENSDARG00000025670	fstl3	follistatin-like 3 (secreted glycoprotein)	1	0.004086653	-0.727871741	0.019	0.162
1068	ENSDARG00000058454	dynll1	dynein, light chain, LC8-type 1	1	0.006665479	-0.728957325	0.528	0.513
1069	ENSDARG00000045442	cpb1	carboxypeptidase B1 (tissue)	1	0.971482089	-0.730225441	0.264	0.217
1070	ENSDARG00000039579	cfd	complement factor D (adipsin)	1	0.302965088	-0.7375609	0.17	0.204
1071	ENSDARG00000071626	ptgdsb.2	prostaglandin D2 synthase b, tandem duplicate 2	1	0.010658602	-0.738252056	0.019	0.139
1072	ENSDARG00000029072	klf6a	Kruppel-like factor 6a	1	0.00032201	-0.739508238	0.83	0.739
1073	ENSDARG00000039576	fstl1b	follistatin-like 1b	1	0.00065189	-0.740561274	0.151	0.329
1074	ENSDARG00000074390	tmem176l.4	transmembrane protein 176l.4	1	0.002028106	-0.746758564	0.038	0.203
1075	ENSDARG00000002745	tdh	L-threonine dehydrogenase	1	0.000926738	-0.748798255	0.34	0.461
1076	ENSDARG00000005673	f3b	coagulation factor IIIb	1	8.81E-05	-0.748841661	0.075	0.308
1077	ENSDARG00000055678	akap12b	A kinase (PRKA) anchor protein 12b	1	0.000268227	-0.750412374	0.038	0.252
1078	ENSDARG00000055046	ponzr5	plac8 onzin related protein 5	1	0.230391249	-0.752166304	0.057	0.101
1079	ENSDARG00000035810	rgcc	regulator of cell cycle	1	0.000198871	-0.753253808	0.17	0.369
1080	ENSDARG00000009779	mcl1a	MCL1 apoptosis regulator, BCL2 family member a	1	4.61E-05	-0.75729978	0.981	0.867
1081	ENSDARG00000086826	sult6b1	sulfotransferase family, cytosolic, 6b, member 1	1	0.001169803	-0.758348448	0.189	0.346
1082	ENSDARG00000015050	calm2b	calmodulin 2b, (phosphorylase kinase, delta)	1	0.000244662	-0.760563931	0.981	0.834
1083	ENSDARG00000070426	chac1	ChaC, cation transport regulator homolog 1 (E. coli)	1	0.001273143	-0.764382319	0.585	0.649
1084	ENSDARG00000045141	aqp8a.1	aquaporin 8a, tandem duplicate 1	1	0.062805508	-0.768371443	0.057	0.138
1085	ENSDARG00000099420	nme2b.2	NME/NM23 nucleoside diphosphate kinase 2b, tandem duplicate 2	1	0.097766791	-0.768986789	0.038	0.104
1086	ENSDARG00000089936	selenow2b	selenoprotein W, 2b	1	0.000325204	-0.769168457	0.094	0.299
1087	ENSDARG00000033466	tagln2	transgelin 2	1	0.025217845	-0.772426669	0.642	0.622
1088	ENSDARG00000104138	igfbp7	insulin-like growth factor binding protein 7	1	0.018568494	-0.785211753	0.057	0.17
1089	ENSDARG00000008030	myl9b	myosin, light chain 9b, regulatory	1	0.055177083	-0.792500707	0.302	0.343
1090	ENSDARG00000029722	hmgb2a	high mobility group box 2a	1	0.192324929	-0.794247801	0.925	0.78
1091	ENSDARG00000036239	gatm	glycine amidinotransferase (L-arginine:glycine amidinotransferase)	1	0.010214112	-0.8111733	0.642	0.319
1092	ENSDARG00000014556	serpinb1l3	serpin peptidase inhibitor, clade B (ovalbumin), member 1, like 3	1	0.002320503	-0.815231082	0.453	0.494
1093	ENSDARG00000088116	gstm.3	glutathione S-transferase mu tandem duplicate 3	1	5.13E-05	-0.819720711	0.019	0.263
1094	ENSDARG00000099371	cygb1	cytoglobin 1	1	8.55E-05	-0.820837822	0.057	0.292
1095	ENSDARG00000028618	krt18b	keratin 18b	1	0.00060885	-0.822094271	0.057	0.251
1096	ENSDARG00000094910	si:dkey-22i16.7	si:dkey-22i16.7	1	9.96E-05	-0.825509505	0.17	0.05
1097	ENSDARG00000077069	srgn	serglycin	1	0.078609428	-0.827545665	0.208	0.272
1098	ENSDARG00000045143	hbbe2	hemoglobin beta embryonic-2	1	0.00838093	-0.838822598	0.226	0.101
1099	ENSDARG00000009844	dusp23a	dual specificity phosphatase 23a	1	0.102567856	-0.843815616	0.075	0.147
1100	ENSDARG00000038123	myl9a	myosin, light chain 9a, regulatory	1	0.019226947	-0.846001247	0.038	0.147
1101	ENSDARG00000104068	gstp1	glutathione S-transferase pi 1	1	0.479484967	-0.857959133	1	0.763
1102	ENSDARG00000012593	col5a1	procollagen, type V, alpha 1	1	0.002438636	-0.867552403	0.113	0.276
1103	ENSDARG00000043257	ckbb	creatine kinase, brain b	1	0.000669488	-0.880183681	0.132	0.316
1104	ENSDARG00000103019	gstp2	glutathione S-transferase pi 2	1	0.715057076	-0.888460399	0.189	0.148
1105	ENSDARG00000040764	id1	inhibitor of DNA binding 1, HLH protein	1	4.34E-05	-0.898636573	0.113	0.356
1106	ENSDARG00000104721	si:dkey-203a12.9	si:dkey-203a12.9	1	0.62121003	-0.905348319	0.132	0.102
1107	ENSDARG00000008494	myl6	myosin, light chain 6, alkali, smooth muscle and non-muscle	1	0.625385275	-0.921324278	0.377	0.318
1108	ENSDARG00000094210	fthl31	ferritin, heavy polypeptide-like 31	1	0.200066889	-0.948002189	0.811	0.62
1109	ENSDARG00000012671	inhbaa	inhibin subunit beta Aa	1	0.020281579	-0.956411948	0.094	0.208
1110	ENSDARG00000058462	zgc:158846	zgc:158846	1	0.020521121	-0.964959712	0.094	0.207
1111	ENSDARG00000040466	vil1	villin 1	1	0.002236923	-0.967516964	0.038	0.2
1112	ENSDARG00000060457	pmp22b	peripheral myelin protein 22b	1	8.05E-05	-0.968150263	0.189	0.408
1113	ENSDARG00000079305	hbae3	hemoglobin alpha embryonic-3	1	0.04972083	-0.96932279	0.132	0.06
1114	ENSDARG00000031776	fthl27	ferritin, heavy polypeptide-like 27	1	0.000130293	-0.975083535	1	0.962
1115	ENSDARG00000052336	ociad2	OCIA domain containing 2	1	0.002021486	-0.975135141	0.17	0.324
1116	ENSDARG00000102004	apoea	apolipoprotein Ea	1	0.02202975	-0.982397742	0.057	0.166
1117	ENSDARG00000007823	atf3	activating transcription factor 3	1	0.000536437	-0.989384633	0.604	0.615
1118	ENSDARG00000035809	col1a1b	collagen, type I, alpha 1b	1	0.0011655	-0.989694152	0.075	0.258
1119	ENSDARG00000014646	aoc2	amine oxidase copper containing 2	1	0.003644574	-0.994986918	0.057	0.214
1120	ENSDARG00000103687	sycn.2	syncollin, tandem duplicate 2	1	0.897032055	-0.998743512	0.321	0.269
1121	ENSDARG00000069503	cldnh	claudin h	1	0.044508579	-1.041718845	0.075	0.169
1122	ENSDARG00000013522	pck1	phosphoenolpyruvate carboxykinase 1 (soluble)	1	0.597152092	-1.057116934	0.528	0.34
1123	ENSDARG00000004539	ptgs2a	prostaglandin-endoperoxide synthase 2a	1	0.006767064	-1.068974593	0.17	0.298
1124	ENSDARG00000097157	si:ch211-207n23.2	si:ch211-207n23.2	1	0.029500023	-1.071028351	0.057	0.158
1125	ENSDARG00000041051	mid1ip1a	MID1 interacting protein 1a	1	0.002523296	-1.078111318	0.208	0.351
1126	ENSDARG00000024746	hsp90aa1.2	heat shock protein 90, alpha (cytosolic), class A member 1, tandem duplicate 2	1	0.000117285	-1.078398069	0.132	0.358
1127	ENSDARG00000044975	krt94	keratin 94	1	0.053571848	-1.08560977	0.113	0.199
1128	ENSDARG00000017299	fabp11a	fatty acid binding protein 11a	1	0.183436513	-1.093309098	0.113	0.17
1129	ENSDARG00000014047	cldn7b	claudin 7b	1	0.008706613	-1.098097273	0.34	0.428
1130	ENSDARG00000042816	mmp9	matrix metallopeptidase 9	1	0.585204082	-1.114344744	0.208	0.153
1131	ENSDARG00000016081	cldn15la	claudin 15-like a	1	0.508616374	-1.125302169	0.321	0.287
1132	ENSDARG00000040298	apoa4b.1	apolipoprotein A-IV b, tandem duplicate 1	1	0.000194387	-1.135217067	0.906	0.481
1133	ENSDARG00000012972	cfl1l	cofilin 1 (non-muscle), like	1	0.292552452	-1.140203723	0.925	0.548
1134	ENSDARG00000020007	col1a2	collagen, type I, alpha 2	1	0.005611649	-1.15724591	0.113	0.255
1135	ENSDARG00000040534	epcam	epithelial cell adhesion molecule	1	0.017230019	-1.157838044	0.755	0.701
1136	ENSDARG00000060350	apoda.2	apolipoprotein Da, duplicate 2	1	0.870929316	-1.174929108	0.547	0.393
1137	ENSDARG00000056744	ela2	elastase 2	1	0.368791078	-1.184523693	0.547	0.464
1138	ENSDARG00000007276	ela3l	elastase 3 like	1	0.544060446	-1.184603316	0.491	0.419
1139	ENSDARG00000089441	si:ch211-105c13.3	si:ch211-105c13.3	1	0.000125265	-1.187901441	0.17	0.386
1140	ENSDARG00000104682	tpm2	tropomyosin 2 (beta)	1	0.025787951	-1.193599545	0.113	0.221
1141	ENSDARG00000041065	hspb1	heat shock protein, alpha-crystallin-related, 1	1	0.000336698	-1.20820068	0.075	0.291
1142	ENSDARG00000087402	tpm1	tropomyosin 1 (alpha)	1	0.032183494	-1.216973432	0.208	0.299
1143	ENSDARG00000068457	tnnt3b	troponin T type 3b (skeletal, fast)	1	0.389258002	-1.230454094	0.094	0.124
1144	ENSDARG00000012366	fbp2	fructose-1,6-bisphosphatase 2	1	0.157290063	-1.262146064	0.226	0.138
1145	ENSDARG00000104359	anxa1c	annexin A1c	1	0.004127343	-1.267298056	0.038	0.186
1146	ENSDARG00000003808	aqp3a	aquaporin 3a	1	0.000208957	-1.28327596	0.057	0.274
1147	ENSDARG00000001950	ak1	adenylate kinase 1	1	0.001752459	-1.285462655	0.226	0.371
1148	ENSDARG00000091609	spink4	serine peptidase inhibitor, Kazal type 4	1	0.132510825	-1.291656711	0.396	0.397
1149	ENSDARG00000090185	si:dkeyp-73b11.8	si:dkeyp-73b11.8	1	0.043011539	-1.295116542	0.264	0.32
1150	ENSDARG00000103199	si:dkey-247k7.2	si:dkey-247k7.2	1	0.298408261	-1.295722277	0.151	0.181
1151	ENSDARG00000036840	krt15	keratin 15	1	0.004260884	-1.305993342	0.057	0.208
1152	ENSDARG00000075045	cxcl18b	chemokine (C-X-C motif) ligand 18b	1	0.666847756	-1.345548228	0.434	0.334
1153	ENSDARG00000014196	myl1	myosin, light chain 1, alkali%3B skeletal, fast	1	0.328199455	-1.348439145	0.075	0.111
1154	ENSDARG00000021339	cpa5	carboxypeptidase A5	1	0.804395038	-1.352941006	0.453	0.354
1155	ENSDARG00000093844	zgc:136461	zgc:136461	1	0.962314267	-1.355942758	0.604	0.45
1156	ENSDARG00000055723	hsp70l	heat shock cognate 70-kd protein, like	1	0.000448633	-1.376155918	0.208	0.382
1157	ENSDARG00000093584	zgc:193505	zgc:193505	1	0.067455349	-1.378582964	0.113	0.194
1158	ENSDARG00000056765	ela2l	elastase 2 like	1	0.974137171	-1.378616027	0.585	0.45
1159	ENSDARG00000090228	gsta.1	glutathione S-transferase, alpha tandem duplicate 1	1	0.008301153	-1.390258188	1	0.68
1160	ENSDARG00000039730	zgc:112160	zgc:112160	1	0.454022321	-1.401316776	0.66	0.438
1161	ENSDARG00000103639	si:dkey-36i7.3	si:dkey-36i7.3	1	0.146672717	-1.411108169	0.208	0.249
1162	ENSDARG00000020866	apoa4b.2	apolipoprotein A-IV b, tandem duplicate 2	1	0.102859207	-1.440384819	0.208	0.261
1163	ENSDARG00000045408	tagln	transgelin	1	0.349848075	-1.44517277	0.226	0.25
1164	ENSDARG00000019702	aldocb	aldolase C, fructose-bisphosphate, b	1	0.000904902	-1.451281965	0.396	0.503
1165	ENSDARG00000079274	prss59.1	serine protease 59, tandem duplicate 1	1	0.551068863	-1.461074595	0.679	0.552
1166	ENSDARG00000012405	col1a1a	collagen, type I, alpha 1a	1	0.001242335	-1.474094422	0.113	0.292
1167	ENSDARG00000043128	cldne	claudin e	1	0.019811333	-1.480493768	0.094	0.209
1168	ENSDARG00000071306	gip	gastric inhibitory polypeptide	1	0.181186459	-1.484403354	0.113	0.063
1169	ENSDARG00000068680	ctrl	chymotrypsin-like	1	0.521184265	-1.488290242	0.509	0.434
1170	ENSDARG00000016691	cd9b	CD9 molecule b	1	6.07E-05	-1.510086205	0.283	0.469
1171	ENSDARG00000006588	zgc:111983	zgc:111983	1	0.32684365	-1.518375761	0.17	0.193
1172	ENSDARG00000037425	s100a10a	S100 calcium binding protein A10a	1	0.758075137	-1.522358255	0.528	0.384
1173	ENSDARG00000094041	krt17	keratin 17	1	0.151819726	-1.525546918	0.094	0.152
1174	ENSDARG00000017441	mylz3	myosin, light polypeptide 3, skeletal muscle	1	0.010338392	-1.550219374	0.019	0.139
1175	ENSDARG00000017314	CELA1 (1 of many)	zgc:92745 [Source:ZFIN;Acc:ZDB-GENE-040801-12]	1	0.139817978	-1.553472937	0.906	0.686
1176	ENSDARG00000036834	krt92	keratin 92	1	0.235274289	-1.567313578	0.811	0.498
1177	ENSDARG00000040799	sst1.1	somatostatin 1, tandem duplicate 1	1	0.000920675	-1.599038506	0.283	0.115
1178	ENSDARG00000099185	chia.2	chitinase, acidic.2	1	0.081865812	-1.617013795	0.245	0.295
1179	ENSDARG00000070480	agr2	anterior gradient 2	1	0.538249622	-1.624202994	0.189	0.196
1180	ENSDARG00000090268	krtt1c19e	keratin type 1 c19e	1	0.132201426	-1.624646063	0.151	0.21
1181	ENSDARG00000019353	sparc	secreted protein, acidic, cysteine-rich (osteonectin)	1	7.95E-05	-1.664261791	0.264	0.446
1182	ENSDARG00000045180	acta2	actin alpha 2, smooth muscle	1	0.767939438	-1.754667696	0.245	0.221
1183	ENSDARG00000027088	ptgdsb.1	prostaglandin D2 synthase b, tandem duplicate 1	1	0.252146947	-1.799851632	0.283	0.293
1184	ENSDARG00000093628	s100a11	S100 calcium binding protein A11	1	0.001071729	-1.841181416	0.302	0.124
1185	ENSDARG00000000212	krt97	keratin 97	1	0.000317474	-1.842117952	0.151	0.343
1186	ENSDARG00000042993	prss1	serine protease 1	1	0.476863803	-1.854104627	0.925	0.766
1187	ENSDARG00000058371	krt5	keratin 5	1	0.00887306	-1.864482407	0.17	0.294
1188	ENSDARG00000043729	plac8.1	placenta associated 8, tandem duplicate 1	1	0.139039738	-1.867565167	0.358	0.378
1189	ENSDARG00000033161	sst1.2	somatostatin 1, tandem duplicate 2	1	0.04615521	-1.906826104	0.208	0.105
1190	ENSDARG00000058206	si:ch211-153b23.5	si:ch211-153b23.5	1	0.027988425	-1.923239085	0.321	0.38
1191	ENSDARG00000090428	ctrb1	chymotrypsinogen B1	1	0.114638639	-1.927280768	0.906	0.755
1192	ENSDARG00000079443	vipb	vasoactive intestinal peptide b	1	0.908291626	-1.960596417	0.151	0.14
1193	ENSDARG00000054616	cldni	claudin i	1	0.02861728	-1.972024922	0.189	0.287
1194	ENSDARG00000073742	prss59.2	serine protease 59, tandem duplicate 2	1	0.000361422	-2.00903617	0.736	0.728
1195	ENSDARG00000040907	gcgb	glucagon b	1	0.354076087	-2.078452471	0.226	0.162
1196	ENSDARG00000097959	si:dkey-248g15.3	si:dkey-248g15.3	1	0.001824928	-2.141573212	0.189	0.34
1197	ENSDARG00000014190	sst2	somatostatin 2	1	0.003131992	-2.146041086	0.34	0.158
1198	ENSDARG00000035832	pyyb	peptide YYb	1	0.251283764	-2.167469761	0.151	0.189
1199	ENSDARG00000035350	ins	preproinsulin	1	0.008283352	-2.21019932	0.453	0.228
1200	ENSDARG00000044566	fabp6	fatty acid binding protein 6, ileal (gastrotropin)	1	0.110195666	-2.215648487	0.453	0.278
1201	ENSDARG00000053254	mylpfa	myosin light chain, phosphorylatable, fast skeletal muscle a	1	0.475251216	-2.290502876	0.283	0.271
1202	ENSDARG00000036832	cyt1l	type I cytokeratin, enveloping layer, like	1	0.310126808	-2.356252105	0.415	0.371
1203	ENSDARG00000006427	fabp2	fatty acid binding protein 2, intestinal	1	0.001084405	-2.364730108	0.811	0.66
1204	ENSDARG00000099197	actc1b	actin alpha cardiac muscle 1b	1	0.177967317	-2.443269982	0.264	0.289
1205	ENSDARG00000091996	tcnbb	transcobalamin beta b	1	0.022108294	-2.444407266	0.245	0.334
1206	ENSDARG00000100582	si:ch211-195b11.3	si:ch211-195b11.3	1	0.019953394	-2.46180674	0.528	0.485
1207	ENSDARG00000055514	icn2	ictacalcin 2	1	0.377911601	-2.536839202	0.528	0.414
1208	ENSDARG00000079296	gcga	glucagon a	1	0.461100214	-2.798208966	0.604	0.504
1209	ENSDARG00000059227	fabp1b.1	fatty acid binding protein 1b, tandem duplicate 1	1	0.001817955	-2.82884779	0.698	0.653
1210	ENSDARG00000068088	tcnba	transcobalamin beta a	1	0.278416875	-2.91408598	0.717	0.538
1211	ENSDARG00000092947	cyt1	type I cytokeratin, enveloping layer	1	0.006411377	-3.201553373	0.642	0.576
