# Supplementary material for: Cell-type-specific responses to the microbiota across all tissues of the larval zebrafish
Source: Cell Rep. Author manuscript; Available in PMC 2023 Oct 23. (PMC10423310; doi:10.1016/j.celrep.2023.112095)
Supplement: MMC9 [file NIHMS1880944-supplement-MMC9.zip › DataS3/Figure2_PanelC_GenesLists/cluster17.tsv]

	gene	ZFIN_name	full_name	p_val_adj	p_val	avg_logFC	pct.1	pct.2
1	ENSDARG00000007406	phox2a	paired like homeobox 2A	0	0	2.3800745	0.907	0.006
2	ENSDARG00000033234	stmn2a	stathmin 2a	0	0	2.361155542	0.977	0.014
3	ENSDARG00000091029	phox2bb	paired like homeobox 2Bb	0	0	2.358457263	0.884	0.011
4	ENSDARG00000014420	elavl3	ELAV like neuron-specific RNA binding protein 3	0	0	2.281213693	1	0.015
5	ENSDARG00000051875	islr2	immunoglobulin superfamily containing leucine-rich repeat 2	0	0	1.993073979	0.814	0.007
6	ENSDARG00000104945	sncb	synuclein, beta	0	0	1.884525698	0.884	0.014
7	ENSDARG00000102975	nsg2	neuronal vesicle trafficking associated 2	0	0	1.655409665	0.953	0.015
8	ENSDARG00000003420	chrna5	cholinergic receptor, nicotinic, alpha 5	0	0	1.451828447	0.744	0.005
9	ENSDARG00000028306	prph	peripherin	0	0	1.401683598	0.698	0.003
10	ENSDARG00000043474	atp2b3a	ATPase plasma membrane Ca2+ transporting 3a	0	0	1.375177776	0.698	0.004
11	ENSDARG00000074860	slc5a7a	solute carrier family 5 member 7a	0	0	1.081812221	0.558	0.002
12	ENSDARG00000101967	sult4a1	sulfotransferase family 4A, member 1	0	0	0.910402722	0.651	0.004
13	ENSDARG00000101522	FO907089.1	neuronal acetylcholine receptor subunit alpha-7-like [Source:NCBI gene;Acc:101882451]	0	0	0.837446933	0.419	0
14	ENSDARG00000086819	scn1laa	sodium channel, voltage-gated, type I-like, alpha	0	0	0.732824416	0.558	0.002
15	ENSDARG00000087616	maptb	microtubule-associated protein tau b	1.00E-297	4.03E-302	2.725147291	0.977	0.02
16	ENSDARG00000043932	stmn4l	stathmin-like 4, like	4.02E-294	1.62E-298	2.240774501	0.791	0.011
17	ENSDARG00000101959	etv1	ETS variant transcription factor 1	6.11E-290	2.46E-294	2.089086107	0.86	0.015
18	ENSDARG00000098936	kif5aa	kinesin family member 5A, a	7.88E-289	3.17E-293	0.927859238	0.628	0.006
19	ENSDARG00000105529	vgf	VGF nerve growth factor inducible	2.85E-288	1.15E-292	2.566014973	0.884	0.016
20	ENSDARG00000078247	vip	vasoactive intestinal peptide	1.17E-285	4.72E-290	3.09045324	0.767	0.011
21	ENSDARG00000009553	gng3	guanine nucleotide binding protein (G protein), gamma 3	1.54E-284	6.19E-289	1.935769006	0.977	0.021
22	ENSDARG00000071026	mllt11	MLLT11 transcription factor 7 cofactor	2.05E-283	8.24E-288	2.09176261	0.977	0.021
23	ENSDARG00000070537	stmn2b	stathmin 2b	8.00E-282	3.22E-286	2.068714724	0.93	0.019
24	ENSDARG00000021143	rtn1b	reticulon 1b	1.11E-267	4.49E-272	1.922884259	0.977	0.023
25	ENSDARG00000099257	si:ch73-119p20.1	si:ch73-119p20.1	2.81E-263	1.13E-267	0.836746197	0.558	0.005
26	ENSDARG00000009026	ank2a	ankyrin 2a, neuronal	3.31E-251	1.33E-255	0.741489923	0.442	0.002
27	ENSDARG00000000503	stx1b	syntaxin 1B	3.87E-251	1.56E-255	1.164889042	0.907	0.02
28	ENSDARG00000015184	mpp3a	membrane protein, palmitoylated 3a (MAGUK p55 subfamily member 3)	4.77E-251	1.92E-255	0.696112065	0.442	0.002
29	ENSDARG00000035338	tppp2	tubulin polymerization-promoting protein family member 2	1.52E-250	6.13E-255	0.907804124	0.512	0.004
30	ENSDARG00000045639	elavl4	ELAV like neuron-specific RNA binding protein 4	6.67E-248	2.69E-252	2.732832472	0.977	0.026
31	ENSDARG00000014287	eno2	enolase 2	1.08E-246	4.36E-251	0.831402057	0.628	0.008
32	ENSDARG00000023174	fez1	fasciculation and elongation protein zeta 1 (zygin I)	8.49E-238	3.42E-242	1.242171304	0.767	0.015
33	ENSDARG00000054456	clip3	CAP-GLY domain containing linker protein 3	1.32E-233	5.32E-238	1.292270552	0.744	0.014
34	ENSDARG00000041071	jagn1a	jagunal homolog 1a	1.61E-229	6.47E-234	0.873810338	0.628	0.009
35	ENSDARG00000070148	cygb2	cytoglobin 2	2.43E-220	9.80E-225	0.929739055	0.442	0.003
36	ENSDARG00000030614	syt1a	synaptotagmin Ia	5.58E-220	2.25E-224	1.725670449	0.907	0.025
37	ENSDARG00000060434	map1b	microtubule-associated protein 1B	8.16E-211	3.29E-215	0.756364398	0.488	0.005
38	ENSDARG00000076364	si:dkey-178k16.1	si:dkey-178k16.1	3.55E-207	1.43E-211	0.47392188	0.395	0.003
39	ENSDARG00000070955	hmx3a	H6 family homeobox 3a	5.95E-207	2.40E-211	0.810655984	0.442	0.004
40	ENSDARG00000038574	scg2b	secretogranin II (chromogranin C), b	5.09E-203	2.05E-207	2.650451506	0.907	0.028
41	ENSDARG00000104664	dclk1b	doublecortin-like kinase 1b	2.31E-200	9.29E-205	0.81058972	0.535	0.007
42	ENSDARG00000061918	cplx2	complexin 2	8.94E-199	3.60E-203	1.992268852	0.86	0.026
43	ENSDARG00000038941	ppp1r1c	protein phosphatase 1, regulatory (inhibitor) subunit 1C	1.87E-196	7.54E-201	0.86609413	0.605	0.011
44	ENSDARG00000076170	pcsk1nl	proprotein convertase subtilisin/kexin type 1 inhibitor, like	1.91E-195	7.69E-200	1.350063729	0.837	0.024
45	ENSDARG00000075295	tulp1a	TUB like protein 1a	2.83E-191	1.14E-195	1.03796802	0.419	0.004
46	ENSDARG00000090062	rac3a	Rac family small GTPase 3a	9.98E-190	4.02E-194	0.895780287	0.581	0.01
47	ENSDARG00000061817	kif1aa	kinesin family member 1Aa	1.64E-189	6.60E-194	1.245315748	0.581	0.01
48	ENSDARG00000074030	myt1a	myelin transcription factor 1a	6.56E-182	2.64E-186	0.779084368	0.465	0.006
49	ENSDARG00000001994	stxbp1a	syntaxin binding protein 1a	1.68E-179	6.78E-184	1.205784418	0.721	0.019
50	ENSDARG00000002546	rundc3ab	RUN domain containing 3Ab	2.09E-178	8.43E-183	0.441632977	0.326	0.002
51	ENSDARG00000018259	atp1a3a	ATPase Na+/K+ transporting subunit alpha 3a	3.31E-177	1.33E-181	1.113017231	0.767	0.022
52	ENSDARG00000061288	kcnc4	potassium voltage-gated channel, Shaw-related subfamily, member 4	2.01E-173	8.11E-178	0.723356255	0.465	0.006
53	ENSDARG00000023445	atp2b3b	ATPase plasma membrane Ca2+ transporting 3b	6.51E-173	2.62E-177	0.627006699	0.465	0.006
54	ENSDARG00000054794	plcxd3	phosphatidylinositol-specific phospholipase C, X domain containing 3	2.26E-167	9.11E-172	0.90560926	0.605	0.013
55	ENSDARG00000045014	tuba2	tubulin, alpha 2	7.16E-166	2.88E-170	0.782000156	0.488	0.008
56	ENSDARG00000001710	flot1a	flotillin 1a	1.94E-163	7.81E-168	1.098303154	0.791	0.027
57	ENSDARG00000020609	snap25a	synaptosome associated protein 25a	3.59E-162	1.44E-166	1.971315816	0.907	0.037
58	ENSDARG00000069297	upf3a	UPF3A regulator of nonsense mediated mRNA decay	4.43E-159	1.79E-163	0.476535587	0.395	0.005
59	ENSDARG00000054030	hoxb5b	homeobox B5b	2.60E-158	1.05E-162	1.481178859	0.721	0.022
60	ENSDARG00000056797	ppp2r2ca	protein phosphatase 2, regulatory subunit B, gamma a	2.11E-154	8.51E-159	0.299280414	0.233	0.001
61	ENSDARG00000074581	add2	adducin 2 (beta)	4.68E-151	1.88E-155	0.354955275	0.256	0.001
62	ENSDARG00000021735	cacna1ba	calcium channel, voltage-dependent, N type, alpha 1B subunit, a	7.90E-149	3.18E-153	0.443434501	0.349	0.004
63	ENSDARG00000042368	kif26aa	kinesin family member 26Aa	1.81E-148	7.30E-153	0.824461402	0.488	0.009
64	ENSDARG00000099744	gap43	growth associated protein 43	3.50E-147	1.41E-151	3.135215574	1	0.056
65	ENSDARG00000013613	anxa13l	annexin A13, like	6.20E-140	2.50E-144	1.166226639	0.535	0.013
66	ENSDARG00000077428	camta1a	calmodulin binding transcription activator 1a	1.53E-139	6.14E-144	0.645787673	0.349	0.004
67	ENSDARG00000027740	adcyap1b	adenylate cyclase activating polypeptide 1b	6.55E-139	2.64E-143	3.145781328	0.767	0.031
68	ENSDARG00000011273	tlx2	T cell leukemia homeobox 2	1.00E-138	4.04E-143	0.597237373	0.419	0.007
69	ENSDARG00000002587	dpysl3	dihydropyrimidinase like 3	1.98E-138	7.99E-143	1.735841934	0.767	0.031
70	ENSDARG00000053547	jakmip2	janus kinase and microtubule interacting protein 2	4.68E-135	1.89E-139	0.485428034	0.349	0.004
71	ENSDARG00000067813	zgc:171844	zgc:171844	6.98E-135	2.81E-139	0.397051319	0.209	0.001
72	ENSDARG00000004472	atat1	alpha tubulin acetyltransferase 1	8.61E-134	3.47E-138	0.326887789	0.256	0.002
73	ENSDARG00000062024	kif1ab	kinesin family member 1Ab	1.20E-133	4.82E-138	0.448792102	0.326	0.004
74	ENSDARG00000079161	bsnb	bassoon (presynaptic cytomatrix protein) b	4.18E-133	1.68E-137	0.618726016	0.419	0.007
75	ENSDARG00000056156	npdc1b	neural proliferation, differentiation and control, 1b	9.42E-133	3.79E-137	1.157121913	0.581	0.017
76	ENSDARG00000057013	cadm3	cell adhesion molecule 3	4.26E-132	1.71E-136	0.531560681	0.395	0.006
77	ENSDARG00000078125	rusc1	RUN and SH3 domain containing 1	5.18E-132	2.08E-136	0.60732535	0.442	0.009
78	ENSDARG00000056877	vamp2	vesicle-associated membrane protein 2	1.36E-131	5.47E-136	1.596227624	0.884	0.045
79	ENSDARG00000016301	zgc:65894	zgc:65894	1.43E-131	5.76E-136	1.9436007	0.86	0.044
80	ENSDARG00000103648	znf536	zinc finger protein 536	2.01E-131	8.11E-136	1.079313558	0.628	0.02
81	ENSDARG00000025034	syngr3b	synaptogyrin 3b	1.99E-130	8.01E-135	1.0713457	0.628	0.021
82	ENSDARG00000033655	stmn1b	stathmin 1b	5.46E-129	2.20E-133	1.61436034	0.86	0.04
83	ENSDARG00000058117	snap25b	synaptosome associated protein 25b	3.48E-128	1.40E-132	0.89778372	0.558	0.016
84	ENSDARG00000093874	si:dkey-196j8.2	si:dkey-196j8.2	4.06E-127	1.63E-131	0.609491739	0.349	0.005
85	ENSDARG00000045945	syn2a	synapsin IIa	1.80E-126	7.26E-131	0.604604871	0.349	0.005
86	ENSDARG00000036505	syt4	synaptotagmin IV	2.17E-126	8.72E-131	1.059802716	0.605	0.02
87	ENSDARG00000079500	kif3cb	kinesin family member 3Cb	2.50E-126	1.01E-130	0.320396763	0.256	0.002
88	ENSDARG00000070954	hmx2	H6 family homeobox 2	2.69E-124	1.08E-128	0.454233602	0.233	0.001
89	ENSDARG00000074560	CHST8	si:ch211-269c21.2	8.45E-120	3.40E-124	0.485347852	0.256	0.002
90	ENSDARG00000004580	nmnat2	nicotinamide nucleotide adenylyltransferase 2	9.06E-120	3.65E-124	0.530920532	0.372	0.006
91	ENSDARG00000076462	ndnfl	neuron-derived neurotrophic factor , like	9.60E-120	3.87E-124	0.600703265	0.256	0.002
92	ENSDARG00000052748	capn1b	calpain 1, (mu/I) large subunit b	3.39E-119	1.36E-123	0.385083475	0.302	0.004
93	ENSDARG00000053301	insm1b	insulinoma-associated 1b	8.97E-117	3.61E-121	1.373442158	0.651	0.026
94	ENSDARG00000078509	socs4	suppressor of cytokine signaling 4	6.58E-116	2.65E-120	0.318120783	0.186	0.001
95	ENSDARG00000059945	sv2a	synaptic vesicle glycoprotein 2A	1.08E-115	4.37E-120	0.7153042	0.512	0.015
96	ENSDARG00000102047	mab21l1	mab-21-like 1	1.68E-115	6.75E-120	1.078556162	0.628	0.024
97	ENSDARG00000053122	clvs2	clavesin 2	1.15E-114	4.63E-119	0.252694831	0.209	0.001
98	ENSDARG00000011141	dpysl5a	dihydropyrimidinase like 5a	1.67E-113	6.74E-118	0.729716541	0.581	0.02
99	ENSDARG00000104436	zgc:153426	zgc:153426	8.44E-113	3.40E-117	0.522040835	0.326	0.005
100	ENSDARG00000045316	map7d2b	MAP7 domain containing 2b	1.43E-112	5.77E-117	0.805793163	0.488	0.014
101	ENSDARG00000010008	vim	vimentin	1.18E-108	4.74E-113	2.078385459	0.884	0.056
102	ENSDARG00000103762	rln1	relaxin 1	1.34E-108	5.41E-113	2.273927353	0.698	0.034
103	ENSDARG00000077608	gpr137bb	G protein-coupled receptor 137Bb	1.64E-108	6.60E-113	0.493857148	0.372	0.007
104	ENSDARG00000043835	rab3ab	RAB3A, member RAS oncogene family, b	2.02E-108	8.15E-113	0.333560045	0.256	0.003
105	ENSDARG00000032126	scg5	secretogranin V	4.95E-107	1.99E-111	0.933072986	0.767	0.038
106	ENSDARG00000063157	mapk8ip2	mitogen-activated protein kinase 8 interacting protein 2	1.11E-106	4.48E-111	0.273806039	0.209	0.001
107	ENSDARG00000056519	si:dkey-280e21.3	si:dkey-280e21.3	1.14E-106	4.61E-111	0.641516846	0.372	0.008
108	ENSDARG00000105201	adcyap1r1a	adenylate cyclase activating polypeptide 1a (pituitary) receptor type I	1.51E-106	6.08E-111	0.341641338	0.209	0.001
109	ENSDARG00000012347	nacad	NAC alpha domain containing	9.62E-106	3.87E-110	0.31632042	0.186	0.001
110	ENSDARG00000013295	slc2a3a	solute carrier family 2 member 3a	8.47E-104	3.41E-108	1.830863629	0.837	0.053
111	ENSDARG00000055216	tuba1c	tubulin, alpha 1c	1.34E-103	5.39E-108	2.250534852	0.953	0.073
112	ENSDARG00000059057	atpv0e2	ATPase H+ transporting V0 subunit e2	1.78E-103	7.18E-108	1.184465184	0.814	0.049
113	ENSDARG00000004988	ppp3ca	protein phosphatase 3, catalytic subunit, alpha isozyme	2.96E-103	1.19E-107	0.421641232	0.302	0.005
114	ENSDARG00000013110	dmtn	dematin actin binding protein	3.09E-103	1.24E-107	0.687262001	0.488	0.015
115	ENSDARG00000100991	chrna3	cholinergic receptor, nicotinic, alpha 3	1.81E-102	7.29E-107	0.256987904	0.14	0
116	ENSDARG00000104139	atp1a3b	ATPase Na+/K+ transporting subunit alpha 3b	5.05E-102	2.03E-106	1.040794256	0.558	0.021
117	ENSDARG00000003655	tmem59l	transmembrane protein 59-like	3.73E-101	1.50E-105	0.626689026	0.465	0.014
118	ENSDARG00000030106	stmn4	stathmin-like 4	5.30E-101	2.13E-105	1.19306745	0.465	0.014
119	ENSDARG00000041750	ccdc92	coiled-coil domain containing 92	3.94E-100	1.59E-104	0.589711844	0.442	0.013
120	ENSDARG00000043864	nptnb	neuroplastin b	1.40E-99	5.65E-104	0.257919214	0.209	0.002
121	ENSDARG00000057913	syt11a	synaptotagmin XIa	1.63E-99	6.57E-104	1.024835325	0.651	0.03
122	ENSDARG00000068910	nos1	nitric oxide synthase 1 (neuronal)	2.50E-99	1.01E-103	1.329304559	0.465	0.015
123	ENSDARG00000016676	gnao1a	guanine nucleotide binding protein (G protein), alpha activating activity polypeptide O, a	3.97E-99	1.60E-103	1.24731464	0.86	0.06
124	ENSDARG00000070080	nbeaa	neurobeachin a	4.84E-97	1.95E-101	0.523380651	0.372	0.009
125	ENSDARG00000045420	epdr1	ependymin related 1	6.09E-95	2.45E-99	0.541086261	0.419	0.012
126	ENSDARG00000056656	tspan18a	tetraspanin 18a	9.74E-95	3.92E-99	2.523161976	0.953	0.083
127	ENSDARG00000090213	rheb	Ras homolog, mTORC1 binding	3.37E-94	1.36E-98	0.749896155	0.512	0.019
128	ENSDARG00000097322	si:dkey-81l17.6	si:dkey-81l17.6	3.65E-94	1.47E-98	0.554397988	0.488	0.017
129	ENSDARG00000056753	dctn1b	dynactin 1b	4.02E-93	1.62E-97	0.298922832	0.233	0.003
130	ENSDARG00000060637	clstn2	calsyntenin 2	7.71E-93	3.10E-97	0.530772856	0.349	0.008
131	ENSDARG00000060639	apba2b	amyloid beta (A4) precursor protein-binding, family A, member 2b	2.16E-90	8.70E-95	0.416324322	0.279	0.005
132	ENSDARG00000043448	itm2ca	integral membrane protein 2Ca	3.27E-90	1.32E-94	0.436036421	0.349	0.008
133	ENSDARG00000033201	zgc:101840	zgc:101840 [Source:ZFIN;Acc:ZDB-GENE-041010-43]	1.08E-89	4.34E-94	0.584930106	0.326	0.007
134	ENSDARG00000056659	ttbk1b	tau tubulin kinase 1b	5.29E-89	2.13E-93	0.258781846	0.14	0
135	ENSDARG00000071678	atcaya	ATCAY kinesin light chain interacting caytaxin a	2.81E-88	1.13E-92	0.547508239	0.302	0.006
136	ENSDARG00000001889	tuba1a	tubulin, alpha 1a	3.40E-88	1.37E-92	2.124356001	0.907	0.077
137	ENSDARG00000003779	ctnnd2b	catenin (cadherin-associated protein), delta 2b	6.17E-87	2.48E-91	0.328946535	0.279	0.005
138	ENSDARG00000055874	cpe	carboxypeptidase E	1.08E-86	4.34E-91	2.04976118	0.977	0.096
139	ENSDARG00000056262	slc35g2a	solute carrier family 35 member G2a	3.33E-85	1.34E-89	1.267905011	0.791	0.056
140	ENSDARG00000020795	rac3b	Rac family small GTPase 3b	8.90E-85	3.58E-89	0.485478837	0.349	0.009
141	ENSDARG00000010816	slc7a14a	solute carrier family 7 member 14a	1.09E-83	4.38E-88	0.545937879	0.326	0.008
142	ENSDARG00000100971	fxyd6	FXYD domain containing ion transport regulator 6	2.14E-83	8.60E-88	0.345880349	0.186	0.002
143	ENSDARG00000006356	slc18a3a	solute carrier family 18 member 3a	2.30E-83	9.27E-88	0.301264333	0.186	0.002
144	ENSDARG00000036577	atp6v0cb	ATPase H+ transporting V0 subunit cb	1.59E-82	6.41E-87	2.197198582	1	0.11
145	ENSDARG00000026834	cdr2l	cerebellar degeneration-related protein 2-like	2.09E-82	8.43E-87	0.682978197	0.488	0.02
146	ENSDARG00000091683	cnrip1a	cannabinoid receptor interacting protein 1a	3.65E-82	1.47E-86	0.49931414	0.326	0.008
147	ENSDARG00000059276	hoxd4a	homeobox D4a	4.13E-81	1.66E-85	0.716525971	0.488	0.02
148	ENSDARG00000055305	ret	ret proto-oncogene receptor tyrosine kinase	1.12E-80	4.52E-85	0.753848472	0.488	0.021
149	ENSDARG00000071011	cdk5r2a	cyclin-dependent kinase 5, regulatory subunit 2a (p39)	2.42E-80	9.76E-85	0.397078165	0.233	0.003
150	ENSDARG00000035056	fgf13a	fibroblast growth factor 13a	3.61E-80	1.45E-84	0.495714358	0.372	0.011
151	ENSDARG00000042948	dnajc5aa	DnaJ (Hsp40) homolog, subfamily C, member 5aa	1.45E-79	5.82E-84	0.757949098	0.605	0.033
152	ENSDARG00000031720	clstn1	calsyntenin 1	1.54E-79	6.18E-84	1.346987772	0.86	0.077
153	ENSDARG00000034668	celf3a	cugbp, Elav-like family member 3a	3.92E-78	1.58E-82	0.860540412	0.581	0.032
154	ENSDARG00000061647	nrxn1a	neurexin 1a	2.98E-77	1.20E-81	0.727542895	0.488	0.021
155	ENSDARG00000024831	crhbp	corticotropin releasing hormone binding protein	4.88E-77	1.97E-81	1.579296819	0.279	0.006
156	ENSDARG00000102879	myt1b	myelin transcription factor 1b	3.10E-75	1.25E-79	0.473346048	0.442	0.017
157	ENSDARG00000058969	cntnap2a	contactin associated protein 2a	5.55E-75	2.24E-79	0.923817447	0.279	0.006
158	ENSDARG00000036446	PRKAR2B	si:ch211-272n13.7 [Source:ZFIN;Acc:ZDB-GENE-160113-22]	1.27E-74	5.10E-79	0.288625083	0.209	0.003
159	ENSDARG00000060481	atl1	atlastin GTPase 1	1.70E-74	6.86E-79	0.252693354	0.209	0.003
160	ENSDARG00000014462	rab3c	RAB3C, member RAS oncogene family	3.35E-74	1.35E-78	0.540975095	0.372	0.012
161	ENSDARG00000086288	scg3	secretogranin III	5.05E-74	2.03E-78	1.291553283	0.884	0.082
162	ENSDARG00000100594	sez6l	seizure related 6 homolog (mouse)-like	5.60E-73	2.26E-77	0.289217969	0.186	0.002
163	ENSDARG00000060656	si:ch211-10a23.2	si:ch211-10a23.2	2.87E-72	1.16E-76	0.435527711	0.279	0.006
164	ENSDARG00000073883	clstn3	calsyntenin 3	6.92E-72	2.79E-76	0.53518364	0.302	0.008
165	ENSDARG00000099720	evlb	Enah/Vasp-like b	1.20E-70	4.84E-75	0.590707274	0.465	0.021
166	ENSDARG00000062415	ctnnd2a	catenin (cadherin-associated protein), delta 2a	1.91E-70	7.69E-75	0.507152884	0.279	0.007
167	ENSDARG00000059601	map1aa	microtubule-associated protein 1Aa	2.30E-69	9.25E-74	0.451737517	0.372	0.013
168	ENSDARG00000102501	hoxa5a	homeobox A5a	1.56E-68	6.28E-73	0.337563879	0.279	0.007
169	ENSDARG00000059280	hoxd3a	homeobox D3a	1.84E-68	7.42E-73	0.352336516	0.233	0.004
170	ENSDARG00000055875	pag1	phosphoprotein membrane anchor with glycosphingolipid microdomains 1	2.77E-67	1.12E-71	0.426482307	0.326	0.01
171	ENSDARG00000079570	rspo2	R-spondin 2	3.26E-67	1.31E-71	0.975298331	0.512	0.028
172	ENSDARG00000024276	pcbp4	poly(rC) binding protein 4	5.05E-67	2.03E-71	0.919697784	0.558	0.034
173	ENSDARG00000101735	chn1	chimerin 1	9.80E-67	3.95E-71	0.729157657	0.605	0.041
174	ENSDARG00000008305	hand2	heart and neural crest derivatives expressed 2	2.78E-66	1.12E-70	1.923621721	0.837	0.088
175	ENSDARG00000079891	dnajc6	DnaJ (Hsp40) homolog, subfamily C, member 6	3.39E-66	1.37E-70	0.366460027	0.256	0.006
176	ENSDARG00000013843	sept5a	septin 5a	4.37E-66	1.76E-70	0.713179494	0.558	0.034
177	ENSDARG00000040358	spred3	sprouty related EVH1 domain containing 3	9.36E-66	3.77E-70	0.311607202	0.256	0.006
178	ENSDARG00000058646	ptprna	protein tyrosine phosphatase receptor type Na	1.29E-65	5.20E-70	0.844948582	0.488	0.026
179	ENSDARG00000086222	nat16	N-acetyltransferase 16	6.27E-65	2.53E-69	0.332947051	0.302	0.009
180	ENSDARG00000063310	oxr1b	oxidation resistance 1b	7.00E-65	2.82E-69	0.358459855	0.302	0.009
181	ENSDARG00000104458	rnasekb	ribonuclease, RNase K b	1.87E-64	7.55E-69	1.787903723	1	0.143
182	ENSDARG00000052376	b3gnt2a	UDP-GlcNAc:betaGal beta-1,3-N-acetylglucosaminyltransferase 2a	2.94E-64	1.18E-68	0.512578403	0.349	0.013
183	ENSDARG00000002230	sypb	synaptophysin b	3.34E-63	1.34E-67	0.461564859	0.279	0.008
184	ENSDARG00000079276	ube2ql1	ubiquitin-conjugating enzyme E2Q family-like 1	4.95E-62	1.99E-66	0.36735324	0.326	0.011
185	ENSDARG00000103937	ndrg4	NDRG family member 4	9.77E-62	3.93E-66	0.31611588	0.209	0.004
186	ENSDARG00000070442	si:ch211-113g11.6	si:ch211-113g11.6	3.03E-61	1.22E-65	0.336227843	0.186	0.003
187	ENSDARG00000097897	sgip1a	SH3GL interacting endocytic adaptor 1a	1.42E-60	5.70E-65	0.887959636	0.674	0.057
188	ENSDARG00000052567	tmem35	transmembrane protein 35	2.46E-60	9.92E-65	0.837222814	0.628	0.05
189	ENSDARG00000041323	csdc2a	cold shock domain containing C2, RNA binding a	2.45E-59	9.86E-64	0.534349162	0.372	0.016
190	ENSDARG00000070951	hmga1b	high mobility group AT-hook 1b	5.22E-59	2.10E-63	0.420579932	0.326	0.012
191	ENSDARG00000062821	slc6a15	solute carrier family 6 member 15	6.29E-59	2.53E-63	0.969591392	0.605	0.046
192	ENSDARG00000070337	hoxc1a	homeobox C1a	6.99E-59	2.82E-63	0.5222006	0.372	0.016
193	ENSDARG00000095833	alk	ALK receptor tyrosine kinase	2.76E-58	1.11E-62	0.469775241	0.186	0.003
194	ENSDARG00000006773	elovl4a	ELOVL fatty acid elongase 4a	4.75E-58	1.91E-62	0.324563453	0.186	0.003
195	ENSDARG00000024744	dpp6b	dipeptidyl-peptidase 6b	4.81E-58	1.94E-62	0.333185129	0.256	0.007
196	ENSDARG00000006120	tbx2b	T-box transcription factor 2b	6.15E-57	2.48E-61	0.971162457	0.581	0.044
197	ENSDARG00000070045	celf4	CUGBP, Elav-like family member 4	9.33E-57	3.76E-61	0.321431932	0.209	0.004
198	ENSDARG00000098368	aplp1	amyloid beta (A4) precursor-like protein 1	1.44E-56	5.81E-61	0.977281328	0.791	0.089
199	ENSDARG00000037159	oprd1b	opioid receptor, delta 1b	1.65E-56	6.63E-61	0.279785486	0.209	0.004
200	ENSDARG00000037997	tubb5	tubulin, beta 5	4.04E-56	1.63E-60	1.830757579	0.837	0.103
201	ENSDARG00000006497	rtn1a	reticulon 1a	1.68E-55	6.76E-60	2.342617951	1	0.173
202	ENSDARG00000007654	nsfa	N-ethylmaleimide-sensitive factor a	1.89E-55	7.60E-60	0.381778418	0.326	0.013
203	ENSDARG00000093064	SMIM18	si:dkey-92j12.6 [Source:ZFIN;Acc:ZDB-GENE-100922-33]	3.40E-55	1.37E-59	0.33233848	0.186	0.003
204	ENSDARG00000023868	si:dkey-172h23.2	si:dkey-172h23.2	4.31E-55	1.73E-59	1.137924416	0.721	0.075
205	ENSDARG00000071658	ywhag2	3-monooxygenase/tryptophan 5-monooxygenase activation protein, gamma polypeptide 2	5.26E-55	2.12E-59	1.893757651	0.93	0.142
206	ENSDARG00000092970	tmsb2	thymosin beta 2	5.87E-55	2.36E-59	1.222180159	0.558	0.041
207	ENSDARG00000019274	rasd1	RAS, dexamethasone-induced 1	6.72E-55	2.71E-59	1.171298564	0.628	0.055
208	ENSDARG00000043313	ank2b	ankyrin 2b, neuronal	6.98E-55	2.81E-59	0.468387444	0.395	0.02
209	ENSDARG00000056122	gdi1	GDP dissociation inhibitor 1	1.20E-54	4.84E-59	0.989000951	0.698	0.069
210	ENSDARG00000008829	chga	chromogranin A	1.81E-54	7.30E-59	0.612669887	0.349	0.015
211	ENSDARG00000089223	ngfrb	nerve growth factor receptor b	2.61E-54	1.05E-58	0.44794322	0.302	0.011
212	ENSDARG00000061099	nfasca	neurofascin homolog (chicken) a	1.16E-53	4.66E-58	1.105771267	0.651	0.063
213	ENSDARG00000041417	atp6ap1a	ATPase H+ transporting accessory protein 1a	2.78E-53	1.12E-57	0.412067758	0.326	0.013
214	ENSDARG00000074866	ptpn5	protein tyrosine phosphatase non-receptor type 5	3.39E-53	1.36E-57	0.331259542	0.279	0.009
215	ENSDARG00000026531	alcama	activated leukocyte cell adhesion molecule a	8.55E-53	3.44E-57	1.853520278	0.953	0.154
216	ENSDARG00000070972	si:ch211-81a5.8	si:ch211-81a5.8	2.94E-52	1.18E-56	0.36606377	0.209	0.005
217	ENSDARG00000034268	slit3	slit homolog 3 (Drosophila)	7.79E-52	3.14E-56	0.900526	0.558	0.045
218	ENSDARG00000014053	olfm1b	olfactomedin 1b	1.14E-51	4.61E-56	1.271397541	0.86	0.118
219	ENSDARG00000056481	vat1	vesicle amine transport 1	1.63E-51	6.58E-56	1.553950189	0.977	0.158
220	ENSDARG00000079443	vipb	vasoactive intestinal peptide b	2.19E-51	8.83E-56	6.125613125	0.86	0.132
221	ENSDARG00000036375	cyfip2	cytoplasmic FMR1 interacting protein 2	4.40E-51	1.77E-55	0.492603061	0.395	0.021
222	ENSDARG00000036501	rab39bb	RAB39B, member RAS oncogene family b	4.51E-51	1.82E-55	0.345460461	0.256	0.008
223	ENSDARG00000030656	3-Sep	septin 3	1.06E-50	4.28E-55	0.347679311	0.209	0.005
224	ENSDARG00000090872	si:dkey-276j7.1	si:dkey-276j7.1	3.96E-50	1.59E-54	1.46524472	0.907	0.144
225	ENSDARG00000034168	serpini1	serpin peptidase inhibitor, clade I (neuroserpin), member 1	4.29E-50	1.73E-54	0.414168111	0.326	0.014
226	ENSDARG00000063299	pcloa	piccolo presynaptic cytomatrix protein a	1.29E-49	5.20E-54	0.339535955	0.256	0.008
227	ENSDARG00000089877	si:dkeyp-75h12.5	si:dkeyp-75h12.5	4.12E-49	1.66E-53	1.129773285	0.791	0.101
228	ENSDARG00000091756	insm1a	insulinoma-associated 1a	6.68E-49	2.69E-53	0.448866131	0.326	0.014
229	ENSDARG00000031343	rab6bb	RAB6B, member RAS oncogene family b	2.21E-48	8.89E-53	0.843474877	0.651	0.067
230	ENSDARG00000026871	uchl1	ubiquitin carboxyl-terminal esterase L1 (ubiquitin thiolesterase)	3.41E-48	1.37E-52	1.647495832	0.767	0.1
231	ENSDARG00000096546	nrp2a	neuropilin 2a	7.65E-48	3.08E-52	0.990219163	0.628	0.062
232	ENSDARG00000021595	lhfpl3	LHFPL tetraspan subfamily member 3	1.03E-47	4.15E-52	0.287855021	0.186	0.004
233	ENSDARG00000100851	gphnb	gephyrin b	6.13E-47	2.47E-51	0.264043939	0.209	0.006
234	ENSDARG00000025855	camk2n1a	calcium/calmodulin-dependent protein kinase II inhibitor 1a	1.03E-46	4.15E-51	1.179704954	0.698	0.079
235	ENSDARG00000043465	atp6v1b2	ATPase H+ transporting V1 subunit B2	1.19E-46	4.81E-51	0.615667583	0.372	0.021
236	ENSDARG00000100494	pbx1a	pre-B-cell leukemia homeobox 1a	4.10E-46	1.65E-50	1.348743609	0.512	0.042
237	ENSDARG00000038386	ascl1a	achaete-scute family bHLH transcription factor 1a	1.86E-44	7.50E-49	0.531432163	0.372	0.021
238	ENSDARG00000077545	si:dkey-16p21.7	si:dkey-16p21.7	2.06E-44	8.31E-49	0.386328402	0.302	0.014
239	ENSDARG00000062531	mapk8ip3	mitogen-activated protein kinase 8 interacting protein 3	7.14E-44	2.87E-48	0.446426005	0.326	0.017
240	ENSDARG00000025024	pnoca	prepronociceptin a	2.13E-43	8.58E-48	0.852583206	0.512	0.044
241	ENSDARG00000098909	SHC3	SHC (Src homology 2 domain containing) transforming protein 3 [Source:NCBI gene;Acc:100332111]	1.93E-42	7.78E-47	0.296683753	0.256	0.01
242	ENSDARG00000062797	nell2b	neural EGFL like 2b	2.32E-42	9.32E-47	0.345669375	0.209	0.006
243	ENSDARG00000077295	akap6	A kinase (PRKA) anchor protein 6	2.43E-42	9.80E-47	0.254336946	0.186	0.005
244	ENSDARG00000068701	gpr85	G protein-coupled receptor 85	3.54E-42	1.43E-46	0.355639467	0.233	0.008
245	ENSDARG00000037932	lin7b	lin-7 homolog B (C. elegans)	7.83E-42	3.15E-46	0.406704774	0.302	0.015
246	ENSDARG00000008407	tspan7b	tetraspanin 7b	1.16E-41	4.69E-46	0.818416857	0.558	0.054
247	ENSDARG00000068126	nppc	natriuretic peptide C	3.48E-41	1.40E-45	0.995727188	0.349	0.02
248	ENSDARG00000031875	trpa1b	transient receptor potential cation channel, subfamily A, member 1b	4.55E-41	1.83E-45	0.301218774	0.209	0.007
249	ENSDARG00000099203	atp1b2a	ATPase Na+/K+ transporting subunit beta 2a	6.85E-41	2.76E-45	1.255116325	0.791	0.127
250	ENSDARG00000045074	arl4d	ADP-ribosylation factor-like 4D	6.88E-41	2.77E-45	0.774779589	0.628	0.072
251	ENSDARG00000056831	gng2	guanine nucleotide binding protein (G protein), gamma 2	1.33E-40	5.36E-45	1.389582872	0.907	0.168
252	ENSDARG00000101949	numbl	NUMB like endocytic adaptor protein	2.15E-40	8.67E-45	0.400045557	0.302	0.015
253	ENSDARG00000044569	cldn19	claudin 19	2.76E-40	1.11E-44	0.519644146	0.233	0.009
254	ENSDARG00000007818	palm1b	paralemmin 1b	5.88E-40	2.37E-44	0.794310098	0.674	0.083
255	ENSDARG00000044541	ppp1r14ba	protein phosphatase 1, regulatory (inhibitor) subunit 14Ba	2.43E-39	9.77E-44	0.273302843	0.163	0.004
256	ENSDARG00000015931	si:ch211-214j24.9	si:ch211-214j24.9 [Source:ZFIN;Acc:ZDB-GENE-041210-81]	4.32E-39	1.74E-43	0.283644114	0.186	0.005
257	ENSDARG00000070453	gch1	GTP cyclohydrolase 1	8.53E-39	3.43E-43	1.350194196	0.767	0.126
258	ENSDARG00000007220	ncam1b	neural cell adhesion molecule 1b	1.29E-38	5.19E-43	0.338551962	0.256	0.011
259	ENSDARG00000060115	lrrn1	leucine rich repeat neuronal 1	1.65E-37	6.65E-42	0.43992691	0.349	0.022
260	ENSDARG00000068144	nmba	neuromedin Ba	2.10E-37	8.47E-42	1.981105855	0.302	0.017
261	ENSDARG00000036295	golga7ba	golgin A7 family, member Ba	2.57E-37	1.03E-41	0.281621943	0.233	0.009
262	ENSDARG00000020798	necap1	NECAP endocytosis associated 1	2.58E-37	1.04E-41	0.783110826	0.558	0.06
263	ENSDARG00000000551	slc1a4	solute carrier family 1 member 4	3.56E-37	1.43E-41	0.90110874	0.651	0.084
264	ENSDARG00000007663	amph	amphiphysin	1.69E-36	6.80E-41	0.323799252	0.209	0.008
265	ENSDARG00000018997	cplx2l	complexin 2, like	5.57E-36	2.24E-40	0.66082963	0.302	0.017
266	ENSDARG00000060631	GARNL3	si:ch211-182d3.1 [Source:ZFIN;Acc:ZDB-GENE-060526-61]	8.44E-36	3.40E-40	0.749261998	0.419	0.035
267	ENSDARG00000098809	snap91	synaptosomal-associated protein 91 [Source:ZFIN;Acc:ZDB-GENE-100422-6]	8.90E-36	3.58E-40	0.325172194	0.302	0.017
268	ENSDARG00000103490	dpysl4	dihydropyrimidinase like 4	1.01E-35	4.07E-40	0.290958675	0.233	0.01
269	ENSDARG00000105083	chd5	chromodomain helicase DNA binding protein 5	1.11E-35	4.48E-40	0.408528753	0.209	0.008
270	ENSDARG00000006889	mpped2a	metallophosphoesterase domain containing 2a	1.85E-35	7.46E-40	0.793391973	0.465	0.043
271	ENSDARG00000053453	mpp2a	membrane protein, palmitoylated 2a (MAGUK p55 subfamily member 2)	5.71E-35	2.30E-39	0.27085709	0.186	0.006
272	ENSDARG00000101461	emp3b	epithelial membrane protein 3b	9.53E-35	3.84E-39	0.341298477	0.233	0.01
273	ENSDARG00000079980	si:ch211-202h22.9	si:ch211-202h22.9	1.01E-34	4.05E-39	0.632227453	0.419	0.035
274	ENSDARG00000078560	slc9a5	solute carrier family 9 member A5	2.07E-34	8.33E-39	0.333973986	0.256	0.013
275	ENSDARG00000068745	map4l	microtubule associated protein 4 like	2.25E-34	9.06E-39	0.436157837	0.302	0.018
276	ENSDARG00000099732	gfra1a	gdnf family receptor alpha 1a	4.32E-34	1.74E-38	0.875958471	0.465	0.045
277	ENSDARG00000070491	hpcal4	hippocalcin like 4	4.91E-34	1.98E-38	0.697959434	0.465	0.044
278	ENSDARG00000062359	scn3b	sodium channel, voltage-gated, type III, beta	5.81E-34	2.34E-38	0.427604933	0.256	0.013
279	ENSDARG00000032614	msi2b	musashi RNA-binding protein 2b	6.28E-34	2.53E-38	1.14435813	0.744	0.132
280	ENSDARG00000008803	marcksb	myristoylated alanine-rich protein kinase C substrate b	1.21E-33	4.87E-38	1.18186037	0.837	0.167
281	ENSDARG00000007678	ttyh3b	tweety family member 3b	1.23E-33	4.96E-38	0.446532806	0.326	0.022
282	ENSDARG00000102051	mtbl	metallothionein-B-like	1.50E-33	6.03E-38	0.620557066	0.442	0.04
283	ENSDARG00000037020	kif1b	kinesin family member 1B	1.96E-33	7.87E-38	0.859418304	0.512	0.058
284	ENSDARG00000004932	anos1b	anosmin 1b	2.40E-33	9.64E-38	0.319739514	0.279	0.016
285	ENSDARG00000008639	kifap3a	kinesin-associated protein 3a	3.58E-33	1.44E-37	0.537367588	0.465	0.046
286	ENSDARG00000020708	mdkb	midkine b	1.93E-32	7.78E-37	1.571508131	0.837	0.159
287	ENSDARG00000043510	vamp4	vesicle-associated membrane protein 4	4.68E-32	1.88E-36	1.00288464	0.651	0.101
288	ENSDARG00000054911	tmsb	thymosin, beta	7.78E-32	3.13E-36	1.3506039	0.605	0.081
289	ENSDARG00000088100	KCNIP4	Kv channel interacting protein 4 [Source:NCBI gene;Acc:100536963]	9.72E-32	3.92E-36	0.370374564	0.209	0.009
290	ENSDARG00000060626	dgkaa	diacylglycerol kinase, alpha a	1.33E-31	5.34E-36	0.682773807	0.465	0.049
291	ENSDARG00000021193	coro1cb	coronin, actin binding protein, 1Cb	1.46E-31	5.89E-36	0.540947035	0.395	0.034
292	ENSDARG00000012078	meis1b	Meis homeobox 1 b	1.86E-31	7.48E-36	1.323548673	0.814	0.169
293	ENSDARG00000014871	syngr3a	synaptogyrin 3a	2.15E-31	8.64E-36	0.254917702	0.163	0.005
294	ENSDARG00000061688	arvcfb	ARVCF delta catenin family member b	2.73E-31	1.10E-35	0.580305051	0.535	0.063
295	ENSDARG00000098226	smpd3	sphingomyelin phosphodiesterase 3	3.64E-31	1.47E-35	0.290530706	0.233	0.011
296	ENSDARG00000088708	ngfra	nerve growth factor receptor a (TNFR superfamily, member 16)	4.14E-31	1.67E-35	0.440843419	0.302	0.02
297	ENSDARG00000100170	pam	peptidylglycine alpha-amidating monooxygenase	5.87E-31	2.36E-35	1.379370181	0.93	0.265
298	ENSDARG00000006862	kifap3b	kinesin-associated protein 3b	1.06E-30	4.26E-35	0.538359331	0.326	0.024
299	ENSDARG00000103286	kcnk4a	potassium channel, subfamily K, member 4a	1.06E-30	4.26E-35	0.281597969	0.186	0.007
300	ENSDARG00000001835	nalcn	sodium leak channel, non-selective	1.11E-30	4.48E-35	0.337476218	0.186	0.007
301	ENSDARG00000006747	tmem178b	transmembrane protein 178B	1.79E-30	7.20E-35	0.477100289	0.233	0.012
302	ENSDARG00000074056	kctd1	potassium channel tetramerization domain containing 1	3.92E-30	1.58E-34	0.335889137	0.302	0.02
303	ENSDARG00000035907	fam49al	family with sequence similarity 49 member A, like	9.71E-30	3.91E-34	0.449960764	0.233	0.012
304	ENSDARG00000013057	hoxb5a	homeobox B5a	2.17E-29	8.72E-34	1.269447396	0.628	0.098
305	ENSDARG00000029296	nexmifb	neurite extension and migration factor b	7.91E-29	3.18E-33	0.298215451	0.209	0.01
306	ENSDARG00000087413	bean1	brain expressed, associated with NEDD4, 1	1.05E-28	4.23E-33	0.264011785	0.209	0.01
307	ENSDARG00000095743	sox11b	SRY-box transcription factor 11b	1.19E-28	4.78E-33	0.984471743	0.558	0.077
308	ENSDARG00000013500	abca2	ATP-binding cassette, sub-family A (ABC1), member 2	2.62E-28	1.05E-32	0.699962466	0.512	0.064
309	ENSDARG00000092467	si:ch73-46j18.5	si:ch73-46j18.5	3.39E-28	1.37E-32	1.343802085	0.767	0.177
310	ENSDARG00000031283	vamp1	vesicle-associated membrane protein 1	4.13E-28	1.66E-32	0.34069436	0.256	0.015
311	ENSDARG00000076833	atp1b1b	ATPase Na+/K+ transporting subunit beta 1b	4.45E-28	1.79E-32	0.428903184	0.372	0.032
312	ENSDARG00000099849	ebf3a	EBF transcription factor 3a	6.29E-28	2.53E-32	0.815360262	0.349	0.03
313	ENSDARG00000034187	calm1b	calmodulin 1b	6.35E-28	2.56E-32	1.340971511	0.93	0.24
314	ENSDARG00000002216	tbx3a	T-box transcription factor 3a	1.64E-27	6.60E-32	0.594800855	0.442	0.049
315	ENSDARG00000034522	rab6ba	RAB6B, member RAS oncogene family a	1.86E-27	7.49E-32	0.458000134	0.209	0.01
316	ENSDARG00000043416	tnfaip2a	tumor necrosis factor, alpha-induced protein 2a	2.34E-27	9.41E-32	0.576369616	0.326	0.026
317	ENSDARG00000069438	neurl1aa	neuralized E3 ubiquitin protein ligase 1Aa	5.19E-27	2.09E-31	0.464790342	0.372	0.034
318	ENSDARG00000054442	cbx1b	chromobox homolog 1b (HP1 beta homolog Drosophila)	7.09E-27	2.86E-31	0.599104754	0.372	0.035
319	ENSDARG00000056725	hmgb3a	high mobility group box 3a	7.24E-27	2.92E-31	1.815494817	0.977	0.379
320	ENSDARG00000039650	itm2cb	integral membrane protein 2Cb	8.81E-27	3.55E-31	0.42990425	0.279	0.019
321	ENSDARG00000030694	atp6v1e1b	ATPase H+ transporting V1 subunit E1b	9.76E-27	3.93E-31	1.353759931	1	0.425
322	ENSDARG00000015314	zc4h2	zinc finger, C4H2 domain containing	2.16E-26	8.68E-31	0.919897321	0.698	0.137
323	ENSDARG00000062174	cacnb4b	calcium channel, voltage-dependent, beta 4b subunit	4.02E-26	1.62E-30	0.279536943	0.209	0.011
324	ENSDARG00000025106	ppp3cb	protein phosphatase 3, catalytic subunit, beta isozyme	5.26E-26	2.12E-30	0.266173477	0.116	0.003
325	ENSDARG00000104501	FP236812.1	histone H2B 1/2 [Source:NCBI gene;Acc:100329560]	1.81E-25	7.31E-30	0.517644159	0.395	0.041
326	ENSDARG00000013750	eno1b	enolase 1b, (alpha)	1.93E-25	7.75E-30	0.59487633	0.349	0.032
327	ENSDARG00000056722	cd99l2	CD99 molecule-like 2	9.35E-25	3.77E-29	0.832652234	0.581	0.097
328	ENSDARG00000100825	calm3a	calmodulin 3a (phosphorylase kinase, delta)	3.40E-24	1.37E-28	1.070003469	0.721	0.155
329	ENSDARG00000005172	dynll2b	dynein, light chain, LC8-type 2b	4.58E-24	1.84E-28	0.701294815	0.581	0.098
330	ENSDARG00000103109	chl1b	cell adhesion molecule L1-like b	6.77E-24	2.73E-28	0.998944133	0.465	0.061
331	ENSDARG00000103394	kif5ba	kinesin family member 5B, a	7.05E-24	2.84E-28	0.529259512	0.349	0.034
332	ENSDARG00000077582	ank3b	ankyrin 3b	8.54E-24	3.44E-28	0.325020813	0.256	0.018
333	ENSDARG00000061543	ccdc85b	coiled-coil domain containing 85B	9.01E-24	3.63E-28	0.905594331	0.628	0.115
334	ENSDARG00000056633	fgf13b	fibroblast growth factor 13b	1.75E-23	7.06E-28	0.613911289	0.372	0.04
335	ENSDARG00000102883	sptbn1	spectrin, beta, non-erythrocytic 1	2.24E-23	9.01E-28	1.343345891	0.907	0.314
336	ENSDARG00000100674	UBE2O	ubiquitin conjugating enzyme E2 O [Source:NCBI gene;Acc:100331775]	2.29E-23	9.24E-28	0.294669644	0.256	0.018
337	ENSDARG00000055543	appb	amyloid beta (A4) precursor protein b	2.45E-23	9.88E-28	0.594621057	0.628	0.111
338	ENSDARG00000056791	pde6ga	phosphodiesterase 6G, cGMP-specific, rod, gamma, paralog a	2.45E-23	9.88E-28	0.358828451	0.256	0.018
339	ENSDARG00000101367	si:ch73-193i22.1	si:ch73-193i22.1	2.70E-23	1.09E-27	0.447596643	0.279	0.022
340	ENSDARG00000000175	hoxb2a	homeobox B2a	3.37E-23	1.36E-27	0.366923392	0.256	0.018
341	ENSDARG00000102142	ece2b	endothelin converting enzyme 2b	4.40E-23	1.77E-27	0.435236813	0.302	0.026
342	ENSDARG00000038693	gng7	guanine nucleotide binding protein (G protein), gamma 7	7.63E-23	3.07E-27	0.425901206	0.419	0.05
343	ENSDARG00000070081	rspo3	R-spondin 3	7.90E-23	3.18E-27	0.499593809	0.372	0.039
344	ENSDARG00000076847	tnrc6c1	trinucleotide repeat containing adaptor 6C1	8.97E-23	3.61E-27	1.285519274	0.791	0.219
345	ENSDARG00000043250	ppm1ab	protein phosphatase, Mg2+/Mn2+ dependent, 1Ab	9.47E-23	3.82E-27	0.455500123	0.372	0.04
346	ENSDARG00000003512	anks1b	ankyrin repeat and sterile alpha motif domain containing 1B	2.51E-22	1.01E-26	0.53607283	0.442	0.057
347	ENSDARG00000015790	atp1b3a	ATPase Na+/K+ transporting subunit beta 3a	6.86E-22	2.76E-26	0.588872305	0.419	0.052
348	ENSDARG00000019702	aldocb	aldolase C, fructose-bisphosphate, b	1.04E-21	4.17E-26	1.473508853	1	0.496
349	ENSDARG00000073944	si:ch73-386h18.1	si:ch73-386h18.1	1.68E-21	6.77E-26	0.491345086	0.302	0.028
350	ENSDARG00000056181	ncam1a	neural cell adhesion molecule 1a	2.35E-21	9.48E-26	0.503951211	0.372	0.042
351	ENSDARG00000054543	samsn1a	SAM domain, SH3 domain and nuclear localisation signals 1a	2.44E-21	9.81E-26	0.678171533	0.488	0.074
352	ENSDARG00000010957	mpp2b	membrane protein, palmitoylated 2b (MAGUK p55 subfamily member 2)	3.94E-21	1.59E-25	0.309237994	0.14	0.006
353	ENSDARG00000103862	hoxa3a	homeobox A3a	5.20E-21	2.09E-25	0.667929391	0.512	0.082
354	ENSDARG00000021113	ptmaa	prothymosin alpha a	5.74E-21	2.31E-25	1.784991203	1	0.808
355	ENSDARG00000097528	si:dkey-7j14.5	si:dkey-7j14.5	8.26E-21	3.32E-25	0.375214118	0.163	0.008
356	ENSDARG00000070266	spock3	SPARC (osteonectin), cwcv and kazal like domains proteoglycan 3	8.36E-21	3.37E-25	0.554218333	0.395	0.048
357	ENSDARG00000007179	sash1a	SAM and SH3 domain containing 1a	1.18E-20	4.76E-25	0.720215102	0.512	0.081
358	ENSDARG00000098832	fam168a	family with sequence similarity 168 member A	1.51E-20	6.06E-25	0.689350874	0.744	0.177
359	ENSDARG00000070961	lepr	leptin receptor	1.91E-20	7.71E-25	0.475191946	0.372	0.044
360	ENSDARG00000036394	pop7	POP7 homolog, ribonuclease P/MRP subunit	2.30E-20	9.26E-25	0.642095888	0.581	0.112
361	ENSDARG00000014804	cacna2d1a	calcium channel, voltage-dependent, alpha 2/delta subunit 1a	2.39E-20	9.63E-25	0.388096827	0.349	0.039
362	ENSDARG00000093089	tac3a	tachykinin precursor 3a	2.56E-20	1.03E-24	2.334947022	0.186	0.011
363	ENSDARG00000056005	dnajc18	DnaJ (Hsp40) homolog, subfamily C, member 18	3.24E-20	1.31E-24	0.389194957	0.302	0.029
364	ENSDARG00000035470	sh3glb2b	SH3-domain GRB2-like endophilin B2b	3.46E-20	1.39E-24	0.464734385	0.372	0.044
365	ENSDARG00000079323	rgmb	repulsive guidance molecule BMP co-receptor b	3.60E-20	1.45E-24	0.743646468	0.558	0.102
366	ENSDARG00000018397	hpca	hippocalcin	4.91E-20	1.98E-24	0.480995868	0.256	0.021
367	ENSDARG00000069425	hsbp1a	heat shock factor binding protein 1a	9.45E-20	3.80E-24	1.147768452	0.651	0.15
368	ENSDARG00000043821	klf7b	Kruppel-like factor 7b	1.24E-19	4.97E-24	0.989373489	0.837	0.272
369	ENSDARG00000071235	si:ch211-117c9.5	si:ch211-117c9.5	1.74E-19	7.02E-24	0.52977773	0.419	0.059
370	ENSDARG00000013422	slc8a1a	solute carrier family 8 member 1a	2.82E-19	1.14E-23	0.294798504	0.209	0.014
371	ENSDARG00000020493	lgi1a	leucine-rich, glioma inactivated 1a	3.03E-19	1.22E-23	0.281886069	0.186	0.011
372	ENSDARG00000016725	gadd45gb.1	growth arrest and DNA-damage-inducible, gamma b, tandem duplicate 1	4.06E-19	1.63E-23	0.279966801	0.116	0.004
373	ENSDARG00000035357	gnb2	guanine nucleotide binding protein (G protein), beta polypeptide 2	7.15E-19	2.88E-23	0.449924507	0.395	0.053
374	ENSDARG00000013979	ndfip1	Nedd4 family interacting protein 1	1.25E-18	5.04E-23	0.872397465	0.93	0.409
375	ENSDARG00000039914	gapdhs	glyceraldehyde-3-phosphate dehydrogenase, spermatogenic	1.45E-18	5.83E-23	1.146935842	1	0.787
376	ENSDARG00000028661	cntfr	ciliary neurotrophic factor receptor	1.82E-18	7.31E-23	0.339180605	0.326	0.035
377	ENSDARG00000061081	arpp21	cAMP-regulated phosphoprotein, 21	3.16E-18	1.27E-22	1.20315031	0.535	0.103
378	ENSDARG00000013343	kif26ba	kinesin family member 26Ba	3.81E-18	1.53E-22	0.493048959	0.326	0.037
379	ENSDARG00000008735	atp6ap2	ATPase H+ transporting accessory protein 2	6.87E-18	2.77E-22	1.006136164	0.907	0.391
380	ENSDARG00000099014	fxyd1	FXYD domain containing ion transport regulator 1 (phospholemman)	9.02E-18	3.63E-22	1.606412034	0.953	0.608
381	ENSDARG00000090600	si:ch211-213a13.1	si:ch211-213a13.1	1.30E-17	5.25E-22	0.737255344	0.558	0.113
382	ENSDARG00000003754	tspan2a	tetraspanin 2a	1.62E-17	6.53E-22	0.548279331	0.465	0.076
383	ENSDARG00000024785	ctnna2	catenin (cadherin-associated protein), alpha 2	3.55E-17	1.43E-21	0.392632825	0.209	0.016
384	ENSDARG00000099312	jpt1b	Jupiter microtubule associated homolog 1b	3.88E-17	1.56E-21	1.116499685	1	0.46
385	ENSDARG00000016311	dock9b	dedicator of cytokinesis 9b	3.93E-17	1.58E-21	0.287431678	0.209	0.016
386	ENSDARG00000042646	zgc:77784	zgc:77784	5.35E-17	2.15E-21	0.285581452	0.163	0.01
387	ENSDARG00000060515	zdhhc9	zinc finger DHHC-type palmitoyltransferase 9	1.28E-16	5.14E-21	0.325125014	0.302	0.035
388	ENSDARG00000031427	calm2a	calmodulin 2a (phosphorylase kinase, delta)	1.30E-16	5.25E-21	1.211853506	0.953	0.551
389	ENSDARG00000009771	ppme1	protein phosphatase methylesterase 1	1.39E-16	5.60E-21	0.832215808	0.721	0.218
390	ENSDARG00000045150	csnk1e	casein kinase 1, epsilon	2.21E-16	8.92E-21	0.630383442	0.419	0.068
391	ENSDARG00000058394	tagln3b	transgelin 3b	2.27E-16	9.14E-21	0.537916658	0.279	0.03
392	ENSDARG00000010052	ndrg3b	ndrg family member 3b	2.30E-16	9.28E-21	0.71901534	0.558	0.125
393	ENSDARG00000073704	si:dkeyp-72g9.4	si:dkeyp-72g9.4	2.59E-16	1.04E-20	0.640639152	0.372	0.053
394	ENSDARG00000012914	arhgef4	Rho guanine nucleotide exchange factor (GEF) 4	2.78E-16	1.12E-20	0.427930128	0.349	0.047
395	ENSDARG00000036875	rps12	ribosomal protein S12	3.19E-16	1.28E-20	-0.646518232	1	1
396	ENSDARG00000022456	eno1a	enolase 1a, (alpha)	3.25E-16	1.31E-20	1.411422962	1	0.676
397	ENSDARG00000019098	cd82a	CD82 molecule a	3.72E-16	1.50E-20	1.53969798	0.767	0.254
398	ENSDARG00000023228	vsnl1a	visinin-like 1a	5.46E-16	2.20E-20	0.275033713	0.14	0.007
399	ENSDARG00000035256	eef2l2	eukaryotic translation elongation factor 2, like 2	6.39E-16	2.57E-20	0.522534178	0.512	0.097
400	ENSDARG00000015050	calm2b	calmodulin 2b, (phosphorylase kinase, delta)	6.59E-16	2.65E-20	1.360631863	1	0.834
401	ENSDARG00000060070	adcy7	adenylate cyclase 7	6.77E-16	2.73E-20	0.328765343	0.233	0.021
402	ENSDARG00000061194	hectd2	HECT domain containing 2	7.04E-16	2.84E-20	0.325419157	0.279	0.03
403	ENSDARG00000004830	flot2a	flotillin 2a	8.62E-16	3.47E-20	1.169008514	0.907	0.525
404	ENSDARG00000005560	ywhah	tyrosine 3-monooxygenase/tryptophan 5-monooxygenase activation protein, eta polypeptide	9.48E-16	3.82E-20	1.014261993	0.907	0.44
405	ENSDARG00000021351	nefma	neurofilament, medium polypeptide a	1.08E-15	4.36E-20	0.278113965	0.186	0.014
406	ENSDARG00000045131	id4	inhibitor of DNA binding 4	1.20E-15	4.84E-20	0.568855608	0.256	0.026
407	ENSDARG00000056605	wbp2	WW domain binding protein 2	1.24E-15	5.01E-20	0.34952791	0.279	0.031
408	ENSDARG00000017338	kidins220b	kinase D-interacting substrate 220b	1.39E-15	5.59E-20	0.531962513	0.372	0.055
409	ENSDARG00000076318	atp6v1ab	ATPase H+ transporting V1 subunit Ab	1.47E-15	5.92E-20	0.439094074	0.419	0.068
410	ENSDARG00000094836	si:ch211-195b15.8	si:ch211-195b15.8	2.48E-15	1.00E-19	0.935882904	0.488	0.097
411	ENSDARG00000063133	slc4a10a	solute carrier family 4 member 10a	3.38E-15	1.36E-19	0.277306337	0.233	0.022
412	ENSDARG00000008660	coro1b	coronin, actin binding protein, 1B	3.46E-15	1.39E-19	0.414619704	0.326	0.043
413	ENSDARG00000070810	ccka	cholecystokinin a	3.83E-15	1.54E-19	1.765633116	0.256	0.026
414	ENSDARG00000078473	nucks1a	nuclear casein kinase and cyclin-dependent kinase substrate 1a	4.03E-15	1.62E-19	1.252674229	0.86	0.365
415	ENSDARG00000013351	cirbpb	cold inducible RNA binding protein b	4.10E-15	1.65E-19	0.899285766	1	0.971
416	ENSDARG00000078942	enox2	ecto-NOX disulfide-thiol exchanger 2	4.23E-15	1.71E-19	0.372686026	0.256	0.027
417	ENSDARG00000056740	tmeff1b	transmembrane protein with EGF-like and two follistatin-like domains 1b	5.22E-15	2.10E-19	0.555617908	0.442	0.076
418	ENSDARG00000044573	cdc42	cell division cycle 42	5.24E-15	2.11E-19	0.981868787	0.953	0.557
419	ENSDARG00000045248	h3f3d	H3 histone, family 3D	5.55E-15	2.23E-19	0.819138903	1	0.95
420	ENSDARG00000059311	dpysl5b	dihydropyrimidinase like 5b	6.73E-15	2.71E-19	0.339337123	0.163	0.011
421	ENSDARG00000003705	prnprs3	prion protein, related sequence 3	7.10E-15	2.86E-19	0.912805017	0.581	0.144
422	ENSDARG00000057782	baz2ba	bromodomain adjacent to zinc finger domain, 2Ba	7.24E-15	2.92E-19	0.811181164	0.767	0.282
423	ENSDARG00000069360	ppp3r1b	protein phosphatase 3 (formerly 2B), regulatory s1ubunit B, alpha isoform, b	7.88E-15	3.17E-19	0.905272241	0.791	0.303
424	ENSDARG00000013687	cilp2	cartilage intermediate layer protein 2	9.13E-15	3.67E-19	0.437176372	0.116	0.005
425	ENSDARG00000100742	reep5	receptor accessory protein 5	1.09E-14	4.38E-19	1.085854416	0.977	0.661
426	ENSDARG00000078073	nudt5	nudix (nucleoside diphosphate linked moiety X)-type motif 5	1.09E-14	4.41E-19	1.294935867	0.721	0.284
427	ENSDARG00000100308	SEMA4F	sema domain, immunoglobulin domain (Ig), transmembrane domain (TM) and short cytoplasmic domain, (semaphorin) 4F [Source:NCBI gene;Acc:556003]	1.21E-14	4.88E-19	0.378945588	0.326	0.044
428	ENSDARG00000040087	epb41l4a	erythrocyte membrane protein band 4.1 like 4A	1.38E-14	5.57E-19	0.546111557	0.349	0.051
429	ENSDARG00000006370	atp6v1h	ATPase H+ transporting V1 subunit H	1.39E-14	5.61E-19	0.623777355	0.698	0.21
430	ENSDARG00000035808	clcn4	chloride channel, voltage-sensitive 4	2.26E-14	9.09E-19	0.316195205	0.233	0.023
431	ENSDARG00000045636	rbl2	retinoblastoma-like 2 (p130)	2.49E-14	1.00E-18	0.25328399	0.209	0.019
432	ENSDARG00000020261	rab2a	RAB2A, member RAS oncogene family	2.96E-14	1.19E-18	1.050453103	0.953	0.696
433	ENSDARG00000071233	zgc:158254	zgc:158254	3.12E-14	1.26E-18	0.302381176	0.186	0.015
434	ENSDARG00000042236	atrx	ATRX chromatin remodeler	3.65E-14	1.47E-18	0.830652856	0.814	0.296
435	ENSDARG00000039626	nrgna	neurogranin (protein kinase C substrate, RC3) a	4.71E-14	1.90E-18	0.926704918	0.186	0.015
436	ENSDARG00000003495	madd	MAP-kinase activating death domain	5.21E-14	2.10E-18	0.437316514	0.372	0.059
437	ENSDARG00000053358	basp1	brain abundant, membrane attached signal protein 1	7.19E-14	2.89E-18	0.682879845	0.628	0.15
438	ENSDARG00000006859	nkain1	sodium/potassium transporting ATPase interacting 1	9.45E-14	3.81E-18	0.373295731	0.372	0.058
439	ENSDARG00000006242	ptp4a1	protein tyrosine phosphatase 4A1	9.97E-14	4.01E-18	1.259154802	0.907	0.666
440	ENSDARG00000103002	nptna	neuroplastin a	1.17E-13	4.72E-18	0.468099312	0.349	0.05
441	ENSDARG00000041974	brk1	BRICK1 subunit of SCAR/WAVE actin nucleating complex	1.41E-13	5.70E-18	0.801459084	0.953	0.589
442	ENSDARG00000087443	ptp4a2a	protein tyrosine phosphatase 4A2a	1.58E-13	6.38E-18	0.647693038	0.674	0.208
443	ENSDARG00000037773	rybpa	RING1 and YY1 binding protein a	2.03E-13	8.15E-18	0.304125979	0.186	0.016
444	ENSDARG00000099730	pkma	pyruvate kinase M1/2a	2.36E-13	9.50E-18	0.880574563	0.977	0.629
445	ENSDARG00000005651	hrasb	HRas proto-oncogene, GTPase b	2.59E-13	1.04E-17	0.44224574	0.326	0.047
446	ENSDARG00000035577	cds2	CDP-diacylglycerol synthase (phosphatidate cytidylyltransferase) 2	2.83E-13	1.14E-17	0.555537272	0.558	0.135
447	ENSDARG00000101766	ptmab	prothymosin alpha b	3.46E-13	1.39E-17	0.995453493	1	0.912
448	ENSDARG00000074057	calm3b	calmodulin 3b (phosphorylase kinase, delta)	4.59E-13	1.85E-17	0.862994859	1	0.822
449	ENSDARG00000056929	kdm6bb	lysine (K)-specific demethylase 6B, b	5.20E-13	2.09E-17	0.514242553	0.488	0.104
450	ENSDARG00000013087	ndrg3a	ndrg family member 3a	5.94E-13	2.39E-17	0.587577601	0.698	0.211
451	ENSDARG00000002217	scocb	short coiled-coil protein b	6.80E-13	2.74E-17	0.598843073	0.488	0.111
452	ENSDARG00000045132	vdac1	voltage-dependent anion channel 1	8.09E-13	3.26E-17	0.83419934	0.977	0.585
453	ENSDARG00000038615	pip4p1a	phosphatidylinositol-4,5-bisphosphate 4-phosphatase 1a	8.81E-13	3.55E-17	0.370815513	0.349	0.056
454	ENSDARG00000078854	tusc3	tumor suppressor candidate 3	9.25E-13	3.72E-17	0.623825204	0.395	0.071
455	ENSDARG00000026595	pafah1b1b	platelet-activating factor acetylhydrolase 1b, regulatory subunit 1b	9.98E-13	4.02E-17	0.785399208	0.674	0.215
456	ENSDARG00000056347	rab3aa	RAB3A, member RAS oncogene family, a	1.14E-12	4.59E-17	0.439673424	0.302	0.043
457	ENSDARG00000022315	atp6v1g1	ATPase H+ transporting V1 subunit G1	1.23E-12	4.94E-17	0.906255538	0.93	0.566
458	ENSDARG00000061335	galnt1	UDP-N-acetyl-alpha-D-galactosamine:polypeptide N-acetylgalactosaminyltransferase 1	1.66E-12	6.69E-17	0.584571343	0.488	0.11
459	ENSDARG00000103361	tshz3b	teashirt zinc finger homeobox 3b	2.81E-12	1.13E-16	0.3485868	0.302	0.043
460	ENSDARG00000010745	dnaja2b	DnaJ heat shock protein family (Hsp40) member A2b	3.02E-12	1.21E-16	0.667092164	0.698	0.235
461	ENSDARG00000023323	ywhaqb	tyrosine 3-monooxygenase/tryptophan 5-monooxygenase activation protein, theta polypeptide b	3.11E-12	1.25E-16	0.875373206	0.977	0.785
462	ENSDARG00000075833	lyve1a	lymphatic vessel endothelial hyaluronic receptor 1a	3.66E-12	1.47E-16	0.653331861	0.256	0.03
463	ENSDARG00000059815	oaz2b	ornithine decarboxylase antizyme 2b	4.92E-12	1.98E-16	0.383094712	0.256	0.031
464	ENSDARG00000070849	rps15	ribosomal protein S15	7.46E-12	3.00E-16	-0.460688378	1	0.999
465	ENSDARG00000020278	si:dkeyp-120h9.1	si:dkeyp-120h9.1	8.49E-12	3.42E-16	0.990547393	0.488	0.119
466	ENSDARG00000037012	slc3a2b	solute carrier family 3 member 2b	8.86E-12	3.57E-16	1.239407935	0.814	0.41
467	ENSDARG00000077847	olfm2a	olfactomedin 2a	9.73E-12	3.92E-16	0.540089982	0.14	0.01
468	ENSDARG00000069774	flot2b	flotillin 2b	1.06E-11	4.28E-16	0.696792873	0.698	0.241
469	ENSDARG00000104782	oaz1b	ornithine decarboxylase antizyme 1b	1.34E-11	5.39E-16	0.867239344	0.977	0.823
470	ENSDARG00000058504	ap1s2	adaptor related protein complex 1 subunit sigma 2	1.63E-11	6.57E-16	0.610159003	0.558	0.147
471	ENSDARG00000090454	gnb1a	guanine nucleotide binding protein (G protein), beta polypeptide 1a	1.84E-11	7.42E-16	0.885258991	0.977	0.687
472	ENSDARG00000069928	prkceb	protein kinase C, epsilon b	1.84E-11	7.43E-16	0.250641366	0.209	0.022
473	ENSDARG00000021195	st8sia6	ST8 alpha-N-acetyl-neuraminide alpha-2,8-sialyltransferase 6	1.99E-11	8.02E-16	0.478980688	0.302	0.045
474	ENSDARG00000053753	mff	mitochondrial fission factor	2.00E-11	8.04E-16	0.65121571	0.651	0.224
475	ENSDARG00000078686	arl8a	ADP-ribosylation factor-like 8A	2.29E-11	9.22E-16	0.808114555	0.744	0.287
476	ENSDARG00000013741	lancl1	LanC antibiotic synthetase component C-like 1 (bacterial)	2.32E-11	9.34E-16	0.477522504	0.442	0.094
477	ENSDARG00000101733	fam168b	family with sequence similarity 168 member B	3.18E-11	1.28E-15	0.565518861	0.512	0.133
478	ENSDARG00000057992	fstb	follistatin b	3.35E-11	1.35E-15	0.845609189	0.419	0.083
479	ENSDARG00000030479	hmgb1b	high mobility group box 1b	3.59E-11	1.44E-15	0.971217335	0.86	0.405
480	ENSDARG00000077799	egr4	early growth response 4	3.72E-11	1.50E-15	0.86164341	0.233	0.027
481	ENSDARG00000077811	sox11a	SRY-box transcription factor 11a	3.86E-11	1.56E-15	1.179353289	0.558	0.155
482	ENSDARG00000004402	elovl6	ELOVL fatty acid elongase 6	3.88E-11	1.56E-15	0.45252406	0.349	0.061
483	ENSDARG00000008413	atp11a	ATPase phospholipid transporting 11A	4.27E-11	1.72E-15	0.535383065	0.465	0.106
484	ENSDARG00000040287	ywhabl	tyrosine 3-monooxygenase/tryptophan 5-monooxygenase activation protein, beta polypeptide like	6.41E-11	2.58E-15	0.823456465	1	0.806
485	ENSDARG00000053457	rpl23	ribosomal protein L23	6.80E-11	2.74E-15	-0.474647609	1	0.999
486	ENSDARG00000003695	vdac3	voltage-dependent anion channel 3	6.83E-11	2.75E-15	0.805488827	0.977	0.657
487	ENSDARG00000010160	rps15a	ribosomal protein S15a	7.34E-11	2.96E-15	-0.484432989	1	1
488	ENSDARG00000071224	si:ch211-133n4.4	si:ch211-133n4.4	7.90E-11	3.18E-15	0.510620983	0.512	0.119
489	ENSDARG00000029263	hoxb3a	homeobox B3a	9.56E-11	3.85E-15	0.548662907	0.349	0.062
490	ENSDARG00000030408	rps26l	ribosomal protein S26, like	1.07E-10	4.29E-15	-0.523052685	1	0.993
491	ENSDARG00000039062	morn4	MORN repeat containing 4	1.12E-10	4.50E-15	0.355898063	0.256	0.035
492	ENSDARG00000008155	sms	spermine synthase	1.34E-10	5.38E-15	0.330880859	0.302	0.048
493	ENSDARG00000070155	tuba8l3	tubulin, alpha 8 like 3	1.57E-10	6.33E-15	0.776575784	0.605	0.173
494	ENSDARG00000027547	TPGS1	zgc:92789 [Source:ZFIN;Acc:ZDB-GENE-040718-280]	1.59E-10	6.41E-15	0.313141849	0.279	0.041
495	ENSDARG00000004939	mtdhb	metadherin b	1.66E-10	6.67E-15	0.59404678	0.488	0.124
496	ENSDARG00000059751	abtb2a	ankyrin repeat and BTB (POZ) domain containing 2a	1.82E-10	7.34E-15	0.444463132	0.163	0.014
497	ENSDARG00000102657	lman2la	lectin, mannose-binding 2-like a	1.93E-10	7.75E-15	0.445378701	0.326	0.056
498	ENSDARG00000099175	hmgb1a	high mobility group box 1a	2.60E-10	1.05E-14	0.938399189	0.953	0.625
499	ENSDARG00000006316	rpl23a	ribosomal protein L23a	3.07E-10	1.24E-14	-0.538922776	1	0.996
500	ENSDARG00000041811	rps25	ribosomal protein S25	3.26E-10	1.31E-14	-0.500922455	1	0.997
501	ENSDARG00000006691	rpl12	ribosomal protein L12	3.48E-10	1.40E-14	-0.551413112	1	0.996
502	ENSDARG00000043299	nmu	neuromedin U	3.66E-10	1.47E-14	2.389295148	0.209	0.025
503	ENSDARG00000088318	ubap2a	ubiquitin associated protein 2a	4.02E-10	1.62E-14	0.586834191	0.674	0.245
504	ENSDARG00000034291	rpl37	ribosomal protein L37	4.68E-10	1.88E-14	-0.4738907	1	0.999
505	ENSDARG00000030155	ssbp3b	single stranded DNA binding protein 3b	6.25E-10	2.52E-14	0.520302049	0.395	0.083
506	ENSDARG00000036069	ddx39b	DEAD (Asp-Glu-Ala-Asp) box polypeptide 39B	6.35E-10	2.56E-14	0.358775289	0.326	0.058
507	ENSDARG00000036080	cd81a	CD81 molecule a	7.32E-10	2.95E-14	0.731029525	1	0.548
508	ENSDARG00000013415	lmna	lamin A	7.87E-10	3.17E-14	0.824393048	0.744	0.312
509	ENSDARG00000031681	atp6v0b	ATPase H+ transporting V0 subunit b	8.20E-10	3.30E-14	0.61876566	0.721	0.298
510	ENSDARG00000004094	acsbg2	acyl-CoA synthetase bubblegum family member 2	8.30E-10	3.34E-14	0.674775694	0.674	0.237
511	ENSDARG00000037350	rpl9	ribosomal protein L9	8.74E-10	3.52E-14	-0.46161178	1	0.998
512	ENSDARG00000044267	sumo1	small ubiquitin like modifier 1	9.43E-10	3.80E-14	0.534884131	0.86	0.446
513	ENSDARG00000029112	gem	GTP binding protein overexpressed in skeletal muscle	1.01E-09	4.06E-14	0.437733023	0.302	0.048
514	ENSDARG00000039882	ap3s2	adaptor related protein complex 3 subunit sigma 2	1.02E-09	4.13E-14	0.49095497	0.512	0.137
515	ENSDARG00000044669	hp1bp3	heterochromatin protein 1, binding protein 3	1.05E-09	4.22E-14	0.66900414	0.605	0.195
516	ENSDARG00000102291	eef1da	eukaryotic translation elongation factor 1 delta a (guanine nucleotide exchange protein)	1.18E-09	4.75E-14	-0.949182983	0.628	0.951
517	ENSDARG00000002344	tubb4b	tubulin, beta 4B class IVb	1.76E-09	7.09E-14	0.77249974	1	0.921
518	ENSDARG00000004246	slit2	slit homolog 2 (Drosophila)	1.88E-09	7.59E-14	0.375266329	0.326	0.058
519	ENSDARG00000029500	rpl34	ribosomal protein L34	2.04E-09	8.21E-14	-0.460836034	1	0.998
520	ENSDARG00000007960	hnrnpaba	heterogeneous nuclear ribonucleoprotein A/Ba	2.11E-09	8.49E-14	0.77865704	1	0.873
521	ENSDARG00000016128	ap3m2	adaptor related protein complex 3 subunit mu 2	2.33E-09	9.40E-14	0.286145632	0.326	0.058
522	ENSDARG00000090847	si:ch211-209l18.4	si:ch211-209l18.4	2.38E-09	9.59E-14	0.39164332	0.395	0.084
523	ENSDARG00000044803	dhrs3b	dehydrogenase/reductase (SDR family) member 3b	2.54E-09	1.02E-13	0.653422425	0.349	0.068
524	ENSDARG00000012138	sgce	sarcoglycan, epsilon	2.55E-09	1.03E-13	0.386726634	0.372	0.074
525	ENSDARG00000092693	tpt1	tumor protein, translationally-controlled 1	2.70E-09	1.09E-13	-0.621268342	1	0.998
526	ENSDARG00000054578	arl6ip1	ADP-ribosylation factor-like 6 interacting protein 1	2.87E-09	1.16E-13	0.650421965	0.907	0.568
527	ENSDARG00000100588	rpl36	ribosomal protein L36	2.94E-09	1.18E-13	-0.419770472	1	0.998
528	ENSDARG00000052182	rbfox2	RNA binding fox-1 homolog 2	3.00E-09	1.21E-13	0.543671252	0.581	0.18
529	ENSDARG00000032725	rps27a	ribosomal protein S27a	3.04E-09	1.23E-13	-0.454731187	1	1
530	ENSDARG00000034443	mpped2	metallophosphoesterase domain containing 2b	3.20E-09	1.29E-13	0.289082139	0.209	0.026
531	ENSDARG00000003835	stom	stomatin	3.33E-09	1.34E-13	0.614444283	0.512	0.141
532	ENSDARG00000059680	fscn1a	fascin actin-bundling protein 1a	3.35E-09	1.35E-13	0.49478422	0.326	0.058
533	ENSDARG00000017673	nova2	NOVA alternative splicing regulator 2	3.46E-09	1.39E-13	0.71022496	0.395	0.084
534	ENSDARG00000028119	sumo3a	small ubiquitin like modifier 3a	3.84E-09	1.55E-13	0.783027537	0.93	0.573
535	ENSDARG00000103672	cirbpa	cold inducible RNA binding protein a	3.85E-09	1.55E-13	0.804076769	1	0.921
536	ENSDARG00000069790	dynll2a	dynein, light chain, LC8-type 2a	4.56E-09	1.83E-13	0.518431296	0.256	0.039
537	ENSDARG00000068434	h3f3b.1		4.56E-09	1.84E-13	0.934622291	0.953	0.718
538	ENSDARG00000018460	mbnl2	muscleblind-like splicing regulator 2	4.76E-09	1.92E-13	0.608157165	0.512	0.149
539	ENSDARG00000009106	serinc1	serine incorporator 1	4.93E-09	1.98E-13	0.768176663	0.674	0.272
540	ENSDARG00000001975	hsd11b2	hydroxysteroid (11-beta) dehydrogenase 2	5.15E-09	2.08E-13	1.129344193	0.326	0.061
541	ENSDARG00000098591	tubb2b	tubulin, beta 2b	5.61E-09	2.26E-13	1.410446735	0.837	0.476
542	ENSDARG00000030602	rps19	ribosomal protein S19	6.05E-09	2.44E-13	-0.401747752	1	0.999
543	ENSDARG00000020521	exoc6	exocyst complex component 6	6.33E-09	2.55E-13	0.402725438	0.465	0.117
544	ENSDARG00000087749	ccser2a	coiled-coil serine-rich protein 2a	6.57E-09	2.64E-13	0.320983539	0.279	0.045
545	ENSDARG00000068995	h2afx1	H2A histone family member X1 [Source:ZFIN;Acc:ZDB-GENE-041010-42]	7.03E-09	2.83E-13	1.028139425	0.953	0.751
546	ENSDARG00000029671	xpr1b	xenotropic and polytropic retrovirus receptor 1b	7.03E-09	2.83E-13	0.45949373	0.442	0.11
547	ENSDARG00000020345	clasp2	cytoplasmic linker associated protein 2	7.53E-09	3.03E-13	0.384221331	0.395	0.089
548	ENSDARG00000104279	appa	amyloid beta (A4) precursor protein a	8.00E-09	3.22E-13	0.810603114	0.884	0.48
549	ENSDARG00000099380	rpl13	ribosomal protein L13	9.58E-09	3.86E-13	-0.505339393	1	0.997
550	ENSDARG00000029463	asap1a	ArfGAP with SH3 domain, ankyrin repeat and PH domain 1a	1.10E-08	4.44E-13	0.271789736	0.256	0.039
551	ENSDARG00000016830	rimkla	ribosomal modification protein rimK-like family member A	1.11E-08	4.46E-13	0.723371056	0.628	0.22
552	ENSDARG00000035571	abhd17b	abhydrolase domain containing 17B	1.28E-08	5.14E-13	0.546066479	0.512	0.154
553	ENSDARG00000004297	irf2bpl	interferon regulatory factor 2 binding protein-like	1.31E-08	5.28E-13	0.48765957	0.419	0.097
554	ENSDARG00000105120	gab2	GRB2-associated binding protein 2	1.36E-08	5.47E-13	0.255114505	0.233	0.033
555	ENSDARG00000031388	dctn2	dynactin 2 (p50)	1.48E-08	5.94E-13	0.693219615	0.628	0.249
556	ENSDARG00000091771	lysmd2	LysM, putative peptidoglycan-binding, domain containing 2	1.86E-08	7.50E-13	0.495607868	0.395	0.092
557	ENSDARG00000035871	rpl30	ribosomal protein L30	1.89E-08	7.62E-13	-0.455353861	1	0.997
558	ENSDARG00000011665	aldoaa	aldolase a, fructose-bisphosphate, a	2.14E-08	8.63E-13	0.840720897	1	0.806
559	ENSDARG00000089790	efna5a	ephrin-A5a	2.24E-08	9.04E-13	0.468408797	0.326	0.064
560	ENSDARG00000102317	rpl26	ribosomal protein L26	2.33E-08	9.36E-13	-0.492397491	0.953	0.945
561	ENSDARG00000098592	zgc:92140	zgc:92140	2.40E-08	9.64E-13	0.459155925	0.442	0.113
562	ENSDARG00000045877	ube2nb	ubiquitin-conjugating enzyme E2Nb	2.40E-08	9.68E-13	0.661842732	0.674	0.296
563	ENSDARG00000035860	rps28	ribosomal protein S28	2.43E-08	9.79E-13	-0.424633676	1	0.998
564	ENSDARG00000015611	rasl11b	RAS-like, family 11, member B	2.46E-08	9.90E-13	0.409562628	0.279	0.047
565	ENSDARG00000034534	atp6v1aa	ATPase H+ transporting V1 subunit Aa	2.85E-08	1.15E-12	0.558839856	0.605	0.223
566	ENSDARG00000076532	si:ch211-222l21.1	si:ch211-222l21.1	3.06E-08	1.23E-12	0.915174908	0.953	0.715
567	ENSDARG00000057853	atp6v0ca	ATPase H+ transporting V0 subunit ca	4.62E-08	1.86E-12	0.623230711	0.93	0.707
568	ENSDARG00000099039	pcbp2	poly(rC) binding protein 2	4.74E-08	1.91E-12	0.706420875	0.907	0.588
569	ENSDARG00000091293	dmxl2	Dmx-like 2	4.86E-08	1.96E-12	0.250374152	0.256	0.041
570	ENSDARG00000036082	tph1b	tryptophan hydroxylase 1b	5.28E-08	2.13E-12	0.277641674	0.14	0.013
571	ENSDARG00000067996	csk	C-terminal Src kinase	5.32E-08	2.14E-12	0.437386543	0.419	0.107
572	ENSDARG00000026882	palm1a	paralemmin 1a	6.16E-08	2.48E-12	0.301217711	0.302	0.054
573	ENSDARG00000043509	rpl11	ribosomal protein L11	6.24E-08	2.51E-12	-0.421703906	1	0.999
574	ENSDARG00000003151	skp1	S-phase kinase-associated protein 1	6.98E-08	2.81E-12	0.711737644	0.93	0.739
575	ENSDARG00000103433	rpl14	ribosomal protein L14	7.69E-08	3.10E-12	-0.478664781	1	0.99
576	ENSDARG00000032430	ppp2r1bb	protein phosphatase 2, regulatory subunit A, beta b	7.70E-08	3.10E-12	0.598234646	0.605	0.233
577	ENSDARG00000036316	rpl39	ribosomal protein L39	7.81E-08	3.14E-12	-0.400610919	1	0.998
578	ENSDARG00000003281	pik3ip1	phosphoinositide-3-kinase interacting protein 1	9.24E-08	3.72E-12	0.685275069	0.326	0.066
579	ENSDARG00000034897	rps10	ribosomal protein S10	9.42E-08	3.79E-12	-0.419591338	1	0.997
580	ENSDARG00000042566	rps7	ribosomal protein S7	9.51E-08	3.83E-12	-0.432905922	1	1
581	ENSDARG00000053459	rybpb	RING1 and YY1 binding protein b	1.02E-07	4.11E-12	0.50417019	0.465	0.131
582	ENSDARG00000025850	rps21	ribosomal protein S21	1.02E-07	4.13E-12	-0.4139899	1	0.997
583	ENSDARG00000013976	anxa13	annexin A13	1.05E-07	4.23E-12	0.618572282	0.791	0.323
584	ENSDARG00000037783	proza	protein Z, vitamin K-dependent plasma glycoprotein a	1.25E-07	5.03E-12	0.313536189	0.372	0.082
585	ENSDARG00000100392	rps18	ribosomal protein S18	1.25E-07	5.03E-12	-0.394999034	1	0.998
586	ENSDARG00000023627	ggps1	geranylgeranyl diphosphate synthase 1	1.34E-07	5.41E-12	0.390690008	0.372	0.087
587	ENSDARG00000013078	ywhaba	tyrosine 3-monooxygenase/tryptophan 5-monooxygenase activation protein, beta polypeptide a	1.38E-07	5.55E-12	0.520864294	0.977	0.864
588	ENSDARG00000039347	rps24	ribosomal protein S24	1.41E-07	5.66E-12	-0.444666119	1	0.998
589	ENSDARG00000088030	rpl35a	ribosomal protein L35a	1.45E-07	5.86E-12	-0.422427547	1	0.996
590	ENSDARG00000041243	setdb1a	SET domain bifurcated histone lysine methyltransferase 1a	1.53E-07	6.17E-12	0.339403748	0.233	0.036
591	ENSDARG00000053058	rps11	ribosomal protein S11	1.60E-07	6.42E-12	-0.431731651	1	0.997
592	ENSDARG00000036629	rps14	ribosomal protein S14	1.60E-07	6.46E-12	-0.410230177	1	0.997
593	ENSDARG00000089886	si:dkey-19e4.5	si:dkey-19e4.5	2.36E-07	9.50E-12	0.356738149	0.395	0.096
594	ENSDARG00000015128	rpl27	ribosomal protein L27	3.14E-07	1.27E-11	-0.412890244	1	0.997
595	ENSDARG00000098753	elmo1	engulfment and cell motility 1 (ced-12 homolog, C. elegans)	3.16E-07	1.27E-11	0.410483272	0.349	0.074
596	ENSDARG00000074363	TTC9	si:ch211-259k16.3 [Source:ZFIN;Acc:ZDB-GENE-090312-172]	3.19E-07	1.29E-11	0.274654226	0.186	0.024
597	ENSDARG00000022303	higd1a	HIG1 hypoxia inducible domain family, member 1A	3.52E-07	1.42E-11	0.808574899	0.953	0.893
598	ENSDARG00000018404	krt18a.1	keratin 18a, tandem duplicate 1	3.58E-07	1.44E-11	-1.845728041	0.349	0.795
599	ENSDARG00000078768	abhd15a	abhydrolase domain containing 15a	3.91E-07	1.57E-11	0.376742022	0.209	0.03
600	ENSDARG00000029621	sgms1	sphingomyelin synthase 1	4.08E-07	1.64E-11	0.353259581	0.372	0.086
601	ENSDARG00000102403	cry2	cryptochrome circadian regulator 2	4.09E-07	1.65E-11	0.336855028	0.372	0.088
602	ENSDARG00000033009	h3f3c	H3 histone, family 3C	4.30E-07	1.73E-11	0.739661557	1	0.755
603	ENSDARG00000007867	dazap2	DAZ associated protein 2	4.57E-07	1.84E-11	0.616241365	0.884	0.555
604	ENSDARG00000039117	tefa	TEF transcription factor, PAR bZIP family member a	4.84E-07	1.95E-11	0.630299497	0.605	0.225
605	ENSDARG00000011201	rplp2l	ribosomal protein, large P2, like	4.89E-07	1.97E-11	-0.45435179	1	0.998
606	ENSDARG00000030563	zgc:77880	zgc:77880	5.07E-07	2.04E-11	0.342773746	0.326	0.069
607	ENSDARG00000102878	mapre3b	microtubule-associated protein, RP/EB family, member 3b	5.35E-07	2.15E-11	0.414251943	0.395	0.101
608	ENSDARG00000103831	ankrd13c	ankyrin repeat domain 13C	5.63E-07	2.27E-11	0.509061728	0.465	0.143
609	ENSDARG00000013928	plekhb2	pleckstrin homology domain containing, family B (evectins) member 2	5.75E-07	2.31E-11	0.401736465	0.395	0.102
610	ENSDARG00000019644	ldhba	lactate dehydrogenase Ba	7.13E-07	2.87E-11	0.840503526	0.86	0.598
611	ENSDARG00000011459	gsna	gelsolin a	7.39E-07	2.98E-11	0.604806261	0.628	0.248
612	ENSDARG00000038059	grb2b	growth factor receptor-bound protein 2b	7.50E-07	3.02E-11	0.648377856	0.628	0.268
613	ENSDARG00000043257	ckbb	creatine kinase, brain b	8.66E-07	3.49E-11	0.771973407	0.767	0.309
614	ENSDARG00000019335	hes6	hes family bHLH transcription factor 6	9.29E-07	3.74E-11	0.262259453	0.209	0.031
615	ENSDARG00000101127	map1lc3b	microtubule-associated protein 1 light chain 3 beta	9.93E-07	4.00E-11	0.653103894	0.721	0.341
616	ENSDARG00000055433	vps26bl	vacuolar protein sorting 26 homolog B, like	1.12E-06	4.53E-11	0.257147787	0.233	0.038
617	ENSDARG00000001220	mycbp2	MYC binding protein 2	1.31E-06	5.28E-11	0.464165507	0.442	0.129
618	ENSDARG00000021864	rplp1	ribosomal protein, large, P1	1.39E-06	5.58E-11	-0.39273035	1	1
619	ENSDARG00000011611	actr1	actin related protein 1, centractin	1.41E-06	5.68E-11	0.627481165	0.674	0.334
620	ENSDARG00000045219	dkk1b	dickkopf WNT signaling pathway inhibitor 1b	1.45E-06	5.83E-11	0.581206514	0.14	0.015
621	ENSDARG00000054818	rpl32	ribosomal protein L32	1.48E-06	5.95E-11	-0.363775573	1	0.998
622	ENSDARG00000058105	rpl36a	ribosomal protein L36A	1.64E-06	6.61E-11	-0.368578781	1	0.999
623	ENSDARG00000054858	tp53bp2b	tumor protein p53 binding protein, 2b	1.86E-06	7.51E-11	0.310048218	0.279	0.054
624	ENSDARG00000057556	rpl17	ribosomal protein L17	1.88E-06	7.58E-11	-0.447684008	1	0.997
625	ENSDARG00000006413	rpl38	ribosomal protein L38	2.29E-06	9.21E-11	-0.415184979	1	0.991
626	ENSDARG00000063218	ppm1la	protein phosphatase, Mg2+/Mn2+ dependent, 1La	2.32E-06	9.34E-11	0.308753377	0.326	0.072
627	ENSDARG00000021582	dynlrb1	dynein, light chain, roadblock-type 1	2.46E-06	9.90E-11	0.544086588	0.953	0.696
628	ENSDARG00000071409	arl3	ADP-ribosylation factor-like 3 [Source:ZFIN;Acc:ZDB-GENE-030131-7518]	2.65E-06	1.07E-10	0.331696921	0.233	0.04
629	ENSDARG00000011602	si:dkeyp-117h8.2	si:dkeyp-117h8.2	2.86E-06	1.15E-10	0.260279062	0.163	0.02
630	ENSDARG00000021124	cfl1	cofilin 1	2.99E-06	1.21E-10	0.616548505	1	0.921
631	ENSDARG00000034588	scn4ab	sodium channel, voltage-gated, type IV, alpha, b	3.05E-06	1.23E-10	0.400200564	0.163	0.02
632	ENSDARG00000055757	tmem9	transmembrane protein 9	3.24E-06	1.30E-10	0.383877428	0.302	0.066
633	ENSDARG00000038068	ddx5	DEAD (Asp-Glu-Ala-Asp) box helicase 5	3.44E-06	1.39E-10	0.622282396	0.977	0.865
634	ENSDARG00000058451	rpl6	ribosomal protein L6	3.68E-06	1.48E-10	-0.43998046	1	0.998
635	ENSDARG00000033567	fkbp1ab	FKBP prolyl isomerase 1Ab	4.09E-06	1.65E-10	0.456818669	0.372	0.093
636	ENSDARG00000036995	lsm6	LSM6 homolog, U6 small nuclear RNA and mRNA degradation associated	4.11E-06	1.66E-10	0.592019111	0.837	0.492
637	ENSDARG00000095451	si:ch211-196l7.4	si:ch211-196l7.4	4.12E-06	1.66E-10	0.986919531	0.907	0.704
638	ENSDARG00000099241	ppp2cb	protein phosphatase 2, catalytic subunit, beta isozyme	4.19E-06	1.69E-10	0.691299531	0.93	0.661
639	ENSDARG00000010953	ndel1a	nudE neurodevelopment protein 1-like 1a	4.34E-06	1.75E-10	0.421525799	0.372	0.099
640	ENSDARG00000087538	kif3a	kinesin family member 3A	4.40E-06	1.77E-10	0.292357358	0.209	0.033
641	ENSDARG00000000103	myh10	myosin, heavy chain 10, non-muscle	4.59E-06	1.85E-10	0.440486374	0.488	0.154
642	ENSDARG00000014137	picalmb	phosphatidylinositol binding clathrin assembly protein b	4.80E-06	1.93E-10	0.295731222	0.279	0.057
643	ENSDARG00000037291	dpf2l	D4, zinc and double PHD fingers family 2, like	5.64E-06	2.27E-10	0.328846623	0.372	0.096
644	ENSDARG00000087897	h2afy2	H2A histone family, member Y2 [Source:ZFIN;Acc:ZDB-GENE-050913-114]	5.77E-06	2.32E-10	0.637533237	0.744	0.388
645	ENSDARG00000025693	tmem9b	TMEM9 domain family, member B	6.41E-06	2.58E-10	0.414814335	0.535	0.191
646	ENSDARG00000059303	hnrnpl2	heterogeneous nuclear ribonucleoprotein L2	6.59E-06	2.65E-10	0.614163313	0.744	0.386
647	ENSDARG00000024954	tmed4	transmembrane p24 trafficking protein 4	6.61E-06	2.66E-10	0.382057977	0.349	0.086
648	ENSDARG00000019881	bsg	basigin	6.63E-06	2.67E-10	0.497750093	1	0.914
649	ENSDARG00000005423	pgam1a	phosphoglycerate mutase 1a	6.75E-06	2.72E-10	0.539462864	0.953	0.765
650	ENSDARG00000040822	fundc1	FUN14 domain containing 1	7.93E-06	3.19E-10	0.42059288	0.535	0.197
651	ENSDARG00000019038	sgsm3	small G protein signaling modulator 3	8.66E-06	3.49E-10	0.481307571	0.372	0.101
652	ENSDARG00000095288	rusc2	RUN and SH3 domain containing 2	8.90E-06	3.59E-10	0.385093606	0.279	0.059
653	ENSDARG00000041232	rps29	ribosomal protein S29	9.41E-06	3.79E-10	-0.30877834	1	0.995
654	ENSDARG00000028198	ube2v2	ubiquitin-conjugating enzyme E2 variant 2	9.89E-06	3.98E-10	0.532749431	0.907	0.694
655	ENSDARG00000031317	ppdpfb	pancreatic progenitor cell differentiation and proliferation factor b	1.00E-05	4.04E-10	0.869992964	1	0.92
656	ENSDARG00000098635	irf2bp2b	interferon regulatory factor 2 binding protein 2b	1.03E-05	4.16E-10	0.676929929	0.698	0.368
657	ENSDARG00000053365	rpl31	ribosomal protein L31	1.05E-05	4.21E-10	-0.430322977	1	0.993
658	ENSDARG00000051783	rplp0	ribosomal protein, large, P0	1.09E-05	4.40E-10	-0.377782066	1	0.999
659	ENSDARG00000043453	rps5	ribosomal protein S5	1.16E-05	4.65E-10	-0.376331296	1	0.998
660	ENSDARG00000038729	s100z	S100 calcium binding protein Z	1.19E-05	4.80E-10	0.518037948	0.279	0.059
661	ENSDARG00000003308	emc2	ER membrane protein complex subunit 2	1.23E-05	4.97E-10	0.446774082	0.698	0.338
662	ENSDARG00000010301	b4galt6	UDP-Gal:betaGlcNAc beta 1,4- galactosyltransferase, polypeptide 6	1.24E-05	4.98E-10	0.623589032	0.628	0.289
663	ENSDARG00000009285	rpl15	ribosomal protein L15	1.26E-05	5.06E-10	-0.404927094	1	0.999
664	ENSDARG00000035610	zgc:113208	zgc:113208	1.42E-05	5.71E-10	0.444771061	0.488	0.16
665	ENSDARG00000077467	sox10	SRY-box transcription factor 10	1.50E-05	6.04E-10	0.47211473	0.163	0.022
666	ENSDARG00000019004	smarcd1	SWI/SNF related, matrix associated, actin dependent regulator of chromatin, subfamily d, member 1	1.52E-05	6.11E-10	0.532173265	0.558	0.228
667	ENSDARG00000099614	purab	purine-rich element binding protein Ab	1.54E-05	6.19E-10	0.354340664	0.372	0.1
668	ENSDARG00000002790	ap2m1a	adaptor related protein complex 2 subunit mu 1a	1.63E-05	6.55E-10	0.598043075	0.86	0.549
669	ENSDARG00000052082	gabarapb	GABA(A) receptor-associated protein b	1.73E-05	6.97E-10	0.574899274	0.953	0.784
670	ENSDARG00000021945	ddx23	DEAD (Asp-Glu-Ala-Asp) box polypeptide 23	1.74E-05	7.02E-10	0.466258516	0.605	0.262
671	ENSDARG00000051886	ankrd11	ankyrin repeat domain 11	2.21E-05	8.88E-10	0.484764378	0.674	0.317
672	ENSDARG00000070922	cnbpb	CCHC-type zinc finger, nucleic acid binding protein b	2.28E-05	9.20E-10	0.549296792	0.977	0.736
673	ENSDARG00000046157	RPS17	zgc:114188	2.40E-05	9.65E-10	-0.362265746	1	0.998
674	ENSDARG00000005476	nav3	neuron navigator 3	2.44E-05	9.82E-10	0.441313347	0.419	0.12
675	ENSDARG00000016516	rbm8a	RNA binding motif protein 8A	2.47E-05	9.95E-10	0.562579119	0.93	0.753
676	ENSDARG00000056803	ap1s1	adaptor related protein complex 1 subunit sigma 1	2.51E-05	1.01E-09	0.558206102	0.698	0.376
677	ENSDARG00000003169	magi1b	membrane associated guanylate kinase, WW and PDZ domain containing 1b	2.59E-05	1.04E-09	0.353098226	0.372	0.101
678	ENSDARG00000071018	ptena	phosphatase and tensin homolog A	2.64E-05	1.06E-09	0.407633099	0.512	0.186
679	ENSDARG00000018476	pak2b	p21 protein (Cdc42/Rac)-activated kinase 2b	2.65E-05	1.07E-09	0.417953951	0.512	0.181
680	ENSDARG00000011405	rps9	ribosomal protein S9	3.01E-05	1.21E-09	-0.419433393	1	1
681	ENSDARG00000052907	bcl7a	BAF chromatin remodeling complex subunit BCL7A	3.03E-05	1.22E-09	0.415454074	0.442	0.137
682	ENSDARG00000045618	clta	clathrin, light chain A	3.33E-05	1.34E-09	0.596522369	0.837	0.558
683	ENSDARG00000011473	calcrla	calcitonin receptor-like a	3.41E-05	1.37E-09	0.333509743	0.186	0.029
684	ENSDARG00000086753	gb:bc139872	expressed sequence BC139872	3.81E-05	1.53E-09	0.513709885	0.419	0.138
685	ENSDARG00000025391	pfdn2	prefoldin subunit 2	3.90E-05	1.57E-09	0.434739707	0.698	0.323
686	ENSDARG00000104030	taf12	TAF12 RNA polymerase II, TATA box binding protein (TBP)-associated factor	4.04E-05	1.63E-09	0.486629522	0.721	0.381
687	ENSDARG00000092807	si:dkey-151g10.6	si:dkey-151g10.6	4.55E-05	1.83E-09	-0.357313187	1	1
688	ENSDARG00000099104	rpl24	ribosomal protein L24	5.38E-05	2.17E-09	-0.329918437	1	0.999
689	ENSDARG00000102899	cremb	cAMP responsive element modulator b	5.50E-05	2.22E-09	0.309138688	0.233	0.044
690	ENSDARG00000099307	si:dkey-10p5.10	si:dkey-10p5.10	5.97E-05	2.41E-09	0.309455993	0.256	0.053
691	ENSDARG00000104413	rogdi	rogdi atypical leucine zipper	6.08E-05	2.45E-09	0.41380926	0.349	0.096
692	ENSDARG00000070339	hoxc3a	homeobox C3a	6.16E-05	2.48E-09	0.259531291	0.256	0.052
693	ENSDARG00000019230	rpl7a	ribosomal protein L7a	6.51E-05	2.62E-09	-0.421236884	1	1
694	ENSDARG00000060977	zgc:153018	zgc:153018	6.51E-05	2.62E-09	0.564464894	0.372	0.11
695	ENSDARG00000046074	stk11	serine/threonine kinase 11	6.57E-05	2.64E-09	0.309658377	0.302	0.072
696	ENSDARG00000045006	ptprga	protein tyrosine phosphatase receptor type Ga	6.87E-05	2.76E-09	0.380681818	0.512	0.183
697	ENSDARG00000104871	LEPROTL1	zgc:92045 [Source:ZFIN;Acc:ZDB-GENE-040718-86]	7.50E-05	3.02E-09	0.399186792	0.581	0.237
698	ENSDARG00000097753	slirp	SRA stem-loop interacting RNA binding protein	8.00E-05	3.22E-09	0.507381791	0.791	0.494
699	ENSDARG00000035692	rps3a	ribosomal protein S3A	8.16E-05	3.29E-09	-0.39871405	1	1
700	ENSDARG00000029722	hmgb2a	high mobility group box 2a	8.51E-05	3.43E-09	0.520247429	0.953	0.78
701	ENSDARG00000062123	agap1	ArfGAP with GTPase domain, ankyrin repeat and PH domain 1	8.58E-05	3.46E-09	0.303591195	0.256	0.054
702	ENSDARG00000003860	cbx3a	chromobox homolog 3a (HP1 gamma homolog, Drosophila)	8.71E-05	3.51E-09	0.539261392	0.791	0.466
703	ENSDARG00000101406	rplp2	ribosomal protein, large P2	8.76E-05	3.53E-09	-0.419522953	1	0.998
704	ENSDARG00000062020	gse1	Gse1 coiled-coil protein	9.46E-05	3.81E-09	0.492309889	0.419	0.141
705	ENSDARG00000062326	hmgn7	high mobility group nucleosomal binding domain 7	9.64E-05	3.88E-09	0.522293284	0.953	0.706
706	ENSDARG00000070959	si:ch211-288g17.3	si:ch211-288g17.3	9.67E-05	3.89E-09	0.615009479	0.698	0.327
707	ENSDARG00000040608	gcnt7	glucosaminyl (N-acetyl) transferase family member 7	0.000101777	4.10E-09	0.268076102	0.256	0.054
708	ENSDARG00000067850	jund	JunD proto-oncogene, AP-1 transcription factor subunit	0.000111322	4.48E-09	0.581393657	0.814	0.482
709	ENSDARG00000029524	impdh1b	IMP (inosine 5'-monophosphate) dehydrogenase 1b	0.000114557	4.61E-09	0.430874926	0.512	0.202
710	ENSDARG00000071395	camk2g1	calcium/calmodulin-dependent protein kinase (CaM kinase) II gamma 1	0.000118336	4.77E-09	0.43908636	0.442	0.148
711	ENSDARG00000019304	phactr3b	phosphatase and actin regulator 3b	0.000129891	5.23E-09	0.289518552	0.116	0.013
712	ENSDARG00000053684	aldob	aldolase b, fructose-bisphosphate	0.000138449	5.57E-09	-1.902245039	0.349	0.744
713	ENSDARG00000035622	xbp1	X-box binding protein 1	0.000139092	5.60E-09	0.606056165	0.93	0.778
714	ENSDARG00000041505	itm2bb	integral membrane protein 2Bb	0.000142738	5.75E-09	-0.640192535	0.023	0.499
715	ENSDARG00000036298	rps13	ribosomal protein S13	0.000150259	6.05E-09	-0.358958636	1	0.998
716	ENSDARG00000006408	hmgb3b	high mobility group box 3b	0.000154366	6.22E-09	0.588137062	0.744	0.49
717	ENSDARG00000018856	dclk1a	doublecortin-like kinase 1a	0.00016026	6.45E-09	0.324080444	0.302	0.072
718	ENSDARG00000019181	rpsa	ribosomal protein SA	0.000166936	6.72E-09	-0.351050582	1	0.998
719	ENSDARG00000070971	furinb	furin (paired basic amino acid cleaving enzyme) b	0.000176765	7.12E-09	0.283905637	0.163	0.025
720	ENSDARG00000016085	mbnl3	muscleblind-like splicing regulator 3	0.000179793	7.24E-09	0.333739803	0.326	0.086
721	ENSDARG00000031382	reep2	receptor accessory protein 2	0.000182603	7.35E-09	0.308409277	0.186	0.032
722	ENSDARG00000037647	rnf175	ring finger protein 175	0.000183583	7.39E-09	0.310501962	0.256	0.055
723	ENSDARG00000032155	ppm1aa	protein phosphatase, Mg2+/Mn2+ dependent, 1Aa	0.000194656	7.84E-09	0.471113056	0.488	0.196
724	ENSDARG00000020850	eef1a1l1	eukaryotic translation elongation factor 1 alpha 1, like 1	0.000199299	8.03E-09	-0.403313346	1	1
725	ENSDARG00000031796	ache	acetylcholinesterase	0.000201411	8.11E-09	0.269033396	0.186	0.031
726	ENSDARG00000002690	rabif	RAB interacting factor	0.000219492	8.84E-09	0.318864809	0.395	0.121
727	ENSDARG00000009315	clgn	calmegin	0.000226704	9.13E-09	0.30337521	0.256	0.057
728	ENSDARG00000052649	ube2ia	ubiquitin-conjugating enzyme E2Ia	0.000232169	9.35E-09	0.418381519	0.628	0.292
729	ENSDARG00000004460	desi2	desumoylating isopeptidase 2	0.000234014	9.42E-09	0.31637168	0.372	0.106
730	ENSDARG00000016809	prkacab	protein kinase, cAMP-dependent, catalytic, alpha, genome duplicate b	0.000235645	9.49E-09	0.366293545	0.349	0.101
731	ENSDARG00000010516	rpl21	ribosomal protein L21	0.00025896	1.04E-08	-0.328597467	1	0.998
732	ENSDARG00000002840	si:dkey-28b4.8	si:dkey-28b4.8	0.000261193	1.05E-08	0.49226507	0.372	0.114
733	ENSDARG00000091215	rpz2	rapunzel 2	0.000269053	1.08E-08	0.64132903	0.628	0.329
734	ENSDARG00000058358	krt8	keratin 8	0.000270516	1.09E-08	-1.029266111	0.767	0.923
735	ENSDARG00000077341	ppp1r14c	protein phosphatase 1, regulatory (inhibitor) subunit 14C	0.00028005	1.13E-08	0.290893653	0.186	0.032
736	ENSDARG00000013360	sh3gl3a	SH3-domain GRB2-like 3a	0.000287698	1.16E-08	0.376260634	0.279	0.066
737	ENSDARG00000104372	gnb1b	guanine nucleotide binding protein (G protein), beta polypeptide 1b	0.000288479	1.16E-08	0.453676676	0.953	0.729
738	ENSDARG00000004537	kmt2a	lysine (K)-specific methyltransferase 2A	0.000333417	1.34E-08	0.327928775	0.302	0.078
739	ENSDARG00000057624	cops5	COP9 signalosome subunit 5	0.000354906	1.43E-08	0.353580346	0.395	0.126
740	ENSDARG00000040988	tpi1b	triosephosphate isomerase 1b	0.000361263	1.45E-08	0.496551263	0.953	0.802
741	ENSDARG00000002659	mapre1b	microtubule-associated protein, RP/EB family, member 1b	0.000401198	1.62E-08	0.59936457	0.767	0.5
742	ENSDARG00000094730	acbd7	acyl-CoA binding domain containing 7	0.000420927	1.69E-08	0.350923842	0.372	0.114
743	ENSDARG00000069603	taok1a	TAO kinase 1a	0.000439831	1.77E-08	0.256892449	0.372	0.109
744	ENSDARG00000054191	pgk1	phosphoglycerate kinase 1	0.000456876	1.84E-08	0.6890612	0.907	0.752
745	ENSDARG00000004588	sox4a	SRY-box transcription factor 4a	0.000457174	1.84E-08	0.458842903	0.535	0.202
746	ENSDARG00000070512	cnpy3	canopy FGF signaling regulator 3	0.00047443	1.91E-08	0.318917894	0.349	0.1
747	ENSDARG00000070822	cnp	2',3'-cyclic nucleotide 3' phosphodiesterase	0.000507359	2.04E-08	0.49947479	0.558	0.237
748	ENSDARG00000059610	gpr146	G protein-coupled receptor 146	0.000529807	2.13E-08	0.335085023	0.256	0.06
749	ENSDARG00000104068	gstp1	glutathione S-transferase pi 1	0.000536768	2.16E-08	-1.610551167	0.442	0.77
750	ENSDARG00000052419	ankrd12	ankyrin repeat domain 12	0.000544548	2.19E-08	0.380961594	0.442	0.156
751	ENSDARG00000003795	idh2	isocitrate dehydrogenase (NADP(+)) 2	0.000557466	2.24E-08	0.458085059	0.907	0.576
752	ENSDARG00000087636	hmgn6	high mobility group nucleosome binding domain 6	0.000563465	2.27E-08	0.612745065	0.93	0.655
753	ENSDARG00000010596	slc7a6os	solute carrier family 7 member 6 opposite strand	0.000566738	2.28E-08	0.271092402	0.326	0.09
754	ENSDARG00000030905	cited2	Cbp/p300-interacting transactivator, with Glu/Asp-rich carboxy-terminal domain, 2	0.000570867	2.30E-08	0.447763698	0.349	0.104
755	ENSDARG00000077717	rpl29	ribosomal protein L29	0.000588956	2.37E-08	-0.365341528	1	0.989
756	ENSDARG00000016871	smarce1	SWI/SNF related, matrix associated, actin dependent regulator of chromatin, subfamily e, member 1	0.000651977	2.63E-08	0.57417198	0.791	0.547
757	ENSDARG00000075121	hbegfa	heparin-binding EGF-like growth factor a	0.000658471	2.65E-08	-0.980405804	0.163	0.621
758	ENSDARG00000103114	ndufa4l2a	NDUFA4 mitochondrial complex associated like 2a	0.000675636	2.72E-08	0.480893572	0.186	0.032
759	ENSDARG00000006487	anp32a	acidic (leucine-rich) nuclear phosphoprotein 32 family, member A	0.000736773	2.97E-08	0.680394081	0.744	0.472
760	ENSDARG00000012505	u2af2a	U2 small nuclear RNA auxiliary factor 2a	0.000775309	3.12E-08	0.315483405	0.372	0.118
761	ENSDARG00000022045	map1ab	microtubule-associated protein 1Ab	0.000781562	3.15E-08	0.266630587	0.116	0.014
762	ENSDARG00000076171	znf827	zinc finger protein 827	0.000821743	3.31E-08	0.3418178	0.256	0.06
763	ENSDARG00000099532	ubl3a	ubiquitin-like 3a	0.000839992	3.38E-08	0.722121252	0.605	0.32
764	ENSDARG00000029252	ssb	small RNA binding exonuclease protection factor La	0.000890113	3.58E-08	0.474351312	0.744	0.421
765	ENSDARG00000068436	h3f3b.1	si:ch1073-429i10.3	0.000907217	3.65E-08	0.610005296	0.884	0.665
766	ENSDARG00000037071	rps26	ribosomal protein S26	0.000938576	3.78E-08	-0.327844362	1	0.993
767	ENSDARG00000069432	plscr3b	phospholipid scramblase 3b	0.001002163	4.04E-08	0.627208543	0.605	0.293
768	ENSDARG00000079350	znf654	zinc finger protein 654	0.001012327	4.08E-08	0.295521099	0.349	0.105
769	ENSDARG00000076891	rfxap	regulatory factor X-associated protein	0.001081819	4.36E-08	0.278127238	0.349	0.106
770	ENSDARG00000054814	si:ch211-251p5.5	si:ch211-251p5.5 [Source:ZFIN;Acc:ZDB-GENE-030131-2635]	0.001097105	4.42E-08	0.62518748	0.512	0.218
771	ENSDARG00000037980	elob	elongin B	0.001098203	4.42E-08	0.43909084	0.791	0.543
772	ENSDARG00000039022	stk25b	serine/threonine kinase 25b	0.001107932	4.46E-08	0.263946547	0.256	0.06
773	ENSDARG00000042539	ywhaqa	tyrosine 3-monooxygenase/tryptophan 5-monooxygenase activation protein, theta polypeptide a	0.001125902	4.53E-08	0.59416162	0.837	0.66
774	ENSDARG00000070787	jupa	junction plakoglobin a	0.001177365	4.74E-08	-0.888384799	0.233	0.633
775	ENSDARG00000032575	ywhaz	tyrosine 3-monooxygenase/tryptophan 5-monooxygenase activation protein, zeta polypeptide	0.001251157	5.04E-08	0.477703304	0.907	0.725
776	ENSDARG00000075990	acap3a	ArfGAP with coiled-coil, ankyrin repeat and PH domains 3a	0.001290392	5.20E-08	0.27718921	0.233	0.051
777	ENSDARG00000100363	dcun1d5	DCN1, defective in cullin neddylation 1, domain containing 5 (S. cerevisiae)	0.001374378	5.53E-08	0.399607657	0.512	0.217
778	ENSDARG00000020504	h3f3b.1	H3 histone, family 3A	0.00141277	5.69E-08	0.451893317	0.93	0.766
779	ENSDARG00000099865	hnrnpabb	heterogeneous nuclear ribonucleoprotein A/Bb	0.0014368	5.79E-08	0.619689481	0.884	0.698
780	ENSDARG00000026444	apoob	apolipoprotein O, b	0.001533198	6.17E-08	0.256561936	0.233	0.052
781	ENSDARG00000031776	fthl27	ferritin, heavy polypeptide-like 27	0.00155562	6.26E-08	-1.228780118	0.953	0.962
782	ENSDARG00000078675	dock7	dedicator of cytokinesis 7	0.001557031	6.27E-08	0.324414244	0.302	0.082
783	ENSDARG00000025254	s100a10b	S100 calcium binding protein A10b	0.001564836	6.30E-08	-1.934136638	0.209	0.622
784	ENSDARG00000017084	bud31	BUD31 homolog	0.001631826	6.57E-08	0.596275444	0.744	0.538
785	ENSDARG00000013708	usp9	ubiquitin specific peptidase 9	0.001637338	6.59E-08	0.471207144	0.558	0.263
786	ENSDARG00000001129	dicer1	dicer 1, ribonuclease type III	0.001658347	6.68E-08	0.418513386	0.488	0.202
787	ENSDARG00000086996	si:ch73-234b20.5	si:ch73-234b20.5	0.001752367	7.06E-08	-0.66475537	0.023	0.452
788	ENSDARG00000009480	pdcl	phosducin-like	0.00177522	7.15E-08	0.447944066	0.535	0.254
789	ENSDARG00000033707	jade1	jade family PHD finger 1	0.001786391	7.19E-08	0.271693286	0.256	0.063
790	ENSDARG00000056075	rca2.1	regulator of complement activation group 2 gene 1	0.001817023	7.32E-08	0.530534286	0.651	0.404
791	ENSDARG00000008748	ube2na	ubiquitin-conjugating enzyme E2Na	0.001841853	7.42E-08	0.406552689	0.791	0.465
792	ENSDARG00000102750	cdh1	cadherin 1, type 1, E-cadherin (epithelial)	0.001855353	7.47E-08	-0.900082526	0.047	0.473
793	ENSDARG00000005191	ahcy	adenosylhomocysteinase	0.001932983	7.78E-08	-1.153697303	0.349	0.714
794	ENSDARG00000019778	rps6	ribosomal protein S6	0.002086833	8.40E-08	-0.378173919	1	0.999
795	ENSDARG00000063912	mt-co3		0.002236013	9.00E-08	0.328751556	1	0.997
796	ENSDARG00000093058	STMP1	si:dkey-13i19.8 [Source:ZFIN;Acc:ZDB-GENE-041210-156]	0.002357658	9.49E-08	0.523733966	0.837	0.628
797	ENSDARG00000037968	fus	FUS RNA binding protein	0.002411532	9.71E-08	0.429851632	0.442	0.169
798	ENSDARG00000018693	cdh2	cadherin 2, type 1, N-cadherin (neuronal)	0.002418854	9.74E-08	0.495720553	0.535	0.221
799	ENSDARG00000007996	pou2f1b	POU class 2 homeobox 1b	0.002618259	1.05E-07	0.255674716	0.186	0.035
800	ENSDARG00000023298	rps27.1	ribosomal protein S27, isoform 1	0.002721795	1.10E-07	-0.284998914	1	0.998
801	ENSDARG00000103720	zgc:162730	zgc:162730	0.002724135	1.10E-07	-1.05435846	0.558	0.839
802	ENSDARG00000101251	ldha	lactate dehydrogenase A4	0.002894148	1.17E-07	0.455775781	0.884	0.607
803	ENSDARG00000013475	cct4	chaperonin containing TCP1, subunit 4 (delta)	0.002944209	1.19E-07	0.463130975	0.907	0.791
804	ENSDARG00000044001	lgals3b	lectin, galactoside binding soluble 3b	0.003189844	1.28E-07	-0.914714344	0.14	0.565
805	ENSDARG00000029885	rab41	RAB41, member RAS oncogene family	0.003311662	1.33E-07	0.378026363	0.488	0.206
806	ENSDARG00000077291	rps2	ribosomal protein S2	0.003332571	1.34E-07	-0.328906308	1	1
807	ENSDARG00000053047	eif2s2	eukaryotic translation initiation factor 2, subunit 2 beta	0.003339052	1.34E-07	0.430213728	0.977	0.836
808	ENSDARG00000029615	zgc:77056	zgc:77056	0.003362363	1.35E-07	0.395880675	0.488	0.202
809	ENSDARG00000026655	tspo	translocator protein	0.003476005	1.40E-07	-0.533716614	0.023	0.44
810	ENSDARG00000074246	rab14	RAB14, member RAS oncogene family	0.003656146	1.47E-07	0.488414205	0.674	0.411
811	ENSDARG00000070688	ncalda	neurocalcin delta a	0.003704383	1.49E-07	0.294386203	0.279	0.073
812	ENSDARG00000013016	pole4	polymerase (DNA-directed), epsilon 4, accessory subunit	0.003850793	1.55E-07	0.319487529	0.349	0.112
813	ENSDARG00000005924	serpina10a	serpin peptidase inhibitor, clade A (alpha-1 antiproteinase, antitrypsin), member 10a	0.004022721	1.62E-07	0.266979209	0.256	0.063
814	ENSDARG00000019231	sptan1	spectrin alpha, non-erythrocytic 1	0.004219285	1.70E-07	0.578968827	0.535	0.27
815	ENSDARG00000045776	cnbpa	CCHC-type zinc finger, nucleic acid binding protein a	0.004266567	1.72E-07	0.478885402	0.884	0.75
816	ENSDARG00000041182	rpl4	ribosomal protein L4	0.004385924	1.77E-07	-0.388259353	1	0.992
817	ENSDARG00000021140	pabpc1b	poly A binding protein, cytoplasmic 1 b	0.004527001	1.82E-07	0.415506429	0.488	0.195
818	ENSDARG00000044093	rpl13a	ribosomal protein L13a	0.004598889	1.85E-07	-0.321797364	1	0.997
819	ENSDARG00000054271	cdkn1bb	cyclin-dependent kinase inhibitor 1Bb	0.005369962	2.16E-07	0.663406078	0.744	0.474
820	ENSDARG00000052856	khdrbs1a	KH domain containing, RNA binding, signal transduction associated 1a	0.005685668	2.29E-07	0.505442139	0.953	0.86
821	ENSDARG00000006399	ywhae1	tyrosine 3-monooxygenase/tryptophan 5-monooxygenase activation protein, epsilon polypeptide 1	0.005816403	2.34E-07	0.428828583	0.977	0.759
822	ENSDARG00000103919	si:ch73-1a9.3	si:ch73-1a9.3	0.006233869	2.51E-07	0.833517589	0.93	0.739
823	ENSDARG00000095826	smdt1a	single-pass membrane protein with aspartate-rich tail 1a	0.006709098	2.70E-07	0.343442171	0.302	0.089
824	ENSDARG00000074229	prr12a	proline rich 12a	0.006853946	2.76E-07	0.271284411	0.256	0.067
825	ENSDARG00000015566	dnmt3ab	DNA (cytosine-5-)-methyltransferase 3 alpha b	0.006950022	2.80E-07	0.284902325	0.256	0.065
826	ENSDARG00000098280	rbm5	RNA binding motif protein 5	0.007049629	2.84E-07	0.273664456	0.326	0.101
827	ENSDARG00000020197	rpl5a	ribosomal protein L5a	0.007745452	3.12E-07	-0.338556831	0.977	0.982
828	ENSDARG00000057676	golga7	golgin A7	0.007979154	3.21E-07	0.505197725	0.674	0.427
829	ENSDARG00000090228	gsta.1	glutathione S-transferase, alpha tandem duplicate 1	0.008033614	3.23E-07	-1.585231369	0.326	0.688
830	ENSDARG00000025073	rpl18a	ribosomal protein L18a	0.008199006	3.30E-07	-0.298235385	1	0.999
831	ENSDARG00000020311	cnih1	cornichon family AMPA receptor auxiliary protein 1	0.008332429	3.36E-07	0.483021794	0.558	0.291
832	ENSDARG00000079751	megf8	multiple EGF-like-domains 8	0.008413722	3.39E-07	0.349943885	0.209	0.047
833	ENSDARG00000041332	tmem33	transmembrane protein 33	0.008613626	3.47E-07	0.501109458	0.512	0.238
834	ENSDARG00000070437	rpl22	ribosomal protein L22	0.008746242	3.52E-07	-0.305405266	1	0.998
835	ENSDARG00000010721	6-Sep	septin 6	0.008990712	3.62E-07	0.474741847	0.558	0.266
836	ENSDARG00000071014	s100u	S100 calcium binding protein U	0.009024174	3.63E-07	-0.905848582	0.023	0.427
837	ENSDARG00000006546	ak4	adenylate kinase 4	0.009118202	3.67E-07	0.478366666	0.395	0.153
838	ENSDARG00000022165	mgst1.2	microsomal glutathione S-transferase 1.2	0.009269883	3.73E-07	-0.991874058	0.116	0.515
839	ENSDARG00000038737	phf20b	PHD finger protein 20, b	0.009483929	3.82E-07	0.40629521	0.395	0.146
840	ENSDARG00000069476	spint2	serine peptidase inhibitor, Kunitz type, 2	0.010017603	4.03E-07	-0.895018973	0	0.395
841	ENSDARG00000040177	rgs16	regulator of G protein signaling 16	0.010051333	4.05E-07	0.251142787	0.163	0.029
842	ENSDARG00000030844	klf11a	Kruppel-like factor 11a	0.010224981	4.12E-07	0.7707323	0.419	0.176
843	ENSDARG00000103994	ppiab	peptidylprolyl isomerase Ab (cyclophilin A)	0.010771253	4.34E-07	0.421145175	1	0.969
844	ENSDARG00000007720	sub1b	SUB1 regulator of transcription b	0.010823615	4.36E-07	0.560921543	0.581	0.32
845	ENSDARG00000005368	mcamb	melanoma cell adhesion molecule b	0.010849543	4.37E-07	0.276007087	0.326	0.095
846	ENSDARG00000033614	rasgef1ba	RasGEF domain family, member 1Ba	0.011232108	4.52E-07	0.463921566	0.512	0.234
847	ENSDARG00000009544	cldnb	claudin b	0.011359257	4.57E-07	-1.785080025	0.256	0.615
848	ENSDARG00000032866	erh	ERH mRNA splicing and mitosis factor	0.012058031	4.86E-07	0.431296833	0.907	0.731
849	ENSDARG00000043484	ube2d2	ubiquitin-conjugating enzyme E2D 2 (UBC4/5 homolog, yeast)	0.01318944	5.31E-07	0.409366922	0.767	0.532
850	ENSDARG00000053446	sub1a	SUB1 regulator of transcription a	0.013572762	5.47E-07	0.587271966	0.791	0.534
851	ENSDARG00000017320	f11r.1	F11 receptor, tandem duplicate 1	0.01409436	5.68E-07	-0.83501261	0.116	0.533
852	ENSDARG00000059483	tead1b	TEA domain family member 1b	0.014816741	5.97E-07	0.342134777	0.372	0.13
853	ENSDARG00000044062	ctbp2a	C-terminal binding protein 2a	0.014844483	5.98E-07	0.280320381	0.302	0.088
854	ENSDARG00000007825	map2k1	mitogen-activated protein kinase kinase 1	0.01490906	6.00E-07	0.273461433	0.233	0.057
855	ENSDARG00000045487	rps16	ribosomal protein S16	0.015611117	6.29E-07	-0.287923628	1	0.999
856	ENSDARG00000099776	glula	glutamate-ammonia ligase (glutamine synthase) a	0.016191137	6.52E-07	0.520417875	0.302	0.091
857	ENSDARG00000028000	pfkpa	phosphofructokinase, platelet a	0.016668183	6.71E-07	0.392747412	0.535	0.238
858	ENSDARG00000034685	tmem198b	transmembrane protein 198b	0.017318472	6.97E-07	0.315022125	0.302	0.089
859	ENSDARG00000013307	rpl19	ribosomal protein L19	0.017328932	6.98E-07	-0.310344764	1	1
860	ENSDARG00000068214	ccni	cyclin I	0.01841753	7.42E-07	0.601885075	0.93	0.765
861	ENSDARG00000029533	rpl18	ribosomal protein L18	0.019597335	7.89E-07	-0.333276654	1	1
862	ENSDARG00000041921	hsbp1b	heat shock factor binding protein 1b	0.020071459	8.08E-07	0.422268299	0.814	0.53
863	ENSDARG00000005791	rpl28	ribosomal protein L28	0.021003292	8.46E-07	-0.27270783	1	0.998
864	ENSDARG00000042725	cebpb	CCAAT enhancer binding protein beta	0.021131215	8.51E-07	-0.825608689	0.488	0.844
865	ENSDARG00000070162	stox2a	storkhead box 2a	0.021194497	8.53E-07	0.26949639	0.279	0.078
866	ENSDARG00000027199	smad1	SMAD family member 1	0.021270453	8.57E-07	0.465237375	0.349	0.123
867	ENSDARG00000014569	hnrnpr	heterogeneous nuclear ribonucleoprotein R	0.021830294	8.79E-07	0.305002417	0.419	0.162
868	ENSDARG00000019060	snx12	sorting nexin 12	0.021914803	8.82E-07	0.402337848	0.628	0.354
869	ENSDARG00000056653	fhl1b	four and a half LIM domains 1b	0.022066622	8.89E-07	0.494649273	0.279	0.082
870	ENSDARG00000014790	g3bp2	GTPase activating protein (SH3 domain) binding protein 2	0.022210092	8.94E-07	0.404419891	0.326	0.11
871	ENSDARG00000013009	ubiad1	UbiA prenyltransferase domain containing 1	0.022277405	8.97E-07	0.256295584	0.302	0.093
872	ENSDARG00000101216	meaf6	MYST/Esa1-associated factor 6	0.022391397	9.02E-07	0.505207176	0.581	0.308
873	ENSDARG00000103007	rps3	ribosomal protein S3	0.022973769	9.25E-07	-0.295752871	1	0.997
874	ENSDARG00000091377	galn	galanin/GMAP prepropeptide	0.023007289	9.26E-07	1.044843978	0.116	0.017
875	ENSDARG00000031164	tuba8l2	tubulin, alpha 8 like 2	0.023984806	9.66E-07	-0.662939765	0.116	0.52
876	ENSDARG00000036965	rnf24	ring finger protein 24	0.025259865	1.02E-06	0.312435665	0.349	0.12
877	ENSDARG00000005774	ddx3xb	DEAD-box helicase 3 X-linked b	0.026458654	1.07E-06	0.508522081	0.698	0.459
878	ENSDARG00000046106	rab10	RAB10, member RAS oncogene family	0.026518865	1.07E-06	0.412440618	0.744	0.497
879	ENSDARG00000012244	ube2e3	ubiquitin-conjugating enzyme E2E 3 (UBC4/5 homolog, yeast)	0.026745303	1.08E-06	0.529480058	0.628	0.399
880	ENSDARG00000004189	cbx1a	chromobox homolog 1a (HP1 beta homolog Drosophila)	0.027402665	1.10E-06	0.431262814	0.419	0.161
881	ENSDARG00000018334	rpl35	ribosomal protein L35	0.027789613	1.12E-06	-0.279883274	1	0.999
882	ENSDARG00000102889	15-Sep	septin 15	0.028091002	1.13E-06	0.368351135	0.395	0.145
883	ENSDARG00000040534	epcam	epithelial cell adhesion molecule	0.028534747	1.15E-06	-2.137331021	0.419	0.705
884	ENSDARG00000040190	qdpra	quinoid dihydropteridine reductase a	0.028922761	1.16E-06	0.547919292	0.581	0.285
885	ENSDARG00000060457	pmp22b	peripheral myelin protein 22b	0.029729897	1.20E-06	0.344534155	0.721	0.402
886	ENSDARG00000037506	prps1b	phosphoribosyl pyrophosphate synthetase 1B	0.029885286	1.20E-06	0.262207457	0.372	0.134
887	ENSDARG00000090912	npc2	Niemann-Pick disease, type C2	0.029887655	1.20E-06	-0.644962008	0.419	0.75
888	ENSDARG00000039452	hk1	hexokinase 1	0.030152604	1.21E-06	0.593816372	0.488	0.22
889	ENSDARG00000094133	wu:fc21g02	wu:fc21g02	0.031134313	1.25E-06	0.37426598	0.395	0.151
890	ENSDARG00000063908	mt-co2	cytochrome c oxidase II, mitochondrial	0.031134837	1.25E-06	0.280694897	1	0.997
891	ENSDARG00000055416	serpinb1	serpin peptidase inhibitor, clade B (ovalbumin), member 1	0.032196322	1.30E-06	-0.926262419	0.14	0.512
892	ENSDARG00000003486	ppp1caa	protein phosphatase 1, catalytic subunit, alpha isozyme a	0.032985265	1.33E-06	0.45950394	0.698	0.485
893	ENSDARG00000005451	gdi2	GDP dissociation inhibitor 2	0.03382252	1.36E-06	0.438345415	0.767	0.591
894	ENSDARG00000041363	dctn3	dynactin 3 (p22)	0.034463533	1.39E-06	0.53494828	0.581	0.328
895	ENSDARG00000013144	atp1b1a	ATPase Na+/K+ transporting subunit beta 1a	0.036812556	1.48E-06	0.980903002	0.86	0.872
896	ENSDARG00000071506	mgat5	alpha-1,6-mannosylglycoprotein 6-beta-N-acetylglucosaminyltransferase	0.036978079	1.49E-06	0.331972099	0.256	0.073
897	ENSDARG00000033175	snrpe	small nuclear ribonucleoprotein polypeptide E	0.037459105	1.51E-06	0.393307252	0.86	0.69
898	ENSDARG00000021838	rps23	ribosomal protein S23	0.038146411	1.54E-06	-0.264661157	1	0.997
899	ENSDARG00000007795	cst3	cystatin C (amyloid angiopathy and cerebral hemorrhage)	0.038521031	1.55E-06	1.318454456	0.721	0.516
900	ENSDARG00000069619	atf7ip	activating transcription factor 7 interacting protein	0.039223222	1.58E-06	0.357111016	0.395	0.146
901	ENSDARG00000103714	rab6a	RAB6A, member RAS oncogene family	0.041580703	1.67E-06	0.316703956	0.465	0.202
902	ENSDARG00000046081	bloc1s2	biogenesis of lysosomal organelles complex-1, subunit 2	0.042307924	1.70E-06	0.284918018	0.326	0.11
903	ENSDARG00000003153	nudt21	nudix hydrolase 21	0.045396308	1.83E-06	0.39670183	0.419	0.169
904	ENSDARG00000071403	oaz1a	ornithine decarboxylase antizyme 1a	0.045542117	1.83E-06	0.350638886	0.977	0.884
905	ENSDARG00000070435	vapb	VAMP (vesicle-associated membrane protein)-associated protein B and C	0.045613652	1.84E-06	0.459126543	0.512	0.265
906	ENSDARG00000006235	brms1la	BRMS1 like transcriptional repressor a	0.048197299	1.94E-06	0.284541603	0.279	0.082
907	ENSDARG00000025581	rpl10	ribosomal protein L10	0.049387234	1.99E-06	-0.310240478	1	0.998
908	ENSDARG00000025789	chd4b	chromodomain helicase DNA binding protein 4b	0.049509378	1.99E-06	0.491190085	0.628	0.379
909	ENSDARG00000020258	ewsr1a	EWS RNA-binding protein 1a	0.0507967	2.05E-06	0.422400358	0.628	0.368
910	ENSDARG00000055996	rps8a	ribosomal protein S8a	0.051100878	2.06E-06	-0.330148529	1	0.999
911	ENSDARG00000057940	dido1	death inducer-obliterator 1	0.051140115	2.06E-06	0.388389	0.535	0.264
912	ENSDARG00000102741	sumo2b	small ubiquitin like modifier 2b	0.051939504	2.09E-06	0.399150656	0.837	0.717
913	ENSDARG00000092610	lamp1b	lysosomal associated membrane protein 1b	0.052202582	2.10E-06	0.370602144	0.372	0.145
914	ENSDARG00000101986	irf6	interferon regulatory factor 6	0.052813952	2.13E-06	-0.666032374	0.047	0.418
915	ENSDARG00000093945	vma21	vacuolar ATPase assembly factor VMA21	0.052834463	2.13E-06	0.417292854	0.651	0.421
916	ENSDARG00000063572	perp	p53 apoptosis effector related to pmp22	0.055378712	2.23E-06	-0.904508112	0.256	0.615
917	ENSDARG00000011932	prkcbp1l	protein kinase C binding protein 1, like	0.058203651	2.34E-06	0.252870588	0.233	0.062
918	ENSDARG00000028327	gmfb	glia maturation factor, beta	0.059897501	2.41E-06	0.448551866	0.674	0.422
919	ENSDARG00000015862	rpl5b	ribosomal protein L5b	0.063206644	2.55E-06	-0.401231867	0.977	0.989
920	ENSDARG00000105136	ccdc50	coiled-coil domain containing 50	0.064774952	2.61E-06	0.273185309	0.326	0.115
921	ENSDARG00000015524	prps1a	phosphoribosyl pyrophosphate synthetase 1A	0.066267532	2.67E-06	0.315812591	0.605	0.318
922	ENSDARG00000022187	usp6nl	USP6 N-terminal like	0.068129043	2.74E-06	0.303963803	0.256	0.075
923	ENSDARG00000020482	nono	non-POU domain containing, octamer-binding	0.068166228	2.74E-06	0.349504299	0.605	0.327
924	ENSDARG00000035608	pgam5	PGAM family member 5, serine/threonine protein phosphatase, mitochondrial	0.06819205	2.75E-06	0.346484696	0.465	0.208
925	ENSDARG00000042905	rpl10a	ribosomal protein L10a	0.069231343	2.79E-06	-0.340645764	1	0.998
926	ENSDARG00000035326	nccrp1	P1, F-box associated domain containing	0.069255128	2.79E-06	-0.966497075	0.163	0.515
927	ENSDARG00000099148	bzw1b	basic leucine zipper and W2 domains 1b	0.074444873	3.00E-06	-0.627540502	0.302	0.697
928	ENSDARG00000104181	tmsb1	thymosin beta 1	0.075833574	3.05E-06	-1.769056975	0.442	0.725
929	ENSDARG00000044902	atp2b2	ATPase plasma membrane Ca2+ transporting 2	0.078598459	3.16E-06	0.318194701	0.628	0.324
930	ENSDARG00000069461	rnaseka	ribonuclease, RNase K a	0.078724812	3.17E-06	-0.560314834	0.186	0.567
931	ENSDARG00000079687	rnf10	ring finger protein 10	0.081762794	3.29E-06	0.310570941	0.744	0.504
932	ENSDARG00000041435	uba52	ubiquitin A-52 residue ribosomal protein fusion product 1	0.082813059	3.33E-06	-0.269382635	1	0.986
933	ENSDARG00000058369	mex3b	mex-3 RNA binding family member B	0.083524339	3.36E-06	0.29065765	0.349	0.123
934	ENSDARG00000104011	rps17	ribosomal protein S17	0.085811816	3.46E-06	-0.406158085	0.907	0.982
935	ENSDARG00000026634	ehmt1b	euchromatic histone-lysine N-methyltransferase 1b	0.087961428	3.54E-06	0.341315104	0.256	0.076
936	ENSDARG00000009640	psmb1	proteasome 20S subunit beta 1	0.089178821	3.59E-06	0.372304483	0.86	0.684
937	ENSDARG00000074507	rmdn1	regulator of microtubule dynamics 1	0.089755672	3.61E-06	-0.458114894	0.07	0.442
938	ENSDARG00000041896	dnajc5ga	DnaJ (Hsp40) homolog, subfamily C, member 5 gamma a	0.090010146	3.62E-06	0.4029644	0.372	0.15
939	ENSDARG00000099453	elof1	ELF1 homolog, elongation factor 1	0.090864651	3.66E-06	0.543587166	0.581	0.352
940	ENSDARG00000027966	ap1s3b	adaptor related protein complex 1 subunit sigma 3b	0.091985379	3.70E-06	-0.52935471	0.023	0.381
941	ENSDARG00000100129	brd3b	bromodomain containing 3b	0.097450913	3.92E-06	0.297318788	0.372	0.143
942	ENSDARG00000014068	pgam1b	phosphoglycerate mutase 1b	0.101960174	4.11E-06	0.400921181	0.326	0.122
943	ENSDARG00000006524	supt6h	SPT6 homolog, histone chaperone and transcription elongation factor	0.102275216	4.12E-06	0.380567622	0.512	0.252
944	ENSDARG00000005026	tshz1	teashirt zinc finger homeobox 1	0.107282718	4.32E-06	0.290968369	0.302	0.102
945	ENSDARG00000091563	snw1	SNW domain containing 1	0.107622549	4.33E-06	0.371096286	0.605	0.334
946	ENSDARG00000094210	fthl31	ferritin, heavy polypeptide-like 31	0.110950697	4.47E-06	-1.248123578	0.279	0.626
947	ENSDARG00000099943	mapre2	microtubule-associated protein, RP/EB family, member 2	0.111614343	4.49E-06	0.25892134	0.256	0.076
948	ENSDARG00000011609	FOXK2	si:ch211-262e15.1	0.111684237	4.50E-06	0.376283184	0.442	0.199
949	ENSDARG00000102744	mgst3a	microsomal glutathione S-transferase 3a	0.116247012	4.68E-06	-0.760880805	0.186	0.537
950	ENSDARG00000038954	ctnnbip1	catenin, beta interacting protein 1	0.123350024	4.97E-06	0.3983773	0.465	0.217
951	ENSDARG00000015310	pitpnbl	phosphatidylinositol transfer protein, beta, like	0.12764795	5.14E-06	0.422551346	0.512	0.269
952	ENSDARG00000068992	hspa8	heat shock protein 8	0.131245719	5.28E-06	-0.383409635	1	0.998
953	ENSDARG00000024540	tspan36	tetraspanin 36	0.135697833	5.46E-06	-0.640024619	0.233	0.603
954	ENSDARG00000076836	gpx4b	glutathione peroxidase 4b	0.140687659	5.67E-06	0.491508945	0.907	0.795
955	ENSDARG00000069100	aldh9a1a.1	aldehyde dehydrogenase 9 family, member A1a, tandem duplicate 1	0.146555261	5.90E-06	-0.764943023	0.326	0.662
956	ENSDARG00000101915	pin1	peptidylprolyl cis/trans isomerase, NIMA-interacting 1	0.147724464	5.95E-06	0.443832374	0.674	0.454
957	ENSDARG00000057007	ctbp1	C-terminal binding protein 1	0.14881933	5.99E-06	0.407808082	0.419	0.189
958	ENSDARG00000014867	rpl8	ribosomal protein L8	0.151486157	6.10E-06	-0.306069787	1	0.999
959	ENSDARG00000043102	lxn	latexin	0.152874491	6.16E-06	-0.785145082	0.14	0.503
960	ENSDARG00000039490	pitpnaa	phosphatidylinositol transfer protein, alpha a	0.162243197	6.53E-06	-0.510616684	0.047	0.401
961	ENSDARG00000086216	prr13	proline rich 13	0.164781001	6.64E-06	-0.767239452	0.163	0.49
962	ENSDARG00000025518	zgc:101679	zgc:101679	0.174242726	7.02E-06	0.25793351	0.209	0.057
963	ENSDARG00000018691	phf2	PHD finger protein 2	0.177401907	7.14E-06	0.26157253	0.186	0.045
964	ENSDARG00000014556	serpinb1l3	serpin peptidase inhibitor, clade B (ovalbumin), member 1, like 3	0.179079366	7.21E-06	-0.828182044	0.14	0.497
965	ENSDARG00000028533	macf1a	microtubule actin crosslinking factor 1a	0.181663042	7.32E-06	0.441222949	0.372	0.152
966	ENSDARG00000014047	cldn7b	claudin 7b	0.1819864	7.33E-06	-1.311465087	0.093	0.43
967	ENSDARG00000098075	sh3bgrl3	SH3 domain binding glutamate-rich protein like 3	0.189401364	7.63E-06	0.410859764	0.628	0.386
968	ENSDARG00000004621	gpm6ab	glycoprotein M6Ab	0.193414598	7.79E-06	0.90388298	0.233	0.063
969	ENSDARG00000043795	arhgdia	Rho GDP dissociation inhibitor (GDI) alpha	0.19359012	7.80E-06	0.45863657	0.791	0.721
970	ENSDARG00000012688	eif1b	eukaryotic translation initiation factor 1B	0.193985398	7.81E-06	0.288118907	1	0.93
971	ENSDARG00000029415	mtx2	metaxin 2	0.198290429	7.98E-06	0.3572688	0.465	0.238
972	ENSDARG00000055151	smyd2a	SET and MYND domain containing 2a	0.19926817	8.02E-06	0.303694659	0.256	0.08
973	ENSDARG00000026068	trappc5	trafficking protein particle complex 5	0.203604363	8.20E-06	0.405085407	0.465	0.228
974	ENSDARG00000014690	rps4x	ribosomal protein S4 X-linked	0.216278009	8.71E-06	-0.293901795	1	0.999
975	ENSDARG00000031198	hmg20a	high mobility group 20A	0.217184033	8.75E-06	0.323896624	0.302	0.106
976	ENSDARG00000016855	sf3b5	splicing factor 3b, subunit 5	0.225564503	9.08E-06	0.533554228	0.558	0.357
977	ENSDARG00000005479	tenm3	teneurin transmembrane protein 3	0.229162577	9.23E-06	0.289145361	0.256	0.077
978	ENSDARG00000080010	adh5	alcohol dehydrogenase 5	0.233020365	9.38E-06	-0.472777722	0.279	0.652
979	ENSDARG00000040031	tardbp	TAR DNA binding protein	0.234221791	9.43E-06	0.430437455	0.488	0.243
980	ENSDARG00000009653	lhfpl2a	LHFPL tetraspan subfamily member 2a	0.235816488	9.50E-06	0.333912701	0.279	0.093
981	ENSDARG00000053858	crip1	cysteine-rich protein 1	0.248831378	1.00E-05	-1.428254882	0.186	0.508
982	ENSDARG00000044914	suclg2	succinate-CoA ligase, GDP-forming, beta subunit	0.250818985	1.01E-05	-0.650150478	0.047	0.385
983	ENSDARG00000045695	myca	MYC proto-oncogene, bHLH transcription factor a	0.254452238	1.02E-05	0.2885498	0.419	0.176
984	ENSDARG00000069090	atp6v0d1	ATPase H+ transporting V0 subunit d1	0.261965971	1.05E-05	0.539707714	0.535	0.299
985	ENSDARG00000070427	s100v1	S100 calcium binding protein V1	0.270481295	1.09E-05	-0.825729586	0.023	0.351
986	ENSDARG00000026845	rhoaa	ras homolog gene family, member Aa	0.274831314	1.11E-05	0.426178103	0.791	0.634
987	ENSDARG00000039185	nfyba	nuclear transcription factor Y, beta a	0.278236667	1.12E-05	0.354035536	0.535	0.282
988	ENSDARG00000036074	cebpa	CCAAT enhancer binding protein alpha	0.279956396	1.13E-05	-0.490805865	0.023	0.35
989	ENSDARG00000013938	psmb3	proteasome 20S subunit beta 3	0.285088907	1.15E-05	0.293228624	0.837	0.631
990	ENSDARG00000044125	txn	thioredoxin	0.285852773	1.15E-05	-1.198861881	0.581	0.782
991	ENSDARG00000045843	apex1	APEX nuclease (multifunctional DNA repair enzyme) 1	0.286780588	1.15E-05	0.268225561	0.326	0.119
992	ENSDARG00000041619	rack1	receptor for activated C kinase 1	0.29049892	1.17E-05	-0.297853747	1	0.997
993	ENSDARG00000005926	ak2	adenylate kinase 2	0.292941673	1.18E-05	-0.448172992	0.512	0.817
994	ENSDARG00000055524	rnf7	ring finger protein 7	0.294080878	1.18E-05	0.372581993	0.581	0.35
995	ENSDARG00000054723	si:ch211-242b18.1	si:ch211-242b18.1	0.326156984	1.31E-05	0.318753527	0.209	0.058
996	ENSDARG00000008377	epn2	epsin 2	0.330354754	1.33E-05	0.39259038	0.465	0.237
997	ENSDARG00000008947	rtf1	RTF1 homolog, Paf1/RNA polymerase II complex component	0.331294926	1.33E-05	0.325577655	0.488	0.242
998	ENSDARG00000095273	cox8a	cytochrome c oxidase subunit 8A	0.332691642	1.34E-05	0.320621512	1	0.913
999	ENSDARG00000002912	adipor1a	adiponectin receptor 1a	0.346915402	1.40E-05	0.263583983	0.326	0.124
1000	ENSDARG00000071871	glod5	glyoxalase domain containing 5	0.363727383	1.46E-05	-0.393825178	0.047	0.383
1001	ENSDARG00000007320	rpl7	ribosomal protein L7	0.368232817	1.48E-05	-0.27713313	1	0.999
1002	ENSDARG00000077361	bptf	bromodomain PHD finger transcription factor	0.376408694	1.52E-05	0.279803528	0.279	0.097
1003	ENSDARG00000076074	dda1	DET1 and DDB1 associated 1	0.37662098	1.52E-05	0.392832079	0.465	0.235
1004	ENSDARG00000031495	seta	SET nuclear proto-oncogene a	0.378918045	1.53E-05	0.439009035	0.814	0.582
1005	ENSDARG00000099572	hmgn2	high mobility group nucleosomal binding domain 2	0.379865804	1.53E-05	0.336735777	0.93	0.686
1006	ENSDARG00000022788	cops7a	COP9 constitutive photomorphogenic homolog subunit 7A	0.382362946	1.54E-05	0.392485592	0.419	0.195
1007	ENSDARG00000032535	praf2	PRA1 domain family, member 2	0.383079072	1.54E-05	0.319079482	0.372	0.158
1008	ENSDARG00000070702	s100v2	S100 calcium binding protein V2	0.403652583	1.63E-05	-1.056275168	0.093	0.409
1009	ENSDARG00000051975	cd99	CD99 molecule	0.41627753	1.68E-05	-0.588552872	0.023	0.338
1010	ENSDARG00000007836	ctsla	cathepsin La	0.419883054	1.69E-05	-0.817074267	0.581	0.836
1011	ENSDARG00000041599	zgc:91860	zgc:91860	0.420533514	1.69E-05	0.284255689	0.186	0.049
1012	ENSDARG00000074502	zmiz1a	zinc finger, MIZ-type containing 1a	0.441814179	1.78E-05	0.257453133	0.279	0.096
1013	ENSDARG00000027345	mpzl2b	myelin protein zero-like 2b	0.450075892	1.81E-05	-0.383864954	0.023	0.353
1014	ENSDARG00000021811	calm3a	calmodulin 3a (phosphorylase kinase, delta)	0.477225882	1.92E-05	0.791493358	0.628	0.417
1015	ENSDARG00000086618	psma3	proteasome 20S subunit alpha 3	0.480987595	1.94E-05	0.397369072	0.791	0.598
1016	ENSDARG00000019572	taf7	TAF7 RNA polymerase II, TATA box binding protein (TBP)-associated factor	0.487044369	1.96E-05	0.372748034	0.419	0.199
1017	ENSDARG00000003681	eif5	eukaryotic translation initiation factor 5	0.490602384	1.98E-05	0.421175864	0.767	0.566
1018	ENSDARG00000018787	efna1b	ephrin-A1b	0.507866976	2.05E-05	-0.551156505	0.047	0.368
1019	ENSDARG00000098024	si:dkey-262k9.2	si:dkey-262k9.2	0.510287117	2.05E-05	-0.58171781	0.047	0.364
1020	ENSDARG00000096849	si:dkey-16p21.8	si:dkey-16p21.8	0.543214692	2.19E-05	-0.920712706	0.093	0.41
1021	ENSDARG00000009978	icn	ictacalcin	0.544323725	2.19E-05	-2.591813286	0.791	0.921
1022	ENSDARG00000061187	cbx5	chromobox homolog 5 (HP1 alpha homolog, Drosophila)	0.554360994	2.23E-05	0.305638078	0.558	0.298
1023	ENSDARG00000016691	cd9b	CD9 molecule b	0.564783335	2.27E-05	-1.369883406	0.14	0.47
1024	ENSDARG00000075758	ywhabb	tyrosine 3-monooxygenase/tryptophan 5-monooxygenase activation protein, beta polypeptide b	0.565832995	2.28E-05	0.356002123	0.93	0.802
1025	ENSDARG00000022309	dspa	desmoplakin a	0.568374541	2.29E-05	-0.615950335	0.093	0.417
1026	ENSDARG00000003599	rpl3	ribosomal protein L3	0.579343219	2.33E-05	-0.338469662	1	0.999
1027	ENSDARG00000037503	thoc2	THO complex 2	0.583170974	2.35E-05	0.275440252	0.535	0.282
1028	ENSDARG00000015266	mab21l2	mab-21-like 2	0.602262002	2.43E-05	0.414852428	0.116	0.021
1029	ENSDARG00000056206	camk2g2	calcium/calmodulin-dependent protein kinase (CaM kinase) II gamma 2	0.607472415	2.45E-05	0.370282588	0.302	0.113
1030	ENSDARG00000103435	sorbs1	sorbin and SH3 domain containing 1	0.611276574	2.46E-05	0.464177745	0.349	0.137
1031	ENSDARG00000056550	tango2	transport and golgi organization 2 homolog (Drosophila)	0.619027308	2.49E-05	0.284446522	0.419	0.2
1032	ENSDARG00000090634	smim29	small integral membrane protein 29	0.628857955	2.53E-05	0.379317447	0.395	0.177
1033	ENSDARG00000017235	eif5a	eukaryotic translation initiation factor 5A	0.637043051	2.57E-05	-0.330259974	0.93	0.961
1034	ENSDARG00000035993	sumo3b	small ubiquitin like modifier 3b	0.64477922	2.60E-05	0.484908223	0.535	0.3
1035	ENSDARG00000025147	cd63	CD63 molecule	0.64510588	2.60E-05	-0.727157943	0.605	0.911
1036	ENSDARG00000030537	psmc1a	proteasome 26S subunit, ATPase 1a	0.648439533	2.61E-05	0.399200847	0.535	0.3
1037	ENSDARG00000039007	eno3	enolase 3, (beta, muscle)	0.6549254	2.64E-05	-1.016010224	0.535	0.738
1038	ENSDARG00000043457	gapdh	glyceraldehyde-3-phosphate dehydrogenase	0.656185966	2.64E-05	-1.859537168	0.442	0.666
1039	ENSDARG00000075735	cxxc5b	CXXC finger protein 5b	0.659370974	2.66E-05	0.361627695	0.256	0.086
1040	ENSDARG00000103740	fundc2	fun14 domain containing 2	0.688162485	2.77E-05	0.413220428	0.558	0.317
1041	ENSDARG00000070844	gamt	guanidinoacetate N-methyltransferase	0.691508977	2.78E-05	-1.647004708	0.256	0.553
1042	ENSDARG00000089936	selenow2b	selenoprotein W, 2b	0.69171123	2.79E-05	-0.810618344	0	0.299
1043	ENSDARG00000016754	tbca	tubulin cofactor a	0.695904404	2.80E-05	0.370949364	0.767	0.557
1044	ENSDARG00000046132	dynlt3	dynein, light chain, Tctex-type 3	0.713264518	2.87E-05	0.615011375	0.721	0.573
1045	ENSDARG00000036456	anxa4	annexin A4	0.728675255	2.93E-05	-1.440463927	0.163	0.487
1046	ENSDARG00000036754	hmgn3	high mobility group nucleosomal binding domain 3	0.738876323	2.98E-05	0.341335634	0.558	0.295
1047	ENSDARG00000035715	marcksl1b	MARCKS-like 1b	0.772969036	3.11E-05	0.686309512	0.628	0.357
1048	ENSDARG00000026892	gpatch11	G patch domain containing 11	0.79113785	3.19E-05	0.256297205	0.256	0.085
1049	ENSDARG00000075211	chd7	chromodomain helicase DNA binding protein 7	0.827095932	3.33E-05	0.439194572	0.512	0.288
1050	ENSDARG00000011125	snrpb	small nuclear ribonucleoprotein polypeptides B and B1	0.830652119	3.34E-05	0.302718774	0.93	0.746
1051	ENSDARG00000077776	csnk2b	casein kinase 2, beta polypeptide	0.833244236	3.36E-05	0.34970008	0.837	0.76
1052	ENSDARG00000042010	pklr	pyruvate kinase L/R	0.902897406	3.64E-05	-1.04233001	0.093	0.396
1053	ENSDARG00000028848	lsm12a	LSM12 homolog a	0.905249061	3.65E-05	0.333091383	0.512	0.287
1054	ENSDARG00000061478	igf2bp1	insulin-like growth factor 2 mRNA binding protein 1	0.912846748	3.68E-05	0.442862613	0.558	0.341
1055	ENSDARG00000105037	snrpf	small nuclear ribonucleoprotein polypeptide F	0.936890055	3.77E-05	0.350784821	0.884	0.705
1056	ENSDARG00000012450	vmp1	vacuole membrane protein 1	1	0.097939478	1.170857739	0.395	0.35
1057	ENSDARG00000016494	ddc	dopa decarboxylase	1	0.000146176	1.099908016	0.233	0.083
1058	ENSDARG00000055455	gpm6aa	glycoprotein M6Aa	1	0.025024782	1.005890198	0.14	0.06
1059	ENSDARG00000039579	cfd	complement factor D (adipsin)	1	0.264443242	1.003838816	0.256	0.203
1060	ENSDARG00000058454	dynll1	dynein, light chain, LC8-type 1	1	0.000107833	0.838722711	0.698	0.512
1061	ENSDARG00000086826	sult6b1	sulfotransferase family, cytosolic, 6b, member 1	1	0.000307174	0.744183148	0.558	0.342
1062	ENSDARG00000029353	serpine2	serpin peptidase inhibitor, clade E (nexin, plasminogen activator inhibitor type 1), member 2	1	0.006982536	0.710797731	0.395	0.248
1063	ENSDARG00000045051	slc16a3	solute carrier family 16 member 3	1	0.001150805	0.639337704	0.605	0.449
1064	ENSDARG00000077121	cyp26b1	cytochrome P450, family 26, subfamily b, polypeptide 1	1	5.40E-05	0.620774345	0.186	0.051
1065	ENSDARG00000054058	h1fx	H1 histone family, member X [Source:ZFIN;Acc:ZDB-GENE-030131-1228]	1	0.097224553	0.566531951	0.674	0.648
1066	ENSDARG00000070047	rgs4	regulator of G protein signaling 4	1	5.86E-05	0.560142132	0.279	0.101
1067	ENSDARG00000079302	and2	actinodin2	1	0.539971151	0.543554505	0.116	0.089
1068	ENSDARG00000070426	chac1	ChaC, cation transport regulator homolog 1 (E. coli)	1	0.008215742	0.530528562	0.767	0.647
1069	ENSDARG00000035859	angptl4	angiopoietin-like 4	1	0.477035981	0.52963308	0.581	0.61
1070	ENSDARG00000028067	bnip3lb	BCL2 interacting protein 3 like b	1	0.000841426	0.50764623	0.512	0.318
1071	ENSDARG00000059360	srsf3b	serine and arginine rich splicing factor 3b	1	0.000102331	0.494382868	0.767	0.685
1072	ENSDARG00000012987	gpia	glucose-6-phosphate isomerase a	1	5.84E-05	0.492950469	0.837	0.669
1073	ENSDARG00000015164	mknk2b	MAPK interacting serine/threonine kinase 2b	1	0.310212036	0.48441432	0.581	0.686
1074	ENSDARG00000045367	tuba1b	tubulin, alpha 1b	1	0.006882953	0.477753287	0.349	0.215
1075	ENSDARG00000105293	srsf4	serine and arginine rich splicing factor 4	1	0.00015646	0.477655247	0.442	0.263
1076	ENSDARG00000043531	jun	Jun proto-oncogene, AP-1 transcription factor subunit	1	5.08E-05	0.464185416	0.907	0.839
1077	ENSDARG00000017014	ywhae2	tyrosine 3-monooxygenase/tryptophan 5-monooxygenase activation protein, epsilon polypeptide 2	1	8.78E-05	0.463695763	0.651	0.461
1078	ENSDARG00000013847	egfra	epidermal growth factor receptor a (erythroblastic leukemia viral (v-erb-b) oncogene homolog, avian)	1	0.000718036	0.460587328	0.395	0.212
1079	ENSDARG00000024365	crlf1a	cytokine receptor-like factor 1a	1	0.454892868	0.45877899	0.116	0.09
1080	ENSDARG00000014763	arf2a	ADP-ribosylation factor 2a	1	4.20E-05	0.451212983	0.791	0.647
1081	ENSDARG00000102632	ubc	ubiquitin C	1	5.64E-05	0.451169032	0.953	0.9
1082	ENSDARG00000070494	pdgfra	platelet-derived growth factor receptor, alpha polypeptide	1	0.000418872	0.447076868	0.256	0.1
1083	ENSDARG00000026967	ap2s1	adaptor related protein complex 2 subunit sigma 1	1	0.000141398	0.442458037	0.558	0.369
1084	ENSDARG00000089302	hnrnpa0a	heterogeneous nuclear ribonucleoprotein A0a	1	0.000287485	0.439384867	0.628	0.431
1085	ENSDARG00000056235	smndc1	survival motor neuron domain containing 1	1	0.000116939	0.438436401	0.581	0.371
1086	ENSDARG00000014591	ilf2	interleukin enhancer binding factor 2	1	0.000840391	0.438311794	0.744	0.619
1087	ENSDARG00000054320	ap2a1	adaptor related protein complex 2 subunit alpha 1	1	4.39E-05	0.437589978	0.442	0.234
1088	ENSDARG00000052244	zgc:158564	zgc:158564	1	0.001138475	0.429003953	0.442	0.275
1089	ENSDARG00000031819	eif4ebp2	eukaryotic translation initiation factor 4E binding protein 2	1	7.75E-05	0.425308534	0.837	0.729
1090	ENSDARG00000012682	pfn2l	profilin 2 like	1	4.98E-05	0.42330113	0.837	0.703
1091	ENSDARG00000091656	lsm8	LSM8 homolog, U6 small nuclear RNA associated	1	4.53E-05	0.421381465	0.651	0.431
1092	ENSDARG00000026801	stau2	staufen double-stranded RNA binding protein 2	1	0.002816203	0.420951777	0.628	0.502
1093	ENSDARG00000060113	znf395a	zinc finger protein 395a	1	0.001483945	0.420557092	0.488	0.332
1094	ENSDARG00000043493	cltca	clathrin, heavy chain a (Hc)	1	0.001245261	0.418607148	0.605	0.476
1095	ENSDARG00000038025	cbx7a	chromobox homolog 7a	1	0.043003237	0.41836181	0.558	0.437
1096	ENSDARG00000076742	cyth1a	cytohesin 1a	1	6.49E-05	0.414544306	0.605	0.351
1097	ENSDARG00000002215	rtca	RNA 3'-terminal phosphate cyclase	1	0.002491736	0.411072865	0.442	0.289
1098	ENSDARG00000040021	ebag9	estrogen receptor binding site associated antigen 9	1	0.000436389	0.405192861	0.488	0.324
1099	ENSDARG00000032553	egln3	egl-9 family hypoxia-inducible factor 3	1	0.011784263	0.402783877	0.535	0.378
1100	ENSDARG00000057854	sap18	Sin3A-associated protein	1	5.62E-05	0.400597466	0.698	0.548
1101	ENSDARG00000044540	fkbp2	FKBP prolyl isomerase 2	1	0.000910889	0.3973653	0.628	0.512
1102	ENSDARG00000070686	cdipt	CDP-diacylglycerol--inositol 3-phosphatidyltransferase (phosphatidylinositol synthase)	1	4.62E-05	0.397201832	0.419	0.207
1103	ENSDARG00000069135	ppp1r15a	protein phosphatase 1, regulatory subunit 15A	1	0.023867563	0.395187408	0.744	0.664
1104	ENSDARG00000035676	ptp4a2b	protein tyrosine phosphatase 4A2b	1	4.31E-05	0.393139521	0.698	0.516
1105	ENSDARG00000077226	smarca4a	SWI/SNF related, matrix associated, actin dependent regulator of chromatin, subfamily a, member 4a	1	0.000240286	0.392964341	0.558	0.368
1106	ENSDARG00000104177	cpne3	copine III	1	0.000211617	0.39106132	0.395	0.205
1107	ENSDARG00000022340	ufc1	ubiquitin-fold modifier conjugating enzyme 1	1	0.000178584	0.389153356	0.512	0.322
1108	ENSDARG00000056090	capza1b	capping actin protein of muscle Z-line subunit alpha 1b	1	5.53E-05	0.388978134	0.767	0.621
1109	ENSDARG00000019383	cdc42bpb	CDC42 binding protein kinase beta (DMPK-like)	1	0.000517969	0.387072274	0.442	0.259
1110	ENSDARG00000045914	si:ch211-51e12.7	si:ch211-51e12.7	1	0.005335309	0.386292065	0.512	0.384
1111	ENSDARG00000019062	arpc5b	actin related protein 2/3 complex, subunit 5B	1	0.00036088	0.386077737	0.558	0.355
1112	ENSDARG00000101858	DST	dystonin [Source:HGNC Symbol;Acc:HGNC:1090]	1	0.000108434	0.380555632	0.256	0.096
1113	ENSDARG00000092659	ppp3r1a	protein phosphatase 3, regulatory subunit B, alpha a	1	4.69E-05	0.380554082	0.233	0.077
1114	ENSDARG00000003531	tcea1	transcription elongation factor A (SII), 1	1	0.000122806	0.379576245	0.488	0.285
1115	ENSDARG00000074572	zgc:56304	zgc:56304	1	0.000201185	0.378954993	0.581	0.416
1116	ENSDARG00000035066	ubtf	upstream binding transcription factor	1	8.55E-05	0.377883093	0.419	0.213
1117	ENSDARG00000104178	trir	telomerase RNA component interacting RNase	1	0.000834797	0.377372311	0.349	0.181
1118	ENSDARG00000020101	psmc2	proteasome 26S subunit, ATPase 2	1	5.91E-05	0.37630687	0.558	0.352
1119	ENSDARG00000005576	mphosph8	M-phase phosphoprotein 8	1	0.000553836	0.376183303	0.558	0.38
1120	ENSDARG00000020926	creb3l3l	cAMP responsive element binding protein 3-like 3 like	1	0.000240685	0.376140389	0.535	0.336
1121	ENSDARG00000023190	kpna4	karyopherin alpha 4 (importin alpha 3)	1	7.14E-05	0.375990577	0.442	0.243
1122	ENSDARG00000036162	hnrnpa0b	heterogeneous nuclear ribonucleoprotein A0b	1	0.000703332	0.374722289	0.837	0.686
1123	ENSDARG00000069116	timm10	translocase of inner mitochondrial membrane 10 homolog (yeast)	1	0.001730037	0.374214627	0.349	0.194
1124	ENSDARG00000035631	sdf2l1	stromal cell-derived factor 2-like 1	1	0.020906964	0.373645214	0.372	0.279
1125	ENSDARG00000034670	ube2e2	ubiquitin-conjugating enzyme E2E 2	1	0.000125065	0.373545284	0.442	0.237
1126	ENSDARG00000032013	pafah1b1a	platelet-activating factor acetylhydrolase 1b, regulatory subunit 1a	1	0.000310863	0.370372591	0.349	0.179
1127	ENSDARG00000002949	ppp6c	protein phosphatase 6, catalytic subunit	1	0.00598995	0.368775751	0.512	0.416
1128	ENSDARG00000056138	sf3b1	splicing factor 3b, subunit 1	1	0.00059565	0.368299921	0.442	0.27
1129	ENSDARG00000011613	rbm39a	RNA binding motif protein 39a	1	0.001272911	0.367352991	0.512	0.346
1130	ENSDARG00000027200	gabarapl2	GABA(A) receptor-associated protein like 2	1	0.000669393	0.366828025	0.419	0.247
1131	ENSDARG00000060853	nckap1	NCK-associated protein 1	1	0.000388893	0.366790997	0.442	0.25
1132	ENSDARG00000032619	tob1a	transducer of ERBB2, 1a	1	0.008230763	0.365935487	0.605	0.463
1133	ENSDARG00000034616	mlf2	myeloid leukemia factor 2	1	0.000257112	0.36551824	0.395	0.2
1134	ENSDARG00000067717	tomm7	translocase of outer mitochondrial membrane 7 homolog (yeast)	1	0.000266415	0.36530754	0.698	0.566
1135	ENSDARG00000045373	pabpn1	poly(A) binding protein, nuclear 1	1	0.000737949	0.365178189	0.674	0.557
1136	ENSDARG00000003127	zgc:123105	zgc:123105	1	5.77E-05	0.365141642	0.326	0.139
1137	ENSDARG00000002791	atp1a1a.1	ATPase Na+/K+ transporting subunit alpha 1a, tandem duplicate 1	1	0.050048319	0.364919339	0.605	0.648
1138	ENSDARG00000103101	si:ch211-235e9.6	si:ch211-235e9.6	1	0.001077665	0.364475908	0.767	0.649
1139	ENSDARG00000038141	atf4b	activating transcription factor 4b	1	0.000601616	0.364331675	0.814	0.738
1140	ENSDARG00000054793	emc10	ER membrane protein complex subunit 10	1	7.29E-05	0.362645122	0.512	0.302
1141	ENSDARG00000098813	stx12	syntaxin 12	1	0.004607353	0.362334226	0.372	0.231
1142	ENSDARG00000041450	rab11a	RAB11a, member RAS oncogene family	1	0.000879445	0.36195668	0.674	0.541
1143	ENSDARG00000021905	derl1	derlin 1	1	0.000477098	0.358992204	0.442	0.26
1144	ENSDARG00000070151	nfyc	nuclear transcription factor Y, gamma	1	4.11E-05	0.358744113	0.419	0.215
1145	ENSDARG00000029639	tomm70a	translocase of outer mitochondrial membrane 70 homolog A (S. cerevisiae)	1	0.002197311	0.358423559	0.512	0.376
1146	ENSDARG00000091402	eif2b1	eukaryotic translation initiation factor 2B, subunit 1 alpha	1	0.001693265	0.357821988	0.349	0.194
1147	ENSDARG00000016864	farsb	phenylalanyl-tRNA synthetase subunit beta	1	0.000400939	0.357051358	0.442	0.254
1148	ENSDARG00000068996	hist2h2l	histone 2, H2, like	1	0.002611454	0.356793938	0.535	0.37
1149	ENSDARG00000077126	snrnp70	small nuclear ribonucleoprotein 70 (U1)	1	0.000393653	0.356254082	0.535	0.353
1150	ENSDARG00000078865	cxxc5a	CXXC finger protein 5a	1	0.000275436	0.355556821	0.279	0.115
1151	ENSDARG00000093406	zgc:111986	zgc:111986	1	5.04E-05	0.351294299	0.744	0.554
1152	ENSDARG00000014361	tmbim4	transmembrane BAX inhibitor motif containing 4	1	5.83E-05	0.350699557	0.605	0.396
1153	ENSDARG00000020377	eif4g2a	eukaryotic translation initiation factor 4, gamma 2a	1	6.25E-05	0.350318978	0.674	0.476
1154	ENSDARG00000008097	srsf9	serine and arginine rich splicing factor 9	1	0.002467618	0.350133078	0.419	0.268
1155	ENSDARG00000021343	wsb1	WD repeat and SOCS box containing 1	1	0.002323493	0.346131504	0.512	0.36
1156	ENSDARG00000041391	tmed10	transmembrane p24 trafficking protein 10	1	8.02E-05	0.345696903	0.86	0.766
1157	ENSDARG00000055759	efhd2	EF-hand domain family, member D2	1	0.000709039	0.343261311	0.581	0.386
1158	ENSDARG00000039830	gng5	guanine nucleotide binding protein (G protein), gamma 5	1	0.000418885	0.342689345	0.884	0.766
1159	ENSDARG00000103163	tomm20a	translocase of outer mitochondrial membrane 20	1	0.000238154	0.341755983	0.837	0.708
1160	ENSDARG00000096631	MED9	si:ch73-105m5.1 [Source:ZFIN;Acc:ZDB-GENE-121214-244]	1	0.000192498	0.341203212	0.395	0.205
1161	ENSDARG00000042823	spcs2	signal peptidase complex subunit 2	1	0.004533602	0.34072915	0.442	0.31
1162	ENSDARG00000026611	socs3b	suppressor of cytokine signaling 3b	1	0.000987237	0.340687739	0.558	0.37
1163	ENSDARG00000075593	trim71	tripartite motif containing 71, E3 ubiquitin protein ligase	1	0.011019796	0.339451627	0.395	0.274
1164	ENSDARG00000058044	rab1ba	zRAB1B, member RAS oncogene family a	1	0.013186374	0.33901937	0.465	0.383
1165	ENSDARG00000007377	odc1	ornithine decarboxylase 1	1	0.012027369	0.338544033	0.721	0.595
1166	ENSDARG00000089681	btf3l4	basic transcription factor 3-like 4	1	0.013413584	0.338375222	0.488	0.412
1167	ENSDARG00000099918	arl4aa	ADP-ribosylation factor-like 4aa	1	0.000808658	0.338359856	0.302	0.148
1168	ENSDARG00000039969	akirin1	akirin 1	1	0.000204478	0.337674736	0.419	0.23
1169	ENSDARG00000042660	fam32a	family with sequence similarity 32 member A	1	0.002419581	0.337668625	0.651	0.546
1170	ENSDARG00000009753	sf3b6	splicing factor 3b, subunit 6	1	0.00342793	0.337508699	0.698	0.624
1171	ENSDARG00000058328	lsm7	LSM7 homolog, U6 small nuclear RNA and mRNA degradation associated	1	8.10E-05	0.33735571	0.767	0.558
1172	ENSDARG00000018124	psmd3	proteasome 26S subunit, non-ATPase 3	1	0.000190727	0.33698339	0.674	0.491
1173	ENSDARG00000025972	mcts1	MCTS1 re-initiation and release factor	1	0.000877466	0.336795697	0.535	0.384
1174	ENSDARG00000071336	mif	macrophage migration inhibitory factor	1	0.104247043	0.336161973	0.605	0.551
1175	ENSDARG00000060679	kdm1a	lysine (K)-specific demethylase 1a	1	0.000875521	0.335364596	0.488	0.316
1176	ENSDARG00000035175	schip1	schwannomin interacting protein 1	1	8.42E-05	0.335240906	0.302	0.121
1177	ENSDARG00000010873	DDX17	si:dkey-156n14.5 [Source:ZFIN;Acc:ZDB-GENE-030131-18]	1	0.001954311	0.335229369	0.465	0.303
1178	ENSDARG00000087640	nsfl1c	NSFL1 (p97) cofactor (p47)	1	0.037692449	0.333926685	0.465	0.383
1179	ENSDARG00000018890	snrpa	small nuclear ribonucleoprotein polypeptide A	1	0.000630074	0.332502892	0.512	0.332
1180	ENSDARG00000040184	syncrip	synaptotagmin binding, cytoplasmic RNA interacting protein	1	0.001058613	0.33169125	0.767	0.63
1181	ENSDARG00000008808	eml2	EMAP like 2	1	0.004392557	0.331431142	0.163	0.063
1182	ENSDARG00000003920	setb	SET nuclear proto-oncogene b	1	0.000716801	0.331103877	0.791	0.663
1183	ENSDARG00000044431	ppig	peptidylprolyl isomerase G (cyclophilin G)	1	5.33E-05	0.330495096	0.442	0.222
1184	ENSDARG00000068432	si:dkey-56m19.5	si:dkey-56m19.5	1	0.000270548	0.330432082	0.395	0.193
1185	ENSDARG00000008243	cct8	chaperonin containing TCP1, subunit 8 (theta)	1	0.002565121	0.330295493	0.767	0.707
1186	ENSDARG00000068461	zgc:162939	zgc:162939 [Source:ZFIN;Acc:ZDB-GENE-070410-115]	1	0.002913574	0.329987903	0.302	0.156
1187	ENSDARG00000075542	zfhx4	zinc finger homeobox 4	1	0.000327941	0.329914117	0.256	0.1
1188	ENSDARG00000075677	mrpl17	mitochondrial ribosomal protein L17	1	0.000198387	0.329564267	0.349	0.166
1189	ENSDARG00000003526	psma5	proteasome 20S subunit alpha 5	1	0.000126278	0.329429343	0.698	0.529
1190	ENSDARG00000035924	dync1li2	dynein, cytoplasmic 1, light intermediate chain 2	1	0.001123524	0.329055005	0.349	0.19
1191	ENSDARG00000011648	snrpd1	small nuclear ribonucleoprotein D1 polypeptide	1	0.000559754	0.328715741	0.767	0.625
1192	ENSDARG00000057672	plpp5	phospholipid phosphatase 5	1	7.51E-05	0.328544806	0.372	0.173
1193	ENSDARG00000074979	larp4ab	La ribonucleoprotein 4Ab	1	0.016148953	0.328102219	0.349	0.236
1194	ENSDARG00000033609	map1lc3a	microtubule-associated protein 1 light chain 3 alpha	1	0.011960634	0.327628222	0.442	0.325
1195	ENSDARG00000057497	stk35l	serine/threonine kinase 35, like	1	6.83E-05	0.3268452	0.349	0.155
1196	ENSDARG00000023299	snu13b	SNU13 homolog, small nuclear ribonucleoprotein b (U4/U6.U5)	1	0.000162989	0.326409857	0.767	0.586
1197	ENSDARG00000071878	trmt112	tRNA methyltransferase subunit 11-2	1	5.02E-05	0.325567538	0.465	0.242
1198	ENSDARG00000030038	grcc10	gene rich cluster, C10 gene	1	0.010175308	0.325144	0.395	0.266
1199	ENSDARG00000015427	hdac1	histone deacetylase 1	1	0.007042798	0.32356084	0.605	0.528
1200	ENSDARG00000092115	eif4a1a	eukaryotic translation initiation factor 4A1A	1	0.000459208	0.322765014	0.884	0.787
1201	ENSDARG00000069342	zgc:153115	zgc:153115	1	6.07E-05	0.322630038	0.442	0.213
1202	ENSDARG00000045155	phf5a	PHD finger protein 5A	1	0.000164828	0.322520536	0.535	0.307
1203	ENSDARG00000033450	nkap	NFKB activating protein	1	0.000106822	0.322452902	0.651	0.443
1204	ENSDARG00000008706	paip2b	poly(A) binding protein interacting protein 2B	1	0.000968406	0.322178657	0.721	0.639
1205	ENSDARG00000075774	foxj3	forkhead box J3	1	0.00667863	0.322049401	0.279	0.156
1206	ENSDARG00000099664	selenof	selenoprotein F	1	0.029555573	0.321918587	0.744	0.707
1207	ENSDARG00000034409	pik3r3b	phosphoinositide-3-kinase, regulatory subunit 3b (gamma)	1	0.000141096	0.321879506	0.302	0.124
1208	ENSDARG00000105177	ilf3b	interleukin enhancer binding factor 3b	1	0.008747723	0.321685461	0.581	0.465
1209	ENSDARG00000010246	prmt1	protein arginine methyltransferase 1	1	0.001502455	0.321645595	0.744	0.597
1210	ENSDARG00000058467	prpf40a	PRP40 pre-mRNA processing factor 40 homolog A	1	0.000110887	0.321485316	0.395	0.193
1211	ENSDARG00000045359	elocb	elongin C paralog b	1	0.009999853	0.31927604	0.698	0.6
1212	ENSDARG00000101813	nap1l1	nucleosome assembly protein 1-like 1	1	0.000504772	0.318946222	0.791	0.638
1213	ENSDARG00000034189	oxsr1a	oxidative stress responsive kinase 1a	1	0.002003688	0.318519007	0.419	0.268
1214	ENSDARG00000059304	chchd2	coiled-coil-helix-coiled-coil-helix domain containing 2	1	0.000117235	0.317485289	0.767	0.572
1215	ENSDARG00000036257	rasal2	RAS protein activator like 2	1	8.65E-05	0.317455791	0.349	0.155
1216	ENSDARG00000068708	ifrd1	interferon-related developmental regulator 1	1	0.001502123	0.316441197	0.512	0.353
1217	ENSDARG00000074624	si:ch211-198a12.6	si:ch211-198a12.6	1	7.06E-05	0.315810994	0.372	0.175
1218	ENSDARG00000028335	hmga1a	high mobility group AT-hook 1a	1	0.01013794	0.315660781	0.814	0.817
1219	ENSDARG00000017775	atp5mc3a	ATP synthase membrane subunit c locus 3a	1	0.000396932	0.314653408	0.907	0.774
1220	ENSDARG00000002271	zfand5b	zinc finger, AN1-type domain 5b	1	0.000758897	0.314597225	0.674	0.483
1221	ENSDARG00000043665	glrx5	glutaredoxin 5 homolog (S. cerevisiae)	1	0.000385247	0.314242284	0.535	0.339
1222	ENSDARG00000027803	sbds	SBDS ribosome maturation factor	1	0.000168129	0.313589323	0.372	0.183
1223	ENSDARG00000057234	chtopa	chromatin target of PRMT1a	1	0.001128042	0.313379186	0.488	0.326
1224	ENSDARG00000038635	magoh	mago homolog, exon junction complex subunit	1	0.013062823	0.31322702	0.581	0.488
1225	ENSDARG00000103566	tomm20b	translocase of outer mitochondrial membrane 20b	1	0.000889725	0.312843692	0.791	0.684
1226	ENSDARG00000012144	emc7	ER membrane protein complex subunit 7	1	0.000109656	0.312746171	0.558	0.362
1227	ENSDARG00000100499	cpeb4b	cytoplasmic polyadenylation element binding protein 4b	1	0.001977262	0.312632783	0.326	0.176
1228	ENSDARG00000036658	cab39l	calcium binding protein 39-like	1	0.055360534	0.312195516	0.442	0.374
1229	ENSDARG00000045399	cct5	chaperonin containing TCP1, subunit 5 (epsilon)	1	0.000120933	0.311738273	0.86	0.776
1230	ENSDARG00000007385	cct7	chaperonin containing TCP1, subunit 7 (eta)	1	0.001767032	0.311419377	0.744	0.687
1231	ENSDARG00000043003	pcyt2	phosphate cytidylyltransferase 2, ethanolamine	1	0.015347808	0.310969339	0.488	0.378
1232	ENSDARG00000102294	fbxo11a	F-box protein 11a	1	6.82E-05	0.309969294	0.326	0.136
1233	ENSDARG00000013031	mta2	metastasis associated 1 family, member 2	1	0.000717208	0.309715494	0.395	0.223
1234	ENSDARG00000017803	gsk3b	glycogen synthase kinase 3 beta [Source:ZFIN;Acc:ZDB-GENE-990714-4]	1	0.000218657	0.309350194	0.372	0.185
1235	ENSDARG00000040237	mef2d	myocyte enhancer factor 2d	1	0.002116848	0.308704903	0.302	0.158
1236	ENSDARG00000102055	hadhb	hydroxyacyl-CoA dehydrogenase trifunctional multienzyme complex subunit beta	1	0.014553245	0.307651495	0.535	0.444
1237	ENSDARG00000054290	acin1a	apoptotic chromatin condensation inducer 1a	1	0.005969933	0.306218699	0.605	0.52
1238	ENSDARG00000041155	morf4l1	mortality factor 4 like 1	1	0.000136469	0.306048925	0.535	0.317
1239	ENSDARG00000071396	timm23a	translocase of inner mitochondrial membrane 23 homolog a (yeast)	1	0.005008186	0.305537671	0.535	0.428
1240	ENSDARG00000070981	ash1l	ash1 (absent, small, or homeotic)-like (Drosophila)	1	0.008949208	0.304546098	0.302	0.174
1241	ENSDARG00000008237	sars	seryl-tRNA synthetase [Source:ZFIN;Acc:ZDB-GENE-040831-1]	1	9.84E-05	0.303970638	0.651	0.441
1242	ENSDARG00000004452	tardbpl	TAR DNA binding protein, like	1	0.035595536	0.303879405	0.442	0.364
1243	ENSDARG00000093413	edil3a	EGF-like repeats and discoidin I-like domains 3a	1	0.060573612	0.30348579	0.116	0.054
1244	ENSDARG00000054355	dcaf7	ddb1 and cul4 associated factor 7	1	0.00659337	0.303359118	0.349	0.211
1245	ENSDARG00000003573	dctn5	dynactin 5	1	0.000838416	0.302829784	0.302	0.147
1246	ENSDARG00000098825	farsa	phenylalanyl-tRNA synthetase subunit alpha	1	0.005638803	0.302699639	0.395	0.258
1247	ENSDARG00000057890	si:dkey-33c12.4	si:dkey-33c12.4	1	0.029917234	0.302669701	0.395	0.285
1248	ENSDARG00000096668	MZT1	si:dkey-15d12.2 [Source:ZFIN;Acc:ZDB-GENE-090313-33]	1	6.52E-05	0.302636078	0.279	0.105
1249	ENSDARG00000024844	max	myc associated factor X	1	0.02013745	0.302322448	0.488	0.407
1250	ENSDARG00000044254	anxa3b	annexin A3b	1	0.000653021	0.301795045	0.512	0.317
1251	ENSDARG00000024846	cops8	COP9 signalosome subunit 8	1	0.00095989	0.300330345	0.372	0.203
1252	ENSDARG00000014770	usp4	ubiquitin specific peptidase 4 (proto-oncogene)	1	4.89E-05	0.299312749	0.419	0.204
1253	ENSDARG00000061100	nars	asparaginyl-tRNA synthetase [Source:ZFIN;Acc:ZDB-GENE-030131-1016]	1	0.005830618	0.298473856	0.558	0.416
1254	ENSDARG00000103845	zgc:55733	zgc:55733	1	0.000968081	0.29840047	0.349	0.177
1255	ENSDARG00000045305	pde7a	phosphodiesterase 7A	1	0.001134681	0.297846217	0.326	0.165
1256	ENSDARG00000035557	gabarapa	GABA(A) receptor-associated protein a	1	0.000664779	0.2972278	0.721	0.571
1257	ENSDARG00000071566	ppp1cab	protein phosphatase 1, catalytic subunit, alpha isozyme b	1	0.017237172	0.297120839	0.512	0.424
1258	ENSDARG00000104693	il6st	interleukin 6 signal transducer	1	0.026685227	0.29666895	0.535	0.435
1259	ENSDARG00000012405	col1a1a	collagen, type I, alpha 1a	1	0.379082648	0.296652511	0.233	0.29
1260	ENSDARG00000030116	susd6	sushi domain containing 6	1	0.011457665	0.296579763	0.349	0.223
1261	ENSDARG00000073962	ccdc32	coiled-coil domain containing 32	1	0.005192293	0.296305528	0.302	0.171
1262	ENSDARG00000070801	opa1	OPA1 mitochondrial dynamin like GTPase	1	0.000243027	0.296305172	0.279	0.117
1263	ENSDARG00000060687	chd2	chromodomain helicase DNA binding protein 2	1	0.000352789	0.296184868	0.419	0.23
1264	ENSDARG00000015757	tmem50a	transmembrane protein 50A	1	0.000471026	0.296018281	0.558	0.364
1265	ENSDARG00000090716	cltcb	clathrin, heavy chain b (Hc)	1	0.000199052	0.295531594	0.395	0.203
1266	ENSDARG00000098059	fkbp3	FKBP prolyl isomerase 3	1	0.000548219	0.295304081	0.698	0.57
1267	ENSDARG00000011555	spag7	sperm associated antigen 7	1	0.000251446	0.294988857	0.349	0.169
1268	ENSDARG00000055502	cicb	capicua transcriptional repressor b	1	0.000117734	0.294974452	0.279	0.112
1269	ENSDARG00000041875	ube2v1	ubiquitin-conjugating enzyme E2 variant 1	1	0.001178503	0.294575451	0.814	0.663
1270	ENSDARG00000025754	ube2f	ubiquitin-conjugating enzyme E2F (putative)	1	0.000542171	0.294330515	0.302	0.143
1271	ENSDARG00000099491	tmem176l.1	transmembrane protein 176l.1	1	0.000432335	0.292884592	0.419	0.218
1272	ENSDARG00000029058	rbbp4	retinoblastoma binding protein 4	1	0.001160799	0.292880905	0.419	0.232
1273	ENSDARG00000099675	kdm4b	lysine (K)-specific demethylase 4B	1	0.000119683	0.292810093	0.395	0.195
1274	ENSDARG00000104837	nudc	nudC nuclear distribution protein	1	0.000430688	0.292584392	0.558	0.364
1275	ENSDARG00000016188	SBNO2	si:ch73-63e15.2 [Source:ZFIN;Acc:ZDB-GENE-091204-463]	1	0.027813058	0.292525145	0.349	0.247
1276	ENSDARG00000023967	atp6v1c1a	ATPase H+ transporting V1 subunit C1a	1	4.82E-05	0.292375994	0.326	0.136
1277	ENSDARG00000026489	khsrp	KH-type splicing regulatory protein	1	0.001393164	0.292086983	0.512	0.344
1278	ENSDARG00000036966	hsd3b7	hydroxy-delta-5-steroid dehydrogenase, 3 beta- and steroid delta-isomerase	1	4.43E-05	0.291222938	0.349	0.148
1279	ENSDARG00000018989	hspa4b	heat shock protein 4b	1	0.024310817	0.291203245	0.442	0.341
1280	ENSDARG00000032296	pomp	proteasome maturation protein	1	0.001137919	0.29066489	0.837	0.741
1281	ENSDARG00000037846	hm13	histocompatibility (minor) 13	1	0.008197938	0.290298079	0.465	0.341
1282	ENSDARG00000069855	pnisr	PNN-interacting serine/arginine-rich protein	1	0.001536255	0.29018945	0.326	0.169
1283	ENSDARG00000061124	srpra	SRP receptor subunit alpha	1	0.013931382	0.289825163	0.442	0.333
1284	ENSDARG00000068587	rabggtb	Rab geranylgeranyltransferase subunit beta	1	0.015750878	0.289594462	0.186	0.091
1285	ENSDARG00000055900	zswim5	zinc finger, SWIM-type containing 5	1	0.000792228	0.28914132	0.419	0.24
1286	ENSDARG00000001940	dnajc1	DnaJ (Hsp40) homolog, subfamily C, member 1	1	0.000662908	0.288725576	0.465	0.281
1287	ENSDARG00000057626	josd2	Josephin domain containing 2	1	7.30E-05	0.288724759	0.279	0.106
1288	ENSDARG00000018618	cpsf6	cleavage and polyadenylation specific factor 6	1	8.89E-05	0.288227911	0.349	0.155
1289	ENSDARG00000025326	myl12.2	myosin, light chain 12, genome duplicate 2	1	0.034616298	0.287699922	0.326	0.222
1290	ENSDARG00000099999	tcf3b	transcription factor 3b	1	0.00287453	0.286644972	0.326	0.177
1291	ENSDARG00000059933	plpp3	phospholipid phosphatase 3	1	0.000203147	0.286599986	0.442	0.216
1292	ENSDARG00000104169	si:ch211-212k18.4	si:ch211-212k18.4	1	0.002024531	0.286443388	0.302	0.156
1293	ENSDARG00000008551	pole3	polymerase (DNA directed), epsilon 3 (p17 subunit)	1	0.000128663	0.286294105	0.395	0.188
1294	ENSDARG00000028676	nuak1b	NUAK family, SNF1-like kinase, 1b	1	0.000706661	0.285751534	0.279	0.122
1295	ENSDARG00000009871	snrpc	small nuclear ribonucleoprotein polypeptide C	1	0.002666378	0.284726396	0.465	0.305
1296	ENSDARG00000044619	birc2	baculoviral IAP repeat containing 2	1	5.35E-05	0.284677725	0.395	0.184
1297	ENSDARG00000004427	dpy30	dpy-30 histone methyltransferase complex regulatory subunit	1	9.84E-05	0.282582591	0.628	0.396
1298	ENSDARG00000038835	ppid	peptidylprolyl isomerase D	1	0.000774781	0.282537307	0.535	0.368
1299	ENSDARG00000076509	polr2d	polymerase (RNA) II (DNA directed) polypeptide D	1	0.000195162	0.282264807	0.581	0.385
1300	ENSDARG00000058444	snx6	sorting nexin 6	1	0.022266573	0.282177378	0.372	0.262
1301	ENSDARG00000016200	trib3	tribbles pseudokinase 3	1	0.008883898	0.282103147	0.558	0.435
1302	ENSDARG00000054804	anp32e	acidic (leucine-rich) nuclear phosphoprotein 32 family, member E	1	0.005921847	0.28150165	0.465	0.33
1303	ENSDARG00000010381	rnf2	ring finger protein 2	1	0.001480642	0.280704416	0.372	0.206
1304	ENSDARG00000007216	abce1	ATP-binding cassette, sub-family E (OABP), member 1	1	0.005647013	0.280483813	0.558	0.452
1305	ENSDARG00000074686	oga	O-GlcNAcase	1	0.000763947	0.280352184	0.395	0.225
1306	ENSDARG00000104353	nop58	NOP58 ribonucleoprotein homolog (yeast)	1	0.002234122	0.27996958	0.651	0.47
1307	ENSDARG00000006124	kdm5c	lysine (K)-specific demethylase 5C	1	0.000211211	0.279510871	0.442	0.247
1308	ENSDARG00000005827	eif2s1a	eukaryotic translation initiation factor 2, subunit 1 alpha a	1	0.000464414	0.279509633	0.442	0.253
1309	ENSDARG00000016548	eif5b	eukaryotic translation initiation factor 5B	1	0.000233487	0.279506333	0.767	0.589
1310	ENSDARG00000026476	tia1l	cytotoxic granule-associated RNA binding protein 1, like	1	0.000266403	0.279413515	0.605	0.404
1311	ENSDARG00000055389	si:dkey-67c22.2	si:dkey-67c22.2	1	0.037024709	0.278319536	0.442	0.366
1312	ENSDARG00000053326	gna11b	guanine nucleotide binding protein (G protein), alpha 11b (Gq class)	1	0.000178791	0.278059278	0.349	0.159
1313	ENSDARG00000070914	dusp6	dual specificity phosphatase 6	1	0.000930742	0.277848939	0.326	0.157
1314	ENSDARG00000015918	dlat	dihydrolipoamide S-acetyltransferase (E2 component of pyruvate dehydrogenase complex)	1	0.06084532	0.277595338	0.349	0.278
1315	ENSDARG00000014907	htra1b	HtrA serine peptidase 1b	1	0.007460217	0.277119405	0.209	0.093
1316	ENSDARG00000094300	nupr1a	nuclear protein 1a	1	0.339261629	0.276762714	0.326	0.304
1317	ENSDARG00000063917	mt-nd4		1	5.61E-05	0.27676037	0.953	0.945
1318	ENSDARG00000013990	ube2q2	ubiquitin-conjugating enzyme E2Q family member 2	1	0.000485221	0.276627422	0.326	0.152
1319	ENSDARG00000017315	larp7	La ribonucleoprotein 7, transcriptional regulator	1	0.000391747	0.275578194	0.209	0.073
1320	ENSDARG00000004161	ik	IK cytokine	1	0.009963826	0.2750748	0.349	0.227
1321	ENSDARG00000075616	polr2k	polymerase (RNA) II (DNA directed) polypeptide K	1	0.089855563	0.274697161	0.326	0.258
1322	ENSDARG00000079632	si:dkey-28b4.7	si:dkey-28b4.7	1	0.07858885	0.27461602	0.395	0.345
1323	ENSDARG00000011934	gyg1a	glycogenin 1a	1	0.246726939	0.274024485	0.372	0.34
1324	ENSDARG00000052536	tia1	TIA1 cytotoxic granule-associated RNA binding protein	1	7.62E-05	0.273915141	0.419	0.2
1325	ENSDARG00000045146	tomm22	translocase of outer mitochondrial membrane 22 homolog (yeast)	1	0.132294675	0.273725755	0.488	0.45
1326	ENSDARG00000018049	sf3b2	splicing factor 3b, subunit 2	1	0.000876086	0.273646459	0.558	0.378
1327	ENSDARG00000044601	rtn4a	reticulon 4a	1	0.000377278	0.273636893	0.907	0.709
1328	ENSDARG00000003429	hnrnpdl	heterogeneous nuclear ribonucleoprotein D-like	1	0.002334134	0.273158956	0.674	0.528
1329	ENSDARG00000020015	mrps33	mitochondrial ribosomal protein S33	1	0.013367192	0.27272241	0.395	0.277
1330	ENSDARG00000006200	eif4g1a	eukaryotic translation initiation factor 4 gamma, 1a	1	0.001124712	0.272314829	0.698	0.536
1331	ENSDARG00000100562	CABZ01080702.1	SYNDECAN 3	1	0.000448946	0.272178549	0.256	0.101
1332	ENSDARG00000023028	cdv3	carnitine deficiency-associated gene expressed in ventricle 3	1	0.003974563	0.271690386	0.767	0.711
1333	ENSDARG00000099667	snrpg	small nuclear ribonucleoprotein polypeptide G	1	0.013170416	0.27106568	0.767	0.725
1334	ENSDARG00000029818	srsf5a	serine and arginine rich splicing factor 5a	1	0.000641735	0.270378569	0.814	0.81
1335	ENSDARG00000005551	hnrnph1l	heterogeneous nuclear ribonucleoprotein H1, like	1	0.008473442	0.270222219	0.512	0.39
1336	ENSDARG00000014439	dgkza	diacylglycerol kinase, zeta a	1	0.133376689	0.269373335	0.116	0.065
1337	ENSDARG00000019205	fam120c	family with sequence similarity 120C	1	0.000229403	0.269231857	0.535	0.335
1338	ENSDARG00000020607	emc3	ER membrane protein complex subunit 3	1	0.000569887	0.268939693	0.349	0.173
1339	ENSDARG00000007671	ghrb	growth hormone receptor b	1	4.44E-05	0.267964759	0.116	0.023
1340	ENSDARG00000053395	cdkn2aipnl	CDKN2A interacting protein N-terminal like	1	0.019892329	0.267744188	0.419	0.3
1341	ENSDARG00000074554	tspan31	tetraspanin 31	1	4.86E-05	0.267715312	0.349	0.149
1342	ENSDARG00000053810	hnrnpc	heterogeneous nuclear ribonucleoprotein C	1	0.002332919	0.267204264	0.395	0.226
1343	ENSDARG00000003487	nup93	nucleoporin 93	1	0.000756476	0.266966121	0.302	0.141
1344	ENSDARG00000026712	rab5c	RAB5C, member RAS oncogene family	1	0.006307978	0.266561569	0.674	0.538
1345	ENSDARG00000034056	csnk1g2b	casein kinase 1, gamma 2b	1	0.000965963	0.26623337	0.372	0.198
1346	ENSDARG00000102855	neo1a	neogenin 1a	1	0.005814761	0.265623428	0.233	0.113
1347	ENSDARG00000091760	cwf19l2	CWF19 like cell cycle control factor 2	1	0.000340111	0.265438093	0.233	0.09
1348	ENSDARG00000059298	spcs1	signal peptidase complex subunit 1	1	0.0475599	0.265367909	0.744	0.7
1349	ENSDARG00000102733	CABZ01113812.1	ER MEMBRANE COMPLEX SUBUNIT 4 TRANSMEMBRANE 85	1	0.046248753	0.264790625	0.395	0.324
1350	ENSDARG00000052833	zfand3	zinc finger, AN1-type domain 3	1	0.00071389	0.264619723	0.465	0.294
1351	ENSDARG00000076618	tm2d3	TM2 domain containing 3	1	0.028431673	0.264540032	0.256	0.161
1352	ENSDARG00000063344	fam162a	family with sequence similarity 162 member A	1	0.00092711	0.264457238	0.419	0.245
1353	ENSDARG00000069853	txndc9	thioredoxin domain containing 9	1	0.005482815	0.264441055	0.535	0.388
1354	ENSDARG00000091001	mycbp	MYC binding protein	1	0.255812881	0.264425886	0.372	0.35
1355	ENSDARG00000016782	huwe1	HECT, UBA and WWE domain containing E3 ubiquitin protein ligase 1	1	0.00153929	0.264274273	0.302	0.154
1356	ENSDARG00000042837	atp1b3b	ATPase Na+/K+ transporting subunit beta 3b	1	0.000102639	0.264032709	0.279	0.104
1357	ENSDARG00000099528	dus3l	dihydrouridine synthase 3-like (S. cerevisiae)	1	0.000587681	0.264008005	0.233	0.091
1358	ENSDARG00000036135	bbox1	butyrobetaine (gamma), 2-oxoglutarate dioxygenase (gamma-butyrobetaine hydroxylase) 1	1	0.007232384	0.26385711	0.326	0.194
1359	ENSDARG00000075768	sdhb	succinate dehydrogenase complex, subunit B, iron sulfur (Ip)	1	0.01330952	0.263461931	0.651	0.57
1360	ENSDARG00000030716	ing4	inhibitor of growth family, member 4	1	0.002343741	0.262634446	0.302	0.16
1361	ENSDARG00000034633	emc9	ER membrane protein complex subunit 9	1	0.000309099	0.262460731	0.256	0.101
1362	ENSDARG00000096711	si:ch211-194k22.8	si:ch211-194k22.8	1	0.00087725	0.262353236	0.209	0.08
1363	ENSDARG00000044153	ppp1cb	protein phosphatase 1, catalytic subunit, beta isozyme	1	0.093583822	0.261920658	0.512	0.5
1364	ENSDARG00000045797	si:ch211-68a17.7	si:ch211-68a17.7	1	0.006113835	0.261841898	0.488	0.331
1365	ENSDARG00000037284	ptges3a	prostaglandin E synthase 3a (cytosolic)	1	0.002449058	0.261703862	0.465	0.31
1366	ENSDARG00000040291	cadm4	cell adhesion molecule 4	1	0.001325555	0.261290175	0.163	0.055
1367	ENSDARG00000053194	pdzd11	PDZ domain containing 11	1	0.00382639	0.260667102	0.302	0.158
1368	ENSDARG00000054833	nucb1	nucleobindin 1	1	0.017005041	0.260050203	0.302	0.191
1369	ENSDARG00000063177	manf	mesencephalic astrocyte-derived neurotrophic factor	1	0.085081451	0.25978843	0.512	0.439
1370	ENSDARG00000063535	chd4a	chromodomain helicase DNA binding protein 4a	1	0.002176406	0.259780167	0.395	0.223
1371	ENSDARG00000054010	scaf1	SR-related CTD-associated factor 1	1	0.000139009	0.25938006	0.326	0.141
1372	ENSDARG00000018192	ubr5	ubiquitin protein ligase E3 component n-recognin 5	1	0.000315436	0.2591039	0.326	0.151
1373	ENSDARG00000040440	snrpd2	small nuclear ribonucleoprotein D2 polypeptide	1	0.000107039	0.258266937	0.884	0.691
1374	ENSDARG00000053291	pnrc2	proline-rich nuclear receptor coactivator 2	1	0.001856003	0.257998537	1	0.955
1375	ENSDARG00000010773	pnpla6	patatin-like phospholipase domain containing 6	1	0.055246756	0.25780956	0.209	0.13
1376	ENSDARG00000074758	csde1	cold shock domain containing E1, RNA-binding	1	0.012528923	0.257395935	0.698	0.663
1377	ENSDARG00000005425	wdfy1	WD repeat and FYVE domain containing 1	1	0.000149137	0.2565596	0.419	0.213
1378	ENSDARG00000041878	rab11ba	RAB11B, member RAS oncogene family, a	1	0.137846068	0.256427228	0.442	0.412
1379	ENSDARG00000018903	aimp2	aminoacyl tRNA synthetase complex interacting multifunctional protein 2	1	0.009947776	0.256302417	0.558	0.435
1380	ENSDARG00000015315	psmc5	proteasome 26S subunit, ATPase 5	1	0.001678764	0.25608235	0.605	0.469
1381	ENSDARG00000052575	arl13a	ADP-ribosylation factor-like 13A	1	4.38E-05	0.255947157	0.163	0.04
1382	ENSDARG00000040564	hnrnpul1	heterogeneous nuclear ribonucleoprotein U-like 1	1	0.013409532	0.255670555	0.279	0.164
1383	ENSDARG00000016360	kpna1	karyopherin alpha 1 (importin alpha 5)	1	0.006593442	0.2555536	0.233	0.113
1384	ENSDARG00000038030	rbx1	ring-box 1, E3 ubiquitin protein ligase	1	0.003422287	0.255353969	0.86	0.791
1385	ENSDARG00000100536	nkrf	NFKB repressing factor	1	6.60E-05	0.254105724	0.279	0.101
1386	ENSDARG00000089787	crebzf	CREB/ATF bZIP transcription factor	1	0.009676388	0.253858809	0.535	0.41
1387	ENSDARG00000069065	btg3	B-cell translocation gene 3	1	0.01343294	0.253468479	0.465	0.347
1388	ENSDARG00000007791	ppp2r1ba	protein phosphatase 2, regulatory subunit A, beta a	1	0.000633301	0.252793851	0.628	0.427
1389	ENSDARG00000020645	slc7a3a	solute carrier family 7 member 3a	1	0.158172618	0.25228737	0.256	0.204
1390	ENSDARG00000003098	kdm5bb	lysine (K)-specific demethylase 5Bb	1	0.002912645	0.251447153	0.302	0.159
1391	ENSDARG00000008380	brd7	bromodomain containing 7	1	0.040922442	0.250947308	0.279	0.187
1392	ENSDARG00000063095	ctsf	cathepsin F	1	0.003314332	0.250367718	0.442	0.286
1393	ENSDARG00000052429	syngr2a	synaptogyrin 2a	1	0.000749124	-0.251179008	0.023	0.253
1394	ENSDARG00000078828	npb	neuropeptide B	1	0.02841181	-0.251606807	0.093	0.24
1395	ENSDARG00000016837	glipr2l	GLI pathogenesis-related 2, like	1	0.058899494	-0.251851603	0.047	0.149
1396	ENSDARG00000009939	micu2	mitochondrial calcium uptake 2	1	0.000976511	-0.252119338	0.023	0.241
1397	ENSDARG00000040553	tmem97	transmembrane protein 97	1	0.001255424	-0.2522092	0.023	0.238
1398	ENSDARG00000021806	zfp36l2	zinc finger protein 36, C3H type-like 2	1	0.00811157	-0.252233744	0.07	0.251
1399	ENSDARG00000100712	si:dkey-19b23.12	si:dkey-19b23.12	1	0.062803781	-0.253186941	0.023	0.116
1400	ENSDARG00000015123	dnase1l4.1	deoxyribonuclease 1 like 4, tandem duplicate 1	1	0.023130821	-0.25323195	0.023	0.149
1401	ENSDARG00000003035	hspa9	heat shock protein 9	1	0.019328227	-0.253639736	0.326	0.508
1402	ENSDARG00000038312	rcl1	RNA terminal phosphate cyclase-like 1	1	0.004751444	-0.253833372	0.093	0.307
1403	ENSDARG00000002401	gale	UDP-galactose-4-epimerase	1	0.002781584	-0.254493247	0.047	0.246
1404	ENSDARG00000061173	st14a	suppression of tumorigenicity 14a	1	0.003204832	-0.254627088	0.023	0.21
1405	ENSDARG00000021004	c5	complement component 5	1	0.007241919	-0.255719769	0	0.145
1406	ENSDARG00000070584	clic5b	chloride intracellular channel 5b	1	0.001313614	-0.255729032	0.023	0.237
1407	ENSDARG00000069293	ahsg2	alpha-2-HS-glycoprotein 2	1	0.031139755	-0.255765749	0.023	0.136
1408	ENSDARG00000061201	acsf2	acyl-CoA synthetase family member 2	1	0.002702647	-0.257314147	0.023	0.214
1409	ENSDARG00000091699	capn2a	calpain 2, (m/II) large subunit a	1	0.00462501	-0.257406169	0.047	0.228
1410	ENSDARG00000025566	slc25a3b	solute carrier family 25 member 3b	1	0.004960668	-0.258211295	0.977	0.942
1411	ENSDARG00000055974	tpmt.1	thiopurine S-methyltransferase, tandem duplicate 1	1	0.000556872	-0.258508606	0.023	0.265
1412	ENSDARG00000076223	SERP1	zgc:92744	1	0.105460434	-0.25892298	0.767	0.805
1413	ENSDARG00000021366	fbp1a	fructose-1,6-bisphosphatase 1a	1	0.029033201	-0.258967459	0.047	0.175
1414	ENSDARG00000023920	llgl2	LLGL scribble cell polarity complex component 2	1	0.00415466	-0.259433756	0.07	0.269
1415	ENSDARG00000017860	rgs5b	regulator of G protein signaling 5b	1	0.507418013	-0.259757924	0.093	0.126
1416	ENSDARG00000019532	fads2	fatty acid desaturase 2	1	0.020372178	-0.260023154	0.023	0.152
1417	ENSDARG00000011521	upb1	ureidopropionase, beta	1	0.009999448	-0.262174819	0.047	0.209
1418	ENSDARG00000055185	tm4sf5	transmembrane 4 L six family member 5	1	0.000843178	-0.262388969	0	0.209
1419	ENSDARG00000092895	si:dkey-188i13.11	si:dkey-188i13.11	1	0.001484816	-0.263203481	0.116	0.362
1420	ENSDARG00000006029	lta4h	leukotriene A4 hydrolase	1	0.004275032	-0.263358345	0	0.161
1421	ENSDARG00000017882	rdh1	retinol dehydrogenase 1	1	0.001101765	-0.263756356	0	0.202
1422	ENSDARG00000056378	ifi30	IFI30 lysosomal thiol reductase	1	0.000830229	-0.263928246	0.047	0.289
1423	ENSDARG00000010244	rpl22l1	ribosomal protein L22-like 1	1	0.007062729	-0.26433403	0.977	0.957
1424	ENSDARG00000010250	nqo1	NAD(P)H dehydrogenase, quinone 1	1	0.003233244	-0.264452702	0.047	0.251
1425	ENSDARG00000099154	CABZ01032488.1	wu:fb14d09 [Source:NCBI gene;Acc:100536795]	1	0.005438957	-0.264749478	0.14	0.352
1426	ENSDARG00000057498	habp2	hyaluronan binding protein 2	1	0.00895579	-0.264949935	0	0.138
1427	ENSDARG00000005713	ethe1	ETHE1 persulfide dioxygenase	1	0.028149875	-0.265351567	0.07	0.209
1428	ENSDARG00000103118	cib1	calcium and integrin binding 1 (calmyrin)	1	0.003832632	-0.266915054	0.14	0.351
1429	ENSDARG00000003757	cnpy1	canopy FGF signaling regulator 1	1	0.002431029	-0.266928739	0.14	0.374
1430	ENSDARG00000036675	hnrnpa1b	heterogeneous nuclear ribonucleoprotein A1b	1	0.008319815	-0.267347196	0.302	0.534
1431	ENSDARG00000061579	myo1cb	myosin Ic, paralog b	1	0.013740649	-0.268512765	0.14	0.317
1432	ENSDARG00000071196	cavin2b	caveolae associated protein 2b	1	0.004894709	-0.268745689	0.07	0.27
1433	ENSDARG00000009212	ppiaa	peptidylprolyl isomerase Aa (cyclophilin A)	1	0.001772252	-0.268761099	1	0.981
1434	ENSDARG00000079946	sqlea	squalene epoxidase a	1	0.00695276	-0.269486527	0.023	0.186
1435	ENSDARG00000027249	btg1	B-cell translocation gene 1, anti-proliferative	1	0.556261393	-0.269598701	0.86	0.854
1436	ENSDARG00000043511	prdx6	peroxiredoxin 6	1	0.027038114	-0.269632905	0.488	0.658
1437	ENSDARG00000036427	slc3a2a	solute carrier family 3 member 2a	1	0.017068362	-0.26993952	0.023	0.155
1438	ENSDARG00000051925	cyb5r2	cytochrome b5 reductase 2	1	0.001484915	-0.270263891	0.023	0.231
1439	ENSDARG00000089645	si:ch1073-406l10.2	si:ch1073-406l10.2	1	0.069933873	-0.270502423	0.023	0.109
1440	ENSDARG00000013056	itpk1a	inositol-tetrakisphosphate 1-kinase a	1	0.005396951	-0.270807246	0.023	0.191
1441	ENSDARG00000021242	mvp	major vault protein	1	0.156584807	-0.271700805	0.651	0.694
1442	ENSDARG00000037746	actb1	actin, beta 1	1	0.371325082	-0.271786127	1	0.964
1443	ENSDARG00000009488	gipc2	GIPC PDZ domain containing family, member 2	1	0.002813712	-0.272230063	0.093	0.313
1444	ENSDARG00000099555	foxo1a	forkhead box O1 a	1	0.001027023	-0.273075484	0.14	0.416
1445	ENSDARG00000036588	mhc1zba	major histocompatibility complex class I ZBA	1	0.006656107	-0.273146762	0.116	0.324
1446	ENSDARG00000010276	ptgs2b	prostaglandin-endoperoxide synthase 2b	1	0.013612672	-0.27326547	0.07	0.237
1447	ENSDARG00000009505	prelid3b	PRELI domain containing 3	1	0.001779926	-0.273286522	0.488	0.729
1448	ENSDARG00000040781	sult3st4	sulfotransferase family 3, cytosolic sulfotransferase 4	1	0.018569295	-0.273364682	0.023	0.153
1449	ENSDARG00000045516	itih2	inter-alpha-trypsin inhibitor heavy chain 2	1	0.008747658	-0.274810559	0	0.139
1450	ENSDARG00000009250	etfb	electron transfer flavoprotein subunit beta	1	0.008708632	-0.27503279	0.349	0.587
1451	ENSDARG00000027984	gstz1	glutathione S-transferase zeta 1	1	0.027888763	-0.275115511	0.163	0.334
1452	ENSDARG00000014499	nutf2l	nuclear transport factor 2, like	1	0.005996368	-0.275367257	0.186	0.396
1453	ENSDARG00000055009	col4a1	collagen, type IV, alpha 1	1	0.736598574	-0.275496317	0.163	0.176
1454	ENSDARG00000103117	tmprss4a	transmembrane serine protease 4a	1	0.023096831	-0.276298969	0	0.108
1455	ENSDARG00000004757	ybx1	Y box binding protein 1	1	0.000147285	-0.277361349	1	0.991
1456	ENSDARG00000092364	si:ch211-218c6.8	si:ch211-218c6.8	1	0.000154878	-0.277411318	0.023	0.294
1457	ENSDARG00000093606	si:dkey-159f12.2	si:dkey-159f12.2	1	0.000487944	-0.27759305	0.14	0.43
1458	ENSDARG00000020448	adi1	acireductone dioxygenase 1	1	0.000415267	-0.277938862	0.07	0.335
1459	ENSDARG00000027529	hmox1a	heme oxygenase 1a	1	0.220969449	-0.278068942	0.07	0.134
1460	ENSDARG00000087188	nfil3-6	nuclear factor, interleukin 3 regulated, member 6	1	0.058402062	-0.278092169	0.209	0.345
1461	ENSDARG00000054916	eif4ebp3	eukaryotic translation initiation factor 4E binding protein 3	1	0.07114459	-0.278488345	0.14	0.27
1462	ENSDARG00000086740	phyh	phytanoyl-CoA 2-hydroxylase	1	0.016427249	-0.280406101	0.093	0.252
1463	ENSDARG00000058606	sik1	salt-inducible kinase 1	1	0.002680356	-0.280513913	0.116	0.354
1464	ENSDARG00000005704	eps8l3b	EPS8-like 3b	1	0.004671364	-0.28057332	0	0.158
1465	ENSDARG00000010312	cp	ceruloplasmin	1	0.011142365	-0.281604236	0	0.131
1466	ENSDARG00000005112	cdh17	cadherin 17, LI cadherin (liver-intestine)	1	0.06172565	-0.282256407	0.07	0.175
1467	ENSDARG00000042544	degs2	delta(4)-desaturase, sphingolipid 2	1	0.006397205	-0.282892955	0.047	0.221
1468	ENSDARG00000053493	aldh1a2	aldehyde dehydrogenase 1 family, member A2	1	0.03028249	-0.283058613	0.023	0.136
1469	ENSDARG00000029905	phyhd1	phytanoyl-CoA dioxygenase domain containing 1	1	0.008213052	-0.284130012	0.047	0.21
1470	ENSDARG00000016918	ace2	angiotensin I converting enzyme 2	1	0.021571134	-0.284892475	0	0.11
1471	ENSDARG00000039269	arg2	arginase 2	1	0.094031953	-0.285041437	0.256	0.386
1472	ENSDARG00000099313	naga	N-acetylgalactosaminidase, alpha	1	0.009618408	-0.285361603	0.047	0.21
1473	ENSDARG00000040158	cdc42l	cell division cycle 42, like	1	0.09732624	-0.285876121	0.581	0.662
1474	ENSDARG00000002197	pygl	phosphorylase, glycogen, liver	1	0.047191792	-0.28639588	0.047	0.152
1475	ENSDARG00000055036	itih3a	inter-alpha-trypsin inhibitor heavy chain 3a	1	0.045969779	-0.28677282	0.047	0.154
1476	ENSDARG00000015978	COX5B	zgc:86599 [Source:ZFIN;Acc:ZDB-GENE-040625-180]	1	0.158662829	-0.286952459	1	0.94
1477	ENSDARG00000040284	si:dkey-79d12.5	si:dkey-79d12.5	1	0.00477386	-0.287104266	0.14	0.352
1478	ENSDARG00000017794	sdr16c5b	short chain dehydrogenase/reductase family 16C, member 5b	1	0.001391651	-0.287145892	0.047	0.262
1479	ENSDARG00000056379	si:ch73-86n18.1	si:ch73-86n18.1	1	0.005186225	-0.288337258	0.093	0.303
1480	ENSDARG00000014794	uqcrc2a	ubiquinol-cytochrome c reductase core protein 2a	1	0.000525511	-0.288468689	0.163	0.461
1481	ENSDARG00000021443	zfp36l1b	zinc finger protein 36, C3H type-like 1b	1	0.05669896	-0.288628741	0.442	0.586
1482	ENSDARG00000090943	CABZ01033205.1	uncharacterized LOC100002960 [Source:NCBI gene;Acc:100002960]	1	0.005440183	-0.288862782	0	0.154
1483	ENSDARG00000096454	ap1m2	adaptor related protein complex 1 subunit mu 2	1	0.00023062	-0.289963073	0	0.245
1484	ENSDARG00000042018	fhl2a	four and a half LIM domains 2a	1	0.752908144	-0.290230957	0.093	0.104
1485	ENSDARG00000056119	eef1g	eukaryotic translation elongation factor 1 gamma	1	0.000746234	-0.290255305	1	0.992
1486	ENSDARG00000080020	il13ra1	interleukin 13 receptor, alpha 1	1	0.002555192	-0.291158422	0.093	0.306
1487	ENSDARG00000099056	CABZ01065076.1	3-ketoacyl-CoA thiolase, mitochondrial-like [Source:NCBI gene;Acc:103910030]	1	0.023474336	-0.291540099	0.14	0.294
1488	ENSDARG00000051939	pcxb	pyruvate carboxylase b	1	0.002147444	-0.291630932	0	0.182
1489	ENSDARG00000040890	fdps	farnesyl diphosphate synthase (farnesyl pyrophosphate synthetase, dimethylallyltranstransferase, geranyltranstransferase)	1	0.163199543	-0.291685849	0.209	0.301
1490	ENSDARG00000030896	foxq1a	forkhead box Q1a	1	0.073494462	-0.291781761	0.023	0.109
1491	ENSDARG00000099448	sh3d21	SH3 domain containing 21	1	0.008581463	-0.292330639	0.07	0.25
1492	ENSDARG00000018426	aldh7a1	aldehyde dehydrogenase 7 family, member A1	1	0.026546193	-0.292353264	0.233	0.394
1493	ENSDARG00000006283	waslb	WASP like actin nucleation promoting factor b	1	0.00037374	-0.29259751	0	0.232
1494	ENSDARG00000011170	ndrg2	NDRG family member 2	1	0.030208231	-0.293236478	0.14	0.292
1495	ENSDARG00000044356	tp63	tumor protein p63	1	0.142834725	-0.293313653	0.047	0.114
1496	ENSDARG00000096533	rltgr	RAMP-like triterpene glycoside receptor	1	0.00085794	-0.293487746	0	0.209
1497	ENSDARG00000025375	idh1	isocitrate dehydrogenase (NADP(+)) 1	1	0.163326559	-0.294277967	0.535	0.589
1498	ENSDARG00000039832	gsta.2	glutathione S-transferase, alpha tandem duplicate 2	1	0.021901478	-0.294502673	0	0.109
1499	ENSDARG00000052061	col4a6	collagen, type IV, alpha 6	1	0.134854877	-0.294627552	0.047	0.122
1500	ENSDARG00000020387	nipsnap3a	nipsnap homolog 3A (C. elegans)	1	0.006689675	-0.294895138	0.07	0.245
1501	ENSDARG00000014793	ehd1b	EH-domain containing 1b	1	0.003665664	-0.2951442	0.07	0.266
1502	ENSDARG00000039211	zgc:77439	zgc:77439	1	0.001231368	-0.295825382	0	0.198
1503	ENSDARG00000058389	ccl19a.1	chemokine (C-C motif) ligand 19a, tandem duplicate 1	1	0.197051186	-0.296276944	0.07	0.14
1504	ENSDARG00000099291	lsr	lipolysis stimulated lipoprotein receptor	1	0.000444253	-0.296348497	0.023	0.268
1505	ENSDARG00000051912	hbxb	hemopexin b [Source:ZFIN;Acc:ZDB-GENE-060929-800]	1	0.054638545	-0.296733882	0.047	0.147
1506	ENSDARG00000102945	ccl39.2	chemokine (C-C motif) ligand 39, duplicate 2	1	0.018522695	-0.297076665	0	0.115
1507	ENSDARG00000055307	sypl2a	synaptophysin-like 2a	1	0.000259007	-0.297154707	0.093	0.39
1508	ENSDARG00000056532	serinc2	serine incorporator 2	1	0.000966949	-0.297193942	0.047	0.274
1509	ENSDARG00000035400	btf3	basic transcription factor 3	1	0.002311072	-0.297594796	1	0.984
1510	ENSDARG00000038694	zgc:101744	zgc:101744	1	0.006109036	-0.297811883	0.093	0.286
1511	ENSDARG00000042708	tuba8l	tubulin, alpha 8 like	1	0.422312204	-0.29793925	0.651	0.698
1512	ENSDARG00000038900	acadm	acyl-CoA dehydrogenase medium chain	1	0.013859449	-0.298290257	0.256	0.457
1513	ENSDARG00000100452	nop53	NOP53 ribosome biogenesis factor	1	0.089523561	-0.29863079	0.558	0.735
1514	ENSDARG00000059247	tmem54a	transmembrane protein 54a	1	0.001398996	-0.298863037	0	0.195
1515	ENSDARG00000056510	gstk1	glutathione S-transferase kappa 1	1	0.002732141	-0.299907255	0.14	0.371
1516	ENSDARG00000025670	fstl3	follistatin-like 3 (secreted glycoprotein)	1	0.046864099	-0.300155489	0.047	0.162
1517	ENSDARG00000008491	si:ch211-107o10.3	si:ch211-107o10.3	1	0.00187403	-0.300604258	0.07	0.289
1518	ENSDARG00000039682	si:ch211-121a2.2	si:ch211-121a2.2	1	0.000208565	-0.30078868	0.023	0.283
1519	ENSDARG00000104517	uqcr10	ubiquinol-cytochrome c reductase, complex III subunit X	1	0.008646451	-0.301076772	0.767	0.848
1520	ENSDARG00000006603	csrp1a	cysteine and glycine-rich protein 1a	1	0.027191119	-0.30151061	0.163	0.322
1521	ENSDARG00000014727	acox1	acyl-CoA oxidase 1, palmitoyl	1	0.020860734	-0.301844363	0.116	0.267
1522	ENSDARG00000025757	tspan35	tetraspanin 35	1	0.070331283	-0.302001076	0.023	0.109
1523	ENSDARG00000043581	gadd45aa	growth arrest and DNA-damage-inducible, alpha, a	1	0.001398996	-0.302921722	0	0.195
1524	ENSDARG00000086332	bri3	brain protein I3	1	0.000370966	-0.303252001	0.093	0.379
1525	ENSDARG00000002909	tjp3	tight junction protein 3	1	0.000623863	-0.303410381	0.023	0.256
1526	ENSDARG00000013371	isoc2	isochorismatase domain containing 2	1	0.000356638	-0.303582836	0.023	0.269
1527	ENSDARG00000105644	zgc:172079	zgc:172079	1	0.063659941	-0.303792203	0.047	0.145
1528	ENSDARG00000008363	mcl1b	MCL1 apoptosis regulator, BCL2 family member b	1	0.011927603	-0.306045444	0.465	0.707
1529	ENSDARG00000035810	rgcc	regulator of cell cycle	1	0.064365731	-0.306523003	0.233	0.368
1530	ENSDARG00000044521	eef1b2	eukaryotic translation elongation factor 1 beta 2	1	0.000177711	-0.306527795	1	0.991
1531	ENSDARG00000046098	ebp	EBP cholestenol delta-isomerase	1	0.011203909	-0.307395008	0.07	0.233
1532	ENSDARG00000054155	pcna	proliferating cell nuclear antigen	1	0.237436771	-0.307513796	0.186	0.27
1533	ENSDARG00000029388	si:dkey-90m5.4	si:dkey-90m5.4	1	0.022781498	-0.30757768	0.023	0.146
1534	ENSDARG00000103979	calr3a	calreticulin 3a	1	0.052018454	-0.309809404	0.349	0.485
1535	ENSDARG00000101762	fah	fumarylacetoacetate hydrolase (fumarylacetoacetase)	1	0.032419759	-0.309835971	0.163	0.315
1536	ENSDARG00000042934	ctgfa	connective tissue growth factor a [Source:ZFIN;Acc:ZDB-GENE-030131-102]	1	0.309896143	-0.311121056	0.093	0.146
1537	ENSDARG00000028106	glrx	glutaredoxin (thioltransferase)	1	0.009564937	-0.312037069	0.349	0.574
1538	ENSDARG00000070078	abcb11b	ATP-binding cassette, sub-family B (MDR/TAP), member 11b	1	0.008345252	-0.312133622	0	0.14
1539	ENSDARG00000026369	dbi	diazepam binding inhibitor (GABA receptor modulator, acyl-CoA binding protein)	1	0.284363482	-0.313512721	0.814	0.795
1540	ENSDARG00000013763	rrbp1a	ribosome binding protein 1a	1	0.000455226	-0.314111031	0.093	0.367
1541	ENSDARG00000024746	hsp90aa1.2	heat shock protein 90, alpha (cytosolic), class A member 1, tandem duplicate 2	1	0.547559405	-0.314224676	0.395	0.355
1542	ENSDARG00000009830	hdlbpa	high density lipoprotein binding protein a	1	0.005769413	-0.315736622	0.605	0.795
1543	ENSDARG00000024116	vamp8	vesicle-associated membrane protein 8 (endobrevin)	1	0.001975658	-0.316074553	0	0.184
1544	ENSDARG00000040290	pon3.2	paraoxonase 3, tandem duplicate 2	1	0.000417727	-0.316197297	0.07	0.329
1545	ENSDARG00000018283	cyba	cytochrome b-245, alpha polypeptide	1	0.003361798	-0.316352536	0.093	0.301
1546	ENSDARG00000099510	cnn3a	calponin 3, acidic a	1	0.015787151	-0.316424908	0.279	0.473
1547	ENSDARG00000054907	cox7a2l	cytochrome c oxidase subunit 7A2 like	1	0.012678366	-0.317373073	0.581	0.695
1548	ENSDARG00000044751	ddt	D-dopachrome tautomerase	1	0.05772256	-0.317716733	0.349	0.481
1549	ENSDARG00000040401	slc25a20	solute carrier family 25 member 20	1	0.000775788	-0.318035125	0.14	0.388
1550	ENSDARG00000100515	dusp1	dual specificity phosphatase 1	1	0.007120209	-0.318520482	0.233	0.46
1551	ENSDARG00000041394	dnajb1b	DnaJ heat shock protein family (Hsp40) member B1b	1	0.042214344	-0.319020107	0.14	0.286
1552	ENSDARG00000012874	snap23.1	synaptosome associated protein 23.1	1	0.000263226	-0.319533297	0.07	0.338
1553	ENSDARG00000015575	cyp3c1	cytochrome P450, family 3, subfamily c, polypeptide 1	1	0.001034418	-0.319565903	0.116	0.361
1554	ENSDARG00000032639	cd36	CD36 molecule (thrombospondin receptor)	1	0.248247475	-0.319642204	0.07	0.125
1555	ENSDARG00000031435	TXN	zgc:56493	1	0.000624053	-0.319668356	0.977	0.964
1556	ENSDARG00000087863	cd44a	CD44 molecule (Indian blood group) a	1	0.023621077	-0.320144772	0.023	0.144
1557	ENSDARG00000010267	dpydb	dihydropyrimidine dehydrogenase b	1	0.035029089	-0.320166837	0.093	0.222
1558	ENSDARG00000074301	cth	cystathionase (cystathionine gamma-lyase)	1	0.000613666	-0.321170745	0.07	0.322
1559	ENSDARG00000067851	lcn15	lipocalin 15	1	0.004105718	-0.321933947	0	0.162
1560	ENSDARG00000075015	soul5	heme-binding protein soul5	1	0.024381957	-0.322667051	0.093	0.243
1561	ENSDARG00000035852	cart3	cocaine- and amphetamine-regulated transcript 3	1	0.064983241	-0.323219867	0.023	0.113
1562	ENSDARG00000078918	comtd1	catechol-O-methyltransferase domain containing 1	1	0.007713792	-0.323372652	0	0.143
1563	ENSDARG00000101794	rpl26	ribosomal protein L26	1	0.001537192	-0.323669434	0.233	0.549
1564	ENSDARG00000007098	itm2ba	integral membrane protein 2Ba	1	0.010113585	-0.324011575	0.326	0.576
1565	ENSDARG00000041607	eif4ebp3l	eukaryotic translation initiation factor 4E binding protein 3, like	1	0.028246948	-0.32627538	0.256	0.449
1566	ENSDARG00000006215	akr1b1	aldo-keto reductase family 1, member B1 (aldose reductase) [Source:ZFIN;Acc:ZDB-GENE-040625-7]	1	0.007564095	-0.326361234	0.07	0.242
1567	ENSDARG00000014031	abcc2	ATP-binding cassette, sub-family C (CFTR/MRP), member 2	1	0.003204713	-0.326683047	0.047	0.247
1568	ENSDARG00000019815	fn1a	fibronectin 1a	1	0.292353727	-0.328021485	0.093	0.143
1569	ENSDARG00000032098	c8g	complement component 8, gamma polypeptide	1	0.011498681	-0.328288819	0.023	0.164
1570	ENSDARG00000016470	anxa5b	annexin A5b	1	0.4560753	-0.328308776	0.349	0.378
1571	ENSDARG00000041595	ces3	carboxylesterase 3	1	0.010970502	-0.328566018	0	0.132
1572	ENSDARG00000004930	lmo7a	LIM domain 7a	1	0.00150383	-0.328629437	0.023	0.228
1573	ENSDARG00000020693	sesn1	sestrin 1	1	0.023832917	-0.328882953	0.047	0.179
1574	ENSDARG00000103025	hmgcs1	3-hydroxy-3-methylglutaryl-CoA synthase 1 (soluble)	1	0.231557159	-0.330014057	0.209	0.281
1575	ENSDARG00000036329	ndufa1	NADH:ubiquinone oxidoreductase subunit A1	1	0.007672265	-0.33162632	0.744	0.834
1576	ENSDARG00000071021	papss2a	3'-phosphoadenosine 5'-phosphosulfate synthase 2a	1	0.001869316	-0.333203989	0.023	0.225
1577	ENSDARG00000026376	aco1	aconitase 1, soluble	1	0.004299049	-0.333393677	0.256	0.493
1578	ENSDARG00000078859	g0s2	G0/G1 switch 2	1	0.494936292	-0.33367071	0.186	0.237
1579	ENSDARG00000070057	si:dkey-69o16.5	si:dkey-69o16.5	1	0.211947313	-0.334243092	0.093	0.156
1580	ENSDARG00000104028	si:dkey-74k8.3	si:dkey-74k8.3	1	0.000187766	-0.335151465	0.023	0.289
1581	ENSDARG00000007421	ftcd	formimidoyltransferase cyclodeaminase	1	0.008401377	-0.335216109	0.023	0.178
1582	ENSDARG00000015495	klf3	Kruppel-like factor 3 (basic)	1	0.000450258	-0.335511984	0.023	0.267
1583	ENSDARG00000040513	zgc:92313	zgc:92313	1	0.000225976	-0.335939577	0.023	0.289
1584	ENSDARG00000077138	zgc:195173	zgc:195173	1	0.004895318	-0.336171937	0.047	0.229
1585	ENSDARG00000018459	msrb2	methionine sulfoxide reductase B2	1	0.000431491	-0.336577106	0	0.228
1586	ENSDARG00000103342	wu:fa56d06	wu:fa56d06	1	0.023449849	-0.336978903	0	0.107
1587	ENSDARG00000096003	atp5md	ATP synthase membrane subunit DAPIT	1	0.111574531	-0.33788465	0.93	0.881
1588	ENSDARG00000038881	acaa2	acetyl-CoA acyltransferase 2	1	0.000994898	-0.33865911	0.093	0.35
1589	ENSDARG00000019976	idi1	isopentenyl-diphosphate delta isomerase 1	1	0.001409667	-0.339540856	0.047	0.267
1590	ENSDARG00000038076	romo1	reactive oxygen species modulator 1	1	0.003525875	-0.339990499	0.884	0.906
1591	ENSDARG00000098162	zgc:77748	zgc:77748	1	0.01101753	-0.341278095	0.023	0.168
1592	ENSDARG00000019492	shbg	sex hormone-binding globulin	1	0.006131368	-0.342319621	0	0.15
1593	ENSDARG00000035809	col1a1b	collagen, type I, alpha 1b	1	0.651373789	-0.342406937	0.302	0.256
1594	ENSDARG00000003523	itln3	intelectin 3	1	0.00685187	-0.342467917	0	0.147
1595	ENSDARG00000102441	ctnna1	catenin (cadherin-associated protein), alpha 1	1	0.001354881	-0.342804922	0.233	0.493
1596	ENSDARG00000057121	c7b	complement component 7b	1	0.177115438	-0.343291101	0.07	0.139
1597	ENSDARG00000061120	slc43a2b	solute carrier family 43 member 2b	1	0.017927859	-0.344013242	0.023	0.151
1598	ENSDARG00000002509	zgc:153911	zgc:153911	1	0.031863935	-0.344111278	0.07	0.196
1599	ENSDARG00000055647	ftr82	finTRIM family, member 82	1	0.00022023	-0.344175682	0	0.246
1600	ENSDARG00000090401	CABZ01020840.1	apoptosis facilitator Bcl-2-like protein 14 [Source:NCBI gene;Acc:101885512]	1	0.000181274	-0.344695097	0	0.252
1601	ENSDARG00000103929	ildr1a	immunoglobulin-like domain containing receptor 1a	1	0.004277887	-0.345526082	0.023	0.195
1602	ENSDARG00000067741	itpkcb	inositol-trisphosphate 3-kinase Cb	1	8.04E-05	-0.346526567	0.047	0.349
1603	ENSDARG00000074749	abca12	ATP-binding cassette, sub-family A (ABC1), member 12	1	0.031937547	-0.346575341	0.023	0.135
1604	ENSDARG00000104636	si:dkey-112a7.4	si:dkey-112a7.4	1	0.000826026	-0.348536297	0.116	0.364
1605	ENSDARG00000099819	sb:cb1058	sb:cb1058	1	0.000239267	-0.3499896	0	0.244
1606	ENSDARG00000058693	cast	calpastatin	1	0.001693502	-0.35018098	0.093	0.327
1607	ENSDARG00000043133	cldnf	claudin f	1	0.060017719	-0.350657339	0.023	0.114
1608	ENSDARG00000004748	zgc:100868	zgc:100868	1	0.25865592	-0.351176781	0.07	0.126
1609	ENSDARG00000008637	mttp	microsomal triglyceride transfer protein	1	0.001434975	-0.351478578	0.023	0.231
1610	ENSDARG00000086842	dap1b	death associated protein 1b	1	0.003480083	-0.35150027	0.419	0.679
1611	ENSDARG00000004141	zgc:92630	zgc:92630	1	0.003923863	-0.351732825	0.07	0.267
1612	ENSDARG00000002298	ankrd22	ankyrin repeat domain 22	1	0.00971804	-0.352936035	0.093	0.268
1613	ENSDARG00000087697	lpl	lipoprotein lipase	1	0.001727797	-0.354708616	0	0.188
1614	ENSDARG00000099420	nme2b.2	NME/NM23 nucleoside diphosphate kinase 2b, tandem duplicate 2	1	0.082556409	-0.355146928	0.186	0.102
1615	ENSDARG00000037870	actb2	actin, beta 2	1	0.012466655	-0.35667042	1	0.997
1616	ENSDARG00000019260	dhrs9	dehydrogenase/reductase (SDR family) member 9	1	0.00156755	-0.357624119	0.047	0.261
1617	ENSDARG00000062909	furina	furin (paired basic amino acid cleaving enzyme) a	1	6.69E-05	-0.358895776	0.07	0.368
1618	ENSDARG00000074613	si:ch211-240l19.6	si:ch211-240l19.6	1	0.467188788	-0.359998905	0.07	0.105
1619	ENSDARG00000006840	gnmt	glycine N-methyltransferase	1	0.000187814	-0.362424038	0.023	0.286
1620	ENSDARG00000076448	serpinf2a	serpin peptidase inhibitor, clade F (alpha-2 antiplasmin, pigment epithelium derived factor), member 2a	1	0.017187022	-0.363690806	0.023	0.152
1621	ENSDARG00000046030	zgc:110339	zgc:110339	1	4.14E-05	-0.364051683	0.14	0.479
1622	ENSDARG00000045549	bik	BCL2 interacting killer	1	0.004240643	-0.36433598	0	0.161
1623	ENSDARG00000078322	col12a1a	collagen, type XII, alpha 1a	1	0.185070152	-0.364678911	0.14	0.213
1624	ENSDARG00000070472	arf5	ADP-ribosylation factor 5	1	0.001945457	-0.36515798	0.605	0.789
1625	ENSDARG00000005481	nfkbiaa	nuclear factor of kappa light polypeptide gene enhancer in B-cells inhibitor, alpha a	1	0.086702542	-0.365395335	0.279	0.403
1626	ENSDARG00000104329	si:ch73-281k2.5	si:ch73-281k2.5	1	0.005572152	-0.366296797	0	0.153
1627	ENSDARG00000105528	si:dkey-86l18.10	si:dkey-86l18.10	1	0.045251558	-0.366522485	0.047	0.153
1628	ENSDARG00000059035	porb	P450 (cytochrome) oxidoreductase b	1	0.000637825	-0.366977151	0.047	0.285
1629	ENSDARG00000102640	pdia3	protein disulfide isomerase family A, member 3	1	0.018326454	-0.368509914	0.651	0.766
1630	ENSDARG00000079727	selenop2	selenoprotein P2	1	0.064122837	-0.369217602	0.047	0.142
1631	ENSDARG00000003570	hsp90b1	heat shock protein 90, beta (grp94), member 1	1	0.017886746	-0.371114612	0.233	0.438
1632	ENSDARG00000026165	col11a1a	collagen, type XI, alpha 1a	1	0.156646986	-0.37178948	0.047	0.111
1633	ENSDARG00000056026	tprg1	tumor protein p63 regulated 1	1	0.001459559	-0.372984244	0	0.193
1634	ENSDARG00000014587	slc38a5b	solute carrier family 38 member 5b	1	0.018115937	-0.373107069	0.302	0.466
1635	ENSDARG00000028507	itgb4	integrin, beta 4	1	0.011742793	-0.374097363	0.023	0.169
1636	ENSDARG00000054588	cox6a2	cytochrome c oxidase subunit 6A2	1	0.000370387	-0.374370584	0	0.232
1637	ENSDARG00000040432	klf2b	Kruppel-like factor 2b	1	0.0261753	-0.375551873	0.047	0.178
1638	ENSDARG00000104702	cat	catalase	1	0.121950346	-0.376956581	0.186	0.281
1639	ENSDARG00000000069	dap	death-associated protein	1	0.03024536	-0.377031565	0.372	0.514
1640	ENSDARG00000098853	ehd1a	EH-domain containing 1a	1	0.000134314	-0.378367054	0.07	0.36
1641	ENSDARG00000021059	alas1	aminolevulinate, delta-, synthase 1	1	0.025541204	-0.378420064	0.488	0.666
1642	ENSDARG00000019253	rhag	Rh associated glycoprotein	1	0.158136282	-0.378898142	0.093	0.178
1643	ENSDARG00000014572	chpt1	choline phosphotransferase 1	1	0.000338357	-0.379868104	0.023	0.267
1644	ENSDARG00000079497	tcima	transcriptional and immune response regulator a	1	0.503755144	-0.380273683	0.488	0.51
1645	ENSDARG00000056874	lygl1	lysozyme g-like 1	1	0.003695008	-0.381588726	0	0.166
1646	ENSDARG00000020956	pck2	phosphoenolpyruvate carboxykinase 2 (mitochondrial)	1	0.009551098	-0.38194816	0.14	0.316
1647	ENSDARG00000011693	ttc36	tetratricopeptide repeat domain 36	1	0.015868515	-0.383023656	0.047	0.193
1648	ENSDARG00000068760	tnks1bp1	tankyrase 1 binding protein 1	1	0.001539208	-0.385845108	0.116	0.362
1649	ENSDARG00000016867	rnf128a	ring finger protein 128a	1	0.000228837	-0.385905444	0.07	0.342
1650	ENSDARG00000025522	sgk1	serum/glucocorticoid regulated kinase 1	1	0.001790386	-0.386128675	0.14	0.383
1651	ENSDARG00000045306	slc51a	solute carrier family 51 alpha subunit	1	0.000772932	-0.388520696	0	0.212
1652	ENSDARG00000074908	col6a1	collagen, type VI, alpha 1	1	0.498890559	-0.388611319	0.209	0.254
1653	ENSDARG00000090063	fa2h	fatty acid 2-hydroxylase	1	5.12E-05	-0.389114993	0	0.284
1654	ENSDARG00000045414	elovl2	ELOVL fatty acid elongase 2	1	0.013215386	-0.389604363	0.07	0.229
1655	ENSDARG00000029064	uqcrq	ubiquinol-cytochrome c reductase, complex III subunit VII	1	0.014861748	-0.390117417	0.884	0.865
1656	ENSDARG00000013711	zgc:77486	zgc:77486	1	0.002447064	-0.391836994	0.186	0.418
1657	ENSDARG00000101849	adipor2	adiponectin receptor 2	1	0.008806381	-0.392371843	0.326	0.523
1658	ENSDARG00000055705	f5	coagulation factor V	1	0.010112728	-0.392702191	0.023	0.168
1659	ENSDARG00000036171	rnasel3	ribonuclease like 3	1	0.007016499	-0.392731257	0	0.146
1660	ENSDARG00000074201	flna	filamin A, alpha (actin binding protein 280)	1	0.927747434	-0.392939916	0.488	0.459
1661	ENSDARG00000023820	faxdc2	fatty acid hydroxylase domain containing 2	1	0.013891135	-0.39430199	0.093	0.257
1662	ENSDARG00000013721	g6pca.2	glucose-6-phosphatase a, catalytic subunit, tandem duplicate 2	1	0.005226483	-0.395237395	0.023	0.192
1663	ENSDARG00000007708	nsa2	NSA2 ribosome biogenesis homolog (S. cerevisiae)	1	0.010508604	-0.396057158	0.791	0.925
1664	ENSDARG00000035890	fuca1.1	alpha-L-fucosidase 1, tandem duplicate 1	1	0.150161587	-0.397283659	0.14	0.235
1665	ENSDARG00000069464	cox7a1	cytochrome c oxidase subunit 7A1	1	0.000564498	-0.398355937	0.047	0.291
1666	ENSDARG00000020298	btg2	B-cell translocation gene 2	1	0.012048001	-0.399282035	0.326	0.524
1667	ENSDARG00000102076	spink2.1	serine peptidase inhibitor, Kazal type 2, tandem duplicate 1	1	0.002963772	-0.399926302	0.093	0.305
1668	ENSDARG00000104108	slco1d1	solute carrier organic anion transporter family, member 1D1	1	0.003492317	-0.400140447	0.023	0.202
1669	ENSDARG00000100223	gpa33a	glycoprotein A33 (transmembrane), paralog a	1	0.002949607	-0.400596705	0.023	0.206
1670	ENSDARG00000099425	CABZ01073265.1	complement factor I [Source:NCBI gene;Acc:557557]	1	0.013666899	-0.402686771	0.047	0.197
1671	ENSDARG00000105187	gcshb	glycine cleavage system protein H (aminomethyl carrier), b	1	0.001886877	-0.403102007	0.047	0.249
1672	ENSDARG00000052063	col4a5	collagen, type IV, alpha 5 (Alport syndrome)	1	0.036944345	-0.404917708	0.023	0.128
1673	ENSDARG00000036107	txnipa	thioredoxin interacting protein a	1	0.047334886	-0.405007544	0.279	0.415
1674	ENSDARG00000054319	oxct1b	3-oxoacid CoA transferase 1b	1	0.070649612	-0.405219017	0.07	0.164
1675	ENSDARG00000036481	tcn2	transcobalamin II	1	0.00108662	-0.405609792	0.047	0.265
1676	ENSDARG00000099672	capgb	capping protein (actin filament), gelsolin-like b	1	0.000682212	-0.406198071	0.023	0.259
1677	ENSDARG00000098766	pcxa	pyruvate carboxylase a	1	0.000405248	-0.406214799	0	0.23
1678	ENSDARG00000103846	hspa5	heat shock protein 5	1	0.221646935	-0.409260417	0.605	0.684
1679	ENSDARG00000057698	ctsd	cathepsin D	1	0.240641491	-0.411620948	0.442	0.536
1680	ENSDARG00000036558	col18a1a	collagen type XVIII alpha 1 chain a	1	0.002983629	-0.412280105	0.047	0.241
1681	ENSDARG00000005162	tpm3	tropomyosin 3	1	0.076663322	-0.412497362	0.814	0.836
1682	ENSDARG00000097635	wu:fb18f06	wu:fb18f06	1	0.00245932	-0.412960475	0.047	0.25
1683	ENSDARG00000099439	serp1	stress-associated endoplasmic reticulum protein 1	1	0.000576178	-0.413139303	0.279	0.56
1684	ENSDARG00000052207	c3a.3	complement component c3a, duplicate 3	1	0.005892116	-0.414163162	0	0.151
1685	ENSDARG00000096739	si:dkey-219e21.2	si:dkey-219e21.2	1	0.003851434	-0.414922431	0.07	0.263
1686	ENSDARG00000095897	atp5f1e	ATP synthase F1 subunit epsilon	1	0.006225091	-0.415081679	0.953	0.952
1687	ENSDARG00000017772	mdh1aa	malate dehydrogenase 1Aa, NAD (soluble)	1	0.65600821	-0.415725532	0.674	0.617
1688	ENSDARG00000042533	gstm.1	glutathione S-transferase mu, tandem duplicate 1	1	9.60E-05	-0.416458203	0.07	0.369
1689	ENSDARG00000045835	si:dkey-14d8.6	si:dkey-14d8.6	1	0.520289095	-0.417145421	0.209	0.182
1690	ENSDARG00000041400	ndufa3	NADH:ubiquinone oxidoreductase subunit A3	1	0.001938114	-0.418164753	0.605	0.759
1691	ENSDARG00000099663	cox5ab	cytochrome c oxidase subunit 5Ab	1	0.007949767	-0.418790543	0.744	0.82
1692	ENSDARG00000035882	rida	reactive intermediate imine deaminase A homolog	1	0.002892632	-0.424078725	0.093	0.3
1693	ENSDARG00000102808	calr3b	calreticulin 3b	1	0.004592428	-0.425913303	0.256	0.471
1694	ENSDARG00000042780	apoba	apolipoprotein Ba	1	0.005226867	-0.426576746	0	0.155
1695	ENSDARG00000015552	phactr4a	phosphatase and actin regulator 4a	1	0.000414743	-0.429035143	0.116	0.381
1696	ENSDARG00000017388	gstt1b	glutathione S-transferase theta 1b	1	0.000167965	-0.430205736	0.093	0.373
1697	ENSDARG00000043342	gpx3	glutathione peroxidase 3	1	0.005037639	-0.431669214	0.047	0.224
1698	ENSDARG00000039605	mat1a	methionine adenosyltransferase I, alpha	1	0.015781865	-0.431951514	0.07	0.218
1699	ENSDARG00000042953	cyp2n13	cytochrome P450, family 2, subfamily N, polypeptide 13	1	0.000354049	-0.438983166	0	0.234
1700	ENSDARG00000009447	atp5mc3b	ATP synthase membrane subunit c locus 3b	1	0.000478278	-0.439094305	1	0.98
1701	ENSDARG00000029072	klf6a	Kruppel-like factor 6a	1	0.030618892	-0.439519558	0.628	0.741
1702	ENSDARG00000040076	pycard	PYD and CARD domain containing	1	0.00048459	-0.439986168	0	0.225
1703	ENSDARG00000022615	si:ch211-241e1.3	si:ch211-241e1.3	1	0.015294852	-0.44045588	0	0.121
1704	ENSDARG00000006207	gpx1b	glutathione peroxidase 1b	1	0.008403292	-0.445533999	0.047	0.211
1705	ENSDARG00000013576	gadd45bb	growth arrest and DNA-damage-inducible, beta b	1	0.031305928	-0.44662827	0.256	0.416
1706	ENSDARG00000052705	pkp1b	plakophilin 1b	1	0.001992227	-0.446756996	0	0.184
1707	ENSDARG00000015263	adma	adrenomedullin a	1	0.024858128	-0.447111884	0.093	0.241
1708	ENSDARG00000041051	mid1ip1a	MID1 interacting protein 1a	1	0.935147445	-0.448475714	0.372	0.348
1709	ENSDARG00000028096	cldn23a	claudin 23a	1	0.021803737	-0.44926058	0.023	0.146
1710	ENSDARG00000077383	anxa11a	annexin A11a	1	0.000163382	-0.44966655	0.326	0.601
1711	ENSDARG00000045442	cpb1	carboxypeptidase B1 (tissue)	1	0.258166373	-0.449701063	0.279	0.217
1712	ENSDARG00000098191	si:dkey-16l2.20	si:dkey-16l2.20	1	0.000111145	-0.449893531	0.023	0.3
1713	ENSDARG00000043663	faub	FAU ubiquitin like and ribosomal protein S30 fusion b	1	0.000181628	-0.450412978	0.14	0.442
1714	ENSDARG00000078233	ctnnd1	catenin (cadherin-associated protein), delta 1	1	0.000759815	-0.453405145	0.302	0.573
1715	ENSDARG00000094929	apoa4b.2	apolipoprotein A-IV b, tandem duplicate 2	1	0.055040391	-0.455933424	0.047	0.156
1716	ENSDARG00000074378	junba	JunB proto-oncogene, AP-1 transcription factor subunit a	1	0.003283147	-0.456288079	0.581	0.81
1717	ENSDARG00000038199	cdab	cytidine deaminase b	1	0.046214928	-0.45635336	0.07	0.181
1718	ENSDARG00000105068	si:ch1073-443f11.2	si:ch1073-443f11.2	1	6.04E-05	-0.45721759	0.023	0.316
1719	ENSDARG00000069192	zgc:163030	zgc:163030	1	0.233391803	-0.457557074	0.07	0.127
1720	ENSDARG00000104818	si:ch211-93f2.1	si:ch211-93f2.1 [Source:ZFIN;Acc:ZDB-GENE-041014-96]	1	0.000125699	-0.457898811	0	0.261
1721	ENSDARG00000037873	cyp3c3	cytochrome P450, family 3, subfamily c, polypeptide 3	1	0.003292127	-0.460180377	0.047	0.243
1722	ENSDARG00000021149	cbr1l	carbonyl reductase 1-like	1	8.83E-05	-0.460344332	0.047	0.333
1723	ENSDARG00000075800	calml4a	calmodulin-like 4a	1	0.008558266	-0.462805073	0.047	0.211
1724	ENSDARG00000045847	si:ch211-214j24.10	si:ch211-214j24.10	1	0.001032378	-0.463499796	0.395	0.638
1725	ENSDARG00000101181	s100w	S100 calcium binding protein W	1	0.002183473	-0.464102308	0	0.182
1726	ENSDARG00000018898	zfand5a	zinc finger, AN1-type domain 5a	1	0.001529561	-0.465620708	0.233	0.485
1727	ENSDARG00000103747	cav1	caveolin 1	1	0.000382776	-0.466107796	0.047	0.31
1728	ENSDARG00000061764	ahnak	AHNAK nucleoprotein	1	0.017405778	-0.466525372	0.302	0.472
1729	ENSDARG00000052712	suclg1	succinate-CoA ligase, alpha subunit	1	0.070784175	-0.467122068	0.581	0.638
1730	ENSDARG00000027088	ptgdsb.1	prostaglandin D2 synthase b, tandem duplicate 1	1	0.07631534	-0.467318535	0.163	0.294
1731	ENSDARG00000007682	ppdpfa	pancreatic progenitor cell differentiation and proliferation factor a	1	0.004864983	-0.468197215	0.07	0.258
1732	ENSDARG00000095157	zgc:163080	zgc:163080	1	0.001495514	-0.469242273	0.256	0.476
1733	ENSDARG00000061858	zgc:153968	zgc:153968	1	0.097154561	-0.470282226	0.047	0.129
1734	ENSDARG00000074425	si:busm1-57f23.1	si:busm1-57f23.1	1	0.012169834	-0.472755555	0.209	0.42
1735	ENSDARG00000039429	adka	adenosine kinase a	1	0.000157189	-0.47338204	0.07	0.346
1736	ENSDARG00000087303	cebpd	CCAAT enhancer binding protein delta	1	0.107306637	-0.474436167	0.419	0.513
1737	ENSDARG00000100719	uraha	urate (5-hydroxyiso-) hydrolase a	1	0.036619875	-0.475238314	0.07	0.19
1738	ENSDARG00000053831	vtnb	vitronectin b	1	0.008255611	-0.478764103	0.023	0.175
1739	ENSDARG00000053625	anxa2b	annexin A2b	1	0.040791376	-0.479774528	0.07	0.184
1740	ENSDARG00000018146	gpx1a	glutathione peroxidase 1a	1	0.010404749	-0.482735342	0.256	0.428
1741	ENSDARG00000079647	muc13b	mucin 13b, cell surface associated	1	0.004559917	-0.484479145	0	0.159
1742	ENSDARG00000010572	slc25a25a	solute carrier family 25 member 25a	1	0.002654753	-0.486767569	0.116	0.33
1743	ENSDARG00000042876	abracl	ABRA C-terminal like	1	0.003125303	-0.487606424	0.395	0.604
1744	ENSDARG00000009040	si:ch73-141c7.1	si:ch73-141c7.1	1	0.000272365	-0.487792226	0.023	0.276
1745	ENSDARG00000097973	si:ch1073-190k2.1	si:ch1073-190k2.1	1	0.037765034	-0.491321369	0.07	0.19
1746	ENSDARG00000095633	si:ch211-133l5.7	si:ch211-133l5.7	1	0.125624126	-0.492428111	0.093	0.176
1747	ENSDARG00000009018	rhbg	Rh family, B glycoprotein (gene/pseudogene)	1	0.125941013	-0.492645991	0.047	0.124
1748	ENSDARG00000055751	fosb	FBJ murine osteosarcoma viral oncogene homolog B	1	0.001764416	-0.494120533	0.023	0.221
1749	ENSDARG00000092035	si:ch211-156j16.1	si:ch211-156j16.1	1	0.069992525	-0.497274052	0.093	0.192
1750	ENSDARG00000098700	il1b	interleukin 1, beta	1	0.164204402	-0.497675392	0.047	0.115
1751	ENSDARG00000015662	pla2g12b	phospholipase A2, group XIIB	1	0.000507682	-0.497716201	0.023	0.256
1752	ENSDARG00000097746	si:rp71-77l1.1	si:rp71-77l1.1	1	0.006792721	-0.497794345	0.023	0.185
1753	ENSDARG00000098746	dhrs13l1	dehydrogenase/reductase (SDR family) member 13 like 1	1	0.014686379	-0.498545773	0.093	0.257
1754	ENSDARG00000100635	chia.1	chitinase, acidic.1	1	0.203392966	-0.499383186	0.047	0.105
1755	ENSDARG00000038010	rac2	Rac family small GTPase 2	1	8.54E-05	-0.50009536	0.023	0.307
1756	ENSDARG00000002745	tdh	L-threonine dehydrogenase	1	0.030993837	-0.502079321	0.302	0.461
1757	ENSDARG00000100442	cfh	complement factor H	1	0.00470909	-0.505714794	0	0.158
1758	ENSDARG00000007693	nfkbiab	nuclear factor of kappa light polypeptide gene enhancer in B-cells inhibitor, alpha b	1	0.000295223	-0.507811424	0.256	0.544
1759	ENSDARG00000028336	dhdhl	dihydrodiol dehydrogenase (dimeric), like	1	4.12E-05	-0.509576701	0.07	0.381
1760	ENSDARG00000005108	oclna	occludin a	1	9.12E-05	-0.51064756	0.023	0.308
1761	ENSDARG00000014646	aoc2	amine oxidase copper containing 2	1	0.454532313	-0.513754945	0.163	0.212
1762	ENSDARG00000035832	pyyb	peptide YYb	1	0.000162779	-0.514844836	0.372	0.187
1763	ENSDARG00000077004	aldh1l1	aldehyde dehydrogenase 1 family, member L1	1	0.000722755	-0.515140131	0.047	0.279
1764	ENSDARG00000043848	sod1	superoxide dismutase 1, soluble	1	0.081941953	-0.516910571	0.767	0.802
1765	ENSDARG00000013856	amy2a	amylase alpha 2A	1	0.990486664	-0.517569257	0.163	0.174
1766	ENSDARG00000095796	si:dkey-87o1.2	si:dkey-87o1.2	1	0.004163507	-0.518839691	0.023	0.196
1767	ENSDARG00000100003	glulb	glutamate-ammonia ligase (glutamine synthase) b	1	0.004022333	-0.518926354	0.186	0.402
1768	ENSDARG00000021172	cyp2ad2	cytochrome P450, family 2, subfamily AD, polypeptide 2	1	0.002707707	-0.519205176	0	0.175
1769	ENSDARG00000075045	cxcl18b	chemokine (C-X-C motif) ligand 18b	1	0.597965712	-0.523708894	0.349	0.335
1770	ENSDARG00000078619	pnp5a	purine nucleoside phosphorylase 5a	1	0.004546666	-0.52629894	0.209	0.429
1771	ENSDARG00000034677	scel	sciellin	1	0.003087972	-0.528713497	0	0.171
1772	ENSDARG00000052099	agxta	alanine--glyoxylate and serine--pyruvate aminotransferase a	1	0.000888207	-0.529281576	0	0.208
1773	ENSDARG00000020944	ezra	ezrin a	1	0.000502083	-0.52958944	0.07	0.326
1774	ENSDARG00000052578	c6ast4	six-cysteine containing astacin protease 4	1	0.662460936	-0.532084101	0.233	0.22
1775	ENSDARG00000055278	cfb	complement factor B	1	0.003296753	-0.533370629	0	0.169
1776	ENSDARG00000077982	elf3	E74-like factor 3 (ets domain transcription factor, epithelial-specific )	1	0.000122177	-0.534269918	0	0.262
1777	ENSDARG00000100185	elovl7b	ELOVL fatty acid elongase 7b	1	0.010148766	-0.537160168	0	0.134
1778	ENSDARG00000002369	UBB		1	0.002476703	-0.540094065	0.744	0.796
1779	ENSDARG00000038666	igfbp1b	insulin-like growth factor binding protein 1b	1	0.002301196	-0.542909433	0.023	0.217
1780	ENSDARG00000036876	zgc:153284	zgc:153284	1	0.000548727	-0.542945718	0	0.221
1781	ENSDARG00000042641	cyp51	cytochrome P450, family 51	1	0.006619076	-0.54370591	0.093	0.27
1782	ENSDARG00000093440	tnfaip6	tumor necrosis factor, alpha-induced protein 6	1	0.104583872	-0.545585303	0.163	0.271
1783	ENSDARG00000003902	ctsl.1	cathepsin L.1	1	0.105574304	-0.551287276	0.047	0.13
1784	ENSDARG00000056781	zanl	zonadhesin, like	1	0.039482251	-0.553306955	0.047	0.16
1785	ENSDARG00000019128	tpm4b	tropomyosin 4b	1	0.246696911	-0.554874239	0.07	0.129
1786	ENSDARG00000039034	marcksl1a	MARCKS-like 1a	1	0.617075464	-0.557908822	0.488	0.492
1787	ENSDARG00000055504	si:ch211-212k18.7	si:ch211-212k18.7	1	0.000105689	-0.561178432	0.116	0.408
1788	ENSDARG00000097902	si:ch73-204p21.2	si:ch73-204p21.2	1	0.012229314	-0.562437992	0	0.128
1789	ENSDARG00000020007	col1a2	collagen, type I, alpha 2	1	0.855076664	-0.563167055	0.256	0.253
1790	ENSDARG00000024160	hao1	hydroxyacid oxidase (glycolate oxidase) 1	1	0.013293782	-0.564334683	0.047	0.19
1791	ENSDARG00000098315	cyp1a	cytochrome P450, family 1, subfamily A	1	0.001307057	-0.567488063	0	0.197
1792	ENSDARG00000103785	sult2st2	sulfotransferase family 2, cytosolic sulfotransferase 2	1	0.000387777	-0.568500987	0.047	0.293
1793	ENSDARG00000093549	selenop	selenoprotein P	1	0.000275345	-0.571389489	0.186	0.47
1794	ENSDARG00000035329	capns1a	calpain, small subunit 1 a	1	0.000308452	-0.575939522	0.279	0.566
1795	ENSDARG00000055539	epdl2	ependymin-like 2	1	0.066374232	-0.576278223	0.047	0.146
1796	ENSDARG00000057035	stoml3b	stomatin (EPB72)-like 3b	1	0.097709791	-0.579757477	0.093	0.183
1797	ENSDARG00000005913	tgm1l3	transglutaminase 1 like 3	1	0.120727624	-0.588327206	0.093	0.184
1798	ENSDARG00000002986	gda	guanine deaminase	1	0.000914677	-0.588667087	0.023	0.237
1799	ENSDARG00000094557	nupr1b	nuclear protein 1b	1	8.57E-05	-0.596089421	0.093	0.387
1800	ENSDARG00000032849	ndrg1a	N-myc downstream regulated 1a	1	0.010915372	-0.597298315	0.465	0.652
1801	ENSDARG00000019353	sparc	secreted protein, acidic, cysteine-rich (osteonectin)	1	0.855941166	-0.599713412	0.512	0.443
1802	ENSDARG00000041339	zgc:92380	zgc:92380	1	0.00319073	-0.600101155	0	0.17
1803	ENSDARG00000033738	zgc:153867	zgc:153867	1	0.000107821	-0.601793252	0.767	0.9
1804	ENSDARG00000052470	igfbp2a	insulin-like growth factor binding protein 2a	1	0.00043537	-0.602366657	0	0.228
1805	ENSDARG00000043279	aqp12	aquaporin 12	1	0.002408511	-0.602445854	0.023	0.21
1806	ENSDARG00000018149	slc38a4	solute carrier family 38 member 4	1	0.001698483	-0.604265447	0.023	0.223
1807	ENSDARG00000101043	ppl	periplakin	1	8.50E-05	-0.606040333	0	0.271
1808	ENSDARG00000056314	a2ml	alpha-2-macroglobulin-like	1	0.011751211	-0.606328069	0.023	0.165
1809	ENSDARG00000098589	cyb5a	cytochrome b5 type A (microsomal)	1	0.000101982	-0.61251112	0.279	0.564
1810	ENSDARG00000001950	ak1	adenylate kinase 1	1	0.585260104	-0.615849211	0.419	0.368
1811	ENSDARG00000017489	ifi45	interferon alpha inducible protein 45	1	0.003270351	-0.616240621	0.116	0.33
1812	ENSDARG00000102456	cfhl4	complement factor H like 4	1	0.006733545	-0.616567818	0.023	0.181
1813	ENSDARG00000069752	ckba	creatine kinase, brain a	1	0.00019264	-0.617941423	0.279	0.544
1814	ENSDARG00000093313	ubb	ubiquitin B	1	0.000137812	-0.621647922	0.372	0.664
1815	ENSDARG00000035858	cnn2	calponin 2	1	0.000189831	-0.624085458	0.349	0.634
1816	ENSDARG00000009779	mcl1a	MCL1 apoptosis regulator, BCL2 family member a	1	0.000386892	-0.624653934	0.698	0.87
1817	ENSDARG00000043442	zgc:153665	zgc:153665	1	0.008611494	-0.628016399	0	0.139
1818	ENSDARG00000092916	mlnl	motilin-like	1	0.014493255	-0.628611195	0	0.123
1819	ENSDARG00000008030	myl9b	myosin, light chain 9b, regulatory	1	0.004860463	-0.630128616	0.14	0.344
1820	ENSDARG00000023111	plg	plasminogen	1	0.008055022	-0.635321038	0.023	0.177
1821	ENSDARG00000060682	agr1	anterior gradient 1	1	0.005572152	-0.63589803	0	0.153
1822	ENSDARG00000023963	tpm4a	tropomyosin 4a	1	0.08650295	-0.636634543	0.302	0.422
1823	ENSDARG00000076043	si:dkeyp-73d8.9	si:dkeyp-73d8.9	1	0.014162275	-0.640636996	0	0.124
1824	ENSDARG00000043180	gpd1b	glycerol-3-phosphate dehydrogenase 1b	1	0.000320491	-0.642581547	0	0.236
1825	ENSDARG00000035136	selenow1	selenoprotein W, 1	1	0.000505631	-0.64378026	0.558	0.773
1826	ENSDARG00000036041	f2	coagulation factor II (thrombin)	1	0.007070151	-0.648907409	0.023	0.179
1827	ENSDARG00000100513	rps27l	ribosomal protein S27 like	1	0.003365784	-0.650415678	0.605	0.765
1828	ENSDARG00000052734	hmgcra	3-hydroxy-3-methylglutaryl-CoA reductase a	1	0.014072177	-0.651577982	0.116	0.277
1829	ENSDARG00000090444	ponzr1	plac8 onzin related protein 1	1	0.00190346	-0.652054349	0.023	0.222
1830	ENSDARG00000025350	prdx2	peroxiredoxin 2	1	0.05626423	-0.652475202	0.977	0.907
1831	ENSDARG00000038123	myl9a	myosin, light chain 9a, regulatory	1	0.289251222	-0.656905658	0.093	0.146
1832	ENSDARG00000014488	ca2	carbonic anhydrase II	1	6.29E-05	-0.667221137	0.023	0.308
1833	ENSDARG00000053485	aldh6a1	aldehyde dehydrogenase 6 family, member A1	1	5.79E-05	-0.672014396	0.233	0.545
1834	ENSDARG00000076386	epdl1	ependymin-like 1	1	0.001315551	-0.672689563	0.093	0.318
1835	ENSDARG00000097209	cox8b	cytochrome c oxidase subunit 8B	1	0.000440737	-0.674018418	0.186	0.447
1836	ENSDARG00000061383	serpinf2b	serpin peptidase inhibitor, clade F (alpha-2 antiplasmin, pigment epithelium derived factor), member 2b	1	0.018671775	-0.678105948	0.07	0.211
1837	ENSDARG00000020133	jdp2b	Jun dimerization protein 2b	1	0.001340797	-0.680560093	0.093	0.341
1838	ENSDARG00000094041	krt17	keratin 17	1	0.294246484	-0.681297221	0.093	0.152
1839	ENSDARG00000031929	stard14	START domain containing 14	1	0.000328946	-0.683238299	0.07	0.328
1840	ENSDARG00000104795	cxcl8a	chemokine (C-X-C motif) ligand 8a	1	0.008097212	-0.688914823	0.023	0.181
1841	ENSDARG00000102555	si:dkey-33i11.9	si:dkey-33i11.9	1	0.000186719	-0.695659878	0.14	0.42
1842	ENSDARG00000042332	plin2	perilipin 2	1	0.000541273	-0.697946194	0.116	0.37
1843	ENSDARG00000018351	hpda	4-hydroxyphenylpyruvate dioxygenase a	1	0.014769802	-0.702365701	0.07	0.215
1844	ENSDARG00000087093	si:ch211-157c3.4	si:ch211-157c3.4	1	0.024197347	-0.703231431	0.023	0.141
1845	ENSDARG00000052336	ociad2	OCIA domain containing 2	1	0.001690756	-0.707941994	0.093	0.324
1846	ENSDARG00000006220	ugt1a7	UDP glucuronosyltransferase 1 family, polypeptide A7	1	0.001166	-0.711960472	0.116	0.343
1847	ENSDARG00000101074	glud1b	glutamate dehydrogenase 1b	1	0.067346675	-0.713852179	0.465	0.583
1848	ENSDARG00000022372	kng1	kininogen 1	1	0.001308328	-0.716538187	0.023	0.227
1849	ENSDARG00000102004	apoea	apolipoprotein Ea	1	0.208900613	-0.719510866	0.093	0.166
1850	ENSDARG00000010625	clic2	chloride intracellular channel 2	1	0.004881755	-0.720714644	0.093	0.286
1851	ENSDARG00000104138	igfbp7	insulin-like growth factor binding protein 7	1	0.066074225	-0.730730544	0.07	0.17
1852	ENSDARG00000019986	grhprb	glyoxylate reductase/hydroxypyruvate reductase b	1	0.042279359	-0.732202782	0.116	0.236
1853	ENSDARG00000042428	gstt1a	glutathione S-transferase theta 1a	1	4.80E-05	-0.73552774	0.07	0.383
1854	ENSDARG00000042684	serpinc1	serpin peptidase inhibitor, clade C (antithrombin), member 1	1	0.015450113	-0.738286958	0.047	0.187
1855	ENSDARG00000057437	apodb	apolipoprotein Db	1	0.007016499	-0.748056883	0	0.146
1856	ENSDARG00000033364	mgst3b	microsomal glutathione S-transferase 3b	1	0.000290274	-0.748933284	0.535	0.735
1857	ENSDARG00000103295	cyp3a65	cytochrome P450, family 3, subfamily A, polypeptide 65	1	8.93E-05	-0.756265754	0.093	0.374
1858	ENSDARG00000099371	cygb1	cytoglobin 1	1	0.001201626	-0.757092222	0.07	0.291
1859	ENSDARG00000041065	hspb1	heat shock protein, alpha-crystallin-related, 1	1	0.182735918	-0.761455251	0.209	0.289
1860	ENSDARG00000074390	tmem176l.4	transmembrane protein 176l.4	1	0.001064581	-0.761842119	0	0.203
1861	ENSDARG00000033466	tagln2	transgelin 2	1	0.008797714	-0.762217784	0.488	0.623
1862	ENSDARG00000042620	gstr	glutathione S-transferase rho	1	0.000292623	-0.768082935	0.302	0.53
1863	ENSDARG00000055046	ponzr5	plac8 onzin related protein 5	1	0.027696726	-0.776112549	0	0.102
1864	ENSDARG00000089362	grn1	granulin 1	1	0.001438839	-0.786832682	0.023	0.236
1865	ENSDARG00000045141	aqp8a.1	aquaporin 8a, tandem duplicate 1	1	0.008816513	-0.789810674	0	0.139
1866	ENSDARG00000033285	gsto2	glutathione S-transferase omega 2	1	0.004091839	-0.790383362	0.233	0.454
1867	ENSDARG00000016412	agt	angiotensinogen	1	0.000993774	-0.797825924	0	0.205
1868	ENSDARG00000104721	si:dkey-203a12.9	si:dkey-203a12.9	1	0.897172331	-0.812950314	0.093	0.102
1869	ENSDARG00000097157	si:ch211-207n23.2	si:ch211-207n23.2	1	0.016744619	-0.816713692	0.023	0.158
1870	ENSDARG00000042613	crp3	C-reactive protein 3	1	0.021697119	-0.822205314	0.047	0.176
1871	ENSDARG00000088116	gstm.3	glutathione S-transferase mu tandem duplicate 3	1	0.000117628	-0.824822122	0	0.263
1872	ENSDARG00000077069	srgn	serglycin	1	0.025103542	-0.827833198	0.14	0.273
1873	ENSDARG00000016319	c9	complement component 9	1	0.004544559	-0.830888171	0.023	0.192
1874	ENSDARG00000009844	dusp23a	dual specificity phosphatase 23a	1	0.024195085	-0.837992981	0.023	0.148
1875	ENSDARG00000006588	zgc:111983	zgc:111983	1	0.328019719	-0.838399897	0.14	0.193
1876	ENSDARG00000004296	ambp	alpha-1-microglobulin/bikunin precursor	1	0.049537466	-0.842171225	0.093	0.205
1877	ENSDARG00000045143	hbbe2	hemoglobin beta embryonic-2	1	0.536440953	-0.84278552	0.07	0.103
1878	ENSDARG00000076221	fthl28	ferritin, heavy polypeptide-like 28	1	0.001454877	-0.863157193	0.116	0.358
1879	ENSDARG00000040466	vil1	villin 1	1	0.026098127	-0.867068889	0.07	0.2
1880	ENSDARG00000103687	sycn.2	syncollin, tandem duplicate 2	1	0.478438742	-0.869064047	0.209	0.27
1881	ENSDARG00000087402	tpm1	tropomyosin 1 (alpha)	1	0.893542737	-0.876522181	0.279	0.298
1882	ENSDARG00000012194	scp2a	sterol carrier protein 2a	1	0.000563802	-0.880386372	0.116	0.36
1883	ENSDARG00000070780	rln3a	relaxin 3a	1	0.012952607	-0.883263683	0.023	0.162
1884	ENSDARG00000020364	fbp1b	fructose-1,6-bisphosphatase 1b	1	0.001159472	-0.885805648	0.116	0.334
1885	ENSDARG00000026829	cotl1	coactosin-like F-actin binding protein 1	1	0.047200052	-0.892415072	0.605	0.654
1886	ENSDARG00000042874	phlda2	pleckstrin homology-like domain, family A, member 2	1	0.000854426	-0.902261333	0.419	0.618
1887	ENSDARG00000012694	c3a.1	complement component c3a, duplicate 1	1	0.008280801	-0.908039695	0.047	0.207
1888	ENSDARG00000058462	zgc:158846	zgc:158846	1	0.008237477	-0.914663076	0.047	0.207
1889	ENSDARG00000040295	apoeb	apolipoprotein Eb	1	0.000986922	-0.916443163	0.256	0.497
1890	ENSDARG00000007276	ela3l	elastase 3 like	1	0.313325924	-0.926154454	0.465	0.42
1891	ENSDARG00000068457	tnnt3b	troponin T type 3b (skeletal, fast)	1	0.530444729	-0.926641689	0.093	0.124
1892	ENSDARG00000029230	pnp4b	purine nucleoside phosphorylase 4b	1	0.000598642	-0.930260132	0.047	0.287
1893	ENSDARG00000078757	si:ch211-212c13.8	si:ch211-212c13.8	1	0.017048593	-0.932832778	0.047	0.183
1894	ENSDARG00000018478	agxtb	alanine--glyoxylate and serine--pyruvate aminotransferase b	1	0.014776673	-0.935945592	0.07	0.217
1895	ENSDARG00000095807	hp	haptoglobin	1	0.098604097	-0.94855275	0.116	0.205
1896	ENSDARG00000103199	si:dkey-247k7.2	si:dkey-247k7.2	1	0.054213468	-0.969195196	0.07	0.182
1897	ENSDARG00000104682	tpm2	tropomyosin 2 (beta)	1	0.413344316	-0.972535439	0.163	0.221
1898	ENSDARG00000056744	ela2	elastase 2	1	0.784160534	-0.981365722	0.442	0.465
1899	ENSDARG00000089361	wu:fb59d01	wu:fb59d01	1	0.005180836	-0.984321716	0.116	0.302
1900	ENSDARG00000069503	cldnh	claudin h	1	0.07152462	-0.985947565	0.07	0.169
1901	ENSDARG00000103019	gstp2	glutathione S-transferase pi 2	1	0.019728883	-0.986159018	0.023	0.15
1902	ENSDARG00000090722	leg1.1	liver-enriched gene 1, tandem duplicate 1	1	0.028539617	-0.992273089	0.093	0.224
1903	ENSDARG00000060350	apoda.2	apolipoprotein Da, duplicate 2	1	0.590492452	-1.0062363	0.419	0.395
1904	ENSDARG00000017441	mylz3	myosin, light polypeptide 3, skeletal muscle	1	0.671255907	-1.013244739	0.163	0.137
1905	ENSDARG00000089310	gc	GC vitamin D binding protein	1	0.014648988	-1.033659956	0.07	0.219
1906	ENSDARG00000045408	tagln	transgelin	1	0.845213061	-1.036674699	0.256	0.249
1907	ENSDARG00000093124	scpp8	secretory calcium-binding phosphoprotein 8	1	0.620353248	-1.046534118	0.093	0.117
1908	ENSDARG00000003808	aqp3a	aquaporin 3a	1	0.006745334	-1.048094361	0.093	0.273
1909	ENSDARG00000041623	mt2	metallothionein 2	1	0.169851052	-1.055704521	0.14	0.227
1910	ENSDARG00000044975	krt94	keratin 94	1	0.011452569	-1.059661255	0.047	0.2
1911	ENSDARG00000055876	msmo1	methylsterol monooxygenase 1	1	4.24E-05	-1.060733842	0.07	0.375
1912	ENSDARG00000045089	si:ch211-270n8.1	si:ch211-270n8.1	1	0.008435388	-1.063217182	0.047	0.207
1913	ENSDARG00000020741	fga	fibrinogen alpha chain	1	0.003348757	-1.063402456	0.047	0.232
1914	ENSDARG00000013522	pck1	phosphoenolpyruvate carboxykinase 1 (soluble)	1	0.050358855	-1.063436022	0.233	0.344
1915	ENSDARG00000079296	gcga	glucagon a	1	0.539562834	-1.064181784	0.419	0.507
1916	ENSDARG00000036239	gatm	glycine amidinotransferase (L-arginine:glycine amidinotransferase)	1	0.002392419	-1.065967449	0.116	0.325
1917	ENSDARG00000101479	BX908782.2	CD59 glycoprotein-like [Source:NCBI gene;Acc:103910140]	1	0.012515699	-1.06636869	0.023	0.167
1918	ENSDARG00000004539	ptgs2a	prostaglandin-endoperoxide synthase 2a	1	0.000319665	-1.071733469	0.047	0.299
1919	ENSDARG00000104359	anxa1c	annexin A1c	1	0.018679549	-1.083974703	0.047	0.185
1920	ENSDARG00000089441	si:ch211-105c13.3	si:ch211-105c13.3	1	8.93E-05	-1.085703288	0.093	0.386
1921	ENSDARG00000099351	igfbp1a	insulin-like growth factor binding protein 1a	1	0.002494675	-1.088483731	0.535	0.659
1922	ENSDARG00000036840	krt15	keratin 15	1	0.060835266	-1.091323709	0.093	0.207
1923	ENSDARG00000021339	cpa5	carboxypeptidase A5	1	0.836968837	-1.100406747	0.302	0.355
1924	ENSDARG00000100844	cldn15lb	claudin 15-like b	1	0.000117838	-1.112755649	0.093	0.37
1925	ENSDARG00000101160	apoa4a	apolipoprotein A-IV a	1	0.004262406	-1.126135914	0.163	0.368
1926	ENSDARG00000042816	mmp9	matrix metallopeptidase 9	1	0.052163884	-1.129225763	0.047	0.155
1927	ENSDARG00000033227	lect2l	leukocyte cell-derived chemotaxin 2 like	1	0.008839823	-1.130306656	0.093	0.267
1928	ENSDARG00000007024	uox	urate oxidase	1	0.010665422	-1.131669161	0.07	0.23
1929	ENSDARG00000079274	prss59.1	serine protease 59, tandem duplicate 1	1	0.144372691	-1.139493071	0.605	0.553
1930	ENSDARG00000026726	anxa1a	annexin A1a	1	0.002642559	-1.142384246	0.163	0.366
1931	ENSDARG00000006526	fn1b	fibronectin 1b	1	0.018117711	-1.151181152	0.302	0.424
1932	ENSDARG00000099185	chia.2	chitinase, acidic.2	1	0.117461243	-1.164499413	0.186	0.295
1933	ENSDARG00000016081	cldn15la	claudin 15-like a	1	0.003362076	-1.16714432	0.093	0.29
1934	ENSDARG00000090185	si:dkeyp-73b11.8	si:dkeyp-73b11.8	1	0.000139227	-1.168744438	0.047	0.322
1935	ENSDARG00000013430	bhmt	betaine-homocysteine methyltransferase	1	0.004003709	-1.178528763	0.186	0.382
1936	ENSDARG00000020866	apoa4b.2	apolipoprotein A-IV b, tandem duplicate 2	1	0.013937678	-1.189106753	0.093	0.262
1937	ENSDARG00000091234	si:ch73-335l21.4	si:ch73-335l21.4	1	0.002438396	-1.192861383	0.535	0.69
1938	ENSDARG00000057706	si:ch211-137i24.10	si:ch211-137i24.10	1	0.000169882	-1.199247401	0.047	0.312
1939	ENSDARG00000003216	anxa2a	annexin A2a	1	0.002360129	-1.199850811	0.209	0.427
1940	ENSDARG00000037191	ttr	transthyretin (prealbumin, amyloidosis type I)	1	0.017425848	-1.200913483	0.07	0.211
1941	ENSDARG00000014196	myl1	myosin, light chain 1, alkali%3B skeletal, fast	1	0.709379309	-1.20323903	0.093	0.111
1942	ENSDARG00000089399	tmem176l.2	transmembrane protein 176l.2	1	0.000744541	-1.203596731	0.047	0.278
1943	ENSDARG00000015955	cldnc	claudin c	1	9.23E-05	-1.216513885	0.093	0.383
1944	ENSDARG00000012076	apoa1a	apolipoprotein A-Ia	1	0.000928595	-1.216887794	0.233	0.479
1945	ENSDARG00000091609	spink4	serine peptidase inhibitor, Kazal type 4	1	0.004419555	-1.247992668	0.186	0.399
1946	ENSDARG00000093584	zgc:193505	zgc:193505	1	0.013845126	-1.258271666	0.047	0.195
1947	ENSDARG00000093844	zgc:136461	zgc:136461	1	0.591108717	-1.271953375	0.395	0.452
1948	ENSDARG00000103639	si:dkey-36i7.3	si:dkey-36i7.3	1	0.028002498	-1.283813908	0.116	0.25
1949	ENSDARG00000100406	zgc:112265	zgc:112265	1	0.007615041	-1.284540219	0.047	0.21
1950	ENSDARG00000043128	cldne	claudin e	1	0.024090666	-1.311911037	0.07	0.209
1951	ENSDARG00000039730	zgc:112160	zgc:112160	1	0.295322694	-1.325200946	0.326	0.443
1952	ENSDARG00000056498	crp2	C-reactive protein 2	1	0.105238895	-1.326911012	0.14	0.238
1953	ENSDARG00000053973	fetub	fetuin B	1	0.286645428	-1.332153826	0.488	0.377
1954	ENSDARG00000017299	fabp11a	fatty acid binding protein 11a	1	0.010114388	-1.337325429	0.023	0.171
1955	ENSDARG00000093303	ifitm1	interferon induced transmembrane protein 1	1	0.064183071	-1.337541744	0.093	0.198
1956	ENSDARG00000045180	acta2	actin alpha 2, smooth muscle	1	0.627738194	-1.337586077	0.186	0.222
1957	ENSDARG00000092155	apoc2	apolipoprotein C-II	1	0.007282413	-1.354889365	0.209	0.376
1958	ENSDARG00000068680	ctrl	chymotrypsin-like	1	0.446011463	-1.368354649	0.349	0.436
1959	ENSDARG00000041569	ces2	carboxylesterase 2 (intestine, liver) [Source:ZFIN;Acc:ZDB-GENE-061013-99]	1	0.256161721	-1.368892501	0.186	0.237
1960	ENSDARG00000101199	rbp4	retinol binding protein 4, plasma	1	0.037881828	-1.379480096	0.442	0.551
1961	ENSDARG00000008969	fgb	fibrinogen beta chain	1	0.001908202	-1.407149358	0.047	0.25
1962	ENSDARG00000090286	serpina1	serpin peptidase inhibitor, clade A (alpha-1 antiproteinase, antitrypsin), member 1	1	0.44963528	-1.412222865	0.233	0.263
1963	ENSDARG00000102175	hamp	hepcidin antimicrobial peptide	1	0.000500795	-1.424029777	0.093	0.342
1964	ENSDARG00000056765	ela2l	elastase 2 like	1	0.115990728	-1.437460297	0.326	0.453
1965	ENSDARG00000058371	krt5	keratin 5	1	0.003992955	-1.445279128	0.093	0.295
1966	ENSDARG00000059227	fabp1b.1	fatty acid binding protein 1b, tandem duplicate 1	1	0.192736753	-1.46195786	0.512	0.655
1967	ENSDARG00000042993	prss1	serine protease 1	1	0.253761962	-1.486458735	0.767	0.768
1968	ENSDARG00000040747	tm4sf4	transmembrane 4 L six family member 4	1	0.003400209	-1.513610742	0.279	0.47
1969	ENSDARG00000070480	agr2	anterior gradient 2	1	0.182202889	-1.540837198	0.116	0.197
1970	ENSDARG00000093774	rbp2b	retinol binding protein 2b, cellular	1	0.075244931	-1.543309136	0.186	0.292
1971	ENSDARG00000090850	serpina1l	serine (or cysteine) proteinase inhibitor, clade A (alpha-1 antiproteinase, antitrypsin), member 1, like	1	0.022298515	-1.548737032	0.116	0.263
1972	ENSDARG00000100952	wu:fj16a03	wu:fj16a03	1	0.02165448	-1.557275316	0.233	0.375
1973	ENSDARG00000006427	fabp2	fatty acid binding protein 2, intestinal	1	0.03269445	-1.559108746	0.581	0.663
1974	ENSDARG00000095863	afp4	antifreeze protein type IV	1	0.040689618	-1.560364264	0.442	0.566
1975	ENSDARG00000022767	apobb.1	apolipoprotein Bb, tandem duplicate 1	1	7.12E-05	-1.579303189	0.07	0.358
1976	ENSDARG00000017314	CELA1 (1 of many)	zgc:92745 [Source:ZFIN;Acc:ZDB-GENE-040801-12]	1	0.662649948	-1.58601722	0.628	0.69
1977	ENSDARG00000090268	krtt1c19e	keratin type 1 c19e	1	0.019510136	-1.605508602	0.07	0.211
1978	ENSDARG00000054616	cldni	claudin i	1	0.059346396	-1.624582846	0.163	0.287
1979	ENSDARG00000059049	zgc:174904	zgc:174904	1	0.024518311	-1.639267848	0.163	0.301
1980	ENSDARG00000099197	actc1b	actin alpha cardiac muscle 1b	1	0.178827731	-1.64428845	0.186	0.289
1981	ENSDARG00000040799	sst1.1	somatostatin 1, tandem duplicate 1	1	0.369799988	-1.651268965	0.07	0.118
1982	ENSDARG00000092947	cyt1	type I cytokeratin, enveloping layer	1	0.71308742	-1.656191373	0.605	0.577
1983	ENSDARG00000076838	apom	apolipoprotein M	1	0.001917907	-1.662018299	0.07	0.28
1984	ENSDARG00000012972	cfl1l	cofilin 1 (non-muscle), like	1	4.04E-05	-1.66918459	0.302	0.555
1985	ENSDARG00000073742	prss59.2	serine protease 59, tandem duplicate 2	1	0.915105867	-1.671239944	0.698	0.729
1986	ENSDARG00000037281	fgg	fibrinogen gamma chain	1	0.003061662	-1.673765886	0.116	0.321
1987	ENSDARG00000053254	mylpfa	myosin light chain, phosphorylatable, fast skeletal muscle a	1	0.068662882	-1.692783255	0.14	0.272
1988	ENSDARG00000090428	ctrb1	chymotrypsinogen B1	1	0.75325805	-1.694867313	0.744	0.757
1989	ENSDARG00000091996	tcnbb	transcobalamin beta b	1	0.122831635	-1.706745841	0.209	0.334
1990	ENSDARG00000036834	krt92	keratin 92	1	0.013571063	-1.713985603	0.349	0.503
1991	ENSDARG00000037425	s100a10a	S100 calcium binding protein A10a	1	0.007480936	-1.721046573	0.209	0.388
1992	ENSDARG00000099200	zgc:123103	zgc:123103	1	0.774541251	-1.723621656	0.326	0.319
1993	ENSDARG00000068478	gpx4a	glutathione peroxidase 4a	1	0.009691937	-1.731607924	0.372	0.5
1994	ENSDARG00000000212	krt97	keratin 97	1	0.000383301	-1.732708009	0.093	0.343
1995	ENSDARG00000043729	plac8.1	placenta associated 8, tandem duplicate 1	1	0.005632188	-1.775934056	0.186	0.38
1996	ENSDARG00000012395	mmp13a	matrix metallopeptidase 13a	1	0.055063614	-1.777596047	0.116	0.232
1997	ENSDARG00000088091	pfn1	profilin 1	1	4.06E-05	-1.803366484	0.488	0.703
1998	ENSDARG00000093628	s100a11	S100 calcium binding protein A11	1	0.931545308	-1.806774825	0.116	0.127
1999	ENSDARG00000092170	apoc1	apolipoprotein C-I	1	0.19999379	-1.837302547	0.279	0.368
[truncated: 20 more rows]
