# Supplementary material for: Cell-type-specific responses to the microbiota across all tissues of the larval zebrafish
Source: Cell Rep. Author manuscript; Available in PMC 2023 Oct 23. (PMC10423310; doi:10.1016/j.celrep.2023.112095)
Supplement: MMC9 [file NIHMS1880944-supplement-MMC9.zip › DataS3/Figure2_PanelC_GenesLists/cluster15.tsv]

	gene	ZFIN_name	full_name	p_val_adj	p_val	avg_logFC	pct.1	pct.2
1	ENSDARG00000023082	krt1-19d	keratin, type 1, gene 19d	1.02E-177	4.11E-182	3.707511708	0.967	0.057
2	ENSDARG00000052905	zgc:165423	zgc:165423	2.35E-162	9.45E-167	2.79807244	0.967	0.064
3	ENSDARG00000100095	anxa1b	annexin A1b	1.89E-143	7.62E-148	1.685105555	0.934	0.065
4	ENSDARG00000097539	si:ch211-39f2.3	si:ch211-39f2.3	2.62E-135	1.05E-139	0.455965842	0.311	0.004
5	ENSDARG00000078138	si:ch211-202h22.8	si:ch211-202h22.8	8.73E-135	3.52E-139	0.872755583	0.77	0.044
6	ENSDARG00000055046	ponzr5	plac8 onzin related protein 5	3.41E-132	1.37E-136	2.903696237	0.984	0.087
7	ENSDARG00000010347	acer1	alkaline ceramidase 1	5.74E-100	2.31E-104	0.497811464	0.459	0.019
8	ENSDARG00000056836	si:ch211-125o16.4	si:ch211-125o16.4	6.36E-100	2.56E-104	1.526829394	0.852	0.078
9	ENSDARG00000100712	si:dkey-19b23.12	si:dkey-19b23.12	3.01E-97	1.21E-101	2.171221901	0.918	0.103
10	ENSDARG00000097902	si:ch73-204p21.2	si:ch73-204p21.2	1.72E-96	6.91E-101	1.943970508	0.984	0.114
11	ENSDARG00000076230	atp10b	ATPase phospholipid transporting 10B	1.89E-96	7.61E-101	0.470651063	0.443	0.018
12	ENSDARG00000069505	zgc:136892	zgc:136892	2.79E-96	1.12E-100	0.782447234	0.623	0.04
13	ENSDARG00000057984	eps8l1a	eps8 like 1a	4.34E-93	1.75E-97	0.800134789	0.623	0.041
14	ENSDARG00000088539	ponzr2	plac8 onzin related protein 2	7.26E-93	2.93E-97	1.040388718	0.672	0.049
15	ENSDARG00000087093	si:ch211-157c3.4	si:ch211-157c3.4	1.25E-90	5.02E-95	2.186792307	0.984	0.127
16	ENSDARG00000004748	zgc:100868	zgc:100868	1.49E-89	5.98E-94	1.845867567	0.951	0.113
17	ENSDARG00000043442	zgc:153665	zgc:153665	8.55E-89	3.44E-93	2.084020556	0.967	0.125
18	ENSDARG00000103322	si:ch73-347e22.8	si:ch73-347e22.8	1.11E-88	4.48E-93	1.579801245	0.852	0.092
19	ENSDARG00000074749	abca12	ATP-binding cassette, sub-family A (ABC1), member 12	1.65E-88	6.65E-93	1.717086614	0.951	0.121
20	ENSDARG00000076361	CABZ01039859.1	beta-1,4 N-acetylgalactosaminyltransferase 2-like [Source:NCBI gene;Acc:100333855]	2.44E-87	9.83E-92	0.660970331	0.574	0.037
21	ENSDARG00000096874	tmem176l.3b	transmembrane protein 176l.3b	9.74E-87	3.92E-91	0.939879309	0.77	0.069
22	ENSDARG00000040628	zgc:110333	zgc:110333	1.23E-85	4.96E-90	1.277359938	0.787	0.075
23	ENSDARG00000043133	cldnf	claudin f	7.93E-85	3.19E-89	1.563844604	0.885	0.101
24	ENSDARG00000044776	clic3	chloride intracellular channel 3	5.82E-83	2.34E-87	0.954397432	0.754	0.072
25	ENSDARG00000099873	zgc:163083	zgc:163083	5.10E-81	2.05E-85	1.666450782	0.721	0.066
26	ENSDARG00000093494	si:ch211-217k17.9	si:ch211-217k17.9	1.56E-79	6.26E-84	1.249261045	0.787	0.08
27	ENSDARG00000103459	evplb	envoplakin b	1.01E-77	4.07E-82	0.866358397	0.672	0.061
28	ENSDARG00000105641	si:ch211-98n17.5	si:ch211-98n17.5	3.94E-76	1.59E-80	1.002504175	0.738	0.072
29	ENSDARG00000012981	osbpl7	oxysterol binding protein-like 7	6.01E-76	2.42E-80	0.595519843	0.59	0.045
30	ENSDARG00000070746	sft2d2a	SFT2 domain containing 2a	6.09E-76	2.45E-80	0.556825302	0.492	0.03
31	ENSDARG00000060627	hip1ra	huntingtin interacting protein 1 related a	5.48E-74	2.21E-78	0.410818626	0.426	0.023
32	ENSDARG00000045947	hrc	histidine rich calcium binding protein	9.55E-73	3.85E-77	1.307085342	0.934	0.127
33	ENSDARG00000034211	capn2l	calpain 2, (m/II) large subunit, like	2.39E-72	9.63E-77	1.275781008	0.885	0.119
34	ENSDARG00000070950	styk1a	serine/threonine/tyrosine kinase 1a	1.55E-71	6.22E-76	0.685056496	0.525	0.038
35	ENSDARG00000057437	apodb	apolipoprotein Db	2.67E-71	1.07E-75	1.707320261	0.934	0.132
36	ENSDARG00000104359	anxa1c	annexin A1c	1.06E-69	4.26E-74	2.097634756	1	0.171
37	ENSDARG00000073732	myh14	myosin, heavy chain 14, non-muscle	2.17E-69	8.72E-74	0.6601242	0.639	0.059
38	ENSDARG00000077217	zgc:162184	zgc:162184	5.88E-69	2.37E-73	0.832148006	0.607	0.054
39	ENSDARG00000019808	evpla	envoplakin a	7.21E-69	2.90E-73	1.131489352	0.754	0.088
40	ENSDARG00000029290	stx11b.1	syntaxin 11b, tandem duplicate 1	1.04E-67	4.17E-72	0.887330281	0.754	0.08
41	ENSDARG00000028096	cldn23a	claudin 23a	1.45E-67	5.85E-72	1.571821492	0.885	0.133
42	ENSDARG00000093304	si:dkey-221j11.3	si:dkey-221j11.3	1.93E-67	7.75E-72	0.886714047	0.705	0.07
43	ENSDARG00000043128	cldne	claudin e	5.65E-67	2.28E-71	2.693564392	0.984	0.196
44	ENSDARG00000093584	zgc:193505	zgc:193505	4.16E-64	1.68E-68	2.043705111	0.984	0.181
45	ENSDARG00000060682	agr1	anterior gradient 1	9.21E-64	3.71E-68	1.83394497	0.902	0.14
46	ENSDARG00000034677	scel	sciellin	1.13E-63	4.53E-68	1.892079711	0.918	0.158
47	ENSDARG00000105590	si:cabz01007794.1	si:cabz01007794.1	1.16E-63	4.68E-68	1.313375832	0.738	0.09
48	ENSDARG00000035555	gbgt1l3	globoside alpha-1,3-N-acetylgalactosaminyltransferase 1, like 3	1.28E-63	5.15E-68	0.320472249	0.295	0.012
49	ENSDARG00000101181	s100w	S100 calcium binding protein W	3.68E-63	1.48E-67	1.318847802	0.967	0.168
50	ENSDARG00000102146	si:ch211-69b7.6	si:ch211-69b7.6	1.34E-62	5.40E-67	0.824404702	0.672	0.072
51	ENSDARG00000008170	dbnla	drebrin-like a	1.02E-58	4.12E-63	0.692100558	0.557	0.053
52	ENSDARG00000087017	si:dkey-11k2.7	si:dkey-11k2.7	2.05E-58	8.27E-63	1.760284841	0.59	0.06
53	ENSDARG00000039512	ap1m3	adaptor related protein complex 1 subunit mu 3	3.34E-58	1.35E-62	0.700717738	0.541	0.05
54	ENSDARG00000069192	zgc:163030	zgc:163030	1.66E-57	6.70E-62	0.832590614	0.836	0.115
55	ENSDARG00000009196	anxa3a	annexin A3a	5.79E-57	2.33E-61	1.069785096	0.803	0.121
56	ENSDARG00000078072	si:ch211-232i5.1	si:ch211-232i5.1	7.38E-57	2.97E-61	0.439311289	0.443	0.033
57	ENSDARG00000031588	si:dkey-239b22.1	si:dkey-239b22.1	2.90E-56	1.17E-60	0.915441419	0.393	0.026
58	ENSDARG00000025608	casp6l1	caspase 6, apoptosis-related cysteine peptidase, like 1 [Source:ZFIN;Acc:ZDB-GENE-041010-48]	4.67E-54	1.88E-58	0.576693349	0.443	0.036
59	ENSDARG00000103019	gstp2	glutathione S-transferase pi 2	1.53E-52	6.14E-57	1.848239234	0.82	0.138
60	ENSDARG00000103199	si:dkey-247k7.2	si:dkey-247k7.2	1.62E-52	6.51E-57	1.183654512	0.967	0.169
61	ENSDARG00000101043	ppl	periplakin	5.57E-52	2.24E-56	2.053663083	0.967	0.258
62	ENSDARG00000096712	si:dkey-193p11.2	si:dkey-193p11.2	7.02E-52	2.83E-56	1.334163638	0.623	0.073
63	ENSDARG00000076839	ftr86	finTRIM family, member 86	1.78E-51	7.15E-56	0.824256928	0.557	0.058
64	ENSDARG00000056535	pla2g4f.1	phospholipase A2, group IVF, tandem duplicate 1	2.86E-51	1.15E-55	0.329692483	0.262	0.012
65	ENSDARG00000041947	styk1b	serine/threonine/tyrosine kinase 1b	4.86E-51	1.96E-55	0.604092712	0.557	0.059
66	ENSDARG00000068503	gbgt1l4	globoside alpha-1,3-N-acetylgalactosaminyltransferase 1, like 4	2.94E-50	1.18E-54	0.587028984	0.574	0.062
67	ENSDARG00000039669	TSTA3 (1 of many)	zgc:100864 [Source:ZFIN;Acc:ZDB-GENE-040801-35]	4.01E-50	1.61E-54	0.737912436	0.623	0.079
68	ENSDARG00000095796	si:dkey-87o1.2	si:dkey-87o1.2	6.13E-50	2.47E-54	1.701520872	0.885	0.184
69	ENSDARG00000089936	selenow2b	selenoprotein W, 2b	1.06E-48	4.25E-53	1.753546582	0.984	0.286
70	ENSDARG00000103929	ildr1a	immunoglobulin-like domain containing receptor 1a	1.57E-47	6.32E-52	1.310539913	0.869	0.183
71	ENSDARG00000024116	vamp8	vesicle-associated membrane protein 8 (endobrevin)	1.40E-46	5.63E-51	1.269847981	0.836	0.173
72	ENSDARG00000078550	zgc:194839	zgc:194839	2.74E-46	1.10E-50	0.326332401	0.279	0.015
73	ENSDARG00000003091	oclnb	occludin b	1.39E-45	5.60E-50	0.790476399	0.672	0.096
74	ENSDARG00000037267	zgc:158263	zgc:158263	3.04E-45	1.22E-49	0.580385902	0.459	0.045
75	ENSDARG00000036876	zgc:153284	zgc:153284	3.42E-44	1.38E-48	1.170056986	0.934	0.208
76	ENSDARG00000089094	si:dkey-160o24.3	si:dkey-160o24.3	9.33E-44	3.76E-48	0.332122784	0.328	0.023
77	ENSDARG00000074390	tmem176l.4	transmembrane protein 176l.4	9.52E-43	3.84E-47	1.488230798	0.885	0.19
78	ENSDARG00000100185	elovl7b	ELOVL fatty acid elongase 7b	5.08E-42	2.05E-46	1.153920789	0.738	0.124
79	ENSDARG00000095076	si:dkey-73p2.3	si:dkey-73p2.3	7.14E-42	2.87E-46	0.276451924	0.295	0.019
80	ENSDARG00000036820	mgll	monoglyceride lipase	1.63E-40	6.58E-45	1.211792832	0.754	0.155
81	ENSDARG00000012341	capn9	calpain 9	2.13E-40	8.57E-45	0.631460689	0.525	0.064
82	ENSDARG00000035890	fuca1.1	alpha-L-fucosidase 1, tandem duplicate 1	2.24E-40	9.01E-45	1.155308358	0.918	0.223
83	ENSDARG00000096637	si:dkey-11c5.11	si:dkey-11c5.11	3.62E-40	1.46E-44	0.290179166	0.279	0.018
84	ENSDARG00000097157	si:ch211-207n23.2	si:ch211-207n23.2	1.16E-39	4.66E-44	1.293002682	0.803	0.147
85	ENSDARG00000045549	bik	BCL2 interacting killer	1.26E-39	5.06E-44	1.006873976	0.77	0.15
86	ENSDARG00000013839	aldh3b1	aldehyde dehydrogenase 3 family, member B1	2.72E-39	1.09E-43	0.564363118	0.41	0.041
87	ENSDARG00000069792	crygm2d5	crystallin, gamma M2d5	3.91E-39	1.57E-43	0.451771493	0.131	0.003
88	ENSDARG00000069956	pdlim2	PDZ and LIM domain 2 (mystique)	8.85E-39	3.56E-43	0.580288572	0.59	0.089
89	ENSDARG00000053133	b3gnt7l	UDP-GlcNAc:betaGal beta-1,3-N-acetylglucosaminyltransferase 7, like	3.57E-38	1.44E-42	0.43545453	0.328	0.026
90	ENSDARG00000102058	si:dkeyp-11e3.1	si:dkeyp-11e3.1	6.95E-38	2.80E-42	0.408117767	0.393	0.038
91	ENSDARG00000015709	hsd17b12a	hydroxysteroid (17-beta) dehydrogenase 12a	5.49E-37	2.21E-41	1.266867259	0.852	0.218
92	ENSDARG00000091669	bicdl2l	bicaudal-D-related protein 2-like	6.03E-37	2.43E-41	0.442535461	0.459	0.052
93	ENSDARG00000099960	elovl1a	ELOVL fatty acid elongase 1a	6.42E-37	2.59E-41	0.801344786	0.705	0.133
94	ENSDARG00000092998	si:ch211-202f5.3	si:ch211-202f5.3	7.35E-37	2.96E-41	1.164878848	0.77	0.171
95	ENSDARG00000096990	si:ch1073-340i21.2	si:ch1073-340i21.2	1.13E-36	4.57E-41	0.697978348	0.525	0.074
96	ENSDARG00000079175	si:ch211-79k12.1	si:ch211-79k12.1	1.18E-36	4.77E-41	0.717138133	0.607	0.094
97	ENSDARG00000079255	zgc:174935	zgc:174935	1.33E-36	5.36E-41	0.49381747	0.475	0.058
98	ENSDARG00000025403	ftr83	finTRIM family, member 83	1.82E-36	7.31E-41	1.029572671	0.689	0.135
99	ENSDARG00000100582	si:ch211-195b11.3	si:ch211-195b11.3	2.07E-36	8.35E-41	2.300642108	1	0.478
100	ENSDARG00000055514	icn2	ictacalcin 2	2.84E-36	1.14E-40	1.962584222	1	0.407
101	ENSDARG00000077419	nectin4a	nectin cell adhesion molecule 4a	4.76E-36	1.92E-40	0.523302283	0.492	0.062
102	ENSDARG00000070427	s100v1	S100 calcium binding protein V1	6.72E-36	2.70E-40	1.301154166	0.984	0.338
103	ENSDARG00000002401	gale	UDP-galactose-4-epimerase	6.85E-36	2.76E-40	0.890680105	0.869	0.234
104	ENSDARG00000069476	spint2	serine peptidase inhibitor, Kunitz type, 2	7.79E-36	3.14E-40	1.485327836	0.967	0.382
105	ENSDARG00000016691	cd9b	CD9 molecule b	7.99E-36	3.22E-40	1.961200881	0.984	0.459
106	ENSDARG00000091116	pkhd1l1	polycystic kidney and hepatic disease 1 (autosomal recessive)-like 1 [Source:ZFIN;Acc:ZDB-GENE-060503-475]	2.52E-35	1.02E-39	0.511629549	0.328	0.028
107	ENSDARG00000038639	elovl6l	ELOVL family member 6, elongation of long chain fatty acids like	5.18E-35	2.08E-39	0.263644725	0.279	0.02
108	ENSDARG00000036834	krt92	keratin 92	1.11E-34	4.48E-39	2.643264414	0.984	0.494
109	ENSDARG00000045262	gsnb	gelsolin b	2.72E-34	1.09E-38	0.601406845	0.623	0.104
110	ENSDARG00000068760	tnks1bp1	tankyrase 1 binding protein 1	1.34E-33	5.40E-38	1.220066305	0.951	0.35
111	ENSDARG00000074393	sh3yl1	SH3 and SYLF domain containing 1	2.33E-33	9.39E-38	0.633758196	0.557	0.09
112	ENSDARG00000103117	tmprss4a	transmembrane serine protease 4a	6.10E-33	2.45E-37	0.950457099	0.59	0.099
113	ENSDARG00000059123	plcd1a	phospholipase C, delta 1a	1.33E-32	5.34E-37	0.564902232	0.508	0.074
114	ENSDARG00000057440	si:dkey-228d14.5	si:dkey-228d14.5	1.48E-32	5.96E-37	0.503930394	0.475	0.064
115	ENSDARG00000086254	hhla2b.2	HERV-H LTR-associating 2b, tandem duplicate 2	1.57E-32	6.34E-37	0.764150507	0.672	0.137
116	ENSDARG00000054122	tmem30b	transmembrane protein 30B	1.77E-32	7.14E-37	0.621894233	0.705	0.143
117	ENSDARG00000039499	soul2	heme-binding protein soul2	7.83E-32	3.15E-36	0.49852843	0.557	0.083
118	ENSDARG00000058800	rab25a	RAB25, member RAS oncogene family a	9.10E-32	3.66E-36	0.505328433	0.443	0.055
119	ENSDARG00000061391	grhl1	grainyhead-like transcription factor 1	1.77E-31	7.12E-36	0.254530741	0.246	0.017
120	ENSDARG00000102435	plekhf1	pleckstrin homology domain containing, family F (with FYVE domain) member 1	2.02E-31	8.13E-36	0.823711918	0.541	0.083
121	ENSDARG00000031929	stard14	START domain containing 14	4.37E-31	1.76E-35	1.290850465	0.934	0.316
122	ENSDARG00000097959	si:dkey-248g15.3	si:dkey-248g15.3	4.40E-31	1.77E-35	1.351444808	0.951	0.329
123	ENSDARG00000052427	bicdl2	BICD family like cargo adaptor 2	1.11E-30	4.47E-35	0.366477996	0.443	0.057
124	ENSDARG00000053569	sox3	SRY-box transcription factor 3	1.73E-30	6.98E-35	0.318269598	0.311	0.028
125	ENSDARG00000036943	golph3l	golgi phosphoprotein 3-like	3.88E-30	1.56E-34	0.589263162	0.508	0.081
126	ENSDARG00000087032	rbbp8l	retinoblastoma binding protein 8-like	4.07E-30	1.64E-34	0.262315057	0.328	0.032
127	ENSDARG00000035198	gcnt4a	glucosaminyl (N-acetyl) transferase 4a	6.96E-30	2.80E-34	0.634235679	0.557	0.096
128	ENSDARG00000074466	gdpd3a	glycerophosphodiester phosphodiesterase domain containing 3a	7.69E-30	3.10E-34	0.505601679	0.426	0.056
129	ENSDARG00000093006	rarres3	retinoic acid receptor responder 3	2.09E-29	8.42E-34	0.264063308	0.279	0.024
130	ENSDARG00000009978	icn	ictacalcin	2.66E-29	1.07E-33	1.855101507	1	0.918
131	ENSDARG00000101407	tgm1l4	transglutaminase 1 like 4	5.93E-29	2.39E-33	0.614568019	0.23	0.016
132	ENSDARG00000042707	cx30.3	connexin 30.3	7.97E-29	3.21E-33	0.439222722	0.426	0.056
133	ENSDARG00000068851	rnf183	ring finger protein 183	8.13E-29	3.27E-33	0.72638829	0.672	0.141
134	ENSDARG00000091996	tcnbb	transcobalamin beta b	3.23E-28	1.30E-32	0.603080983	0.918	0.324
135	ENSDARG00000005108	oclna	occludin a	6.19E-28	2.49E-32	1.201242338	0.852	0.297
136	ENSDARG00000089441	si:ch211-105c13.3	si:ch211-105c13.3	6.82E-28	2.75E-32	1.311516246	0.984	0.374
137	ENSDARG00000104197	ptpn22	protein tyrosine phosphatase non-receptor type 22	7.46E-28	3.01E-32	0.28334103	0.279	0.025
138	ENSDARG00000070702	s100v2	S100 calcium binding protein V2	2.60E-27	1.05E-31	1.1902944	0.967	0.397
139	ENSDARG00000032496	pon1	paraoxonase 1	3.50E-27	1.41E-31	0.683133061	0.721	0.172
140	ENSDARG00000070434	rhov	ras homolog family member V	4.90E-27	1.97E-31	0.580785438	0.59	0.112
141	ENSDARG00000099624	chmp1b	chromatin modifying protein 1B	5.28E-27	2.13E-31	1.29750509	0.967	0.601
142	ENSDARG00000036840	krt15	keratin 15	1.04E-26	4.19E-31	2.533510219	0.721	0.198
143	ENSDARG00000014577	rhpn2	rhophilin, Rho GTPase binding protein 2	1.72E-26	6.93E-31	1.00061549	0.869	0.321
144	ENSDARG00000009844	dusp23a	dual specificity phosphatase 23a	1.90E-26	7.66E-31	2.179403363	0.607	0.139
145	ENSDARG00000100223	gpa33a	glycoprotein A33 (transmembrane), paralog a	5.95E-26	2.40E-30	0.841190092	0.754	0.196
146	ENSDARG00000006202	erbb3a	erb-b2 receptor tyrosine kinase 3a	8.58E-26	3.45E-30	0.55960118	0.557	0.109
147	ENSDARG00000040717	macc1	MET transcriptional regulator MACC1	8.60E-26	3.46E-30	0.469009738	0.557	0.104
148	ENSDARG00000041051	mid1ip1a	MID1 interacting protein 1a	2.34E-25	9.43E-30	1.405913723	0.918	0.34
149	ENSDARG00000099923	zgc:154054	zgc:154054	2.43E-25	9.80E-30	0.589465655	0.623	0.133
150	ENSDARG00000097973	si:ch1073-190k2.1	si:ch1073-190k2.1	2.69E-25	1.08E-29	1.047200351	0.705	0.181
151	ENSDARG00000089511	si:ch73-78o10.1	si:ch73-78o10.1	5.26E-25	2.12E-29	0.276487005	0.262	0.024
152	ENSDARG00000010250	nqo1	NAD(P)H dehydrogenase, quinone 1	7.86E-25	3.16E-29	1.161928603	0.77	0.241
153	ENSDARG00000021242	mvp	major vault protein	1.09E-24	4.37E-29	1.120900485	0.967	0.689
154	ENSDARG00000069378	pard6a	par-6 family cell polarity regulator alpha	2.09E-24	8.40E-29	0.434150752	0.443	0.071
155	ENSDARG00000016238	arl6ip5b	ADP-ribosylation factor-like 6 interacting protein 5b	2.47E-24	9.93E-29	0.828234446	0.836	0.28
156	ENSDARG00000011157	arhgef18a	rho/rac guanine nucleotide exchange factor (GEF) 18a	2.67E-24	1.07E-28	0.368970576	0.41	0.061
157	ENSDARG00000087193	prrg2	proline rich Gla (G-carboxyglutamic acid) 2	2.81E-24	1.13E-28	0.780471124	0.705	0.19
158	ENSDARG00000099313	naga	N-acetylgalactosaminidase, alpha	2.90E-24	1.17E-28	0.952657456	0.721	0.2
159	ENSDARG00000075752	myo18aa	myosin XVIIIAa	2.93E-24	1.18E-28	0.545126361	0.475	0.085
160	ENSDARG00000034262	pld2	phospholipase D2	3.15E-24	1.27E-28	0.276925859	0.328	0.039
161	ENSDARG00000017624	krt4	keratin 4	3.45E-24	1.39E-28	1.777075315	1	0.851
162	ENSDARG00000012972	cfl1l	cofilin 1 (non-muscle), like	5.38E-24	2.17E-28	1.272338089	0.984	0.546
163	ENSDARG00000069111	ikzf2	IKAROS family zinc finger 2	6.04E-24	2.43E-28	0.294095061	0.328	0.039
164	ENSDARG00000017320	f11r.1	F11 receptor, tandem duplicate 1	1.03E-23	4.16E-28	1.19247721	0.984	0.521
165	ENSDARG00000078552	grhl3	grainyhead-like transcription factor 3	1.05E-23	4.22E-28	0.349123199	0.344	0.043
166	ENSDARG00000069279	elovl7a	ELOVL fatty acid elongase 7a	1.25E-23	5.03E-28	0.411556594	0.492	0.085
167	ENSDARG00000078797	dennd3a	DENN/MADD domain containing 3a	1.44E-23	5.79E-28	0.296073448	0.344	0.044
168	ENSDARG00000099672	capgb	capping protein (actin filament), gelsolin-like b	1.64E-23	6.60E-28	0.639001146	0.869	0.248
169	ENSDARG00000056239	tmem45b	transmembrane protein 45B	1.70E-23	6.86E-28	0.799142735	0.672	0.171
170	ENSDARG00000038964	traf4b	tnf receptor-associated factor 4b	2.03E-23	8.17E-28	0.373110599	0.328	0.041
171	ENSDARG00000017010	scamp2l	secretory carrier membrane protein 2, like	9.53E-23	3.84E-27	0.343888905	0.361	0.049
172	ENSDARG00000014047	cldn7b	claudin 7b	1.03E-22	4.17E-27	1.342423521	0.934	0.419
173	ENSDARG00000018653	acot7	acyl-CoA thioesterase 7	1.46E-22	5.87E-27	0.374551782	0.262	0.027
174	ENSDARG00000035028	lpcat4	lysophosphatidylcholine acyltransferase 4	2.73E-22	1.10E-26	0.404225503	0.426	0.069
175	ENSDARG00000042732	tmem189	transmembrane protein 189	3.38E-22	1.36E-26	0.680395078	0.787	0.249
176	ENSDARG00000039490	pitpnaa	phosphatidylinositol transfer protein, alpha a	4.58E-22	1.85E-26	0.990710846	0.902	0.39
177	ENSDARG00000015805	cgnl1	cingulin-like 1	5.73E-22	2.31E-26	0.647020088	0.59	0.134
178	ENSDARG00000021891	zbtb7b	zinc finger and BTB domain containing 7B	6.39E-22	2.57E-26	0.545473142	0.557	0.121
179	ENSDARG00000105068	si:ch1073-443f11.2	si:ch1073-443f11.2	8.66E-22	3.49E-26	0.812891868	0.836	0.304
180	ENSDARG00000027249	btg1	B-cell translocation gene 1, anti-proliferative	8.90E-22	3.59E-26	1.154195947	1	0.851
181	ENSDARG00000006588	zgc:111983	zgc:111983	9.65E-22	3.89E-26	0.871075925	0.738	0.184
182	ENSDARG00000009544	cldnb	claudin b	1.61E-21	6.46E-26	1.244162799	1	0.606
183	ENSDARG00000040534	epcam	epithelial cell adhesion molecule	3.49E-21	1.41E-25	1.360352872	1	0.698
184	ENSDARG00000051888	ist1	IST1 factor associated with ESCRT-III	3.73E-21	1.50E-25	1.021708091	0.918	0.567
185	ENSDARG00000071014	s100u	S100 calcium binding protein U	7.52E-21	3.03E-25	1.102237305	0.918	0.416
186	ENSDARG00000024954	tmed4	transmembrane p24 trafficking protein 4	7.68E-21	3.09E-25	0.376180323	0.459	0.083
187	ENSDARG00000030478	zgc:66484	zgc:66484	9.18E-21	3.70E-25	0.549466322	0.459	0.085
188	ENSDARG00000077407	si:dkey-184p18.2	si:dkey-184p18.2	9.91E-21	3.99E-25	0.331127995	0.426	0.07
189	ENSDARG00000042824	nfe2l2a	nuclear factor, erythroid 2-like 2a	1.28E-20	5.14E-25	1.043478537	0.918	0.486
190	ENSDARG00000003963	traf4a	tnf receptor-associated factor 4a	1.44E-20	5.78E-25	0.429428139	0.475	0.091
191	ENSDARG00000075618	slc36a1	solute carrier family 36 member 1	1.46E-20	5.87E-25	0.26868783	0.295	0.036
192	ENSDARG00000092807	si:dkey-151g10.6	si:dkey-151g10.6	1.47E-20	5.91E-25	-0.516694565	1	1
193	ENSDARG00000101894	stk10	serine/threonine kinase 10	3.03E-20	1.22E-24	0.744264995	0.836	0.309
194	ENSDARG00000043658	cxadr	CXADR Ig-like cell adhesion molecule	7.11E-20	2.86E-24	0.570311357	0.557	0.131
195	ENSDARG00000042544	degs2	delta(4)-desaturase, sphingolipid 2	7.76E-20	3.12E-24	0.773440888	0.705	0.212
196	ENSDARG00000071004	abhd12	abhydrolase domain containing 12	9.94E-20	4.00E-24	0.363980731	0.311	0.042
197	ENSDARG00000013860	ptpmt1	protein tyrosine phosphatase mitochondrial 1	1.11E-19	4.48E-24	0.614262233	0.59	0.154
198	ENSDARG00000076472	ovol1a	ovo-like zinc finger 1a	1.30E-19	5.23E-24	0.349472225	0.361	0.055
199	ENSDARG00000045352	cst14a.2	cystatin 14a, tandem duplicate 2	1.71E-19	6.89E-24	1.191450759	0.967	0.724
200	ENSDARG00000036637	arl11	ADP-ribosylation factor-like 11	1.86E-19	7.47E-24	0.32275333	0.328	0.046
201	ENSDARG00000058605	vsig10	V-set and immunoglobulin domain containing 10	1.86E-19	7.48E-24	0.502055993	0.525	0.114
202	ENSDARG00000069774	flot2b	flotillin 2b	2.24E-19	9.03E-24	0.759923227	0.705	0.239
203	ENSDARG00000044874	zgc:92107	zgc:92107	2.45E-19	9.86E-24	0.575090789	0.705	0.199
204	ENSDARG00000044975	krt94	keratin 94	2.87E-19	1.16E-23	2.234199232	0.639	0.192
205	ENSDARG00000003313	eps8l1b	eps8 like 1b	3.53E-19	1.42E-23	0.573054807	0.508	0.112
206	ENSDARG00000026629	gmds	GDP-mannose 4,6-dehydratase	3.62E-19	1.46E-23	0.811951905	0.721	0.237
207	ENSDARG00000003216	anxa2a	annexin A2a	5.30E-19	2.13E-23	0.703292629	1	0.416
208	ENSDARG00000056638	pir	pirin	5.91E-19	2.38E-23	0.655792067	0.508	0.112
209	ENSDARG00000094695	si:dkey-204f11.64	si:dkey-204f11.64	7.58E-19	3.05E-23	0.860952506	0.803	0.326
210	ENSDARG00000070913	sox2	SRY-box transcription factor 2	7.77E-19	3.13E-23	0.33113617	0.311	0.043
211	ENSDARG00000063572	perp	p53 apoptosis effector related to pmp22	1.75E-18	7.04E-23	0.951880982	0.967	0.606
212	ENSDARG00000052170	uap1	UDP-N-acetylglucosamine pyrophosphorylase 1	2.18E-18	8.78E-23	0.619520199	0.705	0.223
213	ENSDARG00000035136	selenow1	selenoprotein W, 1	2.74E-18	1.10E-22	1.096767688	1	0.767
214	ENSDARG00000037528	si:ch211-191a24.4	si:ch211-191a24.4	3.83E-18	1.54E-22	0.383131087	0.426	0.081
215	ENSDARG00000013804	capns1b	calpain, small subunit 1 b	6.48E-18	2.61E-22	0.99531189	0.951	0.658
216	ENSDARG00000021147	nipal3	NIPA like domain containing 3	6.66E-18	2.68E-22	0.520169059	0.672	0.197
217	ENSDARG00000057303	galnt7	UDP-N-acetyl-alpha-D-galactosamine: polypeptide N-acetylgalactosaminyltransferase 7	1.04E-17	4.21E-22	0.556452856	0.557	0.139
218	ENSDARG00000019365	krt99	keratin 99	1.30E-17	5.23E-22	0.78408904	0.279	0.036
219	ENSDARG00000056026	tprg1	tumor protein p63 regulated 1	1.60E-17	6.44E-22	0.508694055	0.656	0.184
220	ENSDARG00000069432	plscr3b	phospholipid scramblase 3b	1.81E-17	7.27E-22	0.747185105	0.787	0.289
221	ENSDARG00000103699	ptpn13	protein tyrosine phosphatase non-receptor type 13	2.54E-17	1.02E-21	0.543717688	0.557	0.143
222	ENSDARG00000070651	prkcdb	protein kinase C, delta b	3.16E-17	1.27E-21	0.609095875	0.639	0.19
223	ENSDARG00000102750	cdh1	cadherin 1, type 1, E-cadherin (epithelial)	4.97E-17	2.00E-21	0.871382148	0.918	0.462
224	ENSDARG00000071345	mgst2	microsomal glutathione S-transferase 2	5.99E-17	2.41E-21	0.684959763	0.656	0.208
225	ENSDARG00000054060	pof1b	POF1B actin binding protein	7.61E-17	3.06E-21	0.482103259	0.656	0.191
226	ENSDARG00000100260	them6	thioesterase superfamily member 6	9.40E-17	3.79E-21	0.367913731	0.393	0.073
227	ENSDARG00000054973	itsn2b	intersectin 2b	1.14E-16	4.58E-21	0.581418474	0.59	0.163
228	ENSDARG00000102643	chmp1a	charged multivesicular body protein 1A	1.23E-16	4.94E-21	0.728074273	0.787	0.323
229	ENSDARG00000025375	idh1	isocitrate dehydrogenase (NADP(+)) 1	1.80E-16	7.25E-21	0.863868484	0.951	0.583
230	ENSDARG00000034368	hexb	hexosaminidase B (beta polypeptide)	1.98E-16	7.97E-21	0.641527633	0.754	0.292
231	ENSDARG00000076320	ano9a	anoctamin 9a	2.35E-16	9.46E-21	0.294394918	0.295	0.043
232	ENSDARG00000061173	st14a	suppression of tumorigenicity 14a	2.41E-16	9.69E-21	0.644730446	0.656	0.201
233	ENSDARG00000079374	tjp1b	tight junction protein 1b	3.02E-16	1.21E-20	0.432840194	0.492	0.116
234	ENSDARG00000097239	si:ch73-31d8.2	si:ch73-31d8.2	3.30E-16	1.33E-20	0.388831965	0.311	0.047
235	ENSDARG00000103718	chmp5b	charged multivesicular body protein 5b	3.83E-16	1.54E-20	0.914282404	0.934	0.655
236	ENSDARG00000029443	zgc:92242	zgc:92242	4.22E-16	1.70E-20	0.662229676	0.656	0.202
237	ENSDARG00000094088	si:ch211-229n2.7	si:ch211-229n2.7	1.05E-15	4.24E-20	0.30845915	0.262	0.035
238	ENSDARG00000067524	fut9b	fucosyltransferase 9b	1.14E-15	4.60E-20	0.281318598	0.328	0.054
239	ENSDARG00000033285	gsto2	glutathione S-transferase omega 2	1.15E-15	4.64E-20	0.878127604	0.918	0.444
240	ENSDARG00000068148	arrdc1a	arrestin domain containing 1a	1.17E-15	4.70E-20	0.523126424	0.59	0.173
241	ENSDARG00000076853	areg	amphiregulin	1.78E-15	7.17E-20	0.336365357	0.246	0.032
242	ENSDARG00000069175	vps4b	vacuolar protein sorting 4 homolog B	1.88E-15	7.56E-20	0.822727423	0.852	0.478
243	ENSDARG00000099741	mvb12a	multivesicular body subunit 12A	2.11E-15	8.50E-20	0.552604388	0.672	0.226
244	ENSDARG00000007323	chmp4bb	charged multivesicular body protein 4Bb	2.13E-15	8.57E-20	0.728754299	0.934	0.558
245	ENSDARG00000033614	rasgef1ba	RasGEF domain family, member 1Ba	2.63E-15	1.06E-19	0.567233927	0.689	0.23
246	ENSDARG00000061481	wu:fj05g07	wu:fj05g07	3.44E-15	1.38E-19	0.638603071	0.393	0.079
247	ENSDARG00000061017	spns2	spinster homolog 2 (Drosophila)	3.56E-15	1.43E-19	0.356411256	0.393	0.076
248	ENSDARG00000079610	akap9	A kinase (PRKA) anchor protein 9	4.17E-15	1.68E-19	0.31102749	0.41	0.084
249	ENSDARG00000058939	b4galnt3b	beta-1,4-N-acetyl-galactosaminyl transferase 3b	4.46E-15	1.80E-19	0.282429495	0.311	0.049
250	ENSDARG00000051809	btr12	bloodthirsty-related gene family, member 12	7.44E-15	2.99E-19	0.297047585	0.262	0.038
251	ENSDARG00000098777	CU693379.1	crystallin beta-gamma domain containing 1, like [Source:NCBI gene;Acc:569677]	9.54E-15	3.84E-19	0.366493869	0.475	0.115
252	ENSDARG00000014386	galnt6	UDP-N-acetyl-alpha-D-galactosamine:polypeptide N-acetylgalactosaminyltransferase 6 (GalNAc-T6)	9.96E-15	4.01E-19	0.363999901	0.41	0.088
253	ENSDARG00000009313	zgc:63831	zgc:63831 [Source:ZFIN;Acc:ZDB-GENE-030131-8690]	1.18E-14	4.76E-19	0.445541195	0.508	0.125
254	ENSDARG00000105136	ccdc50	coiled-coil domain containing 50	1.20E-14	4.83E-19	0.408928679	0.459	0.112
255	ENSDARG00000094133	wu:fc21g02	wu:fc21g02	1.25E-14	5.02E-19	0.499932476	0.541	0.148
256	ENSDARG00000022698	lad1	ladinin	1.61E-14	6.47E-19	0.47382625	0.328	0.059
257	ENSDARG00000002190	chmp2bb	charged multivesicular body protein 2Bb	1.70E-14	6.86E-19	0.697885571	0.902	0.485
258	ENSDARG00000004171	rabac1	Rab acceptor 1 (prenylated)	1.76E-14	7.07E-19	0.666425124	0.77	0.332
259	ENSDARG00000034187	calm1b	calmodulin 1b	3.80E-14	1.53E-18	0.506946225	0.721	0.241
260	ENSDARG00000052368	cltb	clathrin, light chain B	3.88E-14	1.56E-18	0.454209745	0.443	0.104
261	ENSDARG00000040287	ywhabl	tyrosine 3-monooxygenase/tryptophan 5-monooxygenase activation protein, beta polypeptide like	3.99E-14	1.61E-18	0.768970707	0.967	0.805
262	ENSDARG00000034943	tm9sf5	transmembrane 9 superfamily protein member 5	5.53E-14	2.23E-18	0.519213298	0.377	0.079
263	ENSDARG00000056532	serinc2	serine incorporator 2	5.83E-14	2.35E-18	0.65002883	0.705	0.265
264	ENSDARG00000036335	c1galt1c1	C1GALT1-specific chaperone 1	6.57E-14	2.64E-18	0.463454746	0.492	0.132
265	ENSDARG00000058693	cast	calpastatin	7.38E-14	2.97E-18	0.731771044	0.754	0.318
266	ENSDARG00000100588	rpl36	ribosomal protein L36	8.10E-14	3.26E-18	-0.369840952	1	0.998
267	ENSDARG00000104068	gstp1	glutathione S-transferase pi 1	1.01E-13	4.08E-18	1.033038986	0.984	0.763
268	ENSDARG00000021787	abcb5	ATP-binding cassette, sub-family B (MDR/TAP), member 5	1.29E-13	5.17E-18	0.37321321	0.377	0.073
269	ENSDARG00000032405	ckap4	cytoskeleton associated protein 4	1.38E-13	5.54E-18	0.44458218	0.787	0.283
270	ENSDARG00000026726	anxa1a	annexin A1a	1.55E-13	6.24E-18	0.570194752	0.902	0.356
271	ENSDARG00000012078	meis1b	Meis homeobox 1 b	1.57E-13	6.33E-18	0.44862366	0.59	0.17
272	ENSDARG00000058206	si:ch211-153b23.5	si:ch211-153b23.5	1.67E-13	6.72E-18	1.467041943	0.787	0.373
273	ENSDARG00000070787	jupa	junction plakoglobin a	1.73E-13	6.96E-18	0.725759233	0.951	0.624
274	ENSDARG00000075014	sqstm1	sequestosome 1	1.76E-13	7.07E-18	1.49205937	0.82	0.476
275	ENSDARG00000101040	ccl20a.3	chemokine (C-C motif) ligand 20a, duplicate 3	1.79E-13	7.20E-18	0.550270416	0.18	0.019
276	ENSDARG00000025091	ezrb	ezrin b	2.24E-13	9.02E-18	0.659057714	0.705	0.274
277	ENSDARG00000032469	ampd3b	adenosine monophosphate deaminase 3b	2.28E-13	9.19E-18	0.272233399	0.262	0.039
278	ENSDARG00000053979	chmp2a	charged multivesicular body protein 2A	2.56E-13	1.03E-17	0.83593306	0.902	0.647
279	ENSDARG00000051975	cd99	CD99 molecule	3.06E-13	1.23E-17	0.604898141	0.82	0.327
280	ENSDARG00000018312	rell1	RELT like 1	3.13E-13	1.26E-17	0.457365181	0.557	0.167
281	ENSDARG00000016867	rnf128a	ring finger protein 128a	3.90E-13	1.57E-17	0.752126882	0.754	0.332
282	ENSDARG00000035329	capns1a	calpain, small subunit 1 a	3.98E-13	1.60E-17	0.741607783	0.951	0.557
283	ENSDARG00000098746	dhrs13l1	dehydrogenase/reductase (SDR family) member 13 like 1	4.34E-13	1.75E-17	0.742138423	0.689	0.249
284	ENSDARG00000043509	rpl11	ribosomal protein L11	4.56E-13	1.84E-17	-0.390573597	1	0.999
285	ENSDARG00000021309	rhoca	ras homolog family member Ca	5.01E-13	2.02E-17	0.830383267	0.918	0.626
286	ENSDARG00000007418	chmp4c	charged multivesicular body protein 4C	6.05E-13	2.43E-17	0.345646327	0.377	0.08
287	ENSDARG00000040314	psph	phosphoserine phosphatase	6.25E-13	2.52E-17	0.688830333	0.721	0.298
288	ENSDARG00000091801	serpinb14	serpin peptidase inhibitor, clade B (ovalbumin), member 14	9.17E-13	3.69E-17	0.546858974	0.623	0.22
289	ENSDARG00000104581	tom1	target of myb1 membrane trafficking protein	1.13E-12	4.56E-17	0.410236404	0.295	0.053
290	ENSDARG00000011201	rplp2l	ribosomal protein, large P2, like	1.15E-12	4.64E-17	-0.449201923	1	0.998
291	ENSDARG00000035860	rps28	ribosomal protein S28	1.24E-12	5.00E-17	-0.399977174	0.984	0.998
292	ENSDARG00000003169	magi1b	membrane associated guanylate kinase, WW and PDZ domain containing 1b	1.25E-12	5.02E-17	0.385758699	0.426	0.099
293	ENSDARG00000079324	ano9b	anoctamin 9b	1.57E-12	6.34E-17	0.546629508	0.525	0.152
294	ENSDARG00000077982	elf3	E74-like factor 3 (ets domain transcription factor, epithelial-specific )	1.78E-12	7.17E-17	0.812257499	0.689	0.253
295	ENSDARG00000004930	lmo7a	LIM domain 7a	1.98E-12	7.96E-17	0.532569093	0.639	0.22
296	ENSDARG00000089368	hopx	HOP homeobox	3.59E-12	1.44E-16	0.60494723	0.836	0.373
297	ENSDARG00000104181	tmsb1	thymosin beta 1	3.71E-12	1.49E-16	0.796252285	1	0.718
298	ENSDARG00000027966	ap1s3b	adaptor related protein complex 1 subunit sigma 3b	4.34E-12	1.75E-16	0.576292555	0.836	0.37
299	ENSDARG00000060094	ptgis	prostaglandin I2 (prostacyclin) synthase	5.49E-12	2.21E-16	0.64160175	0.459	0.126
300	ENSDARG00000062831	si:ch73-22o12.1	si:ch73-22o12.1	5.90E-12	2.37E-16	0.676737238	0.656	0.268
301	ENSDARG00000040158	cdc42l	cell division cycle 42, like	6.54E-12	2.63E-16	0.689728997	0.934	0.657
302	ENSDARG00000077169	si:ch211-153b23.4	si:ch211-153b23.4	6.58E-12	2.65E-16	0.90598805	0.377	0.084
303	ENSDARG00000099291	lsr	lipolysis stimulated lipoprotein receptor	6.70E-12	2.70E-16	0.501140037	0.672	0.259
304	ENSDARG00000010160	rps15a	ribosomal protein S15a	7.14E-12	2.87E-16	-0.362041334	1	1
305	ENSDARG00000074599	frmd4ba	FERM domain containing 4Ba	7.27E-12	2.93E-16	0.342805948	0.525	0.153
306	ENSDARG00000016393	arf2b	ADP-ribosylation factor 2b	8.54E-12	3.44E-16	0.654584459	0.869	0.526
307	ENSDARG00000067630	zgc:154075	zgc:154075	1.06E-11	4.27E-16	0.380515171	0.279	0.05
308	ENSDARG00000003695	vdac3	voltage-dependent anion channel 3	1.54E-11	6.22E-16	-0.796923214	0.115	0.668
309	ENSDARG00000021864	rplp1	ribosomal protein, large, P1	2.07E-11	8.34E-16	-0.394781699	1	1
310	ENSDARG00000101849	adipor2	adiponectin receptor 2	2.21E-11	8.92E-16	0.709460871	0.869	0.515
311	ENSDARG00000007603	stxbp2	syntaxin binding protein 2	2.41E-11	9.72E-16	0.523244233	0.574	0.2
312	ENSDARG00000021366	fbp1a	fructose-1,6-bisphosphatase 1a	2.59E-11	1.04E-15	0.425952517	0.541	0.168
313	ENSDARG00000040513	zgc:92313	zgc:92313	2.79E-11	1.12E-15	0.659397455	0.672	0.281
314	ENSDARG00000087693	atox1	antioxidant 1 copper chaperone	3.07E-11	1.24E-15	0.831173672	0.967	0.701
315	ENSDARG00000015506	pibf1	progesterone immunomodulatory binding factor 1	3.29E-11	1.32E-15	0.355942427	0.41	0.1
316	ENSDARG00000103295	cyp3a65	cytochrome P450, family 3, subfamily A, polypeptide 65	4.70E-11	1.89E-15	0.724356504	0.787	0.365
317	ENSDARG00000042726	grb7	growth factor receptor bound protein 7	5.18E-11	2.09E-15	0.393013617	0.311	0.063
318	ENSDARG00000031435	TXN	zgc:56493	6.84E-11	2.75E-15	0.501223668	1	0.964
319	ENSDARG00000074121	dnmbp	dynamin binding protein	7.17E-11	2.89E-15	0.413809929	0.492	0.146
320	ENSDARG00000009447	atp5mc3b	ATP synthase membrane subunit c locus 3b	9.18E-11	3.70E-15	-0.791397657	1	0.98
321	ENSDARG00000042630	hebp2	heme binding protein 2	9.35E-11	3.77E-15	0.467689454	0.426	0.12
322	ENSDARG00000028386	htatip2	HIV-1 Tat interactive protein 2	1.24E-10	5.00E-15	0.421629063	0.541	0.174
323	ENSDARG00000087927	nudt9	nudix (nucleoside diphosphate linked moiety X)-type motif 9	1.24E-10	5.01E-15	0.442523172	0.475	0.141
324	ENSDARG00000025269	pdcd6ip	programmed cell death 6 interacting protein	1.34E-10	5.42E-15	0.619545155	0.82	0.466
325	ENSDARG00000045298	wipf2a	WAS/WASL interacting protein family, member 2a	2.01E-10	8.09E-15	0.384053184	0.574	0.196
326	ENSDARG00000030602	rps19	ribosomal protein S19	2.36E-10	9.52E-15	-0.303573953	1	0.999
327	ENSDARG00000032765	net1	neuroepithelial cell transforming 1	2.56E-10	1.03E-14	0.668637739	0.754	0.336
328	ENSDARG00000025254	s100a10b	S100 calcium binding protein A10b	2.58E-10	1.04E-14	0.472960299	0.984	0.612
329	ENSDARG00000079939	jmjd1cb	jumonji domain containing 1Cb	2.67E-10	1.07E-14	0.422456007	0.623	0.23
330	ENSDARG00000032606	sept8a	septin 8a	2.99E-10	1.21E-14	0.483344989	0.639	0.241
331	ENSDARG00000061294	arhgap5	Rho GTPase activating protein 5	3.12E-10	1.26E-14	0.412006142	0.607	0.222
332	ENSDARG00000102555	si:dkey-33i11.9	si:dkey-33i11.9	3.24E-10	1.30E-14	0.638348795	0.885	0.41
333	ENSDARG00000077717	rpl29	ribosomal protein L29	3.42E-10	1.38E-14	-0.391637404	1	0.989
334	ENSDARG00000041875	ube2v1	ubiquitin-conjugating enzyme E2 variant 1	3.86E-10	1.56E-14	0.582460069	0.951	0.661
335	ENSDARG00000059247	tmem54a	transmembrane protein 54a	5.15E-10	2.07E-14	0.510198787	0.557	0.187
336	ENSDARG00000036875	rps12	ribosomal protein S12	5.58E-10	2.25E-14	-0.368840521	1	1
337	ENSDARG00000055416	serpinb1	serpin peptidase inhibitor, clade B (ovalbumin), member 1	5.61E-10	2.26E-14	0.679913385	0.902	0.502
338	ENSDARG00000039943	tent5ba	terminal nucleotidyltransferase 5ba	6.08E-10	2.45E-14	0.46191459	0.508	0.167
339	ENSDARG00000013087	ndrg3a	ndrg family member 3a	6.16E-10	2.48E-14	0.359181358	0.59	0.21
340	ENSDARG00000100003	glulb	glutamate-ammonia ligase (glutamine synthase) b	1.22E-09	4.92E-14	0.753844271	0.803	0.394
341	ENSDARG00000040192	nenf	neudesin neurotrophic factor	1.38E-09	5.57E-14	0.393644164	0.541	0.186
342	ENSDARG00000010279	scamp2	secretory carrier membrane protein 2	1.39E-09	5.61E-14	0.541329882	0.738	0.361
343	ENSDARG00000044001	lgals3b	lectin, galactoside binding soluble 3b	1.65E-09	6.64E-14	0.637300408	0.869	0.556
344	ENSDARG00000034291	rpl37	ribosomal protein L37	1.76E-09	7.08E-14	-0.320290301	1	0.999
345	ENSDARG00000099448	sh3d21	SH3 domain containing 21	1.80E-09	7.23E-14	0.536789781	0.623	0.243
346	ENSDARG00000039347	rps24	ribosomal protein S24	2.05E-09	8.25E-14	-0.375393653	1	0.998
347	ENSDARG00000037998	flot1b	flotillin 1b	2.08E-09	8.39E-14	0.60383453	0.902	0.6
348	ENSDARG00000102684	lrrc1	leucine rich repeat containing 1	2.26E-09	9.10E-14	0.351580931	0.443	0.126
349	ENSDARG00000044073	fuca2	alpha-L-fucosidase 2	2.62E-09	1.06E-13	0.629679968	0.59	0.246
350	ENSDARG00000009488	gipc2	GIPC PDZ domain containing family, member 2	2.73E-09	1.10E-13	0.52371754	0.689	0.305
351	ENSDARG00000045487	rps16	ribosomal protein S16	2.89E-09	1.16E-13	-0.332063841	1	0.999
352	ENSDARG00000043923	sox9b	SRY-box transcription factor 9b	2.97E-09	1.19E-13	0.400177687	0.426	0.118
353	ENSDARG00000091348	rtn3	reticulon 3	3.20E-09	1.29E-13	0.638663741	0.82	0.505
354	ENSDARG00000013057	hoxb5a	homeobox B5a	3.90E-09	1.57E-13	0.331865162	0.393	0.1
355	ENSDARG00000103483	litaf	lipopolysaccharide-induced TNF factor	4.36E-09	1.76E-13	0.498046708	0.738	0.337
356	ENSDARG00000025073	rpl18a	ribosomal protein L18a	4.64E-09	1.87E-13	-0.352973704	1	0.999
357	ENSDARG00000099014	fxyd1	FXYD domain containing ion transport regulator 1 (phospholemman)	4.86E-09	1.96E-13	0.490616329	0.967	0.607
358	ENSDARG00000103007	rps3	ribosomal protein S3	6.24E-09	2.51E-13	-0.376282238	1	0.997
359	ENSDARG00000055996	rps8a	ribosomal protein S8a	6.82E-09	2.74E-13	-0.389376389	1	0.999
360	ENSDARG00000104782	oaz1b	ornithine decarboxylase antizyme 1b	7.58E-09	3.05E-13	0.751456527	0.951	0.823
361	ENSDARG00000025350	prdx2	peroxiredoxin 2	7.65E-09	3.08E-13	-1.358215179	0.885	0.908
362	ENSDARG00000063438	srebf2	sterol regulatory element binding transcription factor 2	8.08E-09	3.25E-13	0.573591372	0.705	0.352
363	ENSDARG00000045542	lamtor4	late endosomal/lysosomal adaptor, MAPK and MTOR activator 4	9.63E-09	3.88E-13	0.504970761	0.623	0.262
364	ENSDARG00000032618	mgst1.1	microsomal glutathione S-transferase 1.1	9.85E-09	3.97E-13	0.303409893	0.492	0.161
365	ENSDARG00000069708	cdc34a	cell division cycle 34 homolog (S. cerevisiae) a	1.14E-08	4.57E-13	0.357428887	0.557	0.186
366	ENSDARG00000069433	tnk1	tyrosine kinase, non-receptor, 1	1.21E-08	4.88E-13	0.443850029	0.475	0.158
367	ENSDARG00000031164	tuba8l2	tubulin, alpha 8 like 2	1.27E-08	5.12E-13	0.602928453	0.869	0.51
368	ENSDARG00000014587	slc38a5b	solute carrier family 38 member 5b	1.37E-08	5.50E-13	0.600812756	0.852	0.459
369	ENSDARG00000010276	ptgs2b	prostaglandin-endoperoxide synthase 2b	1.41E-08	5.67E-13	0.579556083	0.623	0.229
370	ENSDARG00000036629	rps14	ribosomal protein S14	1.58E-08	6.36E-13	-0.314526231	1	0.997
371	ENSDARG00000042717	adipor1b	adiponectin receptor 1b	1.58E-08	6.37E-13	0.476281495	0.475	0.166
372	ENSDARG00000012192	cant1a	calcium activated nucleotidase 1a	1.62E-08	6.54E-13	0.295039182	0.361	0.093
373	ENSDARG00000015128	rpl27	ribosomal protein L27	1.63E-08	6.55E-13	-0.331678478	1	0.997
374	ENSDARG00000019778	rps6	ribosomal protein S6	1.95E-08	7.87E-13	-0.398128991	1	0.999
375	ENSDARG00000053457	rpl23	ribosomal protein L23	2.03E-08	8.19E-13	-0.30938628	1	0.999
376	ENSDARG00000062003	myo5b	myosin VB	2.14E-08	8.61E-13	0.280443424	0.361	0.093
377	ENSDARG00000086216	prr13	proline rich 13	2.19E-08	8.83E-13	0.543783633	0.885	0.481
378	ENSDARG00000092379	si:dkeyp-51b9.3	si:dkeyp-51b9.3	2.45E-08	9.85E-13	0.262096026	0.279	0.056
379	ENSDARG00000011405	rps9	ribosomal protein S9	2.47E-08	9.93E-13	-0.389770246	1	1
380	ENSDARG00000029500	rpl34	ribosomal protein L34	2.75E-08	1.11E-12	-0.350309483	1	0.998
381	ENSDARG00000073952	slc4a7	solute carrier family 4 member 7	4.24E-08	1.71E-12	0.385841964	0.426	0.135
382	ENSDARG00000018283	cyba	cytochrome b-245, alpha polypeptide	4.59E-08	1.85E-12	0.524345543	0.639	0.294
383	ENSDARG00000006283	waslb	WASP like actin nucleation promoting factor b	4.62E-08	1.86E-12	0.408045103	0.574	0.224
384	ENSDARG00000058690	cgnb	cingulin b	5.76E-08	2.32E-12	0.330440416	0.279	0.061
385	ENSDARG00000096661	si:ch211-286b5.5	si:ch211-286b5.5	6.38E-08	2.57E-12	0.667667685	0.787	0.452
386	ENSDARG00000096662	abcc3	ATP-binding cassette, sub-family C (CFTR/MRP), member 3	8.21E-08	3.31E-12	0.308294447	0.41	0.121
387	ENSDARG00000044153	ppp1cb	protein phosphatase 1, catalytic subunit, beta isozyme	8.28E-08	3.33E-12	0.546047768	0.836	0.495
388	ENSDARG00000059354	glmp	glycosylated lysosomal membrane protein	8.69E-08	3.50E-12	0.318595069	0.344	0.091
389	ENSDARG00000076729	myo9aa	myosin IXAa	9.13E-08	3.68E-12	0.2991308	0.361	0.096
390	ENSDARG00000006060	crybg1b	crystallin beta-gamma domain containing 1b	1.04E-07	4.18E-12	0.324080252	0.361	0.097
391	ENSDARG00000042876	abracl	ABRA C-terminal like	1.06E-07	4.26E-12	0.656526545	0.902	0.598
392	ENSDARG00000058105	rpl36a	ribosomal protein L36A	1.14E-07	4.59E-12	-0.277305323	1	0.999
393	ENSDARG00000035692	rps3a	ribosomal protein S3A	1.34E-07	5.38E-12	-0.364243051	1	1
394	ENSDARG00000098655	KIF1C	kinesin family member 1C	1.36E-07	5.47E-12	0.309276553	0.361	0.1
395	ENSDARG00000099380	rpl13	ribosomal protein L13	1.51E-07	6.09E-12	-0.329890835	1	0.997
396	ENSDARG00000086826	sult6b1	sulfotransferase family, cytosolic, 6b, member 1	1.73E-07	6.97E-12	0.475643102	0.738	0.338
397	ENSDARG00000036830	krt91	keratin 91	1.94E-07	7.81E-12	1.713295529	0.721	0.388
398	ENSDARG00000071203	sptssa	serine palmitoyltransferase, small subunit A	2.29E-07	9.21E-12	0.527563112	0.902	0.643
399	ENSDARG00000008383	arpc1a	actin related protein 2/3 complex, subunit 1A	2.52E-07	1.01E-11	0.556421236	0.885	0.609
400	ENSDARG00000033738	zgc:153867	zgc:153867	2.54E-07	1.02E-11	0.538160382	0.984	0.898
401	ENSDARG00000043453	rps5	ribosomal protein S5	2.67E-07	1.08E-11	-0.331209625	1	0.998
402	ENSDARG00000088030	rpl35a	ribosomal protein L35a	3.09E-07	1.25E-11	-0.266492893	1	0.996
403	ENSDARG00000031343	rab6bb	RAB6B, member RAS oncogene family b	3.16E-07	1.27E-11	0.280639091	0.295	0.069
404	ENSDARG00000014690	rps4x	ribosomal protein S4 X-linked	3.18E-07	1.28E-11	-0.364227612	1	0.999
405	ENSDARG00000032725	rps27a	ribosomal protein S27a	3.22E-07	1.30E-11	-0.270958815	1	1
406	ENSDARG00000013968	psap	prosaposin	3.26E-07	1.31E-11	0.419791095	0.869	0.621
407	ENSDARG00000015653	tnip1	TNFAIP3 interacting protein 1	3.57E-07	1.44E-11	0.626280564	0.721	0.382
408	ENSDARG00000071567	TSTD1	si:dkey-34l15.1 [Source:ZFIN;Acc:ZDB-GENE-081107-63]	3.62E-07	1.46E-11	0.458944921	0.525	0.203
409	ENSDARG00000015922	stk17al	serine/threonine kinase 17a like	3.63E-07	1.46E-11	0.292607607	0.328	0.085
410	ENSDARG00000100088	zmp:0000001114	zmp:0000001114	3.65E-07	1.47E-11	0.313163119	0.443	0.139
411	ENSDARG00000002909	tjp3	tight junction protein 3	4.01E-07	1.62E-11	0.458206653	0.59	0.249
412	ENSDARG00000039150	lgmn	legumain	4.34E-07	1.75E-11	0.800005569	0.574	0.243
413	ENSDARG00000090454	gnb1a	guanine nucleotide binding protein (G protein), beta polypeptide 1a	5.09E-07	2.05E-11	0.546735096	0.951	0.686
414	ENSDARG00000018898	zfand5a	zinc finger, AN1-type domain 5a	5.26E-07	2.12E-11	0.397343525	0.836	0.477
415	ENSDARG00000006413	rpl38	ribosomal protein L38	5.43E-07	2.19E-11	-0.324663289	0.984	0.992
416	ENSDARG00000004270	atl3	atlastin 3	6.14E-07	2.47E-11	0.3707359	0.59	0.245
417	ENSDARG00000012953	mob1bb	MOB kinase activator 1Bb	6.57E-07	2.64E-11	0.28592196	0.279	0.068
418	ENSDARG00000092553	slc25a5	solute carrier family 25 member 5	6.65E-07	2.68E-11	-0.342688977	1	0.999
419	ENSDARG00000092154	tex264a	testis expressed 264, ER-phagy receptor a	7.11E-07	2.86E-11	0.326407452	0.393	0.12
420	ENSDARG00000073876	ARF5 (1 of many)	zgc:110286 [Source:ZFIN;Acc:ZDB-GENE-050417-68]	7.26E-07	2.92E-11	0.276070552	0.492	0.164
421	ENSDARG00000061985	rbm47	RNA binding motif protein 47	7.50E-07	3.02E-11	0.324972	0.475	0.165
422	ENSDARG00000030824	esyt2a	extended synaptotagmin-like protein 2a	7.52E-07	3.03E-11	0.362316537	0.492	0.177
423	ENSDARG00000033364	mgst3b	microsomal glutathione S-transferase 3b	7.82E-07	3.15E-11	0.410173708	0.951	0.73
424	ENSDARG00000014085	atp6v1e1a	ATPase H+ transporting V1 subunit E1a	7.99E-07	3.22E-11	0.437882949	0.525	0.21
425	ENSDARG00000054818	rpl32	ribosomal protein L32	8.59E-07	3.46E-11	-0.276631532	1	0.998
426	ENSDARG00000045359	elocb	elongin C paralog b	8.59E-07	3.46E-11	0.48838436	0.885	0.597
427	ENSDARG00000034817	asah1b	N-acylsphingosine amidohydrolase (acid ceramidase) 1b	1.01E-06	4.08E-11	0.310241939	0.475	0.173
428	ENSDARG00000043130	notch2	notch receptor 2	1.04E-06	4.20E-11	0.278101989	0.459	0.152
429	ENSDARG00000017235	eif5a	eukaryotic translation initiation factor 5A	1.12E-06	4.52E-11	-0.463918992	0.951	0.961
430	ENSDARG00000052215	btr02	bloodthirsty-related gene family, member 2	1.29E-06	5.21E-11	0.274513259	0.328	0.09
431	ENSDARG00000056167	hspe1	heat shock 10 protein 1	1.40E-06	5.64E-11	-0.948234293	0.443	0.747
432	ENSDARG00000030463	tppp3	tubulin polymerization-promoting protein family member 3	1.45E-06	5.84E-11	0.310907051	0.164	0.026
433	ENSDARG00000098853	ehd1a	EH-domain containing 1a	1.57E-06	6.30E-11	0.656235459	0.656	0.352
434	ENSDARG00000015224	cd2ap	CD2-associated protein	1.63E-06	6.55E-11	0.306497856	0.459	0.162
435	ENSDARG00000026369	dbi	diazepam binding inhibitor (GABA receptor modulator, acyl-CoA binding protein)	1.76E-06	7.09E-11	-0.898387787	0.541	0.8
436	ENSDARG00000029150	hsp90ab1	heat shock protein 90, alpha (cytosolic), class B member 1	1.94E-06	7.82E-11	-0.418426995	0.984	0.998
437	ENSDARG00000060390	stk26	serine/threonine protein kinase 26	2.11E-06	8.48E-11	0.350905474	0.459	0.167
438	ENSDARG00000039034	marcksl1a	MARCKS-like 1a	2.17E-06	8.75E-11	-1.574227162	0.066	0.499
439	ENSDARG00000077291	rps2	ribosomal protein S2	2.49E-06	1.00E-10	-0.321186986	1	1
440	ENSDARG00000020252	btbd10b	BTB (POZ) domain containing 10b	2.63E-06	1.06E-10	0.490377984	0.689	0.373
441	ENSDARG00000054842	hsd17b14	hydroxysteroid (17-beta) dehydrogenase 14	2.74E-06	1.10E-10	0.255014948	0.361	0.105
442	ENSDARG00000043581	gadd45aa	growth arrest and DNA-damage-inducible, alpha, a	2.81E-06	1.13E-10	0.588715341	0.475	0.188
443	ENSDARG00000027154	tpd52l2a	tpd52 like 2a	2.87E-06	1.15E-10	0.288460533	0.492	0.18
444	ENSDARG00000036316	rpl39	ribosomal protein L39	2.88E-06	1.16E-10	-0.259177794	1	0.998
445	ENSDARG00000005791	rpl28	ribosomal protein L28	3.00E-06	1.21E-10	-0.297846086	1	0.998
446	ENSDARG00000069603	taok1a	TAO kinase 1a	3.24E-06	1.31E-10	0.290535261	0.361	0.108
447	ENSDARG00000018334	rpl35	ribosomal protein L35	3.48E-06	1.40E-10	-0.309249338	1	0.999
448	ENSDARG00000052705	pkp1b	plakophilin 1b	3.54E-06	1.43E-10	0.258414615	0.508	0.177
449	ENSDARG00000029356	mboat1	membrane bound O-acyltransferase domain containing 1	3.72E-06	1.50E-10	0.313050136	0.262	0.062
450	ENSDARG00000102317	rpl26	ribosomal protein L26	4.33E-06	1.74E-10	-0.304150225	0.984	0.945
451	ENSDARG00000101482	hk2	hexokinase 2	4.36E-06	1.75E-10	0.318731189	0.41	0.134
452	ENSDARG00000042566	rps7	ribosomal protein S7	4.66E-06	1.88E-10	-0.296674791	1	1
453	ENSDARG00000009939	micu2	mitochondrial calcium uptake 2	4.73E-06	1.90E-10	0.406840361	0.557	0.234
454	ENSDARG00000044125	txn	thioredoxin	4.92E-06	1.98E-10	0.455812187	0.984	0.777
455	ENSDARG00000052537	cptp	ceramide-1-phosphate transfer protein	5.08E-06	2.05E-10	0.413080705	0.426	0.154
456	ENSDARG00000014348	stk17b	serine/threonine kinase 17b (apoptosis-inducing)	5.49E-06	2.21E-10	0.302259629	0.41	0.135
457	ENSDARG00000007867	dazap2	DAZ associated protein 2	5.97E-06	2.40E-10	0.500817509	0.836	0.554
458	ENSDARG00000000861	scrib	scribble planar cell polarity protein	7.50E-06	3.02E-10	0.299851154	0.443	0.156
459	ENSDARG00000101406	rplp2	ribosomal protein, large P2	7.82E-06	3.15E-10	0.279085363	1	0.998
460	ENSDARG00000027611	cavin2a	caveolae associated protein 2a	8.28E-06	3.33E-10	0.279266892	0.361	0.106
461	ENSDARG00000104789	dele1	DAP3 binding cell death enhancer 1	9.64E-06	3.88E-10	0.327329978	0.459	0.175
462	ENSDARG00000095090	tspan37	tetraspanin 37	9.81E-06	3.95E-10	0.263193733	0.311	0.085
463	ENSDARG00000057556	rpl17	ribosomal protein L17	1.15E-05	4.63E-10	-0.316074951	1	0.997
464	ENSDARG00000057882	arpc3	actin related protein 2/3 complex, subunit 3	1.22E-05	4.92E-10	0.484082196	0.951	0.771
465	ENSDARG00000015343	pgd	phosphogluconate dehydrogenase	1.24E-05	5.00E-10	0.54270283	0.721	0.42
466	ENSDARG00000099104	rpl24	ribosomal protein L24	1.43E-05	5.75E-10	-0.280333916	1	0.999
467	ENSDARG00000015757	tmem50a	transmembrane protein 50A	1.85E-05	7.45E-10	0.410763134	0.689	0.361
468	ENSDARG00000021443	zfp36l1b	zinc finger protein 36, C3H type-like 1b	1.89E-05	7.60E-10	-0.921796023	0.18	0.591
469	ENSDARG00000056001	fryb	furry homolog b (Drosophila)	1.91E-05	7.67E-10	0.381195488	0.262	0.066
470	ENSDARG00000037071	rps26	ribosomal protein S26	1.94E-05	7.83E-10	-0.322971074	0.984	0.993
471	ENSDARG00000098191	si:dkey-16l2.20	si:dkey-16l2.20	2.10E-05	8.46E-10	0.352221234	0.656	0.291
472	ENSDARG00000029533	rpl18	ribosomal protein L18	2.12E-05	8.53E-10	-0.314716899	1	1
473	ENSDARG00000093549	selenop	selenoprotein P	2.25E-05	9.05E-10	-0.922644867	0.066	0.473
474	ENSDARG00000078113	atp5mea	ATP synthase membrane subunit ea	2.73E-05	1.10E-09	-0.576765406	0.295	0.668
475	ENSDARG00000039830	gng5	guanine nucleotide binding protein (G protein), gamma 5	3.00E-05	1.21E-09	0.513354637	0.918	0.765
476	ENSDARG00000063309	tjp2a	tight junction protein 2a (zona occludens 2)	3.26E-05	1.31E-09	0.304056061	0.443	0.164
477	ENSDARG00000013443	atp6v1ba	ATPase, H+ transporting, lysosomal, V1 subunit B, member a	3.90E-05	1.57E-09	0.476352484	0.623	0.337
478	ENSDARG00000057672	plpp5	phospholipid phosphatase 5	3.97E-05	1.60E-09	0.296128372	0.459	0.171
479	ENSDARG00000056600	papss2b	3'-phosphoadenosine 5'-phosphosulfate synthase 2b	4.32E-05	1.74E-09	0.307844852	0.393	0.138
480	ENSDARG00000015887	b2ml	beta-2-microglobulin, like	4.48E-05	1.80E-09	0.374289874	0.869	0.585
481	ENSDARG00000007320	rpl7	ribosomal protein L7	4.74E-05	1.91E-09	-0.322149504	1	0.999
482	ENSDARG00000039677	dsc2l	desmocollin 2 like	4.95E-05	1.99E-09	0.334688171	0.508	0.21
483	ENSDARG00000034240	capza1a	capping actin protein of muscle Z-line subunit alpha 1a	5.33E-05	2.14E-09	0.461451448	0.869	0.565
484	ENSDARG00000010516	rpl21	ribosomal protein L21	5.38E-05	2.17E-09	-0.26923379	1	0.998
485	ENSDARG00000006019	tktb	transketolase b	5.74E-05	2.31E-09	0.623970973	0.803	0.568
486	ENSDARG00000061634	aifm4	apoptosis inducing factor mitochondria associated 4	6.03E-05	2.43E-09	0.255317409	0.311	0.092
487	ENSDARG00000055064	prdx5	peroxiredoxin 5	6.62E-05	2.67E-09	0.605931805	0.754	0.529
488	ENSDARG00000009133	myo1eb	myosin IEb	7.19E-05	2.89E-09	0.252045054	0.328	0.101
489	ENSDARG00000101018	ptdss2	phosphatidylserine synthase 2	7.25E-05	2.92E-09	0.318968912	0.23	0.056
490	ENSDARG00000013307	rpl19	ribosomal protein L19	7.25E-05	2.92E-09	-0.301640319	1	1
491	ENSDARG00000069100	aldh9a1a.1	aldehyde dehydrogenase 9 family, member A1a, tandem duplicate 1	7.78E-05	3.13E-09	-0.874021767	0.361	0.663
492	ENSDARG00000031044	lipg	lipase, endothelial	9.25E-05	3.72E-09	0.457376341	0.344	0.111
493	ENSDARG00000058128	msna	moesin a	9.67E-05	3.89E-09	-1.255017617	0.115	0.485
494	ENSDARG00000051861	pkp3a	plakophilin 3a	0.0001073	4.32E-09	0.35413819	0.459	0.179
495	ENSDARG00000017489	ifi45	interferon alpha inducible protein 45	0.0001229	4.95E-09	0.512643183	0.639	0.323
496	ENSDARG00000051957	selenom	selenoprotein M	0.000127055	5.12E-09	0.339919398	0.557	0.23
497	ENSDARG00000016687	acadvl	acyl-CoA dehydrogenase very long chain	0.000130325	5.25E-09	0.37291606	0.721	0.407
498	ENSDARG00000007711	rab3il1	RAB3A interacting protein (rabin3)-like 1	0.000130885	5.27E-09	0.310854422	0.197	0.043
499	ENSDARG00000018404	krt18a.1	keratin 18a, tandem duplicate 1	0.000131082	5.28E-09	-1.468315118	0.623	0.793
500	ENSDARG00000012874	snap23.1	synaptosome associated protein 23.1	0.000132174	5.32E-09	0.497406574	0.623	0.331
501	ENSDARG00000079372	si:ch211-264f5.6	si:ch211-264f5.6	0.000141854	5.71E-09	0.270901724	0.344	0.106
502	ENSDARG00000007377	odc1	ornithine decarboxylase 1	0.00014325	5.77E-09	-0.723899924	0.23	0.601
503	ENSDARG00000010149	atp5fa1	ATP synthase F1 subunit alpha	0.000158276	6.37E-09	-0.612029746	0.836	0.883
504	ENSDARG00000031302	smap1	small ArfGAP 1	0.000165548	6.67E-09	0.34516476	0.541	0.245
505	ENSDARG00000011897	tsg101b	tumor susceptibility 101b	0.000179965	7.25E-09	0.321151268	0.574	0.263
506	ENSDARG00000013659	brox	BRO1 domain and CAAX motif containing	0.000189157	7.62E-09	0.357576319	0.393	0.146
507	ENSDARG00000043457	gapdh	glyceraldehyde-3-phosphate dehydrogenase	0.000209396	8.43E-09	-2.029502333	0.426	0.667
508	ENSDARG00000058225	arpc4l	actin related protein 2/3 complex, subunit 4, like	0.00022652	9.12E-09	0.450271449	0.852	0.605
509	ENSDARG00000004094	acsbg2	acyl-CoA synthetase bubblegum family member 2	0.000230865	9.30E-09	0.345800417	0.541	0.237
510	ENSDARG00000009779	mcl1a	MCL1 apoptosis regulator, BCL2 family member a	0.000243492	9.80E-09	0.454970231	0.984	0.866
511	ENSDARG00000042620	gstr	glutathione S-transferase rho	0.00024626	9.92E-09	-0.983514616	0.213	0.532
512	ENSDARG00000052438	actr2a	actin related protein 2a	0.00024709	9.95E-09	0.401629026	0.656	0.366
513	ENSDARG00000044093	rpl13a	ribosomal protein L13a	0.000260063	1.05E-08	-0.296181232	1	0.997
514	ENSDARG00000024546	pla2g4aa	phospholipase A2, group IVAa (cytosolic, calcium-dependent)	0.000261938	1.05E-08	0.297993094	0.361	0.122
515	ENSDARG00000036080	cd81a	CD81 molecule a	0.000266648	1.07E-08	-1.091984594	0.197	0.558
516	ENSDARG00000044852	wbp2nl	WBP2 N-terminal like	0.000276446	1.11E-08	0.47815194	0.754	0.509
517	ENSDARG00000039578	pa2g4a	proliferation-associated 2G4, a	0.000276844	1.11E-08	-0.510614756	0.131	0.502
518	ENSDARG00000055589	s100t	S100 calcium binding protein T	0.000285971	1.15E-08	0.72560401	0.131	0.021
519	ENSDARG00000025535	clint1a	clathrin interactor 1a	0.000326273	1.31E-08	0.470489855	0.607	0.354
520	ENSDARG00000100392	rps18	ribosomal protein S18	0.000335611	1.35E-08	-0.277158397	1	0.998
521	ENSDARG00000008363	mcl1b	MCL1 apoptosis regulator, BCL2 family member b	0.000340346	1.37E-08	0.426614387	0.902	0.701
522	ENSDARG00000037350	rpl9	ribosomal protein L9	0.00034146	1.37E-08	-0.260143244	1	0.998
523	ENSDARG00000004160	reep3b	receptor accessory protein 3b	0.000342959	1.38E-08	0.380193137	0.607	0.317
524	ENSDARG00000006691	rpl12	ribosomal protein L12	0.000349748	1.41E-08	-0.316555895	1	0.996
525	ENSDARG00000099281	si:dkey-112e7.2	si:dkey-112e7.2	0.000360919	1.45E-08	0.402507649	0.721	0.445
526	ENSDARG00000052429	syngr2a	synaptogyrin 2a	0.000377787	1.52E-08	0.33386302	0.541	0.247
527	ENSDARG00000088140	hsd17b7	hydroxysteroid (17-beta) dehydrogenase 7	0.000383628	1.54E-08	0.478529842	0.393	0.157
528	ENSDARG00000052082	gabarapb	GABA(A) receptor-associated protein b	0.000389561	1.57E-08	0.401090739	0.951	0.783
529	ENSDARG00000016143	xiap	X-linked inhibitor of apoptosis	0.000394114	1.59E-08	0.259419417	0.41	0.163
530	ENSDARG00000014867	rpl8	ribosomal protein L8	0.000402071	1.62E-08	-0.300470516	1	0.999
531	ENSDARG00000035652	sat1a.1	spermidine/spermine N1-acetyltransferase 1a, duplicate 1	0.000418992	1.69E-08	-0.689409291	0.885	0.895
532	ENSDARG00000022309	dspa	desmoplakin a	0.000440395	1.77E-08	0.382627449	0.721	0.408
533	ENSDARG00000011841	atp5l	ATP synthase, H+ transporting, mitochondrial F0 complex, subunit g	0.000505246	2.03E-08	-0.529014814	0.951	0.95
534	ENSDARG00000039455	tspan15	tetraspanin 15	0.000524341	2.11E-08	0.426592826	0.443	0.187
535	ENSDARG00000055504	si:ch211-212k18.7	si:ch211-212k18.7	0.000525733	2.12E-08	0.565036043	0.689	0.4
536	ENSDARG00000098802	map7d1a	MAP7 domain containing 1a	0.000531904	2.14E-08	0.342309623	0.426	0.172
537	ENSDARG00000008370	csnk1da	casein kinase 1, delta a	0.000538405	2.17E-08	0.390061677	0.508	0.25
538	ENSDARG00000015552	phactr4a	phosphatase and actin regulator 4a	0.000540123	2.17E-08	0.446947456	0.656	0.374
539	ENSDARG00000041400	ndufa3	NADH:ubiquinone oxidoreductase subunit A3	0.000572183	2.30E-08	-0.627839512	0.525	0.761
540	ENSDARG00000103034	CABZ01068499.1	cysteine-rich venom protein natrin-1-like [Source:NCBI gene;Acc:100536500]	0.000587233	2.36E-08	0.507168904	0.246	0.068
541	ENSDARG00000017658	gmppb	GDP-mannose pyrophosphorylase B	0.000587478	2.37E-08	0.428868868	0.557	0.288
542	ENSDARG00000019033	tmem59	transmembrane protein 59	0.000592868	2.39E-08	0.281647114	0.541	0.251
543	ENSDARG00000097478	qkia	QKI, KH domain containing, RNA binding a	0.000600809	2.42E-08	0.385598614	0.82	0.516
544	ENSDARG00000037943	cpt1cb	carnitine palmitoyltransferase 1Cb	0.000621589	2.50E-08	0.299389168	0.18	0.039
545	ENSDARG00000023498	gmppab	GDP-mannose pyrophosphorylase Ab	0.000634903	2.56E-08	0.255641313	0.344	0.12
546	ENSDARG00000062909	furina	furin (paired basic amino acid cleaving enzyme) a	0.000644616	2.60E-08	0.438097784	0.623	0.361
547	ENSDARG00000021374	cab39l1	calcium binding protein 39, like 1	0.00064872	2.61E-08	0.473077933	0.508	0.243
548	ENSDARG00000041811	rps25	ribosomal protein S25	0.00067088	2.70E-08	-0.258504507	1	0.997
549	ENSDARG00000023963	tpm4a	tropomyosin 4a	0.000687276	2.77E-08	-1.228054294	0.082	0.426
550	ENSDARG00000058358	krt8	keratin 8	0.000688733	2.77E-08	-0.861011386	0.852	0.923
551	ENSDARG00000005612	aph1b	APH1B gamma secretase subunit	0.000701948	2.83E-08	0.270566852	0.328	0.111
552	ENSDARG00000013222	slc35a3a	solute carrier family 35 member A3a	0.00080025	3.22E-08	0.338601276	0.295	0.097
553	ENSDARG00000020926	creb3l3l	cAMP responsive element binding protein 3-like 3 like	0.000915469	3.69E-08	0.377624011	0.639	0.333
554	ENSDARG00000039892	gnpnat1	glucosamine-phosphate N-acetyltransferase 1	0.001018546	4.10E-08	0.318514033	0.525	0.243
555	ENSDARG00000100252	capzb	capping actin protein of muscle Z-line subunit beta	0.001036198	4.17E-08	0.344036276	0.951	0.746
556	ENSDARG00000074301	cth	cystathionase (cystathionine gamma-lyase)	0.001044003	4.20E-08	0.483358081	0.574	0.315
557	ENSDARG00000101986	irf6	interferon regulatory factor 6	0.001076949	4.34E-08	0.553418415	0.672	0.41
558	ENSDARG00000087993	bada	BCL2 associated agonist of cell death a	0.001232022	4.96E-08	0.321601584	0.361	0.132
559	ENSDARG00000023220	selenot2	selenoprotein T, 2	0.0012828	5.17E-08	0.368904429	0.672	0.382
560	ENSDARG00000068214	ccni	cyclin I	0.001296701	5.22E-08	0.326786743	0.918	0.765
561	ENSDARG00000103203	vps28	VPS28 subunit of ESCRT-I	0.00135261	5.45E-08	0.313133656	0.787	0.459
562	ENSDARG00000036456	anxa4	annexin A4	0.001438407	5.79E-08	-1.511071519	0.148	0.488
563	ENSDARG00000044914	suclg2	succinate-CoA ligase, GDP-forming, beta subunit	0.001504745	6.06E-08	-0.693568072	0.049	0.386
564	ENSDARG00000003599	rpl3	ribosomal protein L3	0.001665473	6.71E-08	-0.333193842	1	0.999
565	ENSDARG00000038576	ube2d1b	ubiquitin-conjugating enzyme E2D 1b	0.001680566	6.77E-08	0.441609	0.82	0.663
566	ENSDARG00000053291	pnrc2	proline-rich nuclear receptor coactivator 2	0.001740105	7.01E-08	0.331754425	0.967	0.956
567	ENSDARG00000014329	npm1a	nucleophosmin 1a	0.001750397	7.05E-08	-0.927545088	0.623	0.803
568	ENSDARG00000092895	si:dkey-188i13.11	si:dkey-188i13.11	0.001800932	7.25E-08	-0.37189403	0.016	0.365
569	ENSDARG00000074166	birc6	baculoviral IAP repeat containing 6	0.002016332	8.12E-08	0.275657292	0.393	0.153
570	ENSDARG00000092798	ppib	peptidylprolyl isomerase B (cyclophilin B)	0.002057906	8.29E-08	-0.513924023	0.836	0.901
571	ENSDARG00000070844	gamt	guanidinoacetate N-methyltransferase	0.002058013	8.29E-08	-1.817151827	0.262	0.555
572	ENSDARG00000092873	zgc:193541	zgc:193541	0.002244844	9.04E-08	-0.585872589	0.852	0.905
573	ENSDARG00000054814	si:ch211-251p5.5	si:ch211-251p5.5 [Source:ZFIN;Acc:ZDB-GENE-030131-2635]	0.002553508	1.03E-07	0.357373207	0.475	0.217
574	ENSDARG00000041294	noxo1a	NADPH oxidase organizer 1a	0.002701986	1.09E-07	0.346664538	0.197	0.049
575	ENSDARG00000005754	ptprfb	protein tyrosine phosphatase receptor type Fb	0.00270862	1.09E-07	0.409904679	0.623	0.336
576	ENSDARG00000014763	arf2a	ADP-ribosylation factor 2a	0.002739913	1.10E-07	0.430550275	0.836	0.646
577	ENSDARG00000006316	rpl23a	ribosomal protein L23a	0.002806059	1.13E-07	-0.255418351	1	0.996
578	ENSDARG00000039887	c1qbp	complement component 1, q subcomponent binding protein	0.002809167	1.13E-07	-0.513165937	0.246	0.584
579	ENSDARG00000015050	calm2b	calmodulin 2b, (phosphorylase kinase, delta)	0.002839452	1.14E-07	-0.757742447	0.672	0.839
580	ENSDARG00000041505	itm2bb	integral membrane protein 2Bb	0.00288654	1.16E-07	0.410038469	0.738	0.49
581	ENSDARG00000015551	fth1a	ferritin, heavy polypeptide 1a	0.003099523	1.25E-07	-0.697163869	0.902	0.957
582	ENSDARG00000022983	ccdc28a	coiled-coil domain containing 28A	0.00331605	1.34E-07	0.33490048	0.459	0.204
583	ENSDARG00000043493	cltca	clathrin, heavy chain a (Hc)	0.003450418	1.39E-07	0.349289309	0.754	0.473
584	ENSDARG00000070083	atp5f1b	ATP synthase F1 subunit beta	0.003509651	1.41E-07	-0.558128662	0.951	0.943
585	ENSDARG00000037867	atp5mf	ATP synthase membrane subunit f	0.003625244	1.46E-07	-0.576715642	0.967	0.926
586	ENSDARG00000068434	h3f3b.1		0.003892203	1.57E-07	0.424542393	0.885	0.718
587	ENSDARG00000088439	gm2a	GM2 ganglioside activator	0.004077754	1.64E-07	0.306071333	0.328	0.116
588	ENSDARG00000025858	zgc:56525	zgc:56525	0.004135683	1.67E-07	0.261153476	0.508	0.236
589	ENSDARG00000022767	apobb.1	apolipoprotein Bb, tandem duplicate 1	0.004138622	1.67E-07	-1.6421819	0.033	0.36
590	ENSDARG00000044923	ube2w	ubiquitin-conjugating enzyme E2W (putative)	0.004368151	1.76E-07	0.291247981	0.377	0.153
591	ENSDARG00000074848	smim7	small integral membrane protein 7	0.004690766	1.89E-07	0.282507904	0.475	0.225
592	ENSDARG00000042874	phlda2	pleckstrin homology-like domain, family A, member 2	0.004718778	1.90E-07	0.428227757	0.902	0.612
593	ENSDARG00000042428	gstt1a	glutathione S-transferase theta 1a	0.004945879	1.99E-07	-0.913647599	0.066	0.384
594	ENSDARG00000037654	pmm2	phosphomannomutase 2	0.004981143	2.01E-07	0.347345982	0.475	0.222
595	ENSDARG00000028336	dhdhl	dihydrodiol dehydrogenase (dimeric), like	0.005067303	2.04E-07	-0.530806356	0.049	0.382
596	ENSDARG00000021372	tob1b	transducer of ERBB2, 1b	0.00539146	2.17E-07	0.415966518	0.803	0.557
597	ENSDARG00000099329	h2afy	H2A histone family, member Y [Source:ZFIN;Acc:ZDB-GENE-060421-4796]	0.005400749	2.17E-07	0.284737396	0.295	0.103
598	ENSDARG00000070682	sdf4	stromal cell derived factor 4	0.005440272	2.19E-07	0.356711926	0.541	0.279
599	ENSDARG00000099154	CABZ01032488.1	wu:fb14d09 [Source:NCBI gene;Acc:100536795]	0.005506403	2.22E-07	-0.434806625	0.033	0.355
600	ENSDARG00000009901	slc38a5a	solute carrier family 38 member 5a	0.005566089	2.24E-07	0.278397209	0.311	0.108
601	ENSDARG00000053858	crip1	cysteine-rich protein 1	0.005652611	2.28E-07	-1.369703505	0.197	0.51
602	ENSDARG00000086332	bri3	brain protein I3	0.005774616	2.33E-07	0.346730974	0.656	0.372
603	ENSDARG00000001804	zgc:112148	zgc:112148	0.005882899	2.37E-07	0.344380998	0.443	0.21
604	ENSDARG00000052712	suclg1	succinate-CoA ligase, alpha subunit	0.007303544	2.94E-07	-0.747706419	0.393	0.642
605	ENSDARG00000039872	lamtor2	late endosomal/lysosomal adaptor, MAPK and MTOR activator 2	0.00736062	2.96E-07	0.352448453	0.557	0.301
606	ENSDARG00000019404	atp5f1d	ATP synthase F1 subunit delta	0.007453485	3.00E-07	-0.559253445	0.754	0.838
607	ENSDARG00000087657	ccdc57	coiled-coil domain containing 57	0.00785445	3.16E-07	0.687472906	0.295	0.107
608	ENSDARG00000028106	glrx	glutaredoxin (thioltransferase)	0.008217043	3.31E-07	0.327338181	0.787	0.569
609	ENSDARG00000099079	aclya	ATP citrate lyase a	0.008350591	3.36E-07	0.443419726	0.426	0.195
610	ENSDARG00000003193	rassf7b	Ras association domain family member 7b	0.00843989	3.40E-07	0.319800267	0.377	0.158
611	ENSDARG00000051783	rplp0	ribosomal protein, large, P0	0.009802434	3.95E-07	-0.251417683	1	0.999
612	ENSDARG00000031683	fosab	v-fos FBJ murine osteosarcoma viral oncogene homolog Ab	0.010281112	4.14E-07	-0.493060984	0.443	0.74
613	ENSDARG00000012682	pfn2l	profilin 2 like	0.01028741	4.14E-07	-0.580519452	0.426	0.708
614	ENSDARG00000003795	idh2	isocitrate dehydrogenase (NADP(+)) 2	0.010669722	4.30E-07	-0.681806528	0.328	0.583
615	ENSDARG00000100844	cldn15lb	claudin 15-like b	0.0109296	4.40E-07	-1.182803896	0.066	0.372
616	ENSDARG00000026865	fam107b	family with sequence similarity 107 member B	0.011081297	4.46E-07	-0.564982542	0.033	0.346
617	ENSDARG00000003952	pfn2	profilin 2	0.011228512	4.52E-07	0.31231627	0.984	0.878
618	ENSDARG00000009484	arf1	ADP-ribosylation factor 1	0.011318514	4.56E-07	0.401893832	0.77	0.527
619	ENSDARG00000031427	calm2a	calmodulin 2a (phosphorylase kinase, delta)	0.011722378	4.72E-07	-0.600319351	0.246	0.56
620	ENSDARG00000021059	alas1	aminolevulinate, delta-, synthase 1	0.012242422	4.93E-07	0.563171574	0.836	0.662
621	ENSDARG00000099499	ndufa4l	NADH:ubiquinone oxidoreductase subunit A4, like	0.01238994	4.99E-07	-0.45135397	0.951	0.937
622	ENSDARG00000042533	gstm.1	glutathione S-transferase mu, tandem duplicate 1	0.012895569	5.19E-07	-0.485553738	0.066	0.371
623	ENSDARG00000078619	pnp5a	purine nucleoside phosphorylase 5a	0.013606154	5.48E-07	-0.733096066	0.131	0.431
624	ENSDARG00000045776	cnbpa	CCHC-type zinc finger, nucleic acid binding protein a	0.01454981	5.86E-07	-0.604391714	0.574	0.754
625	ENSDARG00000103576	EPHB3	EPH receptor B3	0.014653699	5.90E-07	0.262825053	0.262	0.087
626	ENSDARG00000104353	nop58	NOP58 ribonucleoprotein homolog (yeast)	0.015076509	6.07E-07	-0.579047613	0.164	0.477
627	ENSDARG00000103824	hint1	histidine triad nucleotide binding protein 1	0.015409066	6.20E-07	-0.477452457	0.246	0.544
628	ENSDARG00000044601	rtn4a	reticulon 4a	0.015762425	6.35E-07	-0.581276752	0.557	0.713
629	ENSDARG00000003866	tm9sf2	transmembrane 9 superfamily member 2	0.016067477	6.47E-07	0.360244143	0.607	0.364
630	ENSDARG00000030957	yipf4	Yip1 domain family, member 4	0.016295621	6.56E-07	0.340238524	0.639	0.395
631	ENSDARG00000058328	lsm7	LSM7 homolog, U6 small nuclear RNA and mRNA degradation associated	0.016639467	6.70E-07	0.375584359	0.787	0.557
632	ENSDARG00000056803	ap1s1	adaptor related protein complex 1 subunit sigma 1	0.016706076	6.73E-07	0.335788954	0.623	0.376
633	ENSDARG00000008200	ugp2b	UDP-glucose pyrophosphorylase 2b	0.01713306	6.90E-07	0.312875979	0.443	0.207
634	ENSDARG00000013976	anxa13	annexin A13	0.017205038	6.93E-07	-0.725637168	0.033	0.332
635	ENSDARG00000013430	bhmt	betaine-homocysteine methyltransferase	0.017436534	7.02E-07	-1.514090631	0.082	0.385
636	ENSDARG00000019976	idi1	isopentenyl-diphosphate delta isomerase 1	0.01752456	7.06E-07	0.630194317	0.508	0.261
637	ENSDARG00000003517	impa1	inositol monophosphatase 1	0.017789377	7.16E-07	0.271777339	0.459	0.208
638	ENSDARG00000056119	eef1g	eukaryotic translation elongation factor 1 gamma	0.018721816	7.54E-07	-0.339552583	1	0.992
639	ENSDARG00000074967	zgc:162698	zgc:162698	0.01988603	8.01E-07	0.250880528	0.426	0.185
640	ENSDARG00000039142	arpc5a	actin related protein 2/3 complex, subunit 5A	0.020264109	8.16E-07	0.37957349	0.689	0.43
641	ENSDARG00000036074	cebpa	CCAAT enhancer binding protein alpha	0.021803731	8.78E-07	0.463986885	0.607	0.342
642	ENSDARG00000018146	gpx1a	glutathione peroxidase 1a	0.021942618	8.84E-07	-0.666563785	0.131	0.431
643	ENSDARG00000043795	arhgdia	Rho GDP dissociation inhibitor (GDI) alpha	0.023155403	9.32E-07	0.345998742	0.918	0.719
644	ENSDARG00000011418	sigmar1	sigma non-opioid intracellular receptor 1	0.023259632	9.37E-07	0.547160738	0.607	0.405
645	ENSDARG00000025693	tmem9b	TMEM9 domain family, member B	0.024257219	9.77E-07	0.264068385	0.426	0.192
646	ENSDARG00000063912	mt-co3		0.02479809	9.99E-07	0.355653358	1	0.997
647	ENSDARG00000007347	degs1	delta(4)-desaturase, sphingolipid 1	0.02609538	1.05E-06	-0.391631922	0.016	0.307
648	ENSDARG00000057456	ppp3ccb	protein phosphatase 3, catalytic subunit, gamma isozyme, b	0.028398722	1.14E-06	0.285167821	0.574	0.308
649	ENSDARG00000007693	nfkbiab	nuclear factor of kappa light polypeptide gene enhancer in B-cells inhibitor, alpha b	0.028644262	1.15E-06	0.722721793	0.77	0.538
650	ENSDARG00000034718	tfpia	tissue factor pathway inhibitor a	0.03006279	1.21E-06	-0.574899499	0.066	0.358
651	ENSDARG00000101324	apoa1b	apolipoprotein A-Ib	0.030113511	1.21E-06	-3.265215989	0.672	0.855
652	ENSDARG00000101794	rpl26	ribosomal protein L26	0.030163796	1.21E-06	0.350141677	0.77	0.542
653	ENSDARG00000101199	rbp4	retinol binding protein 4, plasma	0.03243563	1.31E-06	-1.893401778	0.295	0.553
654	ENSDARG00000056379	si:ch73-86n18.1	si:ch73-86n18.1	0.032929186	1.33E-06	-0.515365675	0.016	0.305
655	ENSDARG00000095897	atp5f1e	ATP synthase F1 subunit epsilon	0.03378561	1.36E-06	-0.547446851	0.967	0.952
656	ENSDARG00000101680	arl1	ADP-ribosylation factor-like 1	0.035028195	1.41E-06	0.40251466	0.639	0.417
657	ENSDARG00000027984	gstz1	glutathione S-transferase zeta 1	0.036351722	1.46E-06	-0.523680418	0.049	0.337
658	ENSDARG00000020364	fbp1b	fructose-1,6-bisphosphatase 1b	0.03800428	1.53E-06	-1.004665895	0.049	0.336
659	ENSDARG00000068940	atp5meb	ATP synthase membrane subunit eb	0.038623982	1.56E-06	-0.521672384	0.852	0.88
660	ENSDARG00000038025	cbx7a	chromobox homolog 7a	0.039189535	1.58E-06	-0.974048078	0.164	0.442
661	ENSDARG00000023323	ywhaqb	tyrosine 3-monooxygenase/tryptophan 5-monooxygenase activation protein, theta polypeptide b	0.042074543	1.69E-06	0.362920536	0.902	0.785
662	ENSDARG00000012388	cox4i1l	cytochrome c oxidase subunit 4I1, like	0.042264979	1.70E-06	0.409636701	0.443	0.211
663	ENSDARG00000090912	npc2	Niemann-Pick disease, type C2	0.044874553	1.81E-06	0.421088294	0.885	0.745
664	ENSDARG00000056964	ilk	integrin-linked kinase	0.046890976	1.89E-06	-0.383022228	0.033	0.321
665	ENSDARG00000030949	srprb	SRP receptor subunit beta	0.048386822	1.95E-06	-0.408324649	0.115	0.42
666	ENSDARG00000002663	optn	optineurin	0.049490145	1.99E-06	0.356540102	0.459	0.227
667	ENSDARG00000034600	tmem165	transmembrane protein 165	0.049756746	2.00E-06	0.318632805	0.689	0.438
668	ENSDARG00000042905	rpl10a	ribosomal protein L10a	0.050278658	2.02E-06	-0.262894432	1	0.998
669	ENSDARG00000029476	ldlra	low density lipoprotein receptor a	0.054736027	2.20E-06	0.293274854	0.41	0.185
670	ENSDARG00000100170	pam	peptidylglycine alpha-amidating monooxygenase	0.055030626	2.22E-06	-0.338793263	0	0.276
671	ENSDARG00000094041	krt17	keratin 17	0.057538733	2.32E-06	-0.580253477	0.377	0.148
672	ENSDARG00000098724	rgrb	retinal G protein coupled receptor b	0.060520447	2.44E-06	-0.358782187	0	0.275
673	ENSDARG00000099766	myl12.1	myosin, light chain 12, genome duplicate 1	0.062818293	2.53E-06	0.301065088	0.984	0.932
674	ENSDARG00000095904	prpf31	PRP31 pre-mRNA processing factor 31 homolog (yeast)	0.063411321	2.55E-06	0.250665147	0.393	0.166
675	ENSDARG00000098114	ctsa	cathepsin A	0.064070569	2.58E-06	0.287616218	0.459	0.22
676	ENSDARG00000101074	glud1b	glutamate dehydrogenase 1b	0.066749982	2.69E-06	-1.21487535	0.377	0.585
677	ENSDARG00000026712	rab5c	RAB5C, member RAS oncogene family	0.067223904	2.71E-06	0.392378249	0.738	0.536
678	ENSDARG00000021149	cbr1l	carbonyl reductase 1-like	0.069537253	2.80E-06	0.265361529	0.607	0.326
679	ENSDARG00000093945	vma21	vacuolar ATPase assembly factor VMA21	0.071239124	2.87E-06	0.355202075	0.639	0.421
680	ENSDARG00000045399	cct5	chaperonin containing TCP1, subunit 5 (epsilon)	0.071343213	2.87E-06	-0.526008274	0.574	0.78
681	ENSDARG00000031981	pcbd1	pterin-4 alpha-carbinolamine dehydratase/dimerization cofactor of hepatocyte nuclear factor 1 alpha	0.071353408	2.87E-06	-0.618495383	0.033	0.309
682	ENSDARG00000035715	marcksl1b	MARCKS-like 1b	0.071857089	2.89E-06	-1.081099072	0.082	0.364
683	ENSDARG00000018461	zgc:56095	zgc:56095	0.073133051	2.94E-06	-0.297692883	0	0.271
684	ENSDARG00000008030	myl9b	myosin, light chain 9b, regulatory	0.080050985	3.22E-06	-0.885315003	0.066	0.347
685	ENSDARG00000056008	atp5mc1	ATP synthase membrane subunit c locus 1	0.087189187	3.51E-06	-0.649534264	0.721	0.835
686	ENSDARG00000042010	pklr	pyruvate kinase L/R	0.087797468	3.54E-06	-1.046239922	0.131	0.397
687	ENSDARG00000076532	si:ch211-222l21.1	si:ch211-222l21.1	0.088661177	3.57E-06	-1.070087127	0.541	0.721
688	ENSDARG00000015955	cldnc	claudin c	0.091813263	3.70E-06	-1.228306223	0.098	0.385
689	ENSDARG00000016484	dkc1	dyskeratosis congenita 1, dyskerin	0.096261741	3.88E-06	-0.459057333	0.082	0.365
690	ENSDARG00000008494	myl6	myosin, light chain 6, alkali, smooth muscle and non-muscle	0.098124119	3.95E-06	-1.109248811	0.049	0.322
691	ENSDARG00000056795	serpine1	serpin peptidase inhibitor, clade E (nexin, plasminogen activator inhibitor type 1), member 1	0.098581006	3.97E-06	-1.095461458	0.082	0.363
692	ENSDARG00000025566	slc25a3b	solute carrier family 25 member 3b	0.100930718	4.06E-06	-0.371959696	0.918	0.943
693	ENSDARG00000090063	fa2h	fatty acid 2-hydroxylase	0.105563876	4.25E-06	0.302852921	0.525	0.278
694	ENSDARG00000077777	tmsb4x	thymosin beta 4 X-linked	0.106197325	4.28E-06	-1.083043928	0.951	0.976
695	ENSDARG00000046098	ebp	EBP cholestenol delta-isomerase	0.10952686	4.41E-06	0.958569005	0.443	0.228
696	ENSDARG00000045888	acat1	acetyl-CoA acetyltransferase 1	0.10959053	4.41E-06	-0.538127841	0.016	0.286
697	ENSDARG00000093313	ubb	ubiquitin B	0.111611175	4.49E-06	0.363974665	0.869	0.658
698	ENSDARG00000077004	aldh1l1	aldehyde dehydrogenase 1 family, member L1	0.133090931	5.36E-06	-0.565104015	0.016	0.28
699	ENSDARG00000011934	gyg1a	glycogenin 1a	0.134079464	5.40E-06	-0.292616465	0.066	0.345
700	ENSDARG00000018426	aldh7a1	aldehyde dehydrogenase 7 family, member A1	0.134706543	5.42E-06	-0.459945748	0.115	0.397
701	ENSDARG00000077549	aifm2	apoptosis inducing factor mitochondria associated 2	0.147252027	5.93E-06	0.335228204	0.41	0.195
702	ENSDARG00000092170	apoc1	apolipoprotein C-I	0.147798959	5.95E-06	-2.184884983	0.098	0.371
703	ENSDARG00000022438	cox6a1	cytochrome c oxidase subunit 6A1	0.154444344	6.22E-06	-0.57928456	0.918	0.927
704	ENSDARG00000040747	tm4sf4	transmembrane 4 L six family member 4	0.157303068	6.33E-06	-1.842549368	0.23	0.471
705	ENSDARG00000011553	atp5pb	ATP synthase peripheral stalk-membrane subunit b	0.16277414	6.55E-06	-0.402836395	0.754	0.878
706	ENSDARG00000071065	g6pd	glucose-6-phosphate dehydrogenase	0.166329207	6.70E-06	0.267495691	0.344	0.148
707	ENSDARG00000020953	dnajb6b	DnaJ heat shock protein family (Hsp40) member B6b	0.168301096	6.78E-06	0.293421372	0.393	0.179
708	ENSDARG00000014313	atp5pf	ATP synthase peripheral stalk subunit F6	0.172293833	6.94E-06	-0.469172762	0.918	0.908
709	ENSDARG00000103785	sult2st2	sulfotransferase family 2, cytosolic sulfotransferase 2	0.172986401	6.97E-06	-0.610476588	0.033	0.294
710	ENSDARG00000069422	nhp2	NHP2 ribonucleoprotein homolog (yeast)	0.174323444	7.02E-06	-0.434371161	0.115	0.391
711	ENSDARG00000015866	apoa2	apolipoprotein A-II	0.175032887	7.05E-06	-3.30580217	0.836	0.944
712	ENSDARG00000040190	qdpra	quinoid dihydropteridine reductase a	0.1816242	7.31E-06	-0.537226716	0.033	0.292
713	ENSDARG00000015862	rpl5b	ribosomal protein L5b	0.1858719	7.48E-06	-0.284546338	1	0.989
714	ENSDARG00000035598	coro1ca	coronin, actin binding protein, 1Ca	0.193491352	7.79E-06	0.321063393	0.607	0.389
715	ENSDARG00000019236	gsr	glutathione reductase	0.204228114	8.22E-06	0.335881611	0.393	0.189
716	ENSDARG00000036036	mdka	midkine a	0.20472099	8.24E-06	-1.500713278	0.098	0.361
717	ENSDARG00000102887	abhd4	abhydrolase domain containing 4	0.206435609	8.31E-06	0.325456455	0.541	0.313
718	ENSDARG00000096849	si:dkey-16p21.8	si:dkey-16p21.8	0.210524222	8.48E-06	-0.773239653	0.148	0.411
719	ENSDARG00000051940	ugt2a1	UDP glucuronosyltransferase 2 family, polypeptide A1	0.210995797	8.50E-06	-0.296713673	0	0.251
720	ENSDARG00000037870	actb2	actin, beta 2	0.222778082	8.97E-06	0.347618689	1	0.997
721	ENSDARG00000026908	tmed2	transmembrane p24 trafficking protein 2	0.22868317	9.21E-06	0.386900469	0.852	0.767
722	ENSDARG00000062788	irg1l	immunoresponsive gene 1, like	0.229866759	9.26E-06	1.098634396	0.164	0.046
723	ENSDARG00000104721	si:dkey-203a12.9	si:dkey-203a12.9	0.231258993	9.31E-06	1.566481092	0.262	0.1
724	ENSDARG00000055912	nipa2	NIPA magnesium transporter 2	0.235310565	9.48E-06	0.289043427	0.59	0.368
725	ENSDARG00000020944	ezra	ezrin a	0.236598076	9.53E-06	-0.611672407	0.066	0.328
726	ENSDARG00000015310	pitpnbl	phosphatidylinositol transfer protein, beta, like	0.238514585	9.60E-06	-0.27139323	0.016	0.276
727	ENSDARG00000053217	cox7a2a	cytochrome c oxidase subunit 7A2a	0.245926842	9.90E-06	-0.466913977	0.885	0.893
728	ENSDARG00000099371	cygb1	cytoglobin 1	0.250219962	1.01E-05	-0.801560186	0.033	0.293
729	ENSDARG00000095459	si:ch211-191j22.3	si:ch211-191j22.3	0.251387902	1.01E-05	0.285188777	0.639	0.397
730	ENSDARG00000035810	rgcc	regulator of cell cycle	0.257942433	1.04E-05	-0.744168154	0.115	0.371
731	ENSDARG00000068478	gpx4a	glutathione peroxidase 4a	0.269042133	1.08E-05	-1.81069557	0.279	0.502
732	ENSDARG00000036299	nucb2a	nucleobindin 2a	0.271404865	1.09E-05	-0.304675256	0.033	0.289
733	ENSDARG00000023299	snu13b	SNU13 homolog, small nuclear ribonucleoprotein b (U4/U6.U5)	0.279412799	1.13E-05	-0.612277367	0.344	0.592
734	ENSDARG00000015978	COX5B	zgc:86599 [Source:ZFIN;Acc:ZDB-GENE-040625-180]	0.318370467	1.28E-05	-0.536309234	0.967	0.94
735	ENSDARG00000105223	pmp22a	peripheral myelin protein 22a	0.327213367	1.32E-05	-0.678720523	0.016	0.263
736	ENSDARG00000096739	si:dkey-219e21.2	si:dkey-219e21.2	0.351296814	1.41E-05	-0.488382598	0.016	0.265
737	ENSDARG00000012513	sdcbp2	syndecan binding protein (syntenin) 2	0.358787615	1.44E-05	0.281379002	0.918	0.772
738	ENSDARG00000013522	pck1	phosphoenolpyruvate carboxykinase 1 (soluble)	0.359998571	1.45E-05	-1.319728134	0.098	0.346
739	ENSDARG00000043257	ckbb	creatine kinase, brain b	0.378399445	1.52E-05	-0.875654071	0.066	0.317
740	ENSDARG00000100366	si:dkey-102m7.3	si:dkey-102m7.3	0.402408757	1.62E-05	-0.389983655	0.082	0.344
741	ENSDARG00000019260	dhrs9	dehydrogenase/reductase (SDR family) member 9	0.404309465	1.63E-05	-0.408188987	0.016	0.262
742	ENSDARG00000003584	pla2g7	phospholipase A2, group VII (platelet-activating factor acetylhydrolase, plasma)	0.417598508	1.68E-05	0.344679332	0.443	0.23
743	ENSDARG00000015662	pla2g12b	phospholipase A2, group XIIB	0.427262846	1.72E-05	-0.524949061	0.016	0.257
744	ENSDARG00000021225	prkci	protein kinase C, iota	0.429575016	1.73E-05	0.305710703	0.41	0.198
745	ENSDARG00000080020	il13ra1	interleukin 13 receptor, alpha 1	0.435920631	1.76E-05	-0.332172303	0.049	0.307
746	ENSDARG00000031495	seta	SET nuclear proto-oncogene a	0.438901982	1.77E-05	-0.539647081	0.328	0.588
747	ENSDARG00000006553	rras	RAS related	0.438994548	1.77E-05	-0.345737126	0.066	0.322
748	ENSDARG00000092546	pdap1a	pdgfa associated protein 1a	0.449996849	1.81E-05	-0.373456325	0.344	0.608
749	ENSDARG00000031100	ivns1abpa	influenza virus NS1A binding protein a	0.451654477	1.82E-05	-0.319547104	0.016	0.266
750	ENSDARG00000039576	fstl1b	follistatin-like 1b	0.459190593	1.85E-05	-0.718363624	0.082	0.331
751	ENSDARG00000038153	lgals2b	lectin, galactoside-binding, soluble, 2b	0.496318789	2.00E-05	-2.716513209	0.902	0.866
752	ENSDARG00000035557	gabarapa	GABA(A) receptor-associated protein a	0.501870603	2.02E-05	0.299180585	0.705	0.57
753	ENSDARG00000094833	coa5	cytochrome C oxidase assembly factor 5	0.510026272	2.05E-05	0.292077928	0.541	0.314
754	ENSDARG00000041078	chka	choline kinase alpha	0.511008518	2.06E-05	-0.288890432	0.016	0.259
755	ENSDARG00000015422	ppil1	peptidylprolyl isomerase (cyclophilin)-like 1	0.51238647	2.06E-05	0.267666554	0.492	0.257
756	ENSDARG00000087188	nfil3-6	nuclear factor, interleukin 3 regulated, member 6	0.516409827	2.08E-05	-0.565015491	0.098	0.347
757	ENSDARG00000054588	cox6a2	cytochrome c oxidase subunit 6A2	0.530750086	2.14E-05	-0.375767867	0	0.233
758	ENSDARG00000032619	tob1a	transducer of ERBB2, 1a	0.542548246	2.18E-05	-0.465570427	0.197	0.468
759	ENSDARG00000035909	mfsd2ab	major facilitator superfamily domain containing 2ab	0.580770899	2.34E-05	0.369670801	0.393	0.198
760	ENSDARG00000005185	cpn1	carboxypeptidase N, polypeptide 1	0.609204418	2.45E-05	-0.523939585	0.033	0.278
761	ENSDARG00000077138	zgc:195173	zgc:195173	0.625036827	2.52E-05	-0.399941493	0	0.23
762	ENSDARG00000070824	ndufb5	NADH:ubiquinone oxidoreductase subunit B5	0.628074235	2.53E-05	-0.312889977	0.41	0.626
763	ENSDARG00000024540	tspan36	tetraspanin 36	0.636252939	2.56E-05	0.402421198	0.754	0.597
764	ENSDARG00000031819	eif4ebp2	eukaryotic translation initiation factor 4E binding protein 2	0.647156038	2.61E-05	0.320503849	0.836	0.728
765	ENSDARG00000018459	msrb2	methionine sulfoxide reductase B2	0.657168971	2.65E-05	-0.337855941	0	0.229
766	ENSDARG00000018961	gtpbp4	GTP binding protein 4	0.675107277	2.72E-05	-0.443712889	0.41	0.665
767	ENSDARG00000022315	atp6v1g1	ATPase H+ transporting V1 subunit G1	0.729769406	2.94E-05	0.257732877	0.705	0.568
768	ENSDARG00000002745	tdh	L-threonine dehydrogenase	0.735756979	2.96E-05	0.275492315	0.672	0.456
769	ENSDARG00000044281	erbin	erbb2 interacting protein	0.736289239	2.96E-05	0.293269889	0.41	0.223
770	ENSDARG00000089361	wu:fb59d01	wu:fb59d01	0.758649793	3.05E-05	-1.0939388	0.066	0.303
771	ENSDARG00000014031	abcc2	ATP-binding cassette, sub-family C (CFTR/MRP), member 2	0.764971667	3.08E-05	-0.398416345	0.016	0.248
772	ENSDARG00000044345	cyfip1	cytoplasmic FMR1 interacting protein 1	0.777644438	3.13E-05	0.283543402	0.475	0.273
773	ENSDARG00000040298	apoa4b.1	apolipoprotein A-IV b, tandem duplicate 1	0.810685457	3.26E-05	-2.137471652	0.295	0.489
774	ENSDARG00000014361	tmbim4	transmembrane BAX inhibitor motif containing 4	0.82066128	3.30E-05	0.33289122	0.574	0.396
775	ENSDARG00000101160	apoa4a	apolipoprotein A-IV a	0.822256487	3.31E-05	-1.52729475	0.131	0.37
776	ENSDARG00000035571	abhd17b	abhydrolase domain containing 17B	0.866519682	3.49E-05	0.27827101	0.344	0.154
777	ENSDARG00000090444	ponzr1	plac8 onzin related protein 1	0.875273058	3.52E-05	-0.695304806	0	0.223
778	ENSDARG00000074057	calm3b	calmodulin 3b (phosphorylase kinase, delta)	0.906918045	3.65E-05	0.286066159	0.967	0.821
779	ENSDARG00000057698	ctsd	cathepsin D	0.927476726	3.73E-05	0.465539394	0.738	0.532
780	ENSDARG00000013475	cct4	chaperonin containing TCP1, subunit 4 (delta)	0.937204212	3.77E-05	-0.409085974	0.656	0.795
781	ENSDARG00000103226	dhcr7	7-dehydrocholesterol reductase	0.949743918	3.82E-05	0.36590347	0.344	0.169
782	ENSDARG00000008568	slc25a24	solute carrier family 25 member 24	0.96730845	3.90E-05	0.311204882	0.311	0.135
783	ENSDARG00000030087	nfkbib	nuclear factor of kappa light polypeptide gene enhancer in B-cells inhibitor, beta	0.984051283	3.96E-05	0.300673646	0.426	0.223
784	ENSDARG00000017794	sdr16c5b	short chain dehydrogenase/reductase family 16C, member 5b	0.984433828	3.96E-05	-0.313980365	0.033	0.263
785	ENSDARG00000019353	sparc	secreted protein, acidic, cysteine-rich (osteonectin)	0.999901317	4.03E-05	-1.369323935	0.213	0.447
786	ENSDARG00000093124	scpp8	secretory calcium-binding phosphoprotein 8	1	0.01575577	0.975536785	0.213	0.115
787	ENSDARG00000005913	tgm1l3	transglutaminase 1 like 3	1	0.000666518	0.736918639	0.328	0.181
788	ENSDARG00000040890	fdps	farnesyl diphosphate synthase (farnesyl pyrophosphate synthetase, dimethylallyltranstransferase, geranyltranstransferase)	1	0.012200485	0.681563388	0.426	0.298
789	ENSDARG00000079497	tcima	transcriptional and immune response regulator a	1	0.000262412	0.675890216	0.672	0.507
790	ENSDARG00000073820	zgc:174917	zgc:174917	1	9.00E-05	0.628099196	0.213	0.078
791	ENSDARG00000055876	msmo1	methylsterol monooxygenase 1	1	0.000905671	0.602288419	0.541	0.37
792	ENSDARG00000097503	si:ch73-288o11.5	si:ch73-288o11.5	1	0.000115691	0.565754947	0.18	0.061
793	ENSDARG00000070426	chac1	ChaC, cation transport regulator homolog 1 (E. coli)	1	0.002146921	0.556235958	0.738	0.647
794	ENSDARG00000042641	cyp51	cytochrome P450, family 51	1	4.89E-05	0.519566172	0.475	0.265
795	ENSDARG00000007127	acat2	acetyl-CoA acetyltransferase 2	1	0.000302805	0.48795746	0.311	0.164
796	ENSDARG00000036107	txnipa	thioredoxin interacting protein a	1	0.001562002	0.478518128	0.623	0.41
797	ENSDARG00000037421	egr1	early growth response 1	1	0.000214884	0.462841532	0.475	0.297
798	ENSDARG00000041108	ctsh	cathepsin H	1	5.07E-05	0.461235245	0.361	0.186
799	ENSDARG00000103025	hmgcs1	3-hydroxy-3-methylglutaryl-CoA synthase 1 (soluble)	1	0.000336664	0.444756958	0.459	0.277
800	ENSDARG00000069920	cox17	cytochrome c oxidase copper chaperone COX17	1	0.003837328	0.443130158	0.77	0.643
801	ENSDARG00000094210	fthl31	ferritin, heavy polypeptide-like 31	1	0.39568652	0.419835863	0.541	0.624
802	ENSDARG00000071871	glod5	glyoxalase domain containing 5	1	4.30E-05	0.409849881	0.574	0.376
803	ENSDARG00000090401	CABZ01020840.1	apoptosis facilitator Bcl-2-like protein 14 [Source:NCBI gene;Acc:101885512]	1	5.70E-05	0.375932084	0.459	0.246
804	ENSDARG00000005713	ethe1	ETHE1 persulfide dioxygenase	1	0.000108138	0.360541679	0.377	0.205
805	ENSDARG00000069461	rnaseka	ribonuclease, RNase K a	1	0.000431393	0.355729414	0.705	0.561
806	ENSDARG00000104571	gadd45ab	growth arrest and DNA-damage-inducible, alpha, b	1	6.95E-05	0.353459572	0.525	0.308
807	ENSDARG00000032816	tm7sf2	transmembrane 7 superfamily member 2	1	0.000624307	0.352560704	0.23	0.106
808	ENSDARG00000099306	zgc:175088	zgc:175088	1	6.97E-05	0.346235757	0.475	0.252
809	ENSDARG00000020623	baxa	BCL2 associated X, apoptosis regulator a	1	4.71E-05	0.338667928	0.492	0.312
810	ENSDARG00000002369	UBB		1	0.000152444	0.338272609	0.852	0.794
811	ENSDARG00000018328	rhocb	ras homolog family member Cb	1	0.000102966	0.336289018	0.59	0.402
812	ENSDARG00000035129	zgc:101858	zgc:101858	1	0.000319816	0.332810048	0.41	0.238
813	ENSDARG00000079946	sqlea	squalene epoxidase a	1	0.001847095	0.33145532	0.328	0.182
814	ENSDARG00000100742	reep5	receptor accessory protein 5	1	5.67E-05	0.331145556	0.82	0.662
815	ENSDARG00000068262	vamp5	vesicle-associated membrane protein 5	1	6.31E-05	0.328391091	0.377	0.192
816	ENSDARG00000029248	fubp1	far upstream element (FUSE) binding protein 1	1	8.12E-05	0.322758872	0.656	0.453
817	ENSDARG00000010381	rnf2	ring finger protein 2	1	0.012408107	0.317771748	0.328	0.205
818	ENSDARG00000046132	dynlt3	dynein, light chain, Tctex-type 3	1	0.000144612	0.315251184	0.738	0.572
819	ENSDARG00000022684	fkbp1aa	FKBP prolyl isomerase 1Aa	1	6.34E-05	0.312496898	0.984	0.948
820	ENSDARG00000096359	eppk1	epiplakin 1	1	4.22E-05	0.310421072	0.41	0.211
821	ENSDARG00000002509	zgc:153911	zgc:153911	1	0.026242686	0.30956535	0.311	0.193
822	ENSDARG00000004261	tmed9	transmembrane p24 trafficking protein 9	1	0.000215162	0.306709777	0.721	0.562
823	ENSDARG00000099315	nsdhl	NAD(P) dependent steroid dehydrogenase-like	1	9.75E-05	0.305630757	0.295	0.139
824	ENSDARG00000037392	med19a	mediator complex subunit 19a	1	0.002720892	0.305558866	0.377	0.229
825	ENSDARG00000075121	hbegfa	heparin-binding EGF-like growth factor a	1	0.000110407	0.304585433	0.82	0.613
826	ENSDARG00000034753	tspan3a	tetraspanin 3a	1	0.000166986	0.301144258	0.41	0.228
827	ENSDARG00000030213	sap30l	sap30-like	1	9.37E-05	0.30043023	0.803	0.665
828	ENSDARG00000008748	ube2na	ubiquitin-conjugating enzyme E2Na	1	0.000118494	0.297697655	0.672	0.465
829	ENSDARG00000012747	rer1	retention in endoplasmic reticulum sorting receptor 1	1	0.0005257	0.296273318	0.738	0.599
830	ENSDARG00000077383	anxa11a	annexin A11a	1	0.000498771	0.295549421	0.77	0.595
831	ENSDARG00000075758	ywhabb	tyrosine 3-monooxygenase/tryptophan 5-monooxygenase activation protein, beta polypeptide b	1	0.000272931	0.293898701	0.902	0.802
832	ENSDARG00000052674	csnk1a1	casein kinase 1, alpha 1	1	0.000844776	0.291369075	0.754	0.661
833	ENSDARG00000006408	hmgb3b	high mobility group box 3b	1	0.00084039	0.28552708	0.639	0.49
834	ENSDARG00000013711	zgc:77486	zgc:77486	1	0.000153984	0.284033127	0.639	0.412
835	ENSDARG00000100823	selenok	selenoprotein K	1	0.000227124	0.281615437	0.623	0.464
836	ENSDARG00000101687	CU929259.1	microtubule-associated protein 4-like [Source:NCBI gene;Acc:100001114]	1	0.001667254	0.280810442	0.393	0.245
837	ENSDARG00000029663	rab1ab	RAB1A, member RAS oncogene family b	1	7.14E-05	0.278928604	0.852	0.709
838	ENSDARG00000058044	rab1ba	zRAB1B, member RAS oncogene family a	1	0.020562362	0.278750656	0.459	0.383
839	ENSDARG00000040553	tmem97	transmembrane protein 97	1	0.208368983	0.278069737	0.279	0.235
840	ENSDARG00000074246	rab14	RAB14, member RAS oncogene family	1	0.000597257	0.276619807	0.607	0.411
841	ENSDARG00000055365	si:dkey-25e12.3	si:dkey-25e12.3	1	0.006446967	0.273464692	0.426	0.283
842	ENSDARG00000016368	zbtb8os	zinc finger and BTB domain containing 8 opposite strand	1	0.000117929	0.27168915	0.459	0.265
843	ENSDARG00000058593	sri	sorcin	1	0.000919283	0.270594188	0.77	0.617
844	ENSDARG00000032866	erh	ERH mRNA splicing and mitosis factor	1	0.000164556	0.268477168	0.852	0.731
845	ENSDARG00000035679	si:rp71-45k5.4	si:rp71-45k5.4	1	0.002390634	0.267943652	0.639	0.498
846	ENSDARG00000022340	ufc1	ubiquitin-fold modifier conjugating enzyme 1	1	7.12E-05	0.267088988	0.508	0.321
847	ENSDARG00000052244	zgc:158564	zgc:158564	1	4.19E-05	0.26309557	0.492	0.273
848	ENSDARG00000020847	atp6v0a1a	ATPase H+ transporting V0 subunit a1a	1	0.010608295	0.26297725	0.311	0.197
849	ENSDARG00000091555	ostf1	osteoclast stimulating factor 1	1	0.000278778	0.262691094	0.295	0.149
850	ENSDARG00000030440	rsrp1	arginine/serine-rich protein 1	1	0.000846067	0.26267274	0.59	0.425
851	ENSDARG00000105424	si:rp71-46j2.7	si:rp71-46j2.7	1	0.003713275	0.261608266	0.246	0.13
852	ENSDARG00000056557	copb1	COPI coat complex subunit beta 1	1	0.000122828	0.261222932	0.459	0.266
853	ENSDARG00000044642	sc5d	sterol-C5-desaturase	1	0.000318716	0.260467219	0.23	0.099
854	ENSDARG00000017084	bud31	BUD31 homolog	1	0.000366221	0.258836277	0.721	0.538
855	ENSDARG00000062756	pllp	plasmolipin	1	0.000164613	0.257122593	0.328	0.165
856	ENSDARG00000033450	nkap	NFKB activating protein	1	0.000177746	0.256762762	0.623	0.443
857	ENSDARG00000099470	muc5.3	mucin 5.3	1	0.000163384	0.25594944	0.115	0.03
858	ENSDARG00000005220	pdcd6	programmed cell death 6	1	0.000638669	0.255039577	0.541	0.376
859	ENSDARG00000005350	dip2ba	disco-interacting protein 2 homolog Ba	1	0.002301582	0.254257899	0.377	0.225
860	ENSDARG00000002967	pdap1b	pdgfa associated protein 1b	1	0.000121577	0.254132554	0.656	0.472
861	ENSDARG00000059357	sarnp	SAP domain containing ribonucleoprotein	1	0.07790557	0.253213796	0.557	0.459
862	ENSDARG00000003269	clcn3	chloride channel 3	1	0.002201287	0.252129123	0.246	0.124
863	ENSDARG00000077850	lgals3a	lectin, galactoside binding soluble 3a	1	0.002414118	0.251124274	0.639	0.491
864	ENSDARG00000036995	lsm6	LSM6 homolog, U6 small nuclear RNA and mRNA degradation associated	1	0.01386933	0.250820795	0.59	0.494
865	ENSDARG00000033604	lrpap1	low density lipoprotein receptor-related protein associated protein 1	1	0.001029011	-0.25004972	0.049	0.22
866	ENSDARG00000087897	h2afy2	H2A histone family, member Y2 [Source:ZFIN;Acc:ZDB-GENE-050913-114]	1	0.067153112	-0.25009354	0.311	0.393
867	ENSDARG00000032970	cox4i1	cytochrome c oxidase subunit 4I1	1	0.006388566	-0.250181347	0.934	0.917
868	ENSDARG00000071403	oaz1a	ornithine decarboxylase antizyme 1a	1	0.04457542	-0.250344229	0.869	0.886
869	ENSDARG00000036721	tomm40l	translocase of outer mitochondrial membrane 40 homolog, like	1	4.80E-05	-0.250719174	0.033	0.268
870	ENSDARG00000098075	sh3bgrl3	SH3 domain binding glutamate-rich protein like 3	1	0.001153272	-0.251160204	0.18	0.392
871	ENSDARG00000001940	dnajc1	DnaJ (Hsp40) homolog, subfamily C, member 1	1	0.000395754	-0.251216482	0.082	0.286
872	ENSDARG00000076526	gar1	GAR1 homolog, ribonucleoprotein	1	0.001219505	-0.251345679	0.164	0.379
873	ENSDARG00000013871	slc5a1	solute carrier family 5 member 1	1	0.054366381	-0.251616639	0.033	0.106
874	ENSDARG00000035993	sumo3b	small ubiquitin like modifier 3b	1	0.058672489	-0.251703151	0.213	0.304
875	ENSDARG00000031678	col5a2a	collagen, type V, alpha 2a	1	0.015064929	-0.251743756	0.033	0.139
876	ENSDARG00000045797	si:ch211-68a17.7	si:ch211-68a17.7	1	0.000562349	-0.253095703	0.115	0.336
877	ENSDARG00000003527	mak16	MAK16 homolog (S. cerevisiae)	1	0.006868826	-0.253869059	0.213	0.373
878	ENSDARG00000045834	si:dkey-14d8.7	si:dkey-14d8.7	1	0.553246834	-0.254068993	0.115	0.09
879	ENSDARG00000042977	nfil3	nuclear factor, interleukin 3 regulated	1	0.0002216	-0.254636878	0.016	0.213
880	ENSDARG00000008803	marcksb	myristoylated alanine-rich protein kinase C substrate b	1	0.003432627	-0.256427054	0.033	0.177
881	ENSDARG00000003035	hspa9	heat shock protein 9	1	0.000374734	-0.256721986	0.246	0.51
882	ENSDARG00000021004	c5	complement component 5	1	0.001347004	-0.256729592	0	0.146
883	ENSDARG00000087779	pum3	pumilio RNA-binding family member 3	1	0.000681122	-0.257884771	0.066	0.249
884	ENSDARG00000021753	ccdc25	coiled-coil domain containing 25	1	0.001838088	-0.25821653	0.131	0.302
885	ENSDARG00000019845	pdlim1	PDZ and LIM domain 1 (elfin)	1	0.005496397	-0.258219826	0.131	0.291
886	ENSDARG00000008785	dldh	dihydrolipoamide dehydrogenase	1	0.002333663	-0.258732606	0.393	0.539
887	ENSDARG00000013056	itpk1a	inositol-tetrakisphosphate 1-kinase a	1	0.008040949	-0.258845042	0.066	0.191
888	ENSDARG00000102076	spink2.1	serine peptidase inhibitor, Kazal type 2, tandem duplicate 1	1	0.040919579	-0.25943693	0.197	0.304
889	ENSDARG00000007219	actn1	actinin, alpha 1	1	0.000483449	-0.260029817	0	0.168
890	ENSDARG00000032868	pde4ba	phosphodiesterase 4B, cAMP-specific a	1	0.14889854	-0.260469401	0.213	0.293
891	ENSDARG00000007682	ppdpfa	pancreatic progenitor cell differentiation and proliferation factor a	1	0.705485065	-0.260624925	0.246	0.256
892	ENSDARG00000101979	eps8l3a	EPS8-like 3a	1	0.007067248	-0.261562616	0.049	0.182
893	ENSDARG00000020197	rpl5a	ribosomal protein L5a	1	7.95E-05	-0.261563281	1	0.982
894	ENSDARG00000074809	zgc:194392	zgc:194392	1	0.00017968	-0.261785416	0.016	0.211
895	ENSDARG00000029072	klf6a	Kruppel-like factor 6a	1	0.287803384	-0.262370183	0.689	0.741
896	ENSDARG00000104537	cox7c	cytochrome c oxidase subunit 7C	1	0.02219544	-0.262470255	0.984	0.95
897	ENSDARG00000071670	tma7	translation machinery associated 7 homolog	1	0.005553863	-0.262952823	0.738	0.824
898	ENSDARG00000019496	esd	esterase D/formylglutathione hydrolase	1	0.000268562	-0.263075674	0.115	0.35
899	ENSDARG00000031907	ptbp1b	polypyrimidine tract binding protein 1b	1	0.0010378	-0.263682189	0.098	0.285
900	ENSDARG00000036558	col18a1a	collagen type XVIII alpha 1 chain a	1	0.01072187	-0.264013178	0.098	0.241
901	ENSDARG00000075666	tsc22d3	TSC22 domain family, member 3	1	0.2389209	-0.264378888	0.197	0.246
902	ENSDARG00000068628	rab8b	RAB8B, member RAS oncogene family	1	0.000148656	-0.264717246	0	0.194
903	ENSDARG00000005230	ssr2	signal sequence receptor, beta	1	0.001987807	-0.264969455	0.705	0.784
904	ENSDARG00000003860	cbx3a	chromobox homolog 3a (HP1 gamma homolog, Drosophila)	1	0.184007685	-0.26497642	0.443	0.469
905	ENSDARG00000102744	mgst3a	microsomal glutathione S-transferase 3a	1	0.696156289	-0.265877185	0.541	0.534
906	ENSDARG00000020984	slc16a10	solute carrier family 16 member 10	1	0.000133619	-0.265899553	0.016	0.219
907	ENSDARG00000030789	ddx18	DEAD (Asp-Glu-Ala-Asp) box polypeptide 18	1	0.002626031	-0.265943723	0.098	0.263
908	ENSDARG00000057498	habp2	hyaluronan binding protein 2	1	0.001807916	-0.265991582	0	0.139
909	ENSDARG00000021208	serpind1	serpin peptidase inhibitor, clade D (heparin cofactor), member 1	1	0.001604181	-0.266084592	0	0.142
910	ENSDARG00000037000	fkbp11	FKBP prolyl isomerase 11	1	0.035162011	-0.266164545	0.082	0.192
911	ENSDARG00000020133	jdp2b	Jun dimerization protein 2b	1	0.00904431	-0.266776553	0.18	0.34
912	ENSDARG00000025595	agmo	alkylglycerol monooxygenase	1	0.00042427	-0.26741865	0.016	0.195
913	ENSDARG00000058638	si:ch211-71m22.1	si:ch211-71m22.1	1	0.005958292	-0.26742334	0.049	0.179
914	ENSDARG00000099148	bzw1b	basic leucine zipper and W2 domains 1b	1	0.015979014	-0.267427631	0.557	0.695
915	ENSDARG00000043587	srd5a2a	steroid-5-alpha-reductase, alpha polypeptide 2a	1	0.000140131	-0.267724116	0	0.195
916	ENSDARG00000025348	igfbp5b	insulin-like growth factor binding protein 5b	1	0.07396709	-0.268657354	0.049	0.122
917	ENSDARG00000029064	uqcrq	ubiquinol-cytochrome c reductase, complex III subunit VII	1	0.127220815	-0.268674547	0.934	0.864
918	ENSDARG00000040362	ehd2b	EH-domain containing 2b	1	0.001552592	-0.268932602	0	0.142
919	ENSDARG00000074979	larp4ab	La ribonucleoprotein 4Ab	1	0.000942718	-0.268997524	0.066	0.24
920	ENSDARG00000056481	vat1	vesicle amine transport 1	1	0.335480793	-0.269351544	0.131	0.167
921	ENSDARG00000008243	cct8	chaperonin containing TCP1, subunit 8 (theta)	1	0.014701798	-0.270088639	0.607	0.709
922	ENSDARG00000027595	selenot1b	selenoprotein T, 1b	1	0.000100511	-0.270415431	0.082	0.314
923	ENSDARG00000052061	col4a6	collagen, type IV, alpha 6	1	0.166627141	-0.270625501	0.066	0.122
924	ENSDARG00000069293	ahsg2	alpha-2-HS-glycoprotein 2	1	0.006279298	-0.270628206	0.016	0.136
925	ENSDARG00000102822	pam16	presequence translocase associated motor 16	1	0.000128921	-0.270628773	0.115	0.36
926	ENSDARG00000037861	slc2a3b	solute carrier family 2 member 3b	1	0.031711235	-0.271003556	0.049	0.148
927	ENSDARG00000040988	tpi1b	triosephosphate isomerase 1b	1	0.265673842	-0.271286169	0.803	0.804
928	ENSDARG00000104674	cct2	chaperonin containing TCP1, subunit 2 (beta)	1	0.011481995	-0.271327212	0.689	0.784
929	ENSDARG00000070584	clic5b	chloride intracellular channel 5b	1	0.000152299	-0.271335351	0.033	0.238
930	ENSDARG00000043663	faub	FAU ubiquitin like and ribosomal protein S30 fusion b	1	0.053089112	-0.271345296	0.328	0.441
931	ENSDARG00000100446	si:ch211-286o17.1	si:ch211-286o17.1	1	0.016860303	-0.272258401	0.016	0.113
932	ENSDARG00000014536	pfdn1	prefoldin subunit 1	1	0.00136808	-0.272270385	0.41	0.587
933	ENSDARG00000061201	acsf2	acyl-CoA synthetase family member 2	1	0.000448381	-0.272330556	0.033	0.215
934	ENSDARG00000028889	ndufb10	NADH:ubiquinone oxidoreductase subunit B10	1	0.007817337	-0.272691387	0.459	0.589
935	ENSDARG00000077811	sox11a	SRY-box transcription factor 11a	1	0.014449918	-0.272842187	0.049	0.161
936	ENSDARG00000010312	cp	ceruloplasmin	1	0.007195497	-0.272873846	0.016	0.132
937	ENSDARG00000056510	gstk1	glutathione S-transferase kappa 1	1	0.002104297	-0.273254497	0.18	0.372
938	ENSDARG00000104693	il6st	interleukin 6 signal transducer	1	0.001478576	-0.273327017	0.246	0.439
939	ENSDARG00000016918	ace2	angiotensin I converting enzyme 2	1	0.018108024	-0.274091472	0.016	0.11
940	ENSDARG00000035622	xbp1	X-box binding protein 1	1	0.14775709	-0.275062299	0.754	0.78
941	ENSDARG00000045516	itih2	inter-alpha-trypsin inhibitor heavy chain 2	1	0.001749994	-0.275885879	0	0.14
942	ENSDARG00000042469	ndufa12	NADH:ubiquinone oxidoreductase subunit A12	1	0.003300357	-0.276182577	0.459	0.639
943	ENSDARG00000055283	id2a	inhibitor of DNA binding 2a	1	0.237249128	-0.277028443	0.393	0.478
944	ENSDARG00000039832	gsta.2	glutathione S-transferase, alpha tandem duplicate 2	1	0.019068391	-0.278098603	0.016	0.11
945	ENSDARG00000076221	fthl28	ferritin, heavy polypeptide-like 28	1	0.040770837	-0.278189145	0.23	0.357
946	ENSDARG00000015722	kctd5a	potassium channel tetramerization domain containing 5a	1	0.060234568	-0.278893226	0.361	0.41
947	ENSDARG00000020693	sesn1	sestrin 1	1	0.04920612	-0.279335836	0.082	0.179
948	ENSDARG00000015759	tspan7	tetraspanin 7	1	0.000206636	-0.279384101	0.016	0.209
949	ENSDARG00000101481	rbp5	retinol binding protein 1a, cellular	1	0.005156212	-0.280458009	0.033	0.166
950	ENSDARG00000067851	lcn15	lipocalin 15	1	0.005592273	-0.280917041	0.033	0.163
951	ENSDARG00000006353	itga5	integrin, alpha 5 (fibronectin receptor, alpha polypeptide)	1	0.000529249	-0.281134738	0	0.166
952	ENSDARG00000104279	appa	amyloid beta (A4) precursor protein a	1	0.032435367	-0.28115987	0.393	0.485
953	ENSDARG00000005704	eps8l3b	EPS8-like 3b	1	0.000733093	-0.281668166	0	0.159
954	ENSDARG00000103959	pak1	p21 protein (Cdc42/Rac)-activated kinase 1	1	0.000869549	-0.281886838	0.033	0.203
955	ENSDARG00000006514	her6	hairy-related 6	1	0.023142415	-0.284010431	0.049	0.151
956	ENSDARG00000024278	adh8b	alcohol dehydrogenase 8b	1	0.001272443	-0.28464003	0.066	0.239
957	ENSDARG00000078918	comtd1	catechol-O-methyltransferase domain containing 1	1	0.012442706	-0.284662314	0.033	0.143
958	ENSDARG00000076144	si:ch211-74m13.3	si:ch211-74m13.3 [Source:ZFIN;Acc:ZDB-GENE-060503-219]	1	0.000165279	-0.285206911	0	0.192
959	ENSDARG00000039211	zgc:77439	zgc:77439	1	0.000360982	-0.285697367	0.016	0.199
960	ENSDARG00000015263	adma	adrenomedullin a	1	0.195851176	-0.285735947	0.164	0.241
961	ENSDARG00000063921	mt-nd5	NADH dehydrogenase 5, mitochondrial	1	0.021743206	-0.286403523	0.623	0.708
962	ENSDARG00000104173	tufm	Tu translation elongation factor, mitochondrial	1	0.000306794	-0.286832378	0.164	0.38
963	ENSDARG00000007241	mycb	MYC proto-oncogene, bHLH transcription factor b	1	0.003067898	-0.28707257	0.082	0.24
964	ENSDARG00000013371	isoc2	isochorismatase domain containing 2	1	4.39E-05	-0.287362283	0.033	0.27
965	ENSDARG00000103342	wu:fa56d06	wu:fa56d06	1	0.127032872	-0.287735044	0.049	0.107
966	ENSDARG00000019417	gadd45ga	growth arrest and DNA-damage-inducible, gamma a	1	0.004308812	-0.288326341	0.082	0.243
967	ENSDARG00000016904	bckdk	branched chain ketoacid dehydrogenase kinase	1	6.96E-05	-0.289978926	0.033	0.255
968	ENSDARG00000040781	sult3st4	sulfotransferase family 3, cytosolic sulfotransferase 4	1	0.00297499	-0.290130871	0.016	0.153
969	ENSDARG00000071586	tgfbi	transforming growth factor, beta-induced	1	0.021221357	-0.290139406	0.016	0.107
970	ENSDARG00000051939	pcxb	pyruvate carboxylase b	1	0.000248695	-0.292762929	0	0.183
971	ENSDARG00000041878	rab11ba	RAB11B, member RAS oncogene family, a	1	0.000235873	-0.293054657	0.197	0.415
972	ENSDARG00000099819	sb:cb1058	sb:cb1058	1	0.000983758	-0.294056175	0.066	0.244
973	ENSDARG00000045929	oaz2a	ornithine decarboxylase antizyme 2a	1	0.004225623	-0.294145749	0.016	0.145
974	ENSDARG00000018693	cdh2	cadherin 2, type 1, N-cadherin (neuronal)	1	0.000265933	-0.294188861	0.033	0.228
975	ENSDARG00000096533	rltgr	RAMP-like triterpene glycoside receptor	1	6.92E-05	-0.294625941	0	0.21
976	ENSDARG00000011459	gsna	gelsolin a	1	0.00602863	-0.295047104	0.115	0.254
977	ENSDARG00000054155	pcna	proliferating cell nuclear antigen	1	0.152911064	-0.295633493	0.197	0.27
978	ENSDARG00000021984	ndufa2	NADH:ubiquinone oxidoreductase subunit A2	1	0.009257546	-0.296032907	0.557	0.651
979	ENSDARG00000008292	eif2s3	eukaryotic translation initiation factor 2, subunit 3 gamma	1	0.007315317	-0.296210209	0.672	0.824
980	ENSDARG00000010113	ndufb8	NADH:ubiquinone oxidoreductase subunit B8	1	0.016314685	-0.296314177	0.852	0.795
981	ENSDARG00000015015	tspan18b	tetraspanin 18b	1	0.002244334	-0.296757286	0	0.134
982	ENSDARG00000030694	atp6v1e1b	ATPase H+ transporting V1 subunit E1b	1	0.009896489	-0.296769207	0.262	0.434
983	ENSDARG00000010721	6-Sep	septin 6	1	0.000241836	-0.296966941	0.066	0.272
984	ENSDARG00000014488	ca2	carbonic anhydrase II	1	0.932683416	-0.296993067	0.344	0.304
985	ENSDARG00000055381	bambia	BMP and activin membrane-bound inhibitor (Xenopus laevis) homolog a	1	0.000540634	-0.29701408	0.049	0.232
986	ENSDARG00000011521	upb1	ureidopropionase, beta	1	0.0007075	-0.297330746	0.033	0.21
987	ENSDARG00000056410	fdx1	ferredoxin 1	1	0.001078229	-0.297664466	0.197	0.395
988	ENSDARG00000033789	ndufb7	NADH:ubiquinone oxidoreductase subunit B7	1	0.0126102	-0.297840034	0.59	0.658
989	ENSDARG00000054823	id3	inhibitor of DNA binding 3	1	0.000775111	-0.298064597	0.115	0.334
990	ENSDARG00000036438	ndufv1	NADH:ubiquinone oxidoreductase core subunit V1	1	0.001047724	-0.298192315	0.246	0.443
991	ENSDARG00000102945	ccl39.2	chemokine (C-C motif) ligand 39, duplicate 2	1	0.004935069	-0.298226808	0	0.115
992	ENSDARG00000019541	gpt2l	glutamic pyruvate transaminase (alanine aminotransferase) 2, like	1	0.001286677	-0.298242841	0.066	0.232
993	ENSDARG00000029905	phyhd1	phytanoyl-CoA dioxygenase domain containing 1	1	0.00068173	-0.298294134	0.033	0.211
994	ENSDARG00000016837	glipr2l	GLI pathogenesis-related 2, like	1	0.003350783	-0.298525569	0.016	0.15
995	ENSDARG00000062129	mxra8b	matrix-remodelling associated 8b	1	0.01061382	-0.29873671	0.016	0.123
996	ENSDARG00000088590	pxna	paxillin a	1	0.003345506	-0.299124067	0.082	0.246
997	ENSDARG00000042953	cyp2n13	cytochrome P450, family 2, subfamily N, polypeptide 13	1	0.010605052	-0.299240136	0.098	0.233
998	ENSDARG00000105644	zgc:172079	zgc:172079	1	0.064683462	-0.299696733	0.066	0.145
999	ENSDARG00000017676	mmp2	matrix metallopeptidase 2	1	0.016542389	-0.300822424	0.033	0.134
1000	ENSDARG00000036427	slc3a2a	solute carrier family 3 member 2a	1	0.000847404	-0.30127864	0	0.156
1001	ENSDARG00000080010	adh5	alcohol dehydrogenase 5	1	0.003200014	-0.304068326	0.541	0.65
1002	ENSDARG00000021113	ptmaa	prothymosin alpha a	1	0.663025712	-0.304873355	0.836	0.809
1003	ENSDARG00000061478	igf2bp1	insulin-like growth factor 2 mRNA binding protein 1	1	0.00017946	-0.305551463	0.115	0.346
1004	ENSDARG00000090190	bcam	basal cell adhesion molecule (Lutheran blood group)	1	0.119454055	-0.305795455	0.131	0.197
1005	ENSDARG00000006215	akr1b1	aldo-keto reductase family 1, member B1 (aldose reductase) [Source:ZFIN;Acc:ZDB-GENE-040625-7]	1	0.002952094	-0.305982242	0.082	0.242
1006	ENSDARG00000053493	aldh1a2	aldehyde dehydrogenase 1 family, member A2	1	0.001950379	-0.308263789	0	0.137
1007	ENSDARG00000022303	higd1a	HIG1 hypoxia inducible domain family, member 1A	1	0.198353405	-0.3083981	0.902	0.893
1008	ENSDARG00000016173	cct3	chaperonin containing TCP1, subunit 3 (gamma)	1	0.001564586	-0.308979418	0.623	0.729
1009	ENSDARG00000053358	basp1	brain abundant, membrane attached signal protein 1	1	0.006460534	-0.309112724	0.033	0.157
1010	ENSDARG00000001870	atp1a1a.4	ATPase Na+/K+ transporting subunit alpha 1a, tandem duplicate 4	1	0.006958817	-0.309432448	0.016	0.133
1011	ENSDARG00000014572	chpt1	choline phosphotransferase 1	1	0.001796897	-0.309633515	0.098	0.267
1012	ENSDARG00000002790	ap2m1a	adaptor related protein complex 2 subunit mu 1a	1	0.002605142	-0.309785514	0.377	0.555
1013	ENSDARG00000028017	tp53inp1	tumor protein p53 inducible nuclear protein 1	1	0.00016894	-0.311542696	0.066	0.282
1014	ENSDARG00000098766	pcxa	pyruvate carboxylase a	1	0.004827554	-0.311808587	0.082	0.23
1015	ENSDARG00000035852	cart3	cocaine- and amphetamine-regulated transcript 3	1	0.049032347	-0.311998531	0.033	0.113
1016	ENSDARG00000010572	slc25a25a	solute carrier family 25 member 25a	1	0.079948852	-0.312244888	0.23	0.329
1017	ENSDARG00000069013	prdx4	peroxiredoxin 4	1	0.000390631	-0.312500304	0.246	0.494
1018	ENSDARG00000045847	si:ch211-214j24.10	si:ch211-214j24.10	1	0.025316956	-0.312587229	0.541	0.637
1019	ENSDARG00000103799	kars	lysyl-tRNA synthetase [Source:ZFIN;Acc:ZDB-GENE-021115-8]	1	0.005047216	-0.312681473	0.361	0.517
1020	ENSDARG00000038881	acaa2	acetyl-CoA acyltransferase 2	1	0.009314038	-0.312839139	0.213	0.349
1021	ENSDARG00000070078	abcb11b	ATP-binding cassette, sub-family B (MDR/TAP), member 11b	1	0.00163949	-0.313333423	0	0.141
1022	ENSDARG00000061120	slc43a2b	solute carrier family 43 member 2b	1	0.021928057	-0.315269862	0.049	0.151
1023	ENSDARG00000018820	flncb	filamin C, gamma b (actin binding protein 280)	1	0.002172909	-0.316176369	0	0.135
1024	ENSDARG00000056160	hspd1	heat shock 60 protein 1	1	0.003400814	-0.316945121	0.262	0.44
1025	ENSDARG00000001788	atp5po	ATP synthase peripheral stalk subunit OSCP	1	0.0012093	-0.317004291	0.738	0.792
1026	ENSDARG00000099555	foxo1a	forkhead box O1 a	1	0.001436135	-0.317299346	0.246	0.416
1027	ENSDARG00000105562	si:dkey-23i12.7	si:dkey-23i12.7	1	0.006577976	-0.317479281	0.033	0.161
1028	ENSDARG00000041595	ces3	carboxylesterase 3	1	0.007160722	-0.317510466	0.016	0.132
1029	ENSDARG00000027744	gadd45ba	growth arrest and DNA-damage-inducible, beta a	1	0.02471585	-0.317618244	0.426	0.55
1030	ENSDARG00000020387	nipsnap3a	nipsnap homolog 3A (C. elegans)	1	0.000347014	-0.317771065	0.049	0.246
1031	ENSDARG00000102583	il4r.1	interleukin 4 receptor, tandem duplicate 1	1	0.047771154	-0.318080058	0.23	0.326
1032	ENSDARG00000006290	ndufs5	NADH:ubiquinone oxidoreductase subunit S5	1	0.001601931	-0.319125656	0.607	0.708
1033	ENSDARG00000098059	fkbp3	FKBP prolyl isomerase 3	1	0.000773133	-0.3200611	0.393	0.574
1034	ENSDARG00000059298	spcs1	signal peptidase complex subunit 1	1	0.001670556	-0.320301828	0.557	0.702
1035	ENSDARG00000001578	echs1	enoyl CoA hydratase, short chain, 1, mitochondrial	1	5.85E-05	-0.320802803	0.148	0.383
1036	ENSDARG00000103919	si:ch73-1a9.3	si:ch73-1a9.3	1	0.671589254	-0.321517275	0.82	0.74
1037	ENSDARG00000071658	ywhag2	3-monooxygenase/tryptophan 5-monooxygenase activation protein, gamma polypeptide 2	1	0.002885596	-0.323409895	0.016	0.152
1038	ENSDARG00000098162	zgc:77748	zgc:77748	1	0.010281661	-0.323548647	0.049	0.169
1039	ENSDARG00000027310	lsp1	lymphocyte specific protein 1 [Source:ZFIN;Acc:ZDB-GENE-131127-171]	1	0.000921315	-0.323569587	0.033	0.203
1040	ENSDARG00000025522	sgk1	serum/glucocorticoid regulated kinase 1	1	0.009319676	-0.324018895	0.23	0.382
1041	ENSDARG00000051912	hbxb	hemopexin b [Source:ZFIN;Acc:ZDB-GENE-060929-800]	1	0.003912126	-0.324432421	0.016	0.148
1042	ENSDARG00000058606	sik1	salt-inducible kinase 1	1	0.00279425	-0.324447792	0.18	0.354
1043	ENSDARG00000045132	vdac1	voltage-dependent anion channel 1	1	0.033575876	-0.325315925	0.508	0.59
1044	ENSDARG00000007385	cct7	chaperonin containing TCP1, subunit 7 (eta)	1	0.001093247	-0.32563598	0.541	0.69
1045	ENSDARG00000054916	eif4ebp3	eukaryotic translation initiation factor 4E binding protein 3	1	0.01611287	-0.325739206	0.131	0.27
1046	ENSDARG00000003523	itln3	intelectin 3	1	0.003760229	-0.326255093	0.016	0.147
1047	ENSDARG00000009001	pdia6	protein disulfide isomerase family A, member 6	1	0.007313878	-0.326666809	0.197	0.351
1048	ENSDARG00000087697	lpl	lipoprotein lipase	1	0.001693315	-0.326862048	0.033	0.189
1049	ENSDARG00000058463	ndufab1a	NADH:ubiquinone oxidoreductase subunit AB1a	1	0.000292159	-0.326867795	0.443	0.628
1050	ENSDARG00000021806	zfp36l2	zinc finger protein 36, C3H type-like 2	1	9.01E-05	-0.327396467	0.033	0.252
1051	ENSDARG00000099491	tmem176l.1	transmembrane protein 176l.1	1	0.000119455	-0.327663148	0.016	0.223
1052	ENSDARG00000097209	cox8b	cytochrome c oxidase subunit 8B	1	0.726833586	-0.327689699	0.508	0.443
1053	ENSDARG00000076290	calr	calreticulin	1	0.000488585	-0.327845306	0.148	0.375
1054	ENSDARG00000098355	atp5pd	ATP synthase peripheral stalk subunit d	1	0.002963642	-0.32904507	0.869	0.881
1055	ENSDARG00000013561	pgm1	phosphoglucomutase 1	1	0.023367847	-0.329328327	0.213	0.326
1056	ENSDARG00000104701	map7d1b	MAP7 domain containing 1b	1	0.000157681	-0.329426021	0	0.193
1057	ENSDARG00000059337	tgif1	TGFB-induced factor homeobox 1	1	0.000151515	-0.329496413	0.098	0.33
1058	ENSDARG00000031795	abcf1	ATP-binding cassette, sub-family F (GCN20), member 1	1	0.0008282	-0.329869598	0.344	0.575
1059	ENSDARG00000024416	twistnb	TWIST neighbor	1	6.47E-05	-0.329927132	0.049	0.281
1060	ENSDARG00000006200	eif4g1a	eukaryotic translation initiation factor 4 gamma, 1a	1	0.000212107	-0.330266055	0.328	0.541
1061	ENSDARG00000012684	atp2b1a	ATPase plasma membrane Ca2+ transporting 1a	1	0.00012756	-0.331032274	0.016	0.222
1062	ENSDARG00000059367	mfap2	microfibril associated protein 2	1	0.001604181	-0.334434369	0	0.142
1063	ENSDARG00000076568	sec61b	SEC61 translocon beta subunit	1	0.00046155	-0.334654702	0.836	0.895
1064	ENSDARG00000071353	MGARP	si:ch211-235e9.8	1	0.000450117	-0.334674997	0.23	0.438
1065	ENSDARG00000029388	si:dkey-90m5.4	si:dkey-90m5.4	1	0.003786874	-0.33485538	0.016	0.147
1066	ENSDARG00000099056	CABZ01065076.1	3-ketoacyl-CoA thiolase, mitochondrial-like [Source:NCBI gene;Acc:103910030]	1	0.002515298	-0.334880208	0.131	0.295
1067	ENSDARG00000052336	ociad2	OCIA domain containing 2	1	0.159261852	-0.335791213	0.443	0.32
1068	ENSDARG00000096037	si:ch211-214j24.14	si:ch211-214j24.14	1	0.00013537	-0.336942021	0.016	0.217
1069	ENSDARG00000003931	cndp2	carnosine dipeptidase 2	1	0.00025906	-0.337517889	0.016	0.206
1070	ENSDARG00000035308	grb10b	growth factor receptor-bound protein 10b	1	0.002748038	-0.338156911	0.082	0.246
1071	ENSDARG00000075709	ndufb3	NADH:ubiquinone oxidoreductase subunit B3	1	0.001595564	-0.338497471	0.623	0.739
1072	ENSDARG00000003113	ada	adenosine deaminase	1	0.007617955	-0.339368146	0.148	0.296
1073	ENSDARG00000011876	ednraa	endothelin receptor type Aa	1	0.002872834	-0.34026392	0	0.128
1074	ENSDARG00000089976	spcs3	signal peptidase complex subunit 3	1	0.000132961	-0.340679514	0.41	0.623
1075	ENSDARG00000032098	c8g	complement component 8, gamma polypeptide	1	0.001610904	-0.340916749	0.016	0.165
1076	ENSDARG00000058041	ndufa8	NADH:ubiquinone oxidoreductase subunit A8	1	6.56E-05	-0.340987476	0.426	0.649
1077	ENSDARG00000001452	adam8a	ADAM metallopeptidase domain 8a	1	0.004418874	-0.341479157	0.016	0.143
1078	ENSDARG00000028507	itgb4	integrin, beta 4	1	0.012134396	-0.342489312	0.049	0.169
1079	ENSDARG00000102640	pdia3	protein disulfide isomerase family A, member 3	1	0.01571472	-0.342630289	0.738	0.765
1080	ENSDARG00000076223	SERP1	zgc:92744	1	0.006686789	-0.343103166	0.77	0.805
1081	ENSDARG00000097102	si:ch73-281n10.2	si:ch73-281n10.2	1	0.187714547	-0.343105004	0.475	0.546
1082	ENSDARG00000061436	col6a2	collagen, type VI, alpha 2	1	0.037753429	-0.343293006	0.033	0.118
1083	ENSDARG00000019492	shbg	sex hormone-binding globulin	1	0.001069333	-0.343616744	0	0.151
1084	ENSDARG00000068432	si:dkey-56m19.5	si:dkey-56m19.5	1	0.000120116	-0.34442337	0	0.198
1085	ENSDARG00000078322	col12a1a	collagen, type XII, alpha 1a	1	0.08379912	-0.345047754	0.131	0.213
1086	ENSDARG00000022995	clic4	chloride intracellular channel 4	1	0.000202017	-0.345258589	0.066	0.268
1087	ENSDARG00000008637	mttp	microsomal triglyceride transfer protein	1	0.000566442	-0.345305868	0.049	0.231
1088	ENSDARG00000054172	pgrmc1	progesterone receptor membrane component 1	1	0.000764389	-0.346120404	0.262	0.443
1089	ENSDARG00000007421	ftcd	formimidoyltransferase cyclodeaminase	1	0.002532945	-0.348054322	0.033	0.178
1090	ENSDARG00000008502	pno1	partner of NOB1 homolog	1	0.008149201	-0.351693708	0.426	0.584
1091	ENSDARG00000055036	itih3a	inter-alpha-trypsin inhibitor heavy chain 3a	1	0.000866453	-0.352723575	0	0.155
1092	ENSDARG00000005112	cdh17	cadherin 17, LI cadherin (liver-intestine)	1	0.001078043	-0.35366803	0.016	0.177
1093	ENSDARG00000042332	plin2	perilipin 2	1	0.030620051	-0.354435518	0.246	0.369
1094	ENSDARG00000013931	eif3m	eukaryotic translation initiation factor 3, subunit M	1	0.000943447	-0.355545989	0.869	0.874
1095	ENSDARG00000038694	zgc:101744	zgc:101744	1	0.000115837	-0.356261534	0.066	0.287
1096	ENSDARG00000010717	chchd10	coiled-coil-helix-coiled-coil-helix domain containing 10	1	0.000143938	-0.36051824	0.246	0.472
1097	ENSDARG00000054907	cox7a2l	cytochrome c oxidase subunit 7A2 like	1	0.000105837	-0.360961678	0.492	0.697
1098	ENSDARG00000026611	socs3b	suppressor of cytokine signaling 3b	1	8.69E-05	-0.36149592	0.131	0.375
1099	ENSDARG00000026531	alcama	activated leukocyte cell adhesion molecule a	1	0.001725917	-0.361980905	0.016	0.165
1100	ENSDARG00000004948	bccip	BRCA2 and CDKN1A interacting protein	1	7.93E-05	-0.363260302	0.23	0.485
1101	ENSDARG00000098635	irf2bp2b	interferon regulatory factor 2 binding protein 2b	1	0.000912573	-0.363675434	0.18	0.374
1102	ENSDARG00000036481	tcn2	transcobalamin II	1	0.000427057	-0.363951558	0.066	0.266
1103	ENSDARG00000053446	sub1a	SUB1 regulator of transcription a	1	0.008016358	-0.364393082	0.41	0.539
1104	ENSDARG00000104329	si:ch73-281k2.5	si:ch73-281k2.5	1	0.000936443	-0.367669152	0	0.154
1105	ENSDARG00000005840	got2b	glutamic-oxaloacetic transaminase 2b, mitochondrial	1	0.000197634	-0.367859165	0.311	0.502
1106	ENSDARG00000006487	anp32a	acidic (leucine-rich) nuclear phosphoprotein 32 family, member A	1	0.002917716	-0.368898409	0.311	0.478
1107	ENSDARG00000055751	fosb	FBJ murine osteosarcoma viral oncogene homolog B	1	0.00978028	-0.36969946	0.082	0.221
1108	ENSDARG00000103542	vegfaa	vascular endothelial growth factor Aa	1	0.004770886	-0.371494574	0.115	0.27
1109	ENSDARG00000044254	anxa3b	annexin A3b	1	0.003626741	-0.37254753	0.164	0.321
1110	ENSDARG00000088383	cox5aa	cytochrome c oxidase subunit 5Aa	1	5.45E-05	-0.374597248	0.869	0.877
1111	ENSDARG00000074242	serbp1a	SERPINE1 mRNA binding protein 1a	1	0.000246845	-0.374795166	0.902	0.952
1112	ENSDARG00000038312	rcl1	RNA terminal phosphate cyclase-like 1	1	9.77E-05	-0.375007318	0.082	0.308
1113	ENSDARG00000019332	ndufb4	NADH:ubiquinone oxidoreductase subunit B4	1	0.000144085	-0.375389677	0.525	0.709
1114	ENSDARG00000105187	gcshb	glycine cleavage system protein H (aminomethyl carrier), b	1	0.000331223	-0.37776688	0.049	0.25
1115	ENSDARG00000106873	LO018188.1	synaptopodin [Source:NCBI gene;Acc:100536545]	1	0.000640908	-0.378133708	0	0.162
1116	ENSDARG00000075015	soul5	heme-binding protein soul5	1	0.011308782	-0.379021923	0.115	0.244
1117	ENSDARG00000045306	slc51a	solute carrier family 51 alpha subunit	1	0.000180053	-0.379084518	0.016	0.212
1118	ENSDARG00000029252	ssb	small RNA binding exonuclease protection factor La	1	8.24E-05	-0.379160944	0.18	0.429
1119	ENSDARG00000086740	phyh	phytanoyl-CoA 2-hydroxylase	1	0.000485225	-0.379880004	0.066	0.253
1120	ENSDARG00000053684	aldob	aldolase b, fructose-bisphosphate	1	0.42783308	-0.380016442	0.869	0.738
1121	ENSDARG00000067975	atp5if1a	ATP synthase inhibitory factor subunit 1a	1	0.019275051	-0.380198442	0.77	0.797
1122	ENSDARG00000041314	ndufb9	NADH:ubiquinone oxidoreductase subunit B9	1	0.000248493	-0.380287077	0.475	0.656
1123	ENSDARG00000044562	cycsb	cytochrome c, somatic b	1	0.000281279	-0.381371003	0.836	0.854
1124	ENSDARG00000036171	rnasel3	ribonuclease like 3	1	0.00384727	-0.381884118	0.016	0.146
1125	ENSDARG00000101813	nap1l1	nucleosome assembly protein 1-like 1	1	0.010382547	-0.383710799	0.525	0.641
1126	ENSDARG00000104227	nop10	NOP10 ribonucleoprotein homolog (yeast)	1	0.002567023	-0.384476793	0.459	0.653
1127	ENSDARG00000032639	cd36	CD36 molecule (thrombospondin receptor)	1	0.024788182	-0.384552738	0.033	0.126
1128	ENSDARG00000003032	eif4a1b	eukaryotic translation initiation factor 4A1B	1	5.36E-05	-0.385159943	0.623	0.792
1129	ENSDARG00000076448	serpinf2a	serpin peptidase inhibitor, clade F (alpha-2 antiplasmin, pigment epithelium derived factor), member 2a	1	0.000978858	-0.388244984	0	0.153
1130	ENSDARG00000105116	p4hb	prolyl 4-hydroxylase, beta polypeptide	1	0.04981529	-0.388748989	0.623	0.633
1131	ENSDARG00000074613	si:ch211-240l19.6	si:ch211-240l19.6	1	0.29684701	-0.390065804	0.066	0.106
1132	ENSDARG00000020239	lpin1	lipin 1	1	0.013524579	-0.390460624	0.033	0.144
1133	ENSDARG00000056831	gng2	guanine nucleotide binding protein (G protein), gamma 2	1	0.0002992	-0.39053594	0	0.179
1134	ENSDARG00000022615	si:ch211-241e1.3	si:ch211-241e1.3	1	0.144873456	-0.3919378	0.066	0.121
1135	ENSDARG00000087636	hmgn6	high mobility group nucleosome binding domain 6	1	0.009483783	-0.393880925	0.59	0.659
1136	ENSDARG00000070959	si:ch211-288g17.3	si:ch211-288g17.3	1	0.002234176	-0.396552146	0.164	0.334
1137	ENSDARG00000032849	ndrg1a	N-myc downstream regulated 1a	1	0.293288136	-0.398064592	0.672	0.65
1138	ENSDARG00000043342	gpx3	glutathione peroxidase 3	1	0.01093011	-0.398210467	0.098	0.224
1139	ENSDARG00000016598	ckmt1	creatine kinase, mitochondrial 1	1	0.014617383	-0.398788466	0.115	0.244
1140	ENSDARG00000075718	rpz5	rapunzel 5	1	0.00180992	-0.400414986	0.066	0.227
1141	ENSDARG00000044751	ddt	D-dopachrome tautomerase	1	0.001575884	-0.400596412	0.311	0.482
1142	ENSDARG00000045676	calua	calumenin a	1	4.47E-05	-0.400925798	0.066	0.298
1143	ENSDARG00000052207	c3a.3	complement component c3a, duplicate 3	1	0.002952953	-0.4033827	0.016	0.152
1144	ENSDARG00000019815	fn1a	fibronectin 1a	1	0.01126012	-0.40340199	0.033	0.144
1145	ENSDARG00000086996	si:ch73-234b20.5	si:ch73-234b20.5	1	0.001706861	-0.405832732	0.295	0.45
1146	ENSDARG00000012395	mmp13a	matrix metallopeptidase 13a	1	0.678193579	-0.405955314	0.262	0.23
1147	ENSDARG00000100719	uraha	urate (5-hydroxyiso-) hydrolase a	1	0.024353868	-0.407952621	0.082	0.19
1148	ENSDARG00000070057	si:dkey-69o16.5	si:dkey-69o16.5	1	0.006644069	-0.408663979	0.033	0.157
1149	ENSDARG00000016548	eif5b	eukaryotic translation initiation factor 5B	1	0.000186481	-0.40904648	0.377	0.594
1150	ENSDARG00000004588	sox4a	SRY-box transcription factor 4a	1	0.000701286	-0.409678583	0.033	0.208
1151	ENSDARG00000013144	atp1b1a	ATPase Na+/K+ transporting subunit beta 1a	1	0.006859097	-0.410013821	0.836	0.872
1152	ENSDARG00000035882	rida	reactive intermediate imine deaminase A homolog	1	0.00049537	-0.41034633	0.098	0.301
1153	ENSDARG00000042018	fhl2a	four and a half LIM domains 2a	1	0.00765938	-0.411878186	0	0.105
1154	ENSDARG00000079727	selenop2	selenoprotein P2	1	0.001519096	-0.414075588	0	0.143
1155	ENSDARG00000007795	cst3	cystatin C (amyloid angiopathy and cerebral hemorrhage)	1	0.001650333	-0.414412727	0.328	0.521
1156	ENSDARG00000055705	f5	coagulation factor V	1	0.000467281	-0.414909409	0	0.169
1157	ENSDARG00000100729	tln1	talin 1	1	0.000135497	-0.414916247	0.148	0.375
1158	ENSDARG00000054578	arl6ip1	ADP-ribosylation factor-like 6 interacting protein 1	1	0.000815711	-0.414937158	0.393	0.574
1159	ENSDARG00000078473	nucks1a	nuclear casein kinase and cyclin-dependent kinase substrate 1a	1	0.001033368	-0.415982973	0.18	0.373
1160	ENSDARG00000006220	ugt1a7	UDP glucuronosyltransferase 1 family, polypeptide A7	1	0.264692999	-0.417004181	0.295	0.341
1161	ENSDARG00000006207	gpx1b	glutathione peroxidase 1b	1	0.010362718	-0.417771382	0.082	0.211
1162	ENSDARG00000069464	cox7a1	cytochrome c oxidase subunit 7A1	1	0.000133587	-0.420673366	0.082	0.292
1163	ENSDARG00000069630	tat	tyrosine aminotransferase	1	0.001207042	-0.422663853	0	0.148
1164	ENSDARG00000102808	calr3b	calreticulin 3b	1	0.003187265	-0.422859982	0.311	0.471
1165	ENSDARG00000021924	hsp70.3	heat shock cognate 70-kd protein, tandem duplicate 3	1	0.346915988	-0.423075119	0.426	0.501
1166	ENSDARG00000013721	g6pca.2	glucose-6-phosphatase a, catalytic subunit, tandem duplicate 2	1	0.000438459	-0.424871129	0.016	0.193
1167	ENSDARG00000041339	zgc:92380	zgc:92380	1	0.197536281	-0.425191349	0.115	0.169
1168	ENSDARG00000004169	stmn1a	stathmin 1a	1	0.016759118	-0.426444914	0.066	0.189
1169	ENSDARG00000042780	apoba	apolipoprotein Ba	1	0.000856877	-0.428130435	0	0.156
1170	ENSDARG00000104108	slco1d1	solute carrier organic anion transporter family, member 1D1	1	9.69E-05	-0.428235949	0	0.203
1171	ENSDARG00000103979	calr3a	calreticulin 3a	1	0.000206479	-0.429238508	0.262	0.487
1172	ENSDARG00000003902	ctsl.1	cathepsin L.1	1	0.749237714	-0.42995288	0.115	0.13
1173	ENSDARG00000078659	tmem176	transmembrane protein 176	1	0.004374698	-0.430379592	0.049	0.189
1174	ENSDARG00000010267	dpydb	dihydropyrimidine dehydrogenase b	1	0.000278325	-0.434831856	0.033	0.224
1175	ENSDARG00000095157	zgc:163080	zgc:163080	1	0.00067787	-0.434851334	0.295	0.477
1176	ENSDARG00000039429	adka	adenosine kinase a	1	0.000193072	-0.435051911	0.131	0.347
1177	ENSDARG00000011146	uqcrb	ubiquinol-cytochrome c reductase binding protein	1	5.06E-05	-0.435083229	0.393	0.602
1178	ENSDARG00000023820	faxdc2	fatty acid hydroxylase domain containing 2	1	0.001220457	-0.435546177	0.082	0.258
1179	ENSDARG00000042934	ctgfa	connective tissue growth factor a [Source:ZFIN;Acc:ZDB-GENE-030131-102]	1	0.00380582	-0.436283272	0.016	0.148
1180	ENSDARG00000045414	elovl2	ELOVL fatty acid elongase 2	1	0.00190559	-0.436375083	0.066	0.23
1181	ENSDARG00000057121	c7b	complement component 7b	1	0.001712381	-0.437009008	0	0.14
1182	ENSDARG00000010246	prmt1	protein arginine methyltransferase 1	1	0.000743418	-0.43712563	0.426	0.601
1183	ENSDARG00000045514	atp5f1c	ATP synthase F1 subunit gamma	1	4.25E-05	-0.437142046	0.836	0.811
1184	ENSDARG00000035519	histh1l	histone H1 like	1	0.317537897	-0.437994775	0.787	0.8
1185	ENSDARG00000091061	slc38a3b	solute carrier family 38 member 3b	1	0.000845689	-0.438295411	0.033	0.201
1186	ENSDARG00000099663	cox5ab	cytochrome c oxidase subunit 5Ab	1	0.003807356	-0.439485596	0.852	0.819
1187	ENSDARG00000105528	si:dkey-86l18.10	si:dkey-86l18.10	1	0.000915907	-0.439702176	0	0.154
1188	ENSDARG00000053990	hmgb2b	high mobility group box 2b	1	0.003961849	-0.440693574	0.41	0.549
1189	ENSDARG00000070155	tuba8l3	tubulin, alpha 8 like 3	1	0.000979606	-0.441405483	0.016	0.18
1190	ENSDARG00000053912	fbl	fibrillarin	1	5.44E-05	-0.442428028	0.197	0.471
1191	ENSDARG00000011170	ndrg2	NDRG family member 2	1	6.31E-05	-0.443067789	0.066	0.294
1192	ENSDARG00000029688	hsp70.1	heat shock cognate 70-kd protein, tandem duplicate 1	1	0.120886373	-0.445887301	0.164	0.238
1193	ENSDARG00000076858	TCIM (1 of many)	transcriptional and immune response regulator b [Source:NCBI gene;Acc:558746]	1	0.001761416	-0.445907647	0.082	0.252
1194	ENSDARG00000062326	hmgn7	high mobility group nucleosomal binding domain 7	1	0.000167892	-0.446237745	0.492	0.712
1195	ENSDARG00000058005	hgd	homogentisate 1,2-dioxygenase	1	0.000165279	-0.447780282	0	0.192
1196	ENSDARG00000041502	tgfb1a	transforming growth factor, beta 1a	1	0.000775909	-0.449693657	0.033	0.202
1197	ENSDARG00000068710	nid1a	nidogen 1a	1	0.000376921	-0.450638967	0.033	0.217
1198	ENSDARG00000003920	setb	SET nuclear proto-oncogene b	1	0.001798882	-0.45079742	0.541	0.666
1199	ENSDARG00000058389	ccl19a.1	chemokine (C-C motif) ligand 19a, tandem duplicate 1	1	0.004990402	-0.451010509	0.016	0.141
1200	ENSDARG00000014817	ranbp1	RAN binding protein 1	1	4.72E-05	-0.455186794	0.361	0.584
1201	ENSDARG00000092033	si:dkey-239h2.3	si:dkey-239h2.3	1	5.55E-05	-0.455222977	0.033	0.256
1202	ENSDARG00000005423	pgam1a	phosphoglycerate mutase 1a	1	0.029850119	-0.455467849	0.738	0.768
1203	ENSDARG00000038199	cdab	cytidine deaminase b	1	0.029695367	-0.456749895	0.082	0.181
1204	ENSDARG00000054319	oxct1b	3-oxoacid CoA transferase 1b	1	0.004354221	-0.456991807	0.033	0.165
1205	ENSDARG00000021811	calm3a	calmodulin 3a (phosphorylase kinase, delta)	1	0.041489114	-0.458987883	0.311	0.421
1206	ENSDARG00000021172	cyp2ad2	cytochrome P450, family 2, subfamily AD, polypeptide 2	1	0.017451265	-0.461941443	0.066	0.175
1207	ENSDARG00000094557	nupr1b	nuclear protein 1b	1	0.000552757	-0.462906259	0.164	0.387
1208	ENSDARG00000009040	si:ch73-141c7.1	si:ch73-141c7.1	1	7.05E-05	-0.46393465	0.049	0.277
1209	ENSDARG00000010785	thbs1b	thrombospondin 1b	1	0.004591619	-0.465929681	0.033	0.167
1210	ENSDARG00000019098	cd82a	CD82 molecule a	1	0.006995664	-0.469816145	0.115	0.261
1211	ENSDARG00000079647	muc13b	mucin 13b, cell surface associated	1	0.002127905	-0.470309862	0.016	0.16
1212	ENSDARG00000020504	h3f3b.1	H3 histone, family 3A	1	0.014675547	-0.47313627	0.689	0.769
1213	ENSDARG00000009018	rhbg	Rh family, B glycoprotein (gene/pseudogene)	1	0.460009899	-0.475071374	0.098	0.124
1214	ENSDARG00000039605	mat1a	methionine adenosyltransferase I, alpha	1	0.001030934	-0.476343727	0.049	0.219
1215	ENSDARG00000037873	cyp3c3	cytochrome P450, family 3, subfamily c, polypeptide 3	1	0.001109085	-0.479911804	0.066	0.244
1216	ENSDARG00000055009	col4a1	collagen, type IV, alpha 1	1	0.008282877	-0.481177901	0.049	0.178
1217	ENSDARG00000071082	p4ha1b	prolyl 4-hydroxylase, alpha polypeptide I b	1	0.00053166	-0.48244117	0.115	0.307
1218	ENSDARG00000005673	f3b	coagulation factor IIIb	1	0.143942157	-0.488216801	0.246	0.306
1219	ENSDARG00000102883	sptbn1	spectrin, beta, non-erythrocytic 1	1	7.39E-05	-0.490368135	0.082	0.324
1220	ENSDARG00000017860	rgs5b	regulator of G protein signaling 5b	1	0.05650767	-0.493471512	0.049	0.126
1221	ENSDARG00000011693	ttc36	tetratricopeptide repeat domain 36	1	0.000435447	-0.494287498	0.016	0.194
1222	ENSDARG00000096003	atp5md	ATP synthase membrane subunit DAPIT	1	0.00065516	-0.494926369	0.836	0.883
1223	ENSDARG00000059933	plpp3	phospholipid phosphatase 3	1	0.00011652	-0.49633423	0.016	0.222
1224	ENSDARG00000023062	cyr61	cysteine-rich, angiogenic inducer, 61 [Source:ZFIN;Acc:ZDB-GENE-040426-3]	1	0.004093463	-0.496349937	0.066	0.212
1225	ENSDARG00000006497	rtn1a	reticulon 1a	1	0.005654152	-0.500605643	0.049	0.184
1226	ENSDARG00000076120	foxp4	forkhead box P4	1	0.032604919	-0.503784195	0.295	0.395
1227	ENSDARG00000098315	cyp1a	cytochrome P450, family 1, subfamily A	1	0.001285569	-0.505422485	0.033	0.197
1228	ENSDARG00000099425	CABZ01073265.1	complement factor I [Source:NCBI gene;Acc:557557]	1	0.000388157	-0.506287178	0.016	0.199
1229	ENSDARG00000000069	dap	death-associated protein	1	0.00349866	-0.506780575	0.41	0.514
1230	ENSDARG00000053831	vtnb	vitronectin b	1	0.000347399	-0.507066135	0	0.176
1231	ENSDARG00000100442	cfh	complement factor H	1	0.000741328	-0.507490495	0	0.159
1232	ENSDARG00000061858	zgc:153968	zgc:153968	1	0.007805457	-0.519190331	0.016	0.13
1233	ENSDARG00000098589	cyb5a	cytochrome b5 type A (microsomal)	1	0.000107088	-0.520581731	0.361	0.564
1234	ENSDARG00000021124	cfl1	cofilin 1	1	0.000970762	-0.521119601	0.951	0.921
1235	ENSDARG00000012820	nop56	NOP56 ribonucleoprotein homolog	1	0.000232942	-0.525354423	0.361	0.539
1236	ENSDARG00000052099	agxta	alanine--glyoxylate and serine--pyruvate aminotransferase a	1	7.26E-05	-0.531120058	0	0.209
1237	ENSDARG00000055278	cfb	complement factor B	1	0.000451636	-0.535219854	0	0.17
1238	ENSDARG00000099865	hnrnpabb	heterogeneous nuclear ribonucleoprotein A/Bb	1	9.96E-05	-0.536223461	0.525	0.703
1239	ENSDARG00000059906	sdc4	syndecan 4	1	0.224415377	-0.537282175	0.934	0.896
1240	ENSDARG00000099572	hmgn2	high mobility group nucleosomal binding domain 2	1	0.604535794	-0.538398271	0.803	0.687
1241	ENSDARG00000052470	igfbp2a	insulin-like growth factor binding protein 2a	1	0.000105983	-0.538738459	0.016	0.229
1242	ENSDARG00000060457	pmp22b	peripheral myelin protein 22b	1	0.3161828	-0.543475439	0.377	0.406
1243	ENSDARG00000099312	jpt1b	Jupiter microtubule associated homolog 1b	1	0.021703856	-0.544052885	0.377	0.467
1244	ENSDARG00000090552	si:dkey-7j14.6	si:dkey-7j14.6	1	7.52E-05	-0.544639054	0.279	0.51
1245	ENSDARG00000053625	anxa2b	annexin A2b	1	0.000633572	-0.547779738	0.016	0.186
1246	ENSDARG00000019949	serpinh1b	serpin peptidase inhibitor, clade H (heat shock protein 47), member 1b	1	0.015631274	-0.550393068	0.049	0.157
1247	ENSDARG00000056725	hmgb3a	high mobility group box 3a	1	0.010984579	-0.550882687	0.246	0.387
1248	ENSDARG00000101766	ptmab	prothymosin alpha b	1	0.006152686	-0.552153514	0.869	0.914
1249	ENSDARG00000104702	cat	catalase	1	0.000124076	-0.553255893	0.066	0.284
1250	ENSDARG00000100635	chia.1	chitinase, acidic.1	1	0.022102746	-0.554297901	0.016	0.105
1251	ENSDARG00000078674	hspb9	heat shock protein, alpha-crystallin-related, 9	1	0.022608692	-0.555217021	0.016	0.107
1252	ENSDARG00000104267	postnb	periostin, osteoblast specific factor b	1	0.003883164	-0.555255971	0.016	0.151
1253	ENSDARG00000098700	il1b	interleukin 1, beta	1	0.094179204	-0.557275095	0.049	0.115
1254	ENSDARG00000057035	stoml3b	stomatin (EPB72)-like 3b	1	0.185554041	-0.558562137	0.131	0.183
1255	ENSDARG00000038666	igfbp1b	insulin-like growth factor binding protein 1b	1	0.000158254	-0.561109622	0.016	0.218
1256	ENSDARG00000075800	calml4a	calmodulin-like 4a	1	0.000173727	-0.561604149	0.016	0.212
1257	ENSDARG00000002986	gda	guanine deaminase	1	0.000399919	-0.564564743	0.049	0.238
1258	ENSDARG00000026829	cotl1	coactosin-like F-actin binding protein 1	1	0.985678333	-0.565839033	0.738	0.652
1259	ENSDARG00000103775	thbs1a	thrombospondin 1a	1	0.013305318	-0.570343931	0.049	0.162
1260	ENSDARG00000092035	si:ch211-156j16.1	si:ch211-156j16.1	1	0.001202376	-0.572744251	0.033	0.193
1261	ENSDARG00000056108	ndufa4	NADH:ubiquinone oxidoreductase subunit A4	1	9.08E-05	-0.579334074	0.131	0.36
1262	ENSDARG00000103747	cav1	caveolin 1	1	0.00083025	-0.581071627	0.131	0.31
1263	ENSDARG00000053485	aldh6a1	aldehyde dehydrogenase 6 family, member A1	1	0.002909888	-0.583016036	0.41	0.543
1264	ENSDARG00000030479	hmgb1b	high mobility group box 1b	1	0.002072974	-0.593085483	0.279	0.412
1265	ENSDARG00000074201	flna	filamin A, alpha (actin binding protein 280)	1	0.009464198	-0.595967722	0.311	0.462
1266	ENSDARG00000043180	gpd1b	glycerol-3-phosphate dehydrogenase 1b	1	0.000436417	-0.596014013	0.049	0.237
1267	ENSDARG00000002710	ncl	nucleolin	1	0.000472684	-0.596375243	0.689	0.772
1268	ENSDARG00000020708	mdkb	midkine b	1	0.003917127	-0.602106149	0.033	0.169
1269	ENSDARG00000104347	rtn4b	reticulon 4b	1	0.000714004	-0.602947762	0.082	0.266
1270	ENSDARG00000068257	kcne4	potassium voltage-gated channel, Isk-related family, member 4	1	0.024319717	-0.603907278	0.016	0.104
1271	ENSDARG00000092916	mlnl	motilin-like	1	0.030029324	-0.604657615	0.033	0.123
1272	ENSDARG00000024160	hao1	hydroxyacid oxidase (glycolate oxidase) 1	1	0.001257915	-0.605209602	0.033	0.191
1273	ENSDARG00000043279	aqp12	aquaporin 12	1	0.00019315	-0.608469345	0.016	0.211
1274	ENSDARG00000028335	hmga1a	high mobility group AT-hook 1a	1	0.061408913	-0.612029983	0.77	0.818
1275	ENSDARG00000013856	amy2a	amylase alpha 2A	1	0.204174518	-0.613124614	0.115	0.175
1276	ENSDARG00000095633	si:ch211-133l5.7	si:ch211-133l5.7	1	0.002644562	-0.614695792	0.033	0.178
1277	ENSDARG00000023290	fabp3	fatty acid binding protein 3, muscle and heart	1	0.117388572	-0.614956967	0.705	0.669
1278	ENSDARG00000056781	zanl	zonadhesin, like	1	0.001942069	-0.618572257	0.016	0.161
1279	ENSDARG00000052578	c6ast4	six-cysteine containing astacin protease 4	1	0.741048701	-0.620892114	0.213	0.22
1280	ENSDARG00000045835	si:dkey-14d8.6	si:dkey-14d8.6	1	0.19078491	-0.622728617	0.115	0.183
1281	ENSDARG00000091234	si:ch73-335l21.4	si:ch73-335l21.4	1	0.072406179	-0.624362511	0.639	0.689
1282	ENSDARG00000088116	gstm.3	glutathione S-transferase mu tandem duplicate 3	1	0.006308668	-0.626223253	0.115	0.262
1283	ENSDARG00000018149	slc38a4	solute carrier family 38 member 4	1	9.96E-05	-0.626367786	0.016	0.224
1284	ENSDARG00000039007	eno3	enolase 3, (beta, muscle)	1	0.10796501	-0.627042332	0.754	0.735
1285	ENSDARG00000036041	f2	coagulation factor II (thrombin)	1	0.012583687	-0.629226789	0.066	0.179
1286	ENSDARG00000055539	epdl2	ependymin-like 2	1	0.027702594	-0.630317571	0.049	0.147
1287	ENSDARG00000056314	a2ml	alpha-2-macroglobulin-like	1	0.001619877	-0.633580519	0.016	0.165
1288	ENSDARG00000019253	rhag	Rh associated glycoprotein	1	0.000289032	-0.635191038	0	0.18
1289	ENSDARG00000076043	si:dkeyp-73d8.9	si:dkeyp-73d8.9	1	0.003407458	-0.642752861	0	0.124
1290	ENSDARG00000040009	palld	palladin, cytoskeletal associated protein	1	0.000108673	-0.643716144	0.164	0.389
1291	ENSDARG00000035809	col1a1b	collagen, type I, alpha 1b	1	0.025765297	-0.648013491	0.148	0.258
1292	ENSDARG00000102456	cfhl4	complement factor H like 4	1	0.00026352	-0.648806519	0	0.182
1293	ENSDARG00000071626	ptgdsb.2	prostaglandin D2 synthase b, tandem duplicate 2	1	0.00632518	-0.655666403	0.016	0.139
1294	ENSDARG00000019128	tpm4b	tropomyosin 4b	1	0.108886754	-0.656667379	0.066	0.129
1295	ENSDARG00000054942	lgals2a	lectin, galactoside-binding, soluble, 2a	1	0.022787339	-0.662222502	0.033	0.128
1296	ENSDARG00000040764	id1	inhibitor of DNA binding 1, HLH protein	1	0.00081191	-0.666682875	0.148	0.355
1297	ENSDARG00000025670	fstl3	follistatin-like 3 (secreted glycoprotein)	1	0.032602152	-0.667585606	0.066	0.162
1298	ENSDARG00000022372	kng1	kininogen 1	1	0.000654367	-0.668062696	0.049	0.227
1299	ENSDARG00000094929	apoa4b.2	apolipoprotein A-IV b, tandem duplicate 2	1	0.016353239	-0.670769687	0.049	0.157
1300	ENSDARG00000016470	anxa5b	annexin A5b	1	0.001148569	-0.673066585	0.23	0.38
1301	ENSDARG00000045442	cpb1	carboxypeptidase B1 (tissue)	1	0.167413602	-0.679596435	0.148	0.219
1302	ENSDARG00000023111	plg	plasminogen	1	0.00096651	-0.681682209	0.016	0.177
1303	ENSDARG00000092362	hsp70.2	heat shock cognate 70-kd protein, tandem duplicate 2	1	0.175702882	-0.684613014	0.344	0.403
1304	ENSDARG00000002644	rgs5a	regulator of G protein signaling 5a	1	0.002334243	-0.686966453	0.033	0.18
1305	ENSDARG00000104138	igfbp7	insulin-like growth factor binding protein 7	1	0.026625915	-0.697161441	0.066	0.17
1306	ENSDARG00000074908	col6a1	collagen, type VI, alpha 1	1	7.08E-05	-0.707379742	0.033	0.256
1307	ENSDARG00000099420	nme2b.2	NME/NM23 nucleoside diphosphate kinase 2b, tandem duplicate 2	1	0.503557658	-0.72452626	0.082	0.103
1308	ENSDARG00000012593	col5a1	procollagen, type V, alpha 1	1	0.001365733	-0.728753916	0.098	0.276
1309	ENSDARG00000018351	hpda	4-hydroxyphenylpyruvate dioxygenase a	1	0.00625765	-0.730428662	0.082	0.216
1310	ENSDARG00000055678	akap12b	A kinase (PRKA) anchor protein 12b	1	0.000427704	-0.734545088	0.066	0.252
1311	ENSDARG00000104795	cxcl8a	chemokine (C-X-C motif) ligand 8a	1	0.000755214	-0.739198097	0.016	0.182
1312	ENSDARG00000007275	si:ch211-251b21.1	si:ch211-251b21.1	1	0.014279792	-0.750328853	0.016	0.115
1313	ENSDARG00000045141	aqp8a.1	aquaporin 8a, tandem duplicate 1	1	0.016169567	-0.752785778	0.033	0.139
1314	ENSDARG00000042684	serpinc1	serpin peptidase inhibitor, clade C (antithrombin), member 1	1	0.00404443	-0.766687832	0.049	0.188
1315	ENSDARG00000061383	serpinf2b	serpin peptidase inhibitor, clade F (alpha-2 antiplasmin, pigment epithelium derived factor), member 2b	1	0.000471052	-0.769376863	0.033	0.212
1316	ENSDARG00000028618	krt18b	keratin 18b	1	9.35E-05	-0.769714976	0.033	0.251
1317	ENSDARG00000078859	g0s2	G0/G1 switch 2	1	0.000362507	-0.778593231	0.049	0.239
1318	ENSDARG00000077069	srgn	serglycin	1	0.013148279	-0.781118581	0.148	0.273
1319	ENSDARG00000016412	agt	angiotensinogen	1	0.00024988	-0.786085244	0.016	0.205
1320	ENSDARG00000024746	hsp90aa1.2	heat shock protein 90, alpha (cytosolic), class A member 1, tandem duplicate 2	1	0.006155336	-0.786836957	0.197	0.358
1321	ENSDARG00000070780	rln3a	relaxin 3a	1	0.076980225	-0.790999866	0.082	0.162
1322	ENSDARG00000005191	ahcy	adenosylhomocysteinase	1	0.000142852	-0.800585269	0.656	0.711
1323	ENSDARG00000019986	grhprb	glyoxylate reductase/hydroxypyruvate reductase b	1	0.001129392	-0.814357668	0.066	0.237
1324	ENSDARG00000018478	agxtb	alanine--glyoxylate and serine--pyruvate aminotransferase b	1	0.003236791	-0.819092819	0.066	0.218
1325	ENSDARG00000020007	col1a2	collagen, type I, alpha 2	1	0.00342962	-0.819861254	0.098	0.256
1326	ENSDARG00000038123	myl9a	myosin, light chain 9a, regulatory	1	0.02455606	-0.821431169	0.049	0.147
1327	ENSDARG00000045143	hbbe2	hemoglobin beta embryonic-2	1	0.910452775	-0.832217996	0.098	0.102
1328	ENSDARG00000016319	c9	complement component 9	1	0.000470012	-0.833939255	0.016	0.193
1329	ENSDARG00000042613	crp3	C-reactive protein 3	1	0.006696629	-0.837541372	0.049	0.177
1330	ENSDARG00000010625	clic2	chloride intracellular channel 2	1	0.000274651	-0.844184137	0.082	0.287
1331	ENSDARG00000017772	mdh1aa	malate dehydrogenase 1Aa, NAD (soluble)	1	0.005791014	-0.845053529	0.557	0.619
1332	ENSDARG00000101479	BX908782.2	CD59 glycoprotein-like [Source:NCBI gene;Acc:103910140]	1	0.278702344	-0.861948476	0.115	0.166
1333	ENSDARG00000001950	ak1	adenylate kinase 1	1	0.919256138	-0.862629153	0.393	0.368
1334	ENSDARG00000089362	grn1	granulin 1	1	0.003706882	-0.867690558	0.082	0.236
1335	ENSDARG00000027088	ptgdsb.1	prostaglandin D2 synthase b, tandem duplicate 1	1	0.00559081	-0.876361241	0.148	0.295
1336	ENSDARG00000012694	c3a.1	complement component c3a, duplicate 1	1	0.004556203	-0.890103029	0.066	0.207
1337	ENSDARG00000075261	timp2b	TIMP metallopeptidase inhibitor 2b	1	0.000160798	-0.902133165	0.082	0.298
1338	ENSDARG00000068457	tnnt3b	troponin T type 3b (skeletal, fast)	1	0.28798012	-0.903289851	0.082	0.124
1339	ENSDARG00000012194	scp2a	sterol carrier protein 2a	1	0.000693956	-0.904549803	0.197	0.359
1340	ENSDARG00000102004	apoea	apolipoprotein Ea	1	0.124575764	-0.905869211	0.098	0.166
1341	ENSDARG00000014646	aoc2	amine oxidase copper containing 2	1	0.017653176	-0.925076162	0.098	0.213
1342	ENSDARG00000056744	ela2	elastase 2	1	0.156057098	-0.925155892	0.344	0.467
1343	ENSDARG00000093440	tnfaip6	tumor necrosis factor, alpha-induced protein 6	1	0.000512874	-0.926198969	0.082	0.273
1344	ENSDARG00000033227	lect2l	leukocyte cell-derived chemotaxin 2 like	1	0.002173438	-0.934549138	0.098	0.268
1345	ENSDARG00000040466	vil1	villin 1	1	0.000894828	-0.938373601	0.033	0.201
1346	ENSDARG00000029230	pnp4b	purine nucleoside phosphorylase 4b	1	0.010802882	-0.94216168	0.164	0.286
1347	ENSDARG00000039579	cfd	complement factor D (adipsin)	1	0.067574244	-0.946816505	0.115	0.205
1348	ENSDARG00000033466	tagln2	transgelin 2	1	0.000276959	-0.948112807	0.541	0.623
1349	ENSDARG00000004296	ambp	alpha-1-microglobulin/bikunin precursor	1	0.001819053	-0.950457194	0.049	0.206
1350	ENSDARG00000012671	inhbaa	inhibin subunit beta Aa	1	0.000623037	-0.973193891	0.033	0.209
1351	ENSDARG00000103687	sycn.2	syncollin, tandem duplicate 2	1	0.040896726	-0.9737824	0.148	0.271
1352	ENSDARG00000058462	zgc:158846	zgc:158846	1	0.000605245	-0.982988693	0.033	0.208
1353	ENSDARG00000040295	apoeb	apolipoprotein Eb	1	0.352177022	-0.984415496	0.525	0.494
1354	ENSDARG00000017441	mylz3	myosin, light polypeptide 3, skeletal muscle	1	0.850131064	-1.002525597	0.131	0.138
1355	ENSDARG00000078757	si:ch211-212c13.8	si:ch211-212c13.8	1	0.000229285	-1.008443564	0	0.185
1356	ENSDARG00000060350	apoda.2	apolipoprotein Da, duplicate 2	1	0.476222949	-1.00926581	0.361	0.395
1357	ENSDARG00000057706	si:ch211-137i24.10	si:ch211-137i24.10	1	0.00261372	-1.022100081	0.148	0.312
1358	ENSDARG00000093844	zgc:136461	zgc:136461	1	0.20724028	-1.041853916	0.508	0.451
1359	ENSDARG00000020741	fga	fibrinogen alpha chain	1	0.002864159	-1.04841312	0.082	0.232
1360	ENSDARG00000089310	gc	GC vitamin D binding protein	1	0.044669233	-1.053709384	0.131	0.218
1361	ENSDARG00000090722	leg1.1	liver-enriched gene 1, tandem duplicate 1	1	0.001790372	-1.060947173	0.066	0.225
1362	ENSDARG00000007276	ela3l	elastase 3 like	1	0.146496771	-1.067354354	0.311	0.422
1363	ENSDARG00000023151	ucp1	uncoupling protein 1	1	0.000201776	-1.081727601	0.098	0.301
1364	ENSDARG00000087402	tpm1	tropomyosin 1 (alpha)	1	0.264223135	-1.084254959	0.262	0.298
1365	ENSDARG00000037191	ttr	transthyretin (prealbumin, amyloidosis type I)	1	0.003663331	-1.088440525	0.066	0.212
1366	ENSDARG00000045089	si:ch211-270n8.1	si:ch211-270n8.1	1	0.00066548	-1.09772827	0.033	0.207
1367	ENSDARG00000091609	spink4	serine peptidase inhibitor, Kazal type 4	1	0.883031643	-1.09833578	0.459	0.396
1368	ENSDARG00000055723	hsp70l	heat shock cognate 70-kd protein, like	1	0.000488057	-1.101899824	0.18	0.383
1369	ENSDARG00000036239	gatm	glycine amidinotransferase (L-arginine:glycine amidinotransferase)	1	0.000221768	-1.104969418	0.115	0.326
1370	ENSDARG00000095807	hp	haptoglobin	1	7.80E-05	-1.109618152	0	0.207
1371	ENSDARG00000104682	tpm2	tropomyosin 2 (beta)	1	0.039120836	-1.122012482	0.115	0.222
1372	ENSDARG00000042816	mmp9	matrix metallopeptidase 9	1	0.020351914	-1.157525588	0.049	0.155
1373	ENSDARG00000039730	zgc:112160	zgc:112160	1	0.356148714	-1.178847088	0.361	0.443
1374	ENSDARG00000089399	tmem176l.2	transmembrane protein 176l.2	1	0.000419856	-1.179568513	0.082	0.278
1375	ENSDARG00000090268	krtt1c19e	keratin type 1 c19e	1	0.082444355	-1.185626019	0.131	0.21
1376	ENSDARG00000102299	cxcl8b.1	chemokine (C-X-C motif) ligand 8b, duplicate 1	1	0.075174026	-1.205259063	0.033	0.101
1377	ENSDARG00000021339	cpa5	carboxypeptidase A5	1	0.336613175	-1.209947135	0.295	0.356
1378	ENSDARG00000006526	fn1b	fibronectin 1b	1	6.65E-05	-1.221468473	0.213	0.426
1379	ENSDARG00000056765	ela2l	elastase 2 like	1	0.544152646	-1.223416251	0.41	0.452
1380	ENSDARG00000093303	ifitm1	interferon induced transmembrane protein 1	1	0.008103373	-1.224086112	0.066	0.199
1381	ENSDARG00000012405	col1a1a	collagen, type I, alpha 1a	1	0.001626971	-1.241125435	0.115	0.293
1382	ENSDARG00000058371	krt5	keratin 5	1	0.041530651	-1.241324493	0.197	0.294
1383	ENSDARG00000016081	cldn15la	claudin 15-like a	1	0.001986385	-1.24187515	0.131	0.29
1384	ENSDARG00000012366	fbp2	fructose-1,6-bisphosphatase 2	1	0.879279992	-1.255726994	0.148	0.139
1385	ENSDARG00000099351	igfbp1a	insulin-like growth factor binding protein 1a	1	0.000295469	-1.257421638	0.541	0.66
1386	ENSDARG00000007024	uox	urate oxidase	1	0.000195329	-1.265383487	0.033	0.231
1387	ENSDARG00000041065	hspb1	heat shock protein, alpha-crystallin-related, 1	1	7.68E-05	-1.271077314	0.066	0.291
1388	ENSDARG00000008969	fgb	fibrinogen beta chain	1	0.058253102	-1.281979343	0.164	0.25
1389	ENSDARG00000019702	aldocb	aldolase C, fructose-bisphosphate, b	1	0.000181976	-1.28987069	0.295	0.504
1390	ENSDARG00000090185	si:dkeyp-73b11.8	si:dkeyp-73b11.8	1	0.000141152	-1.326561615	0.115	0.322
1391	ENSDARG00000017299	fabp11a	fatty acid binding protein 11a	1	0.003636711	-1.337766238	0.033	0.171
1392	ENSDARG00000103639	si:dkey-36i7.3	si:dkey-36i7.3	1	0.016101355	-1.344019879	0.131	0.25
1393	ENSDARG00000100406	zgc:112265	zgc:112265	1	0.001433733	-1.3471889	0.049	0.21
1394	ENSDARG00000014196	myl1	myosin, light chain 1, alkali%3B skeletal, fast	1	0.10545062	-1.352645606	0.049	0.112
1395	ENSDARG00000068680	ctrl	chymotrypsin-like	1	0.415332772	-1.379277345	0.393	0.435
1396	ENSDARG00000102175	hamp	hepcidin antimicrobial peptide	1	0.000692977	-1.410580916	0.164	0.342
1397	ENSDARG00000079274	prss59.1	serine protease 59, tandem duplicate 1	1	0.02407691	-1.410599962	0.41	0.556
1398	ENSDARG00000020866	apoa4b.2	apolipoprotein A-IV b, tandem duplicate 2	1	0.002649042	-1.433695216	0.098	0.263
1399	ENSDARG00000054616	cldni	claudin i	1	0.188724423	-1.44306686	0.23	0.287
1400	ENSDARG00000099185	chia.2	chitinase, acidic.2	1	0.159963545	-1.452948465	0.23	0.295
1401	ENSDARG00000056498	crp2	C-reactive protein 2	1	0.005808142	-1.460540136	0.098	0.239
1402	ENSDARG00000041569	ces2	carboxylesterase 2 (intestine, liver) [Source:ZFIN;Acc:ZDB-GENE-061013-99]	1	0.002352445	-1.489633005	0.082	0.239
1403	ENSDARG00000090428	ctrb1	chymotrypsinogen B1	1	0.312456591	-1.499486291	0.721	0.758
1404	ENSDARG00000045408	tagln	transgelin	1	0.004309898	-1.512019602	0.098	0.251
1405	ENSDARG00000017314	CELA1 (1 of many)	zgc:92745 [Source:ZFIN;Acc:ZDB-GENE-040801-12]	1	0.096211547	-1.525706972	0.574	0.691
1406	ENSDARG00000092155	apoc2	apolipoprotein C-II	1	0.000296309	-1.542200027	0.197	0.377
1407	ENSDARG00000100952	wu:fj16a03	wu:fj16a03	1	0.000605099	-1.562094951	0.18	0.376
1408	ENSDARG00000053973	fetub	fetuin B	1	0.022627292	-1.578783651	0.279	0.38
1409	ENSDARG00000012076	apoa1a	apolipoprotein A-Ia	1	0.098263606	-1.599162605	0.475	0.476
1410	ENSDARG00000093774	rbp2b	retinol binding protein 2b, cellular	1	0.032987729	-1.605785749	0.197	0.292
1411	ENSDARG00000073742	prss59.2	serine protease 59, tandem duplicate 2	1	0.23417354	-1.610232751	0.623	0.73
1412	ENSDARG00000090850	serpina1l	serine (or cysteine) proteinase inhibitor, clade A (alpha-1 antiproteinase, antitrypsin), member 1, like	1	0.017231146	-1.616122119	0.148	0.263
1413	ENSDARG00000042993	prss1	serine protease 1	1	0.000101092	-1.627339118	0.541	0.771
1414	ENSDARG00000059049	zgc:174904	zgc:174904	1	0.006296851	-1.63466865	0.164	0.301
1415	ENSDARG00000037281	fgg	fibrinogen gamma chain	1	0.006352815	-1.637148878	0.18	0.321
1416	ENSDARG00000053254	mylpfa	myosin light chain, phosphorylatable, fast skeletal muscle a	1	0.180148298	-1.654577488	0.197	0.272
1417	ENSDARG00000090286	serpina1	serpin peptidase inhibitor, clade A (alpha-1 antiproteinase, antitrypsin), member 1	1	0.001585814	-1.679751366	0.098	0.265
1418	ENSDARG00000036832	cyt1l	type I cytokeratin, enveloping layer, like	1	0.341869547	-1.68169102	0.443	0.37
1419	ENSDARG00000076838	apom	apolipoprotein M	1	0.000116349	-1.701969743	0.066	0.281
1420	ENSDARG00000040799	sst1.1	somatostatin 1, tandem duplicate 1	1	0.036814795	-1.722864385	0.033	0.119
1421	ENSDARG00000099197	actc1b	actin alpha cardiac muscle 1b	1	0.078346124	-1.733538121	0.197	0.29
1422	ENSDARG00000045180	acta2	actin alpha 2, smooth muscle	1	0.019783312	-1.744193324	0.098	0.223
1423	ENSDARG00000075045	cxcl18b	chemokine (C-X-C motif) ligand 18b	1	0.000185431	-1.752697766	0.131	0.339
1424	ENSDARG00000037425	s100a10a	S100 calcium binding protein A10a	1	0.002166159	-1.853888091	0.23	0.388
1425	ENSDARG00000093628	s100a11	S100 calcium binding protein A11	1	0.488673348	-1.899067185	0.098	0.127
1426	ENSDARG00000033161	sst1.2	somatostatin 1, tandem duplicate 2	1	0.140721536	-1.956309111	0.049	0.107
1427	ENSDARG00000079443	vipb	vasoactive intestinal peptide b	1	0.598147071	-1.957187354	0.115	0.141
1428	ENSDARG00000099200	zgc:123103	zgc:123103	1	0.022476672	-1.972286855	0.213	0.32
1429	ENSDARG00000040907	gcgb	glucagon b	1	0.389612103	-2.007712134	0.197	0.162
1430	ENSDARG00000006427	fabp2	fatty acid binding protein 2, intestinal	1	0.067224388	-2.091806703	0.639	0.662
1431	ENSDARG00000035350	ins	preproinsulin	1	0.022233555	-2.099576593	0.344	0.229
1432	ENSDARG00000043729	plac8.1	placenta associated 8, tandem duplicate 1	1	0.015437821	-2.139450871	0.279	0.379
1433	ENSDARG00000070038	rbp2a	retinol binding protein 2a, cellular	1	0.001418897	-2.168033199	0.426	0.527
1434	ENSDARG00000035832	pyyb	peptide YYb	1	0.004677958	-2.184205992	0.049	0.191
1435	ENSDARG00000095863	afp4	antifreeze protein type IV	1	5.74E-05	-2.2144719	0.393	0.567
1436	ENSDARG00000044566	fabp6	fatty acid binding protein 6, ileal (gastrotropin)	1	0.81623097	-2.219205699	0.311	0.279
1437	ENSDARG00000014190	sst2	somatostatin 2	1	0.094507278	-2.25496687	0.082	0.161
1438	ENSDARG00000059227	fabp1b.1	fatty acid binding protein 1b, tandem duplicate 1	1	0.353732385	-2.570267677	0.639	0.653
1439	ENSDARG00000016771	tfa	transferrin-a	1	0.000464749	-2.61935852	0.295	0.497
1440	ENSDARG00000068088	tcnba	transcobalamin beta a	1	0.9777112	-2.623953707	0.541	0.541
1441	ENSDARG00000079296	gcga	glucagon a	1	0.172807081	-2.786183743	0.459	0.506
1442	ENSDARG00000038439	fabp10a	fatty acid binding protein 10a, liver basic	1	0.001637432	-2.989676887	0.754	0.896
