# Supplementary material for: Cell-type-specific responses to the microbiota across all tissues of the larval zebrafish
Source: Cell Rep. Author manuscript; Available in PMC 2023 Oct 23. (PMC10423310; doi:10.1016/j.celrep.2023.112095)
Supplement: MMC9 [file NIHMS1880944-supplement-MMC9.zip › DataS3/Figure2_PanelC_GenesLists/cluster14.tsv]

	gene	ZFIN_name	full_name	p_val_adj	p_val	avg_logFC	pct.1	pct.2
1	ENSDARG00000030915	cpa1	carboxypeptidase A1 (pancreatic)	0	0	1.899105254	0.87	0.017
2	ENSDARG00000077058	CELA1 (1 of many)	zgc:92745 [Source:ZFIN;Acc:ZDB-GENE-040801-12]	0	0	1.870639871	0.922	0.023
3	ENSDARG00000095462	CELA1 (1 of many)	zgc:92745 [Source:ZFIN;Acc:ZDB-GENE-040801-12]	0	0	1.484765288	0.922	0.009
4	ENSDARG00000043171	CELA1 (1 of many)	zgc:92745 [Source:ZFIN;Acc:ZDB-GENE-040801-12]	0	0	1.39672205	0.766	0.013
5	ENSDARG00000044204	endou	endonuclease, polyU-specific	0	0	1.131629886	0.831	0.006
6	ENSDARG00000077880	si:ch211-255i20.3	si:ch211-255i20.3	0	0	1.094751756	0.818	0.011
7	ENSDARG00000024503	c6ast3	six-cysteine containing astacin protease 3	0	0	1.069821045	0.636	0.004
8	ENSDARG00000087625	si:ch211-173a9.6	si:ch211-173a9.6	0	0	1.038261963	0.571	0.004
9	ENSDARG00000043173	CELA1 (1 of many)	zgc:92745 [Source:ZFIN;Acc:ZDB-GENE-040801-12]	0	0	0.79606413	0.532	0.001
10	ENSDARG00000092890	si:ch73-44m9.5	si:ch73-44m9.5	0	0	0.668448647	0.623	0.002
11	ENSDARG00000043175	CELA1 (1 of many)	zgc:92745 [Source:ZFIN;Acc:ZDB-GENE-040801-12]	0	0	0.636063154	0.532	0.003
12	ENSDARG00000075958	si:dkey-266f7.9	si:dkey-266f7.9	0	0	0.325166904	0.429	0.001
13	ENSDARG00000043168	CELA1 (1 of many)	zgc:92745 [Source:ZFIN;Acc:ZDB-GENE-040801-12]	9.90E-303	3.98E-307	1.402955602	0.662	0.011
14	ENSDARG00000018263	pdia2	protein disulfide isomerase family A, member 2	2.15E-293	8.67E-298	2.572277855	0.987	0.039
15	ENSDARG00000009153	pla2g1b	phospholipase A2, group IB (pancreas)	7.43E-289	2.99E-293	2.487710769	0.909	0.031
16	ENSDARG00000043722	cpa4	carboxypeptidase A4	2.21E-268	8.89E-273	2.606577809	0.987	0.045
17	ENSDARG00000029822	cel.2	carboxyl ester lipase, tandem duplicate 2	2.14E-260	8.61E-265	2.658431483	0.987	0.047
18	ENSDARG00000090899	sycn.3	syncollin, tandem duplicate 3	5.06E-232	2.04E-236	2.924646708	0.974	0.053
19	ENSDARG00000042899	si:ch211-163l21.8	si:ch211-163l21.8	6.26E-231	2.52E-235	0.480637878	0.532	0.01
20	ENSDARG00000045834	si:dkey-14d8.7	si:dkey-14d8.7	3.50E-191	1.41E-195	2.865618637	0.987	0.073
21	ENSDARG00000017490	cel.1	carboxyl ester lipase, tandem duplicate 1	8.37E-178	3.37E-182	0.263086826	0.39	0.006
22	ENSDARG00000041960	si:ch211-173a9.6	si:ch211-173a9.6	1.06E-177	4.25E-182	0.303566181	0.26	0.001
23	ENSDARG00000074613	si:ch211-240l19.6	si:ch211-240l19.6	9.18E-161	3.70E-165	3.170207673	0.974	0.088
24	ENSDARG00000009443	zgc:92137	zgc:92137	1.38E-122	5.55E-127	3.057388603	0.818	0.075
25	ENSDARG00000101367	si:ch73-193i22.1	si:ch73-193i22.1	3.54E-118	1.43E-122	0.322703868	0.442	0.017
26	ENSDARG00000013856	amy2a	amylase alpha 2A	1.67E-110	6.74E-115	3.642560385	1	0.158
27	ENSDARG00000015869	slc22a16	solute carrier family 22 member 16	6.91E-110	2.78E-114	0.285663936	0.351	0.011
28	ENSDARG00000045835	si:dkey-14d8.6	si:dkey-14d8.6	2.80E-106	1.13E-110	3.70010484	1	0.167
29	ENSDARG00000037000	fkbp11	FKBP prolyl isomerase 11	1.29E-101	5.18E-106	2.273765746	1	0.175
30	ENSDARG00000006497	rtn1a	reticulon 1a	1.34E-98	5.41E-103	1.998311367	1	0.166
31	ENSDARG00000097285	ANPEP	si:ch211-147g22.5 [Source:ZFIN;Acc:ZDB-GENE-131127-23]	1.25E-94	5.05E-99	0.323354238	0.364	0.014
32	ENSDARG00000045442	cpb1	carboxypeptidase B1 (tissue)	4.32E-92	1.74E-96	3.750559351	1	0.203
33	ENSDARG00000052578	c6ast4	six-cysteine containing astacin protease 4	2.07E-87	8.34E-92	3.779023745	0.987	0.205
34	ENSDARG00000040282	zgc:92590	zgc:92590	5.10E-83	2.05E-87	1.055547862	0.208	0.004
35	ENSDARG00000043279	aqp12	aquaporin 12	8.78E-82	3.54E-86	1.661412873	0.987	0.193
36	ENSDARG00000103687	sycn.2	syncollin, tandem duplicate 2	2.59E-78	1.04E-82	4.247094862	1	0.255
37	ENSDARG00000075444	cgref1	cell growth regulator with EF-hand domain 1	7.10E-74	2.86E-78	0.770698533	0.779	0.11
38	ENSDARG00000021339	cpa5	carboxypeptidase A5	6.05E-65	2.44E-69	4.729980016	1	0.342
39	ENSDARG00000060350	apoda.2	apolipoprotein Da, duplicate 2	7.06E-61	2.84E-65	4.510395538	1	0.383
40	ENSDARG00000091609	spink4	serine peptidase inhibitor, Kazal type 4	1.17E-60	4.70E-65	4.23753925	1	0.386
41	ENSDARG00000007276	ela3l	elastase 3 like	1.02E-58	4.09E-63	4.433785988	1	0.409
42	ENSDARG00000068680	ctrl	chymotrypsin-like	1.07E-57	4.32E-62	4.633749552	1	0.424
43	ENSDARG00000039730	zgc:112160	zgc:112160	3.08E-57	1.24E-61	4.794003549	1	0.431
44	ENSDARG00000093844	zgc:136461	zgc:136461	2.38E-56	9.60E-61	4.686233802	1	0.441
45	ENSDARG00000056744	ela2	elastase 2	1.17E-55	4.71E-60	4.353786624	1	0.455
46	ENSDARG00000056765	ela2l	elastase 2 like	2.83E-55	1.14E-59	4.800817506	1	0.441
47	ENSDARG00000079274	prss59.1	serine protease 59, tandem duplicate 1	1.29E-51	5.20E-56	4.857276157	1	0.545
48	ENSDARG00000017314	CELA1 (1 of many)	zgc:92745 [Source:ZFIN;Acc:ZDB-GENE-040801-12]	2.42E-48	9.75E-53	5.103090631	1	0.683
49	ENSDARG00000073742	prss59.2	serine protease 59, tandem duplicate 2	8.00E-48	3.22E-52	5.245923056	1	0.723
50	ENSDARG00000090428	ctrb1	chymotrypsinogen B1	1.58E-47	6.34E-52	5.298785855	1	0.752
51	ENSDARG00000042993	prss1	serine protease 1	1.95E-47	7.85E-52	5.233943982	1	0.763
52	ENSDARG00000054916	eif4ebp3	eukaryotic translation initiation factor 4E binding protein 3	2.07E-46	8.33E-51	1.261893245	0.896	0.256
53	ENSDARG00000039392	wnk1b	WNK lysine deficient protein kinase 1b	6.28E-46	2.53E-50	0.960132264	0.701	0.138
54	ENSDARG00000025859	lmf2b	lipase maturation factor 2b	2.29E-44	9.23E-49	0.381800976	0.519	0.068
55	ENSDARG00000094557	nupr1b	nuclear protein 1b	7.52E-42	3.03E-46	1.676796113	0.948	0.373
56	ENSDARG00000056627	cxcl14	chemokine (C-X-C motif) ligand 14	2.17E-38	8.75E-43	0.47933319	0.766	0.154
57	ENSDARG00000092693	tpt1	tumor protein, translationally-controlled 1	4.57E-36	1.84E-40	-1.016013446	1	0.998
58	ENSDARG00000018637	sec61g	SEC61 translocon gamma subunit	7.03E-35	2.83E-39	1.13659689	1	0.985
59	ENSDARG00000019137	tram1	translocation associated membrane protein 1	1.18E-33	4.75E-38	0.738601796	0.831	0.262
60	ENSDARG00000011405	rps9	ribosomal protein S9	2.87E-33	1.16E-37	-0.888199967	1	1
61	ENSDARG00000036239	gatm	glycine amidinotransferase (L-arginine:glycine amidinotransferase)	3.97E-33	1.60E-37	1.149060571	0.935	0.311
62	ENSDARG00000092035	si:ch211-156j16.1	si:ch211-156j16.1	3.86E-32	1.55E-36	0.343307502	0.805	0.179
63	ENSDARG00000101406	rplp2	ribosomal protein, large P2	1.37E-31	5.53E-36	-0.814064362	1	0.998
64	ENSDARG00000000069	dap	death-associated protein	3.89E-31	1.57E-35	1.141639357	0.974	0.504
65	ENSDARG00000068992	hspa8	heat shock protein 8	1.37E-30	5.50E-35	-0.976309217	1	0.998
66	ENSDARG00000005513	naca	nascent polypeptide associated complex subunit alpha	2.41E-30	9.70E-35	-1.0426459	0.987	0.996
67	ENSDARG00000035400	btf3	basic transcription factor 3	2.52E-30	1.01E-34	-1.11659014	0.909	0.986
68	ENSDARG00000043453	rps5	ribosomal protein S5	1.10E-29	4.42E-34	-0.757227604	1	0.998
69	ENSDARG00000014165	ssr3	signal sequence receptor, gamma	2.58E-29	1.04E-33	0.883486724	0.987	0.819
70	ENSDARG00000069013	prdx4	peroxiredoxin 4	2.63E-28	1.06E-32	0.826208361	0.935	0.481
71	ENSDARG00000006766	snd1	staphylococcal nuclease and tudor domain containing 1	1.25E-27	5.03E-32	0.930351152	0.935	0.523
72	ENSDARG00000092553	slc25a5	solute carrier family 25 member 5	1.37E-27	5.52E-32	-0.700611948	1	0.999
73	ENSDARG00000077291	rps2	ribosomal protein S2	6.33E-27	2.55E-31	-0.713555025	1	1
74	ENSDARG00000014867	rpl8	ribosomal protein L8	7.49E-27	3.02E-31	-0.728650348	0.987	0.999
75	ENSDARG00000013430	bhmt	betaine-homocysteine methyltransferase	1.35E-26	5.43E-31	0.710546225	1	0.368
76	ENSDARG00000042566	rps7	ribosomal protein S7	1.37E-25	5.51E-30	-0.683576964	1	1
77	ENSDARG00000040439	rsl24d1	ribosomal L24 domain containing 1	2.27E-25	9.14E-30	-1.104204568	0.818	0.96
78	ENSDARG00000013307	rpl19	ribosomal protein L19	3.04E-25	1.22E-29	-0.705783364	1	1
79	ENSDARG00000076223	SERP1	zgc:92744	4.96E-25	2.00E-29	0.957986287	0.987	0.801
80	ENSDARG00000029150	hsp90ab1	heat shock protein 90, alpha (cytosolic), class B member 1	1.59E-24	6.41E-29	-0.763115845	1	0.997
81	ENSDARG00000103915	ero1b	endoplasmic reticulum oxidoreductase beta	1.60E-24	6.46E-29	0.44478935	0.545	0.126
82	ENSDARG00000045248	h3f3d	H3 histone, family 3D	4.44E-24	1.79E-28	-1.34187606	0.831	0.953
83	ENSDARG00000019778	rps6	ribosomal protein S6	6.65E-24	2.68E-28	-0.700612768	1	0.999
84	ENSDARG00000037870	actb2	actin, beta 2	1.08E-23	4.37E-28	-1.187677229	1	0.997
85	ENSDARG00000009285	rpl15	ribosomal protein L15	1.09E-23	4.37E-28	-0.625098054	1	0.999
86	ENSDARG00000014690	rps4x	ribosomal protein S4 X-linked	2.31E-23	9.31E-28	-0.613501153	1	0.999
87	ENSDARG00000007320	rpl7	ribosomal protein L7	2.41E-22	9.72E-27	-0.661097348	1	0.999
88	ENSDARG00000021838	rps23	ribosomal protein S23	2.46E-22	9.91E-27	-0.672647579	0.987	0.997
89	ENSDARG00000019230	rpl7a	ribosomal protein L7a	2.63E-22	1.06E-26	-0.637562012	1	1
90	ENSDARG00000025581	rpl10	ribosomal protein L10	3.88E-22	1.56E-26	-0.566624937	1	0.998
91	ENSDARG00000071403	oaz1a	ornithine decarboxylase antizyme 1a	4.97E-22	2.00E-26	-1.095084515	0.662	0.89
92	ENSDARG00000005791	rpl28	ribosomal protein L28	1.31E-21	5.27E-26	-0.54197687	1	0.998
93	ENSDARG00000025073	rpl18a	ribosomal protein L18a	3.91E-21	1.57E-25	-0.562923418	1	0.999
94	ENSDARG00000099766	myl12.1	myosin, light chain 12, genome duplicate 1	5.31E-21	2.14E-25	-1.162427477	0.909	0.933
95	ENSDARG00000042905	rpl10a	ribosomal protein L10a	6.85E-21	2.76E-25	-0.608500719	1	0.998
96	ENSDARG00000022684	fkbp1aa	FKBP prolyl isomerase 1Aa	1.09E-20	4.41E-25	-0.877205841	0.844	0.951
97	ENSDARG00000019444	ssr4	signal sequence receptor, delta	1.10E-20	4.42E-25	0.716585671	1	0.844
98	ENSDARG00000044540	fkbp2	FKBP prolyl isomerase 2	1.34E-20	5.39E-25	0.646907534	0.922	0.506
99	ENSDARG00000023298	rps27.1	ribosomal protein S27, isoform 1	1.94E-20	7.82E-25	-0.484463403	1	0.998
100	ENSDARG00000099022	faua	FAU ubiquitin like and ribosomal protein S30 fusion a	1.98E-20	7.99E-25	-0.557513346	0.987	0.998
101	ENSDARG00000051783	rplp0	ribosomal protein, large, P0	2.40E-20	9.67E-25	-0.570945163	1	0.999
102	ENSDARG00000056119	eef1g	eukaryotic translation elongation factor 1 gamma	2.47E-20	9.96E-25	-0.713457561	0.987	0.992
103	ENSDARG00000005230	ssr2	signal sequence receptor, beta	3.01E-20	1.21E-24	0.731873813	0.948	0.779
104	ENSDARG00000025350	prdx2	peroxiredoxin 2	5.35E-20	2.15E-24	-1.631736071	0.766	0.911
105	ENSDARG00000044521	eef1b2	eukaryotic translation elongation factor 1 beta 2	5.78E-20	2.33E-24	-0.694169294	0.987	0.991
106	ENSDARG00000070437	rpl22	ribosomal protein L22	7.39E-20	2.98E-24	-0.534175645	1	0.998
107	ENSDARG00000045487	rps16	ribosomal protein S16	1.66E-19	6.68E-24	-0.535278534	1	0.999
108	ENSDARG00000035692	rps3a	ribosomal protein S3A	2.53E-19	1.02E-23	-0.567164314	1	1
109	ENSDARG00000069980	lman1	lectin, mannose-binding, 1	3.55E-19	1.43E-23	0.413331608	0.623	0.183
110	ENSDARG00000039347	rps24	ribosomal protein S24	3.98E-19	1.60E-23	-0.575799141	1	0.998
111	ENSDARG00000015050	calm2b	calmodulin 2b, (phosphorylase kinase, delta)	1.13E-18	4.53E-23	-1.328079844	0.494	0.843
112	ENSDARG00000029533	rpl18	ribosomal protein L18	1.31E-18	5.27E-23	-0.537773695	1	1
113	ENSDARG00000044093	rpl13a	ribosomal protein L13a	1.72E-18	6.93E-23	-0.490254844	1	0.997
114	ENSDARG00000010160	rps15a	ribosomal protein S15a	2.27E-18	9.13E-23	-0.508129419	1	1
115	ENSDARG00000055475	rps27.2	ribosomal protein S27, isoform 2	2.72E-18	1.09E-22	-0.587466141	0.987	0.981
116	ENSDARG00000021864	rplp1	ribosomal protein, large, P1	3.33E-18	1.34E-22	-0.46170357	1	1
117	ENSDARG00000034897	rps10	ribosomal protein S10	3.90E-18	1.57E-22	-0.479304967	1	0.997
118	ENSDARG00000039757	mcfd2	multiple coagulation factor deficiency 2, ER cargo receptor complex subunit	4.17E-18	1.68E-22	0.517634715	0.675	0.231
119	ENSDARG00000099104	rpl24	ribosomal protein L24	5.64E-18	2.27E-22	-0.47756377	1	0.999
120	ENSDARG00000003795	idh2	isocitrate dehydrogenase (NADP(+)) 2	6.13E-18	2.47E-22	0.636619845	0.935	0.573
121	ENSDARG00000008936	sec11a	SEC11 homolog A, signal peptidase complex subunit	8.86E-18	3.57E-22	0.697773926	0.896	0.464
122	ENSDARG00000037860	cox6b2	cytochrome c oxidase subunit 6B2	9.47E-18	3.81E-22	-0.764149243	0.883	0.942
123	ENSDARG00000019881	bsg	basigin	1.25E-17	5.03E-22	-0.883263065	0.844	0.916
124	ENSDARG00000003599	rpl3	ribosomal protein L3	2.05E-17	8.24E-22	-0.600903943	1	0.999
125	ENSDARG00000025566	slc25a3b	solute carrier family 25 member 3b	2.26E-17	9.08E-22	-0.736810327	0.896	0.943
126	ENSDARG00000099380	rpl13	ribosomal protein L13	2.42E-17	9.76E-22	-0.512515222	1	0.997
127	ENSDARG00000035136	selenow1	selenoprotein W, 1	2.74E-17	1.11E-21	-1.248008241	0.351	0.778
128	ENSDARG00000009212	ppiaa	peptidylprolyl isomerase Aa (cyclophilin A)	2.87E-17	1.16E-21	-0.708582908	1	0.981
129	ENSDARG00000055996	rps8a	ribosomal protein S8a	3.88E-17	1.56E-21	-0.528138653	1	0.999
130	ENSDARG00000013763	rrbp1a	ribosome binding protein 1a	4.72E-17	1.90E-21	0.530388531	0.818	0.355
131	ENSDARG00000103846	hspa5	heat shock protein 5	6.05E-17	2.44E-21	1.133494416	0.948	0.678
132	ENSDARG00000006691	rpl12	ribosomal protein L12	7.76E-17	3.13E-21	-0.480273204	1	0.996
133	ENSDARG00000032725	rps27a	ribosomal protein S27a	8.26E-17	3.33E-21	-0.475448369	1	1
134	ENSDARG00000037846	hm13	histocompatibility (minor) 13	8.28E-17	3.33E-21	0.519281791	0.792	0.334
135	ENSDARG00000057026	ran	RAN, member RAS oncogene family	8.46E-17	3.41E-21	-0.885387527	0.844	0.948
136	ENSDARG00000077533	eif3f	eukaryotic translation initiation factor 3, subunit F	9.69E-17	3.90E-21	-0.76389486	0.818	0.955
137	ENSDARG00000036161	hnrnpa0l	heterogeneous nuclear ribonucleoprotein A0, like	1.32E-16	5.32E-21	-1.031499708	0.857	0.934
138	ENSDARG00000018334	rpl35	ribosomal protein L35	6.73E-16	2.71E-20	-0.466553517	0.987	0.999
139	ENSDARG00000028336	dhdhl	dihydrodiol dehydrogenase (dimeric), like	6.77E-16	2.73E-20	0.461874446	0.883	0.368
140	ENSDARG00000033738	zgc:153867	zgc:153867	7.45E-16	3.00E-20	-1.117495421	0.831	0.9
141	ENSDARG00000096118	ost4	oligosaccharyltransferase complex subunit 4 (non-catalytic)	7.99E-16	3.22E-20	0.758828032	0.987	0.805
142	ENSDARG00000041391	tmed10	transmembrane p24 trafficking protein 10	8.74E-16	3.52E-20	0.564911677	1	0.763
143	ENSDARG00000057556	rpl17	ribosomal protein L17	1.10E-15	4.42E-20	-0.477184406	1	0.997
144	ENSDARG00000003757	cnpy1	canopy FGF signaling regulator 1	1.19E-15	4.80E-20	0.496226878	0.805	0.364
145	ENSDARG00000002369	UBB		2.16E-15	8.70E-20	-1.023491415	0.455	0.802
146	ENSDARG00000007960	hnrnpaba	heterogeneous nuclear ribonucleoprotein A/Ba	2.38E-15	9.59E-20	-1.037488797	0.701	0.877
147	ENSDARG00000038076	romo1	reactive oxygen species modulator 1	2.74E-15	1.10E-19	-0.729807024	0.805	0.908
148	ENSDARG00000070386	krtcap2	keratinocyte associated protein 2	4.27E-15	1.72E-19	0.735827516	0.896	0.522
149	ENSDARG00000005423	pgam1a	phosphoglycerate mutase 1a	4.34E-15	1.75E-19	-1.209982492	0.39	0.774
150	ENSDARG00000068214	ccni	cyclin I	9.71E-15	3.91E-19	-0.918963076	0.364	0.775
151	ENSDARG00000006316	rpl23a	ribosomal protein L23a	1.03E-14	4.16E-19	-0.490065309	1	0.996
152	ENSDARG00000011665	aldoaa	aldolase a, fructose-bisphosphate, a	1.79E-14	7.22E-19	-1.432012219	0.506	0.813
153	ENSDARG00000031776	fthl27	ferritin, heavy polypeptide-like 27	1.90E-14	7.63E-19	-1.516582618	0.948	0.963
154	ENSDARG00000040287	ywhabl	tyrosine 3-monooxygenase/tryptophan 5-monooxygenase activation protein, beta polypeptide like	1.90E-14	7.65E-19	-0.975248968	0.545	0.813
155	ENSDARG00000037071	rps26	ribosomal protein S26	2.16E-14	8.69E-19	-0.438200703	1	0.993
156	ENSDARG00000095157	zgc:163080	zgc:163080	2.56E-14	1.03E-18	0.512530815	0.922	0.465
157	ENSDARG00000102317	rpl26	ribosomal protein L26	2.85E-14	1.15E-18	-0.448449291	1	0.944
158	ENSDARG00000058105	rpl36a	ribosomal protein L36A	3.42E-14	1.38E-18	-0.436505595	1	0.999
159	ENSDARG00000045548	lepb	leptin b	3.43E-14	1.38E-18	0.532840956	0.247	0.039
160	ENSDARG00000053291	pnrc2	proline-rich nuclear receptor coactivator 2	4.82E-14	1.94E-18	-0.848352698	0.935	0.956
161	ENSDARG00000031819	eif4ebp2	eukaryotic translation initiation factor 4E binding protein 2	5.31E-14	2.14E-18	-0.739497394	0.39	0.736
162	ENSDARG00000102291	eef1da	eukaryotic translation elongation factor 1 delta a (guanine nucleotide exchange protein)	6.69E-14	2.69E-18	-0.806041457	0.948	0.947
163	ENSDARG00000040988	tpi1b	triosephosphate isomerase 1b	8.41E-14	3.39E-18	-1.074926804	0.662	0.806
164	ENSDARG00000045352	cst14a.2	cystatin 14a, tandem duplicate 2	9.30E-14	3.74E-18	-1.042264941	0.377	0.734
165	ENSDARG00000004757	ybx1	Y box binding protein 1	1.08E-13	4.36E-18	-0.490133941	1	0.991
166	ENSDARG00000077934	tegt	testis enhanced gene transcript (BAX inhibitor 1)	1.09E-13	4.39E-18	-0.697429765	0.727	0.868
167	ENSDARG00000054818	rpl32	ribosomal protein L32	1.13E-13	4.53E-18	-0.394822495	1	0.998
168	ENSDARG00000015551	fth1a	ferritin, heavy polypeptide 1a	1.48E-13	5.94E-18	-0.972627189	0.922	0.957
169	ENSDARG00000026908	tmed2	transmembrane p24 trafficking protein 2	1.61E-13	6.46E-18	0.571971689	0.961	0.764
170	ENSDARG00000021113	ptmaa	prothymosin alpha a	2.00E-13	8.05E-18	-1.497647128	0.584	0.814
171	ENSDARG00000020984	slc16a10	solute carrier family 16 member 10	2.11E-13	8.50E-18	0.427683825	0.61	0.208
172	ENSDARG00000070849	rps15	ribosomal protein S15	2.56E-13	1.03E-17	-0.384077534	1	0.999
173	ENSDARG00000074340	serf2	small EDRK-rich factor 2	5.00E-13	2.01E-17	-0.711552463	0.714	0.872
174	ENSDARG00000030602	rps19	ribosomal protein S19	6.14E-13	2.47E-17	-0.347198825	1	0.999
175	ENSDARG00000013623	vdac2	voltage-dependent anion channel 2	8.43E-13	3.39E-17	-0.68018282	0.896	0.936
176	ENSDARG00000074242	serbp1a	SERPINE1 mRNA binding protein 1a	8.47E-13	3.41E-17	-0.712269252	0.844	0.954
177	ENSDARG00000026829	cotl1	coactosin-like F-actin binding protein 1	1.26E-12	5.07E-17	-1.721510147	0.247	0.661
178	ENSDARG00000041619	rack1	receptor for activated C kinase 1	1.30E-12	5.24E-17	-0.457460592	1	0.997
179	ENSDARG00000034291	rpl37	ribosomal protein L37	1.55E-12	6.26E-17	-0.409819359	1	0.999
180	ENSDARG00000020187	GCA	zgc:92027 [Source:ZFIN;Acc:ZDB-GENE-040930-3]	1.55E-12	6.26E-17	-0.849310516	0.416	0.738
181	ENSDARG00000025850	rps21	ribosomal protein S21	1.68E-12	6.76E-17	-0.369805345	1	0.997
182	ENSDARG00000037746	actb1	actin, beta 1	1.85E-12	7.44E-17	-1.080247071	0.987	0.964
183	ENSDARG00000023536	nnt	nicotinamide nucleotide transhydrogenase	2.14E-12	8.61E-17	0.401751005	0.688	0.277
184	ENSDARG00000013078	ywhaba	tyrosine 3-monooxygenase/tryptophan 5-monooxygenase activation protein, beta polypeptide a	2.32E-12	9.33E-17	-0.687675553	0.727	0.868
185	ENSDARG00000040158	cdc42l	cell division cycle 42, like	2.42E-12	9.74E-17	-0.841547004	0.26	0.669
186	ENSDARG00000100392	rps18	ribosomal protein S18	3.94E-12	1.59E-16	-0.384154151	1	0.998
187	ENSDARG00000103672	cirbpa	cold inducible RNA binding protein a	5.44E-12	2.19E-16	-1.188288111	0.857	0.923
188	ENSDARG00000101479	BX908782.2	CD59 glycoprotein-like [Source:NCBI gene;Acc:103910140]	6.26E-12	2.52E-16	-0.565828533	0.545	0.158
189	ENSDARG00000002344	tubb4b	tubulin, beta 4B class IVb	8.24E-12	3.32E-16	-1.059756236	0.87	0.923
190	ENSDARG00000053058	rps11	ribosomal protein S11	8.99E-12	3.62E-16	-0.413758429	1	0.997
191	ENSDARG00000013670	hyou1	hypoxia up-regulated 1	9.57E-12	3.85E-16	0.375516925	0.636	0.242
192	ENSDARG00000010516	rpl21	ribosomal protein L21	1.15E-11	4.62E-16	-0.37828504	1	0.998
193	ENSDARG00000022303	higd1a	HIG1 hypoxia inducible domain family, member 1A	1.54E-11	6.19E-16	-0.992729084	0.792	0.895
194	ENSDARG00000103718	chmp5b	charged multivesicular body protein 5b	1.70E-11	6.86E-16	-0.879848965	0.299	0.667
195	ENSDARG00000103994	ppiab	peptidylprolyl isomerase Ab (cyclophilin A)	1.79E-11	7.21E-16	-0.639107625	0.935	0.97
196	ENSDARG00000039914	gapdhs	glyceraldehyde-3-phosphate dehydrogenase, spermatogenic	1.83E-11	7.37E-16	-1.844760812	0.623	0.793
197	ENSDARG00000059298	spcs1	signal peptidase complex subunit 1	2.64E-11	1.06E-15	0.634473706	0.883	0.697
198	ENSDARG00000013804	capns1b	calpain, small subunit 1 b	2.83E-11	1.14E-15	-0.988618747	0.299	0.67
199	ENSDARG00000075758	ywhabb	tyrosine 3-monooxygenase/tryptophan 5-monooxygenase activation protein, beta polypeptide b	2.83E-11	1.14E-15	-0.696601341	0.649	0.806
200	ENSDARG00000101063	CABZ01058650.1	thiosulfate sulfurtransferase/rhodanese-like domain-containing protein 1 [Source:NCBI gene;Acc:561325]	3.17E-11	1.28E-15	0.264263172	0.532	0.172
201	ENSDARG00000039830	gng5	guanine nucleotide binding protein (G protein), gamma 5	3.22E-11	1.30E-15	-0.831840228	0.545	0.771
202	ENSDARG00000088091	pfn1	profilin 1	4.60E-11	1.85E-15	-2.17523763	0.364	0.707
203	ENSDARG00000034240	capza1a	capping actin protein of muscle Z-line subunit alpha 1a	9.12E-11	3.67E-15	-0.788325742	0.143	0.578
204	ENSDARG00000027899	sem1	SEM1 26S proteasome complex subunit	9.89E-11	3.98E-15	-0.724650254	0.429	0.736
205	ENSDARG00000061169	larp1b	La ribonucleoprotein 1B	1.17E-10	4.69E-15	0.376996728	0.623	0.246
206	ENSDARG00000100452	nop53	NOP53 ribosome biogenesis factor	1.78E-10	7.19E-15	-0.787487156	0.416	0.739
207	ENSDARG00000053979	chmp2a	charged multivesicular body protein 2A	1.90E-10	7.65E-15	-0.801693567	0.286	0.657
208	ENSDARG00000021242	mvp	major vault protein	2.22E-10	8.95E-15	-0.968530795	0.403	0.699
209	ENSDARG00000033009	h3f3c	H3 histone, family 3C	2.30E-10	9.25E-15	-0.897308237	0.494	0.763
210	ENSDARG00000058593	sri	sorcin	2.77E-10	1.12E-14	-0.774585034	0.221	0.627
211	ENSDARG00000052082	gabarapb	GABA(A) receptor-associated protein b	3.16E-10	1.27E-14	-0.761414886	0.584	0.789
212	ENSDARG00000012688	eif1b	eukaryotic translation initiation factor 1B	3.37E-10	1.36E-14	-0.666692426	0.87	0.932
213	ENSDARG00000059906	sdc4	syndecan 4	3.74E-10	1.51E-14	-1.191976273	0.857	0.897
214	ENSDARG00000070472	arf5	ADP-ribosylation factor 5	4.41E-10	1.78E-14	-0.710752335	0.597	0.79
215	ENSDARG00000075989	arpc2	actin related protein 2/3 complex, subunit 2	5.79E-10	2.33E-14	-0.734465189	0.416	0.708
216	ENSDARG00000074057	calm3b	calmodulin 3b (phosphorylase kinase, delta)	6.96E-10	2.80E-14	-0.749011879	0.688	0.826
217	ENSDARG00000017624	krt4	keratin 4	8.96E-10	3.61E-14	-3.207203486	0.857	0.853
218	ENSDARG00000033364	mgst3b	microsomal glutathione S-transferase 3b	9.33E-10	3.76E-14	-1.190415184	0.558	0.737
219	ENSDARG00000077777	tmsb4x	thymosin beta 4 X-linked	1.97E-09	7.94E-14	-1.450950276	0.987	0.976
220	ENSDARG00000086842	dap1b	death associated protein 1b	2.07E-09	8.35E-14	-0.965517175	0.351	0.683
221	ENSDARG00000099499	ndufa4l	NADH:ubiquinone oxidoreductase subunit A4, like	2.17E-09	8.73E-14	-0.591490354	0.961	0.937
222	ENSDARG00000102076	spink2.1	serine peptidase inhibitor, Kazal type 2, tandem duplicate 1	2.23E-09	8.98E-14	0.298951057	0.714	0.295
223	ENSDARG00000017235	eif5a	eukaryotic translation initiation factor 5A	3.05E-09	1.23E-13	-0.471080708	0.948	0.961
224	ENSDARG00000003952	pfn2	profilin 2	3.23E-09	1.30E-13	-0.895730081	0.805	0.881
225	ENSDARG00000090912	npc2	Niemann-Pick disease, type C2	3.36E-09	1.35E-13	-0.78049338	0.584	0.75
226	ENSDARG00000008292	eif2s3	eukaryotic translation initiation factor 2, subunit 3 gamma	3.92E-09	1.58E-13	-0.68085252	0.701	0.824
227	ENSDARG00000041811	rps25	ribosomal protein S25	4.47E-09	1.80E-13	-0.330258346	1	0.997
228	ENSDARG00000103791	nme2b.1	NME/NM23 nucleoside diphosphate kinase 2b, tandem duplicate 1	4.99E-09	2.01E-13	-0.37647348	1	0.994
229	ENSDARG00000003570	hsp90b1	heat shock protein 90, beta (grp94), member 1	5.05E-09	2.03E-13	0.463178013	0.818	0.428
230	ENSDARG00000057882	arpc3	actin related protein 2/3 complex, subunit 3	5.06E-09	2.04E-13	-0.766668971	0.558	0.778
231	ENSDARG00000101844	mibp2	muscle-specific beta 1 integrin binding protein 2	6.38E-09	2.57E-13	-0.547801694	0.974	0.975
232	ENSDARG00000029722	hmgb2a	high mobility group box 2a	7.07E-09	2.85E-13	-1.097993296	0.519	0.787
233	ENSDARG00000013351	cirbpb	cold inducible RNA binding protein b	7.34E-09	2.96E-13	-0.741466387	0.961	0.971
234	ENSDARG00000015128	rpl27	ribosomal protein L27	8.09E-09	3.26E-13	-0.345121397	1	0.997
235	ENSDARG00000046157	RPS17	zgc:114188	9.80E-09	3.95E-13	-0.29825974	1	0.998
236	ENSDARG00000104517	uqcr10	ubiquinol-cytochrome c reductase, complex III subunit X	1.07E-08	4.29E-13	-0.677411377	0.753	0.849
237	ENSDARG00000054191	pgk1	phosphoglycerate kinase 1	1.13E-08	4.53E-13	-0.816817768	0.494	0.758
238	ENSDARG00000031435	TXN	zgc:56493	1.39E-08	5.59E-13	-0.523723172	0.948	0.965
239	ENSDARG00000005191	ahcy	adenosylhomocysteinase	1.90E-08	7.67E-13	0.273086453	1	0.704
240	ENSDARG00000029500	rpl34	ribosomal protein L34	2.13E-08	8.56E-13	-0.332683545	1	0.998
241	ENSDARG00000009753	sf3b6	splicing factor 3b, subunit 6	2.15E-08	8.65E-13	-0.702221139	0.312	0.63
242	ENSDARG00000012513	sdcbp2	syndecan binding protein (syntenin) 2	2.46E-08	9.89E-13	-0.850351677	0.61	0.777
243	ENSDARG00000035631	sdf2l1	stromal cell-derived factor 2-like 1	2.56E-08	1.03E-12	0.287596146	0.649	0.272
244	ENSDARG00000014139	srp72	signal recognition particle 72	3.06E-08	1.23E-12	0.380410317	0.636	0.297
245	ENSDARG00000021669	sec61a1	SEC61 translocon alpha 1 subunit	3.33E-08	1.34E-12	0.430693598	0.948	0.734
246	ENSDARG00000070083	atp5f1b	ATP synthase F1 subunit beta	3.55E-08	1.43E-12	-0.65631293	0.961	0.943
247	ENSDARG00000002632	anxa11b	annexin A11b	3.58E-08	1.44E-12	-0.605366428	0.286	0.624
248	ENSDARG00000041875	ube2v1	ubiquitin-conjugating enzyme E2 variant 1	4.61E-08	1.86E-12	-0.644990264	0.403	0.67
249	ENSDARG00000044125	txn	thioredoxin	7.44E-08	3.00E-12	-1.480720717	0.727	0.781
250	ENSDARG00000092798	ppib	peptidylprolyl isomerase B (cyclophilin B)	8.57E-08	3.45E-12	0.351908475	1	0.899
251	ENSDARG00000090228	gsta.1	glutathione S-transferase, alpha tandem duplicate 1	1.01E-07	4.06E-12	-2.3241832	0.532	0.687
252	ENSDARG00000028957	maff	v-maf avian musculoaponeurotic fibrosarcoma oncogene homolog F	1.30E-07	5.22E-12	-0.621911276	0.234	0.591
253	ENSDARG00000022165	mgst1.2	microsomal glutathione S-transferase 1.2	1.95E-07	7.85E-12	-1.072593456	0.156	0.517
254	ENSDARG00000089976	spcs3	signal peptidase complex subunit 3	2.42E-07	9.74E-12	0.496287373	0.87	0.615
255	ENSDARG00000099439	serp1	stress-associated endoplasmic reticulum protein 1	2.50E-07	1.01E-11	0.538446295	0.844	0.551
256	ENSDARG00000104372	gnb1b	guanine nucleotide binding protein (G protein), beta polypeptide 1b	2.66E-07	1.07E-11	-0.654568667	0.481	0.736
257	ENSDARG00000007708	nsa2	NSA2 ribosome biogenesis homolog (S. cerevisiae)	2.69E-07	1.08E-11	-0.659028292	0.857	0.925
258	ENSDARG00000101766	ptmab	prothymosin alpha b	2.88E-07	1.16E-11	-1.000879454	0.87	0.914
259	ENSDARG00000068265	tomm5	translocase of outer mitochondrial membrane 5 homolog (yeast)	3.58E-07	1.44E-11	-0.553425602	0.494	0.741
260	ENSDARG00000103919	si:ch73-1a9.3	si:ch73-1a9.3	3.75E-07	1.51E-11	-1.18184829	0.519	0.746
261	ENSDARG00000104066	dnaja2a	DnaJ heat shock protein family (Hsp40) member A2a	3.83E-07	1.54E-11	-0.541637148	0.338	0.653
262	ENSDARG00000041974	brk1	BRICK1 subunit of SCAR/WAVE actin nucleating complex	4.72E-07	1.90E-11	-0.531720022	0.26	0.599
263	ENSDARG00000102741	sumo2b	small ubiquitin like modifier 2b	4.81E-07	1.94E-11	-0.610001481	0.506	0.723
264	ENSDARG00000029818	srsf5a	serine and arginine rich splicing factor 5a	5.03E-07	2.02E-11	-0.599945951	0.61	0.814
265	ENSDARG00000099039	pcbp2	poly(rC) binding protein 2	5.08E-07	2.05E-11	-0.585840429	0.273	0.597
266	ENSDARG00000007323	chmp4bb	charged multivesicular body protein 4Bb	5.09E-07	2.05E-11	-0.665301851	0.234	0.57
267	ENSDARG00000019644	ldhba	lactate dehydrogenase Ba	5.13E-07	2.07E-11	-0.767698037	0.325	0.606
268	ENSDARG00000026712	rab5c	RAB5C, member RAS oncogene family	5.16E-07	2.08E-11	-0.546888199	0.195	0.546
269	ENSDARG00000032575	ywhaz	tyrosine 3-monooxygenase/tryptophan 5-monooxygenase activation protein, zeta polypeptide	5.51E-07	2.22E-11	-0.967042487	0.571	0.73
270	ENSDARG00000090454	gnb1a	guanine nucleotide binding protein (G protein), beta polypeptide 1a	5.51E-07	2.22E-11	-0.66428056	0.468	0.695
271	ENSDARG00000070922	cnbpb	CCHC-type zinc finger, nucleic acid binding protein b	6.05E-07	2.44E-11	-0.677968631	0.519	0.743
272	ENSDARG00000006399	ywhae1	tyrosine 3-monooxygenase/tryptophan 5-monooxygenase activation protein, epsilon polypeptide 1	6.41E-07	2.58E-11	-0.605938679	0.61	0.764
273	ENSDARG00000008383	arpc1a	actin related protein 2/3 complex, subunit 1A	7.25E-07	2.92E-11	-0.581663319	0.312	0.619
274	ENSDARG00000013144	atp1b1a	ATPase Na+/K+ transporting subunit beta 1a	7.42E-07	2.99E-11	-0.780971984	0.844	0.872
275	ENSDARG00000070787	jupa	junction plakoglobin a	7.73E-07	3.11E-11	-0.84848877	0.351	0.634
276	ENSDARG00000057867	lasp1	LIM and SH3 protein 1	9.03E-07	3.64E-11	-0.702725729	0.416	0.642
277	ENSDARG00000043511	prdx6	peroxiredoxin 6	1.23E-06	4.96E-11	-0.608788361	0.429	0.661
278	ENSDARG00000092873	zgc:193541	zgc:193541	1.43E-06	5.77E-11	-0.638761714	0.844	0.905
279	ENSDARG00000036298	rps13	ribosomal protein S13	1.51E-06	6.08E-11	-0.303654432	1	0.998
280	ENSDARG00000097478	qkia	QKI, KH domain containing, RNA binding a	1.52E-06	6.13E-11	-0.774395759	0.182	0.527
281	ENSDARG00000042876	abracl	ABRA C-terminal like	1.53E-06	6.15E-11	-0.817458999	0.338	0.607
282	ENSDARG00000030408	rps26l	ribosomal protein S26, like	1.73E-06	6.95E-11	-0.269619581	1	0.993
283	ENSDARG00000058225	arpc4l	actin related protein 2/3 complex, subunit 4, like	1.79E-06	7.20E-11	-0.596481559	0.299	0.615
284	ENSDARG00000088030	rpl35a	ribosomal protein L35a	1.79E-06	7.20E-11	-0.285248256	1	0.996
285	ENSDARG00000062326	hmgn7	high mobility group nucleosomal binding domain 7	1.81E-06	7.31E-11	-0.744599814	0.468	0.713
286	ENSDARG00000052856	khdrbs1a	KH domain containing, RNA binding, signal transduction associated 1a	2.05E-06	8.27E-11	-0.737559328	0.805	0.862
287	ENSDARG00000069461	rnaseka	ribonuclease, RNase K a	2.06E-06	8.31E-11	-0.631434625	0.234	0.569
288	ENSDARG00000104782	oaz1b	ornithine decarboxylase antizyme 1b	2.20E-06	8.85E-11	-0.756633086	0.74	0.826
289	ENSDARG00000040440	snrpd2	small nuclear ribonucleoprotein D2 polypeptide	2.64E-06	1.06E-10	-0.66601916	0.429	0.699
290	ENSDARG00000028106	glrx	glutaredoxin (thioltransferase)	2.95E-06	1.19E-10	-0.624865634	0.273	0.578
291	ENSDARG00000054578	arl6ip1	ADP-ribosylation factor-like 6 interacting protein 1	3.10E-06	1.25E-10	-0.611515056	0.247	0.577
292	ENSDARG00000030949	srprb	SRP receptor subunit beta	3.20E-06	1.29E-10	0.302428649	0.753	0.409
293	ENSDARG00000044562	cycsb	cytochrome c, somatic b	3.32E-06	1.34E-10	-0.662812565	0.766	0.855
294	ENSDARG00000009978	icn	ictacalcin	3.57E-06	1.44E-10	-2.631159673	0.961	0.918
295	ENSDARG00000031495	seta	SET nuclear proto-oncogene a	3.60E-06	1.45E-10	-0.701588274	0.273	0.59
296	ENSDARG00000058328	lsm7	LSM7 homolog, U6 small nuclear RNA and mRNA degradation associated	3.64E-06	1.46E-10	-0.564884469	0.208	0.567
297	ENSDARG00000017219	pabpc1a	poly(A) binding protein, cytoplasmic 1a	3.77E-06	1.52E-10	-0.439133659	0.935	0.951
298	ENSDARG00000099667	snrpg	small nuclear ribonucleoprotein polypeptide G	3.80E-06	1.53E-10	-0.695250908	0.506	0.73
299	ENSDARG00000005162	tpm3	tropomyosin 3	3.81E-06	1.53E-10	-0.807492915	0.714	0.838
300	ENSDARG00000043371	mdh2	malate dehydrogenase 2, NAD (mitochondrial)	4.46E-06	1.80E-10	-0.602909156	0.727	0.8
301	ENSDARG00000017445	eif3i	eukaryotic translation initiation factor 3, subunit I	4.58E-06	1.84E-10	-0.574171976	0.597	0.754
302	ENSDARG00000105037	snrpf	small nuclear ribonucleoprotein polypeptide F	5.05E-06	2.03E-10	-0.66072654	0.442	0.712
303	ENSDARG00000021124	cfl1	cofilin 1	5.40E-06	2.17E-10	-0.893916829	0.961	0.921
304	ENSDARG00000054063	arpc4	actin related protein 2/3 complex, subunit 4	5.52E-06	2.22E-10	-0.555185318	0.13	0.473
305	ENSDARG00000016516	rbm8a	RNA binding motif protein 8A	5.61E-06	2.26E-10	-0.569034521	0.597	0.758
306	ENSDARG00000025254	s100a10b	S100 calcium binding protein A10b	5.65E-06	2.28E-10	-2.057014075	0.403	0.621
307	ENSDARG00000068978	glo1	glyoxalase 1	6.63E-06	2.67E-10	-0.568126492	0.532	0.718
308	ENSDARG00000017388	gstt1b	glutathione S-transferase theta 1b	6.89E-06	2.78E-10	-0.527253121	0.013	0.377
309	ENSDARG00000093549	selenop	selenoprotein P	7.24E-06	2.92E-10	-0.878931794	0.13	0.473
310	ENSDARG00000038608	sdhc	succinate dehydrogenase complex, subunit C, integral membrane protein	7.66E-06	3.09E-10	-0.557769552	0.597	0.734
311	ENSDARG00000104537	cox7c	cytochrome c oxidase subunit 7C	8.21E-06	3.31E-10	-0.561990107	0.987	0.95
312	ENSDARG00000058451	rpl6	ribosomal protein L6	8.41E-06	3.39E-10	-0.313933068	1	0.998
313	ENSDARG00000104018	mtpn	myotrophin	8.70E-06	3.50E-10	-0.560286686	0.286	0.574
314	ENSDARG00000102555	si:dkey-33i11.9	si:dkey-33i11.9	8.93E-06	3.60E-10	-0.902196148	0.078	0.423
315	ENSDARG00000058734	prdx1	peroxiredoxin 1	1.01E-05	4.07E-10	-1.167616779	0.195	0.51
316	ENSDARG00000098589	cyb5a	cytochrome b5 type A (microsomal)	1.18E-05	4.74E-10	-0.764976202	0.286	0.566
317	ENSDARG00000036316	rpl39	ribosomal protein L39	1.23E-05	4.94E-10	-0.275988424	1	0.998
318	ENSDARG00000059360	srsf3b	serine and arginine rich splicing factor 3b	1.38E-05	5.55E-10	-0.585875626	0.468	0.69
319	ENSDARG00000014587	slc38a5b	solute carrier family 38 member 5b	1.55E-05	6.25E-10	0.266148417	0.844	0.457
320	ENSDARG00000021309	rhoca	ras homolog family member Ca	1.84E-05	7.42E-10	-0.70610582	0.403	0.635
321	ENSDARG00000035329	capns1a	calpain, small subunit 1 a	1.85E-05	7.46E-10	-0.766398448	0.286	0.568
322	ENSDARG00000026845	rhoaa	ras homolog gene family, member Aa	2.08E-05	8.38E-10	-0.559180554	0.39	0.64
323	ENSDARG00000044573	cdc42	cell division cycle 42	2.16E-05	8.68E-10	-0.587001845	0.273	0.567
324	ENSDARG00000019181	rpsa	ribosomal protein SA	2.21E-05	8.88E-10	-0.292877945	1	0.998
325	ENSDARG00000033285	gsto2	glutathione S-transferase omega 2	2.25E-05	9.07E-10	-1.18404421	0.143	0.457
326	ENSDARG00000068434	h3f3b.1		2.40E-05	9.65E-10	-0.681713356	0.597	0.723
327	ENSDARG00000042824	nfe2l2a	nuclear factor, erythroid 2-like 2a	2.88E-05	1.16E-09	-0.654164449	0.169	0.499
328	ENSDARG00000053365	rpl31	ribosomal protein L31	2.97E-05	1.20E-09	-0.272457451	1	0.993
329	ENSDARG00000021987	plecb	plectin b	3.11E-05	1.25E-09	-0.611261912	0.078	0.41
330	ENSDARG00000003486	ppp1caa	protein phosphatase 1, catalytic subunit, alpha isozyme a	3.33E-05	1.34E-09	-0.477111782	0.169	0.493
331	ENSDARG00000037998	flot1b	flotillin 1b	4.13E-05	1.66E-09	-0.615924226	0.377	0.608
332	ENSDARG00000044601	rtn4a	reticulon 4a	4.25E-05	1.71E-09	-0.632192785	0.61	0.713
333	ENSDARG00000103007	rps3	ribosomal protein S3	4.63E-05	1.86E-09	-0.283449932	1	0.997
334	ENSDARG00000045490	ndufb2	NADH:ubiquinone oxidoreductase subunit B2	4.87E-05	1.96E-09	-0.511451883	0.597	0.75
335	ENSDARG00000038577	cox6c	cytochrome c oxidase subunit 6C	5.03E-05	2.03E-09	-0.50190455	0.948	0.93
336	ENSDARG00000063908	mt-co2	cytochrome c oxidase II, mitochondrial	5.29E-05	2.13E-09	-0.469211251	1	0.997
337	ENSDARG00000009640	psmb1	proteasome 20S subunit beta 1	5.29E-05	2.13E-09	-0.555109425	0.442	0.69
338	ENSDARG00000027141	ube2l3b	ubiquitin-conjugating enzyme E2L 3b	5.33E-05	2.14E-09	-0.522115975	0.338	0.591
339	ENSDARG00000087636	hmgn6	high mobility group nucleosome binding domain 6	5.51E-05	2.22E-09	-0.718494154	0.481	0.661
340	ENSDARG00000102632	ubc	ubiquitin C	5.65E-05	2.28E-09	-0.623414024	0.909	0.9
341	ENSDARG00000094210	fthl31	ferritin, heavy polypeptide-like 31	5.94E-05	2.39E-09	-1.281742229	0.364	0.628
342	ENSDARG00000076568	sec61b	SEC61 translocon beta subunit	5.99E-05	2.41E-09	0.381324442	0.987	0.892
343	ENSDARG00000042708	tuba8l	tubulin, alpha 8 like	6.77E-05	2.73E-09	-0.701804879	0.506	0.701
344	ENSDARG00000026801	stau2	staufen double-stranded RNA binding protein 2	7.38E-05	2.97E-09	-0.519196535	0.234	0.509
345	ENSDARG00000070161	vamp3	vesicle-associated membrane protein 3 (cellubrevin)	7.90E-05	3.18E-09	-0.540042091	0.403	0.607
346	ENSDARG00000103203	vps28	VPS28 subunit of ESCRT-I	7.98E-05	3.22E-09	-0.440909943	0.13	0.471
347	ENSDARG00000076836	gpx4b	glutathione peroxidase 4b	8.19E-05	3.30E-09	-0.565669362	0.805	0.796
348	ENSDARG00000020261	rab2a	RAB2A, member RAS oncogene family	8.25E-05	3.32E-09	-0.514440779	0.519	0.702
349	ENSDARG00000018146	gpx1a	glutathione peroxidase 1a	8.83E-05	3.56E-09	-0.727465911	0.117	0.432
350	ENSDARG00000012747	rer1	retention in endoplasmic reticulum sorting receptor 1	9.09E-05	3.66E-09	-0.562775248	0.39	0.605
351	ENSDARG00000101794	rpl26	ribosomal protein L26	0.000101446	4.08E-09	-0.719547217	0.273	0.551
352	ENSDARG00000019986	grhprb	glyoxylate reductase/hydroxypyruvate reductase b	0.000102184	4.11E-09	-0.351850217	0.61	0.227
353	ENSDARG00000019332	ndufb4	NADH:ubiquinone oxidoreductase subunit B4	0.000104625	4.21E-09	-0.550372561	0.584	0.709
354	ENSDARG00000099175	hmgb1a	high mobility group box 1a	0.00012232	4.93E-09	-0.887994427	0.455	0.631
355	ENSDARG00000042823	spcs2	signal peptidase complex subunit 2	0.000125668	5.06E-09	0.256083599	0.636	0.305
356	ENSDARG00000005926	ak2	adenylate kinase 2	0.000137375	5.53E-09	-0.469482104	0.74	0.815
357	ENSDARG00000022315	atp6v1g1	ATPase H+ transporting V1 subunit G1	0.00014125	5.69E-09	-0.569149069	0.299	0.575
358	ENSDARG00000102640	pdia3	protein disulfide isomerase family A, member 3	0.000161	6.48E-09	-0.629819527	0.701	0.766
359	ENSDARG00000076439	ppp4cb	protein phosphatase 4, catalytic subunit b	0.000161117	6.49E-09	-0.467480799	0.299	0.553
360	ENSDARG00000074790	rab5if	RAB5 interacting factor	0.000162243	6.53E-09	0.436163351	0.74	0.463
361	ENSDARG00000004830	flot2a	flotillin 2a	0.000164627	6.63E-09	-0.648434688	0.286	0.534
362	ENSDARG00000087693	atox1	antioxidant 1 copper chaperone	0.000186392	7.51E-09	-0.841959565	0.662	0.706
363	ENSDARG00000010965	psma8	proteasome 20S subunit alpha 8	0.000188292	7.58E-09	-0.518683151	0.455	0.653
364	ENSDARG00000028198	ube2v2	ubiquitin-conjugating enzyme E2 variant 2	0.000194777	7.84E-09	-0.515581077	0.532	0.7
365	ENSDARG00000076532	si:ch211-222l21.1	si:ch211-222l21.1	0.000197373	7.95E-09	-1.269343838	0.61	0.72
366	ENSDARG00000031511	psmb2	proteasome 20S subunit beta 2	0.000208845	8.41E-09	-0.510990099	0.325	0.578
367	ENSDARG00000054907	cox7a2l	cytochrome c oxidase subunit 7A2 like	0.000217447	8.76E-09	-0.496301543	0.545	0.697
368	ENSDARG00000008867	rap1b	RAP1B, member of RAS oncogene family	0.000229492	9.24E-09	-0.665415526	0.481	0.677
369	ENSDARG00000046106	rab10	RAB10, member RAS oncogene family	0.000230526	9.28E-09	-0.481630239	0.208	0.505
370	ENSDARG00000088383	cox5aa	cytochrome c oxidase subunit 5Aa	0.000235445	9.48E-09	-0.46309033	0.896	0.876
371	ENSDARG00000009950	edf1	endothelial differentiation-related factor 1	0.000259967	1.05E-08	-0.448554942	0.831	0.88
372	ENSDARG00000070702	s100v2	S100 calcium binding protein V2	0.00029671	1.19E-08	-1.099398671	0.117	0.411
373	ENSDARG00000015862	rpl5b	ribosomal protein L5b	0.000302358	1.22E-08	-0.3411317	1	0.989
374	ENSDARG00000093406	zgc:111986	zgc:111986	0.000307934	1.24E-08	-0.501409631	0.351	0.56
375	ENSDARG00000103735	elovl1b	ELOVL fatty acid elongase 1b	0.000313295	1.26E-08	-0.687031533	0.182	0.457
376	ENSDARG00000099624	chmp1b	chromatin modifying protein 1B	0.00032417	1.31E-08	-0.659943419	0.39	0.611
377	ENSDARG00000008502	pno1	partner of NOB1 homolog	0.000333879	1.34E-08	-0.589054696	0.377	0.586
378	ENSDARG00000043484	ube2d2	ubiquitin-conjugating enzyme E2D 2 (UBC4/5 homolog, yeast)	0.00036197	1.46E-08	-0.503973997	0.286	0.539
379	ENSDARG00000039980	ppt1	palmitoyl-protein thioesterase 1 (ceroid-lipofuscinosis, neuronal 1, infantile)	0.000371604	1.50E-08	-0.561489903	0.169	0.454
380	ENSDARG00000032970	cox4i1	cytochrome c oxidase subunit 4I1	0.00040362	1.63E-08	-0.437754477	0.857	0.918
381	ENSDARG00000026369	dbi	diazepam binding inhibitor (GABA receptor modulator, acyl-CoA binding protein)	0.000421506	1.70E-08	-0.72741438	0.74	0.797
382	ENSDARG00000099532	ubl3a	ubiquitin-like 3a	0.000432965	1.74E-08	-0.392199143	0.026	0.329
383	ENSDARG00000099572	hmgn2	high mobility group nucleosomal binding domain 2	0.00045682	1.84E-08	-1.292783407	0.481	0.693
384	ENSDARG00000068436	h3f3b.1	si:ch1073-429i10.3	0.00048509	1.95E-08	-0.59155205	0.494	0.671
385	ENSDARG00000041400	ndufa3	NADH:ubiquinone oxidoreductase subunit A3	0.000517935	2.09E-08	0.340786461	0.961	0.753
386	ENSDARG00000019924	cmpk	cytidylate kinase	0.000544946	2.19E-08	-0.475358269	0.26	0.531
387	ENSDARG00000036456	anxa4	annexin A4	0.00057985	2.33E-08	-1.381079096	0.195	0.489
388	ENSDARG00000021257	eif3d	eukaryotic translation initiation factor 3, subunit D	0.000622342	2.51E-08	-0.535076973	0.649	0.772
389	ENSDARG00000008363	mcl1b	MCL1 apoptosis regulator, BCL2 family member b	0.000660545	2.66E-08	-0.470207905	0.494	0.708
390	ENSDARG00000093058	STMP1	si:dkey-13i19.8 [Source:ZFIN;Acc:ZDB-GENE-041210-156]	0.000724942	2.92E-08	-0.490438117	0.429	0.634
391	ENSDARG00000030479	hmgb1b	high mobility group box 1b	0.000735357	2.96E-08	-0.729240997	0.117	0.416
392	ENSDARG00000038030	rbx1	ring-box 1, E3 ubiquitin protein ligase	0.000816919	3.29E-08	-0.442653657	0.727	0.793
393	ENSDARG00000026726	anxa1a	annexin A1a	0.000864978	3.48E-08	-1.417802949	0.078	0.369
394	ENSDARG00000096661	si:ch211-286b5.5	si:ch211-286b5.5	0.000903853	3.64E-08	-0.524785594	0.182	0.463
395	ENSDARG00000020197	rpl5a	ribosomal protein L5a	0.000976266	3.93E-08	-0.288733577	1	0.982
396	ENSDARG00000056410	fdx1	ferredoxin 1	0.001040124	4.19E-08	-0.467975208	0.104	0.398
397	ENSDARG00000035810	rgcc	regulator of cell cycle	0.001156836	4.66E-08	-0.776927091	0.078	0.372
398	ENSDARG00000015722	kctd5a	potassium channel tetramerization domain containing 5a	0.001207144	4.86E-08	-0.453218292	0.117	0.415
399	ENSDARG00000015427	hdac1	histone deacetylase 1	0.001292066	5.20E-08	-0.503876365	0.273	0.534
400	ENSDARG00000045618	clta	clathrin, light chain A	0.001336932	5.38E-08	-0.468281931	0.312	0.566
401	ENSDARG00000102452	eif3ha	eukaryotic translation initiation factor 3, subunit H, a	0.001360286	5.48E-08	-0.460489031	0.61	0.742
402	ENSDARG00000033175	snrpe	small nuclear ribonucleoprotein polypeptide E	0.001467606	5.91E-08	-0.50443114	0.481	0.696
403	ENSDARG00000045132	vdac1	voltage-dependent anion channel 1	0.001534432	6.18E-08	-0.56212415	0.377	0.593
404	ENSDARG00000020850	eef1a1l1	eukaryotic translation elongation factor 1 alpha 1, like 1	0.001592514	6.41E-08	-0.275056352	1	1
405	ENSDARG00000043857	ufm1	ubiquitin-fold modifier 1	0.001604948	6.46E-08	0.29088953	0.636	0.355
406	ENSDARG00000069100	aldh9a1a.1	aldehyde dehydrogenase 9 family, member A1a, tandem duplicate 1	0.00167622	6.75E-08	-0.785479205	0.571	0.661
407	ENSDARG00000103566	tomm20b	translocase of outer mitochondrial membrane 20b	0.001722501	6.94E-08	-0.457215683	0.519	0.689
408	ENSDARG00000009779	mcl1a	MCL1 apoptosis regulator, BCL2 family member a	0.001825735	7.35E-08	-0.757158327	0.857	0.868
409	ENSDARG00000053858	crip1	cysteine-rich protein 1	0.001861991	7.50E-08	-1.602406045	0.312	0.509
410	ENSDARG00000076386	epdl1	ependymin-like 1	0.001899154	7.65E-08	-1.00313426	0.039	0.321
411	ENSDARG00000032765	net1	neuroepithelial cell transforming 1	0.001916724	7.72E-08	-0.565937706	0.065	0.348
412	ENSDARG00000104279	appa	amyloid beta (A4) precursor protein a	0.001958447	7.89E-08	-0.50418201	0.208	0.489
413	ENSDARG00000028335	hmga1a	high mobility group AT-hook 1a	0.002046678	8.24E-08	-1.002381796	0.766	0.818
414	ENSDARG00000075121	hbegfa	heparin-binding EGF-like growth factor a	0.002047038	8.24E-08	-0.935234622	0.429	0.619
415	ENSDARG00000021149	cbr1l	carbonyl reductase 1-like	0.002113147	8.51E-08	-0.490392165	0.052	0.335
416	ENSDARG00000103295	cyp3a65	cytochrome P450, family 3, subfamily A, polypeptide 65	0.00219606	8.84E-08	-0.774434516	0.091	0.376
417	ENSDARG00000018961	gtpbp4	GTP binding protein 4	0.002225597	8.96E-08	-0.568895637	0.494	0.664
418	ENSDARG00000003429	hnrnpdl	heterogeneous nuclear ribonucleoprotein D-like	0.002278514	9.17E-08	-0.462237943	0.273	0.534
419	ENSDARG00000038068	ddx5	DEAD (Asp-Glu-Ala-Asp) box helicase 5	0.002415461	9.73E-08	-0.496883022	0.792	0.868
420	ENSDARG00000077776	csnk2b	casein kinase 2, beta polypeptide	0.002541477	1.02E-07	-0.456007152	0.649	0.763
421	ENSDARG00000010113	ndufb8	NADH:ubiquinone oxidoreductase subunit B8	0.002594754	1.04E-07	-0.482844067	0.753	0.796
422	ENSDARG00000099281	si:dkey-112e7.2	si:dkey-112e7.2	0.002644634	1.06E-07	-0.449305738	0.195	0.454
423	ENSDARG00000026865	fam107b	family with sequence similarity 107 member B	0.00272219	1.10E-07	-0.559586233	0.065	0.346
424	ENSDARG00000008735	atp6ap2	ATPase H+ transporting accessory protein 2	0.002846993	1.15E-07	-0.448417217	0.117	0.402
425	ENSDARG00000015887	b2ml	beta-2-microglobulin, like	0.002865152	1.15E-07	-0.552553676	0.416	0.593
426	ENSDARG00000086618	psma3	proteasome 20S subunit alpha 3	0.002904491	1.17E-07	-0.543809463	0.416	0.603
427	ENSDARG00000041182	rpl4	ribosomal protein L4	0.003010743	1.21E-07	-0.292949801	1	0.992
428	ENSDARG00000053047	eif2s2	eukaryotic translation initiation factor 2, subunit 2 beta	0.003177224	1.28E-07	-0.609087729	0.792	0.838
429	ENSDARG00000038141	atf4b	activating transcription factor 4b	0.003178017	1.28E-07	-0.520147488	0.623	0.741
430	ENSDARG00000055876	msmo1	methylsterol monooxygenase 1	0.003204461	1.29E-07	-1.091440443	0.104	0.377
431	ENSDARG00000013931	eif3m	eukaryotic translation initiation factor 3, subunit M	0.003222921	1.30E-07	-0.489991661	0.883	0.874
432	ENSDARG00000051888	ist1	IST1 factor associated with ESCRT-III	0.003317224	1.34E-07	-0.574090665	0.351	0.576
433	ENSDARG00000032866	erh	ERH mRNA splicing and mitosis factor	0.003717039	1.50E-07	-0.470619333	0.649	0.735
434	ENSDARG00000069175	vps4b	vacuolar protein sorting 4 homolog B	0.003742618	1.51E-07	-0.484037706	0.234	0.489
435	ENSDARG00000058354	selenot1a	selenoprotein T, 1a	0.003787814	1.53E-07	-0.415819139	0.403	0.583
436	ENSDARG00000004261	tmed9	transmembrane p24 trafficking protein 9	0.004480244	1.80E-07	-0.470323331	0.377	0.568
437	ENSDARG00000054823	id3	inhibitor of DNA binding 3	0.004670857	1.88E-07	-0.458859674	0.052	0.336
438	ENSDARG00000024478	mpc2	mitochondrial pyruvate carrier 2	0.00477619	1.92E-07	-0.455608311	0.208	0.458
439	ENSDARG00000008243	cct8	chaperonin containing TCP1, subunit 8 (theta)	0.005130338	2.07E-07	-0.430865187	0.558	0.71
440	ENSDARG00000091656	lsm8	LSM8 homolog, U6 small nuclear RNA associated	0.005157848	2.08E-07	-0.469672102	0.169	0.438
441	ENSDARG00000104011	rps17	ribosomal protein S17	0.005225504	2.10E-07	-0.306038528	1	0.981
442	ENSDARG00000019353	sparc	secreted protein, acidic, cysteine-rich (osteonectin)	0.005500107	2.21E-07	-1.564935888	0.208	0.448
443	ENSDARG00000063572	perp	p53 apoptosis effector related to pmp22	0.005679214	2.29E-07	-1.014631903	0.506	0.613
444	ENSDARG00000009830	hdlbpa	high density lipoprotein binding protein a	0.005691534	2.29E-07	0.363555996	0.948	0.79
445	ENSDARG00000087647	sept7a	septin 7a	0.005793355	2.33E-07	-0.449134724	0.156	0.414
446	ENSDARG00000035043	pfdn5	prefoldin 5	0.006020251	2.42E-07	-0.380714249	0.338	0.589
447	ENSDARG00000103101	si:ch211-235e9.6	si:ch211-235e9.6	0.006068281	2.44E-07	-0.486537902	0.532	0.652
448	ENSDARG00000012972	cfl1l	cofilin 1 (non-muscle), like	0.006393814	2.57E-07	-1.777565659	0.403	0.556
449	ENSDARG00000029445	zgc:56676	zgc:56676 [Source:ZFIN;Acc:ZDB-GENE-040426-1109]	0.006934132	2.79E-07	-0.47167126	0.519	0.69
450	ENSDARG00000016871	smarce1	SWI/SNF related, matrix associated, actin dependent regulator of chromatin, subfamily e, member 1	0.007011406	2.82E-07	-0.508694856	0.364	0.553
451	ENSDARG00000040295	apoeb	apolipoprotein Eb	0.007198381	2.90E-07	-1.722380721	0.312	0.498
452	ENSDARG00000036834	krt92	keratin 92	0.007675637	3.09E-07	-2.018523794	0.299	0.505
453	ENSDARG00000052746	grinab	glutamate receptor, ionotropic, N-methyl D-aspartate-associated protein 1b (glutamate binding)	0.007702298	3.10E-07	-0.495229057	0.39	0.586
454	ENSDARG00000091280	si:ch211-66k16.27	si:ch211-66k16.27	0.007890696	3.18E-07	-0.396864468	0.052	0.324
455	ENSDARG00000042620	gstr	glutathione S-transferase rho	0.008204903	3.30E-07	-0.920907687	0.377	0.53
456	ENSDARG00000098191	si:dkey-16l2.20	si:dkey-16l2.20	0.010290441	4.14E-07	-0.463786895	0.039	0.302
457	ENSDARG00000061764	ahnak	AHNAK nucleoprotein	0.010720022	4.32E-07	-0.837452765	0.247	0.474
458	ENSDARG00000074301	cth	cystathionase (cystathionine gamma-lyase)	0.011045174	4.45E-07	0.270815562	0.584	0.314
459	ENSDARG00000052840	ndufs4	NADH:ubiquinone oxidoreductase subunit S4	0.011826694	4.76E-07	-0.412731213	0.494	0.65
460	ENSDARG00000055064	prdx5	peroxiredoxin 5	0.011927264	4.80E-07	-0.489403184	0.299	0.536
461	ENSDARG00000011648	snrpd1	small nuclear ribonucleoprotein D1 polypeptide	0.012139628	4.89E-07	-0.555645051	0.494	0.629
462	ENSDARG00000074507	rmdn1	regulator of microtubule dynamics 1	0.012304642	4.95E-07	-0.438250797	0.195	0.442
463	ENSDARG00000076120	foxp4	forkhead box P4	0.01245844	5.02E-07	-0.71571921	0.143	0.398
464	ENSDARG00000090552	si:dkey-7j14.6	si:dkey-7j14.6	0.012532013	5.05E-07	-0.629695857	0.286	0.511
465	ENSDARG00000032405	ckap4	cytoskeleton associated protein 4	0.012756589	5.14E-07	-0.607970719	0.039	0.296
466	ENSDARG00000055283	id2a	inhibitor of DNA binding 2a	0.013662411	5.50E-07	-0.621693789	0.273	0.481
467	ENSDARG00000043795	arhgdia	Rho GDP dissociation inhibitor (GDI) alpha	0.01377295	5.55E-07	-0.476414461	0.597	0.724
468	ENSDARG00000046132	dynlt3	dynein, light chain, Tctex-type 3	0.013829083	5.57E-07	-0.446999879	0.416	0.578
469	ENSDARG00000103785	sult2st2	sulfotransferase family 2, cytosolic sulfotransferase 2	0.013934222	5.61E-07	-0.620841372	0.039	0.295
470	ENSDARG00000036107	txnipa	thioredoxin interacting protein a	0.014052032	5.66E-07	-0.700706599	0.169	0.418
471	ENSDARG00000087303	cebpd	CCAAT enhancer binding protein delta	0.014737123	5.93E-07	-0.672050019	0.26	0.517
472	ENSDARG00000014817	ranbp1	RAN binding protein 1	0.01516222	6.11E-07	-0.514631255	0.377	0.584
473	ENSDARG00000102583	il4r.1	interleukin 4 receptor, tandem duplicate 1	0.015863414	6.39E-07	-0.520203935	0.078	0.329
474	ENSDARG00000002710	ncl	nucleolin	0.016258874	6.55E-07	-0.665599856	0.701	0.772
475	ENSDARG00000039578	pa2g4a	proliferation-associated 2G4, a	0.01626765	6.55E-07	0.286898983	0.74	0.492
476	ENSDARG00000059128	uqcrh	ubiquinol-cytochrome c reductase hinge protein	0.016280376	6.56E-07	-0.432417703	0.87	0.89
477	ENSDARG00000007795	cst3	cystatin C (amyloid angiopathy and cerebral hemorrhage)	0.017073013	6.87E-07	-0.607510208	0.325	0.521
478	ENSDARG00000037318	ddost	dolichyl-diphosphooligosaccharide--protein glycosyltransferase subunit (non-catalytic)	0.017282556	6.96E-07	0.301268017	0.779	0.545
479	ENSDARG00000086216	prr13	proline rich 13	0.017854502	7.19E-07	-0.720234675	0.286	0.491
480	ENSDARG00000043081	ctsz	cathepsin Z	0.017922944	7.22E-07	-0.388350977	0.091	0.351
481	ENSDARG00000100729	tln1	talin 1	0.018243445	7.35E-07	-0.505934099	0.13	0.377
482	ENSDARG00000096003	atp5md	ATP synthase membrane subunit DAPIT	0.018571323	7.48E-07	-0.573431648	0.792	0.884
483	ENSDARG00000018478	agxtb	alanine--glyoxylate and serine--pyruvate aminotransferase b	0.018696867	7.53E-07	-0.449159062	0.519	0.21
484	ENSDARG00000071353	MGARP	si:ch211-235e9.8	0.018882167	7.60E-07	0.287425139	0.727	0.429
485	ENSDARG00000099312	jpt1b	Jupiter microtubule associated homolog 1b	0.019512324	7.86E-07	-0.798596884	0.247	0.47
486	ENSDARG00000012987	gpia	glucose-6-phosphate isomerase a	0.019763167	7.96E-07	-0.575537816	0.545	0.673
487	ENSDARG00000090697	eif3ea	eukaryotic translation initiation factor 3, subunit E, a	0.019765374	7.96E-07	-0.410135388	0.87	0.841
488	ENSDARG00000021647	gnai1	guanine nucleotide binding protein (G protein), alpha inhibiting activity polypeptide 1	0.020807277	8.38E-07	-0.386704783	0.13	0.382
489	ENSDARG00000056725	hmgb3a	high mobility group box 3a	0.020876156	8.41E-07	-0.829016778	0.143	0.39
490	ENSDARG00000025375	idh1	isocitrate dehydrogenase (NADP(+)) 1	0.021256761	8.56E-07	-0.746896927	0.481	0.59
491	ENSDARG00000016470	anxa5b	annexin A5b	0.02315744	9.32E-07	-0.784210936	0.143	0.382
492	ENSDARG00000095459	si:ch211-191j22.3	si:ch211-191j22.3	0.02365547	9.53E-07	-0.369904978	0.143	0.405
493	ENSDARG00000044267	sumo1	small ubiquitin like modifier 1	0.023893949	9.62E-07	-0.357584976	0.195	0.455
494	ENSDARG00000075014	sqstm1	sequestosome 1	0.02412007	9.71E-07	-0.686180984	0.26	0.486
495	ENSDARG00000042725	cebpb	CCAAT enhancer binding protein beta	0.024320811	9.79E-07	-0.561102728	0.792	0.841
496	ENSDARG00000070623	med10	mediator complex subunit 10	0.026618284	1.07E-06	-0.392268928	0.325	0.509
497	ENSDARG00000011553	atp5pb	ATP synthase peripheral stalk-membrane subunit b	0.026868289	1.08E-06	-0.406552099	0.883	0.876
498	ENSDARG00000089936	selenow2b	selenoprotein W, 2b	0.028683379	1.16E-06	-0.769071138	0.052	0.301
499	ENSDARG00000038576	ube2d1b	ubiquitin-conjugating enzyme E2D 1b	0.029108158	1.17E-06	-0.566803984	0.597	0.666
500	ENSDARG00000100020	pim1	Pim-1 proto-oncogene, serine/threonine kinase	0.030562287	1.23E-06	-0.681636638	0.39	0.572
501	ENSDARG00000008816	glud1a	glutamate dehydrogenase 1a	0.030895341	1.24E-06	-0.341379374	0.039	0.289
502	ENSDARG00000026766	bcl2l10	BCL2 like 10	0.031178994	1.26E-06	-0.504413197	0.143	0.383
503	ENSDARG00000002190	chmp2bb	charged multivesicular body protein 2Bb	0.031361307	1.26E-06	-0.517796815	0.299	0.495
504	ENSDARG00000022456	eno1a	enolase 1a, (alpha)	0.031536071	1.27E-06	-0.923557058	0.558	0.682
505	ENSDARG00000052674	csnk1a1	casein kinase 1, alpha 1	0.036607382	1.47E-06	-0.424700086	0.519	0.665
506	ENSDARG00000004034	arhgdig	Rho GDP dissociation inhibitor (GDI) gamma	0.036839132	1.48E-06	-0.584808308	0.078	0.322
507	ENSDARG00000099448	sh3d21	SH3 domain containing 21	0.036899501	1.49E-06	-0.430477508	0.013	0.253
508	ENSDARG00000099730	pkma	pyruvate kinase M1/2a	0.03753246	1.51E-06	-1.040212951	0.532	0.635
509	ENSDARG00000068629	cd151l	CD151 antigen, like	0.041683071	1.68E-06	-0.429327625	0.156	0.397
510	ENSDARG00000035557	gabarapa	GABA(A) receptor-associated protein a	0.042739947	1.72E-06	-0.432531899	0.39	0.576
511	ENSDARG00000055974	tpmt.1	thiopurine S-methyltransferase, tandem duplicate 1	0.043796275	1.76E-06	-0.318571237	0.026	0.267
512	ENSDARG00000036481	tcn2	transcobalamin II	0.043803602	1.76E-06	-0.439034854	0.026	0.267
513	ENSDARG00000098671	prelid1a	PRELI domain containing 1a	0.045429895	1.83E-06	-0.425699052	0.455	0.623
514	ENSDARG00000056583	ndufs6	NADH:ubiquinone oxidoreductase subunit S6	0.046062856	1.85E-06	-0.427336068	0.429	0.595
515	ENSDARG00000093945	vma21	vacuolar ATPase assembly factor VMA21	0.047892978	1.93E-06	-0.360974864	0.182	0.429
516	ENSDARG00000031427	calm2a	calmodulin 2a (phosphorylase kinase, delta)	0.048236364	1.94E-06	-0.581449133	0.416	0.558
517	ENSDARG00000058358	krt8	keratin 8	0.051369326	2.07E-06	-0.703563342	0.935	0.922
518	ENSDARG00000014556	serpinb1l3	serpin peptidase inhibitor, clade B (ovalbumin), member 1, like 3	0.0528628	2.13E-06	-0.843403659	0.325	0.496
519	ENSDARG00000093448	mpc1	mitochondrial pyruvate carrier 1	0.053044665	2.14E-06	-0.593563702	0.455	0.58
520	ENSDARG00000068940	atp5meb	ATP synthase membrane subunit eb	0.05361076	2.16E-06	-0.429531548	0.87	0.88
521	ENSDARG00000101986	irf6	interferon regulatory factor 6	0.054197099	2.18E-06	0.361860708	0.675	0.409
522	ENSDARG00000035715	marcksl1b	MARCKS-like 1b	0.054245114	2.18E-06	-1.062184802	0.117	0.364
523	ENSDARG00000034368	hexb	hexosaminidase B (beta polypeptide)	0.055664016	2.24E-06	-0.351305954	0.065	0.303
524	ENSDARG00000004539	ptgs2a	prostaglandin-endoperoxide synthase 2a	0.057222408	2.30E-06	-1.125768852	0.065	0.3
525	ENSDARG00000007285	mrpl57	mitochondrial ribosomal protein L57	0.058563449	2.36E-06	-0.403067276	0.312	0.498
526	ENSDARG00000033450	nkap	NFKB activating protein	0.059317846	2.39E-06	-0.377129559	0.221	0.45
527	ENSDARG00000052336	ociad2	OCIA domain containing 2	0.061288079	2.47E-06	-1.005757279	0.091	0.326
528	ENSDARG00000086332	bri3	brain protein I3	0.063027589	2.54E-06	-0.391465378	0.156	0.38
529	ENSDARG00000070427	s100v1	S100 calcium binding protein V1	0.063381583	2.55E-06	-0.768717055	0.117	0.352
530	ENSDARG00000018174	gnai2a	guanine nucleotide binding protein (G protein), alpha inhibiting activity polypeptide 2a	0.064435666	2.59E-06	-0.434983256	0.325	0.533
531	ENSDARG00000057854	sap18	Sin3A-associated protein	0.066589911	2.68E-06	-0.406127973	0.364	0.553
532	ENSDARG00000070674	psmd6	proteasome 26S subunit, non-ATPase 6	0.067793159	2.73E-06	-0.35428318	0.143	0.384
533	ENSDARG00000017602	ccng2	cyclin G2	0.069982946	2.82E-06	-0.449438984	0.104	0.334
534	ENSDARG00000103483	litaf	lipopolysaccharide-induced TNF factor	0.072521445	2.92E-06	-0.407771288	0.117	0.347
535	ENSDARG00000103163	tomm20a	translocase of outer mitochondrial membrane 20	0.07384988	2.97E-06	-0.486708975	0.649	0.71
536	ENSDARG00000059308	golt1bb	golgi transport 1Bb	0.075252661	3.03E-06	-0.281266743	0.013	0.241
537	ENSDARG00000105223	pmp22a	peripheral myelin protein 22a	0.077556673	3.12E-06	-0.577363757	0.026	0.264
538	ENSDARG00000101324	apoa1b	apolipoprotein A-Ib	0.079596165	3.21E-06	-3.354396519	0.87	0.852
539	ENSDARG00000102115	ndufc2	NADH:ubiquinone oxidoreductase subunit C2	0.080439085	3.24E-06	-0.435195558	0.455	0.593
540	ENSDARG00000006397	laptm4a	lysosomal protein transmembrane 4 alpha	0.086368694	3.48E-06	-0.36107565	0.312	0.506
541	ENSDARG00000036036	mdka	midkine a	0.086653886	3.49E-06	-1.563324229	0.143	0.361
542	ENSDARG00000041921	hsbp1b	heat shock factor binding protein 1b	0.094086399	3.79E-06	-0.394838732	0.364	0.536
543	ENSDARG00000071203	sptssa	serine palmitoyltransferase, small subunit A	0.096150643	3.87E-06	-0.470297429	0.61	0.648
544	ENSDARG00000013711	zgc:77486	zgc:77486	0.096953461	3.90E-06	-0.507264193	0.195	0.419
545	ENSDARG00000092155	apoc2	apolipoprotein C-II	0.097211598	3.91E-06	-1.656524103	0.169	0.379
546	ENSDARG00000093628	s100a11	S100 calcium binding protein A11	0.100637078	4.05E-06	-1.771620195	0.312	0.123
547	ENSDARG00000102417	psmd7	proteasome 26S subunit, non-ATPase 7	0.10343719	4.17E-06	-0.42324569	0.299	0.492
548	ENSDARG00000006092	rad21a	RAD21 cohesin complex component a	0.103591396	4.17E-06	-0.3488891	0.195	0.433
549	ENSDARG00000058041	ndufa8	NADH:ubiquinone oxidoreductase subunit A8	0.107323801	4.32E-06	-0.401526969	0.532	0.648
550	ENSDARG00000013044	ndufv2	NADH:ubiquinone oxidoreductase core subunit V2	0.109863052	4.42E-06	-0.339834852	0.208	0.438
551	ENSDARG00000101813	nap1l1	nucleosome assembly protein 1-like 1	0.110053238	4.43E-06	-0.574898338	0.494	0.642
552	ENSDARG00000016238	arl6ip5b	ADP-ribosylation factor-like 6 interacting protein 5b	0.111551153	4.49E-06	-0.39639977	0.065	0.292
553	ENSDARG00000019113	mob3a	MOB kinase activator 3A	0.114445246	4.61E-06	-0.344715879	0.156	0.383
554	ENSDARG00000041505	itm2bb	integral membrane protein 2Bb	0.114977798	4.63E-06	-0.447127671	0.325	0.497
555	ENSDARG00000040799	sst1.1	somatostatin 1, tandem duplicate 1	0.115507697	4.65E-06	-1.571002656	0.299	0.114
556	ENSDARG00000023220	selenot2	selenoprotein T, 2	0.117912168	4.75E-06	-0.464418777	0.182	0.391
557	ENSDARG00000102978	eif4a3	eukaryotic translation initiation factor 4A3	0.119649769	4.82E-06	-0.402221829	0.377	0.556
558	ENSDARG00000006427	fabp2	fatty acid binding protein 2, intestinal	0.123720066	4.98E-06	-2.399395819	0.61	0.663
559	ENSDARG00000017105	vaspb	vasodilator stimulated phosphoprotein b	0.124787013	5.02E-06	-0.419158232	0.286	0.499
560	ENSDARG00000019260	dhrs9	dehydrogenase/reductase (SDR family) member 9	0.127140685	5.12E-06	-0.409693237	0.039	0.263
561	ENSDARG00000022767	apobb.1	apolipoprotein Bb, tandem duplicate 1	0.127788048	5.15E-06	-1.589087609	0.143	0.359
562	ENSDARG00000007098	itm2ba	integral membrane protein 2Ba	0.128581715	5.18E-06	-0.481882935	0.403	0.576
563	ENSDARG00000078473	nucks1a	nuclear casein kinase and cyclin-dependent kinase substrate 1a	0.129404313	5.21E-06	-0.480704906	0.143	0.375
564	ENSDARG00000056090	capza1b	capping actin protein of muscle Z-line subunit alpha 1b	0.130698243	5.26E-06	-0.43914028	0.494	0.625
565	ENSDARG00000030213	sap30l	sap30-like	0.131419336	5.29E-06	-0.376972404	0.532	0.67
566	ENSDARG00000017772	mdh1aa	malate dehydrogenase 1Aa, NAD (soluble)	0.132947039	5.35E-06	-1.097294789	0.558	0.619
567	ENSDARG00000053446	sub1a	SUB1 regulator of transcription a	0.133053333	5.36E-06	-0.565745719	0.364	0.54
568	ENSDARG00000100374	txnrd3	thioredoxin reductase 3	0.134387346	5.41E-06	-0.395494697	0.286	0.491
569	ENSDARG00000003151	skp1	S-phase kinase-associated protein 1	0.134910466	5.43E-06	-0.400544776	0.675	0.742
570	ENSDARG00000099510	cnn3a	calponin 3, acidic a	0.135985006	5.48E-06	-0.574328189	0.299	0.474
571	ENSDARG00000015757	tmem50a	transmembrane protein 50A	0.140974584	5.68E-06	-0.365127508	0.143	0.37
572	ENSDARG00000056510	gstk1	glutathione S-transferase kappa 1	0.141276561	5.69E-06	-0.373563641	0.143	0.373
573	ENSDARG00000040009	palld	palladin, cytoskeletal associated protein	0.141889711	5.71E-06	-0.703051847	0.169	0.389
574	ENSDARG00000045514	atp5f1c	ATP synthase F1 subunit gamma	0.144806455	5.83E-06	-0.415260798	0.792	0.812
575	ENSDARG00000023852	lsm4	LSM4 homolog, U6 small nuclear RNA and mRNA degradation associated	0.146331763	5.89E-06	-0.369194308	0.26	0.483
576	ENSDARG00000003920	setb	SET nuclear proto-oncogene b	0.153308191	6.17E-06	-0.56459823	0.519	0.667
577	ENSDARG00000003695	vdac3	voltage-dependent anion channel 3	0.174700382	7.03E-06	-0.518526234	0.636	0.66
578	ENSDARG00000015662	pla2g12b	phospholipase A2, group XIIB	0.177598784	7.15E-06	-0.512663963	0.039	0.258
579	ENSDARG00000059177	tax1bp3	Tax1 (human T-cell leukemia virus type I) binding protein 3	0.181895646	7.32E-06	-0.526606758	0.338	0.514
580	ENSDARG00000032296	pomp	proteasome maturation protein	0.185206386	7.46E-06	-0.448932208	0.714	0.743
581	ENSDARG00000074246	rab14	RAB14, member RAS oncogene family	0.186329754	7.50E-06	-0.371424262	0.208	0.418
582	ENSDARG00000043457	gapdh	glyceraldehyde-3-phosphate dehydrogenase	0.18720525	7.54E-06	-0.377532137	1	0.657
583	ENSDARG00000045928	psma4	proteasome 20S subunit alpha 4	0.191153193	7.70E-06	-0.394336612	0.429	0.607
584	ENSDARG00000101043	ppl	periplakin	0.199502909	8.03E-06	-0.573732476	0.052	0.273
585	ENSDARG00000059654	eif3ba	eukaryotic translation initiation factor 3, subunit Ba	0.199855043	8.05E-06	-0.367718177	0.779	0.783
586	ENSDARG00000104068	gstp1	glutathione S-transferase pi 1	0.200727493	8.08E-06	-1.558807642	0.87	0.764
587	ENSDARG00000026376	aco1	aconitase 1, soluble	0.202724671	8.16E-06	-0.448673562	0.325	0.494
588	ENSDARG00000002271	zfand5b	zinc finger, AN1-type domain 5b	0.213600398	8.60E-06	-0.456883518	0.299	0.489
589	ENSDARG00000008706	paip2b	poly(A) binding protein interacting protein 2B	0.217394662	8.75E-06	-0.380387992	0.519	0.642
590	ENSDARG00000103824	hint1	histidine triad nucleotide binding protein 1	0.217851287	8.77E-06	0.258342029	0.766	0.535
591	ENSDARG00000058693	cast	calpastatin	0.225240037	9.07E-06	-0.456204124	0.117	0.328
592	ENSDARG00000104347	rtn4b	reticulon 4b	0.231711371	9.33E-06	-0.664153533	0.052	0.268
593	ENSDARG00000089362	grn1	granulin 1	0.239430874	9.64E-06	-0.946757155	0.026	0.238
594	ENSDARG00000003216	anxa2a	annexin A2a	0.243362166	9.80E-06	-1.56321692	0.247	0.428
595	ENSDARG00000041450	rab11a	RAB11a, member RAS oncogene family	0.247699975	9.97E-06	-0.36550103	0.377	0.545
596	ENSDARG00000007867	dazap2	DAZ associated protein 2	0.249609949	1.01E-05	-0.43973896	0.416	0.561
597	ENSDARG00000044852	wbp2nl	WBP2 N-terminal like	0.249894395	1.01E-05	-0.468628785	0.364	0.516
598	ENSDARG00000007823	atf3	activating transcription factor 3	0.251320808	1.01E-05	-0.751797361	0.481	0.618
599	ENSDARG00000009534	wls	Wnt ligand secretion mediator	0.262401299	1.06E-05	-0.40249152	0.052	0.269
600	ENSDARG00000014591	ilf2	interleukin enhancer binding factor 2	0.262821658	1.06E-05	-0.411987777	0.455	0.623
601	ENSDARG00000078785	tmem258	transmembrane protein 258	0.263940841	1.06E-05	0.319827091	0.961	0.844
602	ENSDARG00000002552	mapkapk2a	MAPK activated protein kinase 2a	0.265515105	1.07E-05	-0.30606917	0.169	0.398
603	ENSDARG00000099865	hnrnpabb	heterogeneous nuclear ribonucleoprotein A/Bb	0.266747855	1.07E-05	-0.635549211	0.597	0.702
604	ENSDARG00000040907	gcgb	glucagon b	0.276541344	1.11E-05	-1.955724115	0.364	0.159
605	ENSDARG00000015263	adma	adrenomedullin a	0.282221718	1.14E-05	-0.514933795	0.026	0.244
606	ENSDARG00000042428	gstt1a	glutathione S-transferase theta 1a	0.292221541	1.18E-05	-0.855640715	0.195	0.383
607	ENSDARG00000015649	rap2c	RAP2C, member of RAS oncogene family	0.302644483	1.22E-05	-0.301684062	0.078	0.296
608	ENSDARG00000068401	yap1	Yes-associated protein 1	0.309505997	1.25E-05	-0.377759488	0.078	0.296
609	ENSDARG00000087897	h2afy2	H2A histone family, member Y2 [Source:ZFIN;Acc:ZDB-GENE-050913-114]	0.310927755	1.25E-05	-0.440778846	0.195	0.396
610	ENSDARG00000042953	cyp2n13	cytochrome P450, family 2, subfamily N, polypeptide 13	0.312975248	1.26E-05	-0.427683527	0.026	0.235
611	ENSDARG00000056532	serinc2	serine incorporator 2	0.313405431	1.26E-05	-0.32886547	0.065	0.276
612	ENSDARG00000036684	ndufa7	NADH:ubiquinone oxidoreductase subunit A7	0.316327632	1.27E-05	-0.39193002	0.351	0.51
613	ENSDARG00000101914	metrnla	meteorin like, glial cell differentiation regulator a	0.318152355	1.28E-05	-0.382784688	0.039	0.252
614	ENSDARG00000055120	ctsba	cathepsin Ba	0.322240016	1.30E-05	-0.577282705	0.416	0.533
615	ENSDARG00000076221	fthl28	ferritin, heavy polypeptide-like 28	0.326664031	1.32E-05	-0.874708007	0.13	0.36
616	ENSDARG00000068995	h2afx1	H2A histone family member X1 [Source:ZFIN;Acc:ZDB-GENE-041010-42]	0.33117593	1.33E-05	-0.536585952	0.649	0.755
617	ENSDARG00000103720	zgc:162730	zgc:162730	0.339491958	1.37E-05	-0.489299532	0.831	0.836
618	ENSDARG00000052304	uqcrc1	ubiquinol-cytochrome c reductase core protein 1	0.340015211	1.37E-05	-0.421042283	0.481	0.579
619	ENSDARG00000007863	tra2a	transformer 2 alpha homolog	0.344565708	1.39E-05	-0.357398698	0.195	0.406
620	ENSDARG00000007923	ptpn1	protein tyrosine phosphatase non-receptor type 1	0.349521351	1.41E-05	-0.285309125	0.078	0.292
621	ENSDARG00000008637	mttp	microsomal triglyceride transfer protein	0.350256429	1.41E-05	-0.378278267	0.026	0.233
622	ENSDARG00000035678	zgc:91910	zgc:91910	0.363519501	1.46E-05	-0.356297549	0.364	0.546
623	ENSDARG00000029064	uqcrq	ubiquinol-cytochrome c reductase, complex III subunit VII	0.368543957	1.48E-05	-0.471514095	0.87	0.865
624	ENSDARG00000028327	gmfb	glia maturation factor, beta	0.368761407	1.48E-05	-0.337972384	0.221	0.429
625	ENSDARG00000013966	psma6b	proteasome 20S subunit alpha 6b	0.375535661	1.51E-05	-0.370989352	0.221	0.425
626	ENSDARG00000029663	rab1ab	RAB1A, member RAS oncogene family b	0.378654271	1.52E-05	-0.417422789	0.701	0.711
627	ENSDARG00000054696	psmb4	proteasome 20S subunit beta 4	0.380983757	1.53E-05	-0.394546837	0.545	0.652
628	ENSDARG00000015315	psmc5	proteasome 26S subunit, ATPase 5	0.389056364	1.57E-05	-0.354364864	0.273	0.474
629	ENSDARG00000092115	eif4a1a	eukaryotic translation initiation factor 4A1A	0.412159583	1.66E-05	-0.552755883	0.779	0.788
630	ENSDARG00000014222	zgc:86598	zgc:86598	0.417401327	1.68E-05	-0.342499068	0.221	0.418
631	ENSDARG00000002791	atp1a1a.1	ATPase Na+/K+ transporting subunit alpha 1a, tandem duplicate 1	0.422685712	1.70E-05	-0.442505989	0.571	0.649
632	ENSDARG00000037281	fgg	fibrinogen gamma chain	0.423304219	1.70E-05	-0.706161249	0.61	0.313
633	ENSDARG00000033614	rasgef1ba	RasGEF domain family, member 1Ba	0.426711041	1.72E-05	-0.316086053	0.026	0.241
634	ENSDARG00000056008	atp5mc1	ATP synthase membrane subunit c locus 1	0.427046073	1.72E-05	-0.60679628	0.883	0.833
635	ENSDARG00000100371	eef2b	eukaryotic translation elongation factor 2b	0.431367128	1.74E-05	-0.254123093	0.974	0.982
636	ENSDARG00000032102	prdx3	peroxiredoxin 3	0.436975666	1.76E-05	-0.342090343	0.312	0.497
637	ENSDARG00000021582	dynlrb1	dynein, light chain, roadblock-type 1	0.444775834	1.79E-05	-0.383379346	0.61	0.701
638	ENSDARG00000030537	psmc1a	proteasome 26S subunit, ATPase 1a	0.454782408	1.83E-05	-0.295814516	0.091	0.307
639	ENSDARG00000052470	igfbp2a	insulin-like growth factor binding protein 2a	0.467514954	1.88E-05	-0.586303031	0.026	0.229
640	ENSDARG00000045914	si:ch211-51e12.7	si:ch211-51e12.7	0.467853126	1.88E-05	-0.372053212	0.195	0.389
641	ENSDARG00000077138	zgc:195173	zgc:195173	0.468454558	1.89E-05	-0.381685953	0.026	0.231
642	ENSDARG00000071566	ppp1cab	protein phosphatase 1, catalytic subunit, alpha isozyme b	0.468988612	1.89E-05	-0.347054104	0.234	0.428
643	ENSDARG00000044902	atp2b2	ATPase plasma membrane Ca2+ transporting 2	0.472054391	1.90E-05	-0.340708673	0.117	0.331
644	ENSDARG00000015343	pgd	phosphogluconate dehydrogenase	0.476624792	1.92E-05	-0.388090668	0.221	0.428
645	ENSDARG00000099672	capgb	capping protein (actin filament), gelsolin-like b	0.494871494	1.99E-05	-0.511193151	0.052	0.261
646	ENSDARG00000037962	psmb7	proteasome 20S subunit beta 7	0.495817739	2.00E-05	-0.404165373	0.714	0.799
647	ENSDARG00000036658	cab39l	calcium binding protein 39-like	0.504519919	2.03E-05	-0.36168402	0.182	0.378
648	ENSDARG00000019613	ip6k2b	inositol hexakisphosphate kinase 2b	0.509518107	2.05E-05	-0.348105407	0.091	0.303
649	ENSDARG00000019362	ptbp1a	polypyrimidine tract binding protein 1a	0.512331501	2.06E-05	-0.343062644	0.13	0.344
650	ENSDARG00000086996	si:ch73-234b20.5	si:ch73-234b20.5	0.519177803	2.09E-05	-0.479012727	0.273	0.451
651	ENSDARG00000099306	zgc:175088	zgc:175088	0.519443724	2.09E-05	-0.417166597	0.052	0.259
652	ENSDARG00000040076	pycard	PYD and CARD domain containing	0.524532971	2.11E-05	-0.431576168	0.026	0.226
653	ENSDARG00000030694	atp6v1e1b	ATPase H+ transporting V1 subunit E1b	0.552740938	2.23E-05	-0.444414677	0.247	0.435
654	ENSDARG00000042322	si:dkey-177p2.6	si:dkey-177p2.6	0.560092898	2.26E-05	-0.369502108	0.221	0.445
655	ENSDARG00000043608	eif4ebp1	eukaryotic translation initiation factor 4E binding protein 1	0.560303706	2.26E-05	0.252394715	0.779	0.516
656	ENSDARG00000006225	ddx39aa	DEAD (Asp-Glu-Ala-Asp) box polypeptide 39Aa	0.563165863	2.27E-05	-0.369411278	0.312	0.51
657	ENSDARG00000104028	si:dkey-74k8.3	si:dkey-74k8.3	0.565131018	2.28E-05	-0.316104565	0.078	0.29
658	ENSDARG00000071021	papss2a	3'-phosphoadenosine 5'-phosphosulfate synthase 2a	0.582398923	2.35E-05	-0.356525446	0.026	0.227
659	ENSDARG00000018049	sf3b2	splicing factor 3b, subunit 2	0.584030044	2.35E-05	-0.314260021	0.169	0.384
660	ENSDARG00000057484	srsf2a	serine and arginine rich splicing factor 2a	0.604091426	2.43E-05	-0.425361958	0.429	0.558
661	ENSDARG00000063912	mt-co3		0.608835636	2.45E-05	-0.331986681	1	0.997
662	ENSDARG00000042539	ywhaqa	tyrosine 3-monooxygenase/tryptophan 5-monooxygenase activation protein, theta polypeptide a	0.620024897	2.50E-05	-0.55529762	0.623	0.663
663	ENSDARG00000003113	ada	adenosine deaminase	0.622730562	2.51E-05	-0.406208766	0.078	0.298
664	ENSDARG00000021372	tob1b	transducer of ERBB2, 1b	0.624650215	2.52E-05	-0.528160126	0.416	0.563
665	ENSDARG00000040184	syncrip	synaptotagmin binding, cytoplasmic RNA interacting protein	0.626170823	2.52E-05	-0.468905829	0.545	0.633
666	ENSDARG00000063535	chd4a	chromodomain helicase DNA binding protein 4a	0.639288942	2.57E-05	-0.270346433	0.026	0.228
667	ENSDARG00000060457	pmp22b	peripheral myelin protein 22b	0.654585974	2.64E-05	-0.865641542	0.208	0.409
668	ENSDARG00000095273	cox8a	cytochrome c oxidase subunit 8A	0.656841535	2.64E-05	-0.30505536	0.922	0.913
669	ENSDARG00000020235	sept9a	septin 9a	0.665240825	2.68E-05	-0.317397024	0.091	0.305
670	ENSDARG00000074908	col6a1	collagen, type VI, alpha 1	0.666978638	2.69E-05	-0.707252348	0.052	0.257
671	ENSDARG00000093313	ubb	ubiquitin B	0.682172214	2.75E-05	-0.586228553	0.584	0.663
672	ENSDARG00000044760	gnaia	guanine nucleotide binding protein (G protein), alpha inhibiting activity polypeptide a	0.699753654	2.82E-05	-0.338797757	0.104	0.303
673	ENSDARG00000035909	mfsd2ab	major facilitator superfamily domain containing 2ab	0.732793615	2.95E-05	-0.251824009	0.013	0.205
674	ENSDARG00000020504	h3f3b.1	H3 histone, family 3A	0.7486287	3.01E-05	-0.512938986	0.636	0.77
675	ENSDARG00000010250	nqo1	NAD(P)H dehydrogenase, quinone 1	0.757688224	3.05E-05	-0.351908572	0.052	0.252
676	ENSDARG00000007257	rab5ab	RAB5A, member RAS oncogene family, b	0.777098772	3.13E-05	-0.283226107	0.156	0.36
677	ENSDARG00000024278	adh8b	alcohol dehydrogenase 8b	0.777262859	3.13E-05	-0.315199571	0.039	0.24
678	ENSDARG00000100585	coa3a	cytochrome C oxidase assembly factor 3a	0.795240793	3.20E-05	-0.348921951	0.312	0.491
679	ENSDARG00000101915	pin1	peptidylprolyl cis/trans isomerase, NIMA-interacting 1	0.797691136	3.21E-05	-0.34777333	0.286	0.459
680	ENSDARG00000011125	snrpb	small nuclear ribonucleoprotein polypeptides B and B1	0.804702173	3.24E-05	-0.426082511	0.688	0.75
681	ENSDARG00000000212	krt97	keratin 97	0.812372392	3.27E-05	-1.804757816	0.156	0.344
682	ENSDARG00000041203	drap1	DR1-associated protein 1 (negative cofactor 2 alpha)	0.826507029	3.33E-05	-0.337093946	0.247	0.426
683	ENSDARG00000070834	taf13	TATA-box binding protein associated factor 13	0.843724375	3.40E-05	-0.359986135	0.26	0.431
684	ENSDARG00000098355	atp5pd	ATP synthase peripheral stalk subunit d	0.84560067	3.41E-05	-0.352344939	0.961	0.879
685	ENSDARG00000016156	fam53b	family with sequence similarity 53 member B	0.880345753	3.54E-05	-0.256025124	0.052	0.251
686	ENSDARG00000100990	nme3	NME/NM23 nucleoside diphosphate kinase 3	0.883884612	3.56E-05	-0.251259246	0	0.184
687	ENSDARG00000008030	myl9b	myosin, light chain 9b, regulatory	0.893756063	3.60E-05	-0.779983267	0.143	0.346
688	ENSDARG00000002240	psmb6	proteasome 20S subunit beta 6	0.91681959	3.69E-05	-0.360580692	0.61	0.696
689	ENSDARG00000011459	gsna	gelsolin a	0.937213973	3.77E-05	-0.334855338	0.052	0.256
690	ENSDARG00000018953	gclm	glutamate-cysteine ligase, modifier subunit	0.945835919	3.81E-05	-0.386695664	0.247	0.439
691	ENSDARG00000090190	bcam	basal cell adhesion molecule (Lutheran blood group)	0.981469783	3.95E-05	-0.429039844	0.013	0.2
692	ENSDARG00000104031	mrpl33	mitochondrial ribosomal protein L33	0.989368121	3.98E-05	-0.305468315	0.221	0.417
693	ENSDARG00000079497	tcima	transcriptional and immune response regulator a	1	0.034704792	0.352212096	0.675	0.507
694	ENSDARG00000052690	arrdc3a	arrestin domain containing 3a	1	5.52E-05	0.327419064	0.701	0.426
695	ENSDARG00000102105	dad1	defender against cell death 1	1	0.000108814	0.279174928	0.974	0.86
696	ENSDARG00000104901	ostc	oligosaccharyltransferase complex subunit	1	0.000386954	0.253899844	0.831	0.656
697	ENSDARG00000037421	egr1	early growth response 1	1	0.052678404	-0.25015985	0.221	0.301
698	ENSDARG00000076799	rnd3a	Rho family GTPase 3a	1	0.045860455	-0.25029726	0.13	0.205
699	ENSDARG00000096829	blvrb	biliverdin reductase B	1	0.003776891	-0.250480288	0.182	0.304
700	ENSDARG00000037965	srrm2	serine/arginine repetitive matrix 2	1	0.019990092	-0.250561573	0.377	0.43
701	ENSDARG00000011418	sigmar1	sigma non-opioid intracellular receptor 1	1	0.001466947	-0.250906156	0.273	0.411
702	ENSDARG00000077126	snrnp70	small nuclear ribonucleoprotein 70 (U1)	1	0.003501689	-0.251100802	0.234	0.357
703	ENSDARG00000032606	sept8a	septin 8a	1	0.001297256	-0.25111972	0.104	0.25
704	ENSDARG00000035598	coro1ca	coronin, actin binding protein, 1Ca	1	0.004539098	-0.251153707	0.286	0.394
705	ENSDARG00000074287	sptlc2b	serine palmitoyltransferase, long chain base subunit 2b	1	0.050858349	-0.251206439	0.286	0.343
706	ENSDARG00000019732	mtch2	mitochondrial carrier homolog 2	1	0.000194212	-0.25126836	0.156	0.33
707	ENSDARG00000105293	srsf4	serine and arginine rich splicing factor 4	1	0.000493129	-0.251277578	0.104	0.268
708	ENSDARG00000099741	mvb12a	multivesicular body subunit 12A	1	7.80E-05	-0.252097758	0.052	0.236
709	ENSDARG00000101216	meaf6	MYST/Esa1-associated factor 6	1	0.019186984	-0.252115216	0.234	0.312
710	ENSDARG00000030957	yipf4	Yip1 domain family, member 4	1	0.00550631	-0.252135469	0.312	0.401
711	ENSDARG00000070584	clic5b	chloride intracellular channel 5b	1	0.000460339	-0.252492018	0.078	0.238
712	ENSDARG00000039892	gnpnat1	glucosamine-phosphate N-acetyltransferase 1	1	0.000412755	-0.252800276	0.091	0.25
713	ENSDARG00000015930	rwdd1	RWD domain containing 1	1	0.018077149	-0.252924347	0.39	0.477
714	ENSDARG00000104795	cxcl8a	chemokine (C-X-C motif) ligand 8a	1	0.106045174	-0.253027252	0.117	0.181
715	ENSDARG00000031678	col5a2a	collagen, type V, alpha 2a	1	0.009182671	-0.253119453	0.039	0.139
716	ENSDARG00000055381	bambia	BMP and activin membrane-bound inhibitor (Xenopus laevis) homolog a	1	0.022104522	-0.253149204	0.143	0.231
717	ENSDARG00000021107	sf3a2	splicing factor 3a, subunit 2	1	0.002606664	-0.25366323	0.312	0.432
718	ENSDARG00000003941	rrs1	ribosome biogenesis regulator 1 homolog	1	0.000157793	-0.254238027	0.039	0.214
719	ENSDARG00000003931	cndp2	carnosine dipeptidase 2	1	0.192634612	-0.254625871	0.169	0.204
720	ENSDARG00000015524	prps1a	phosphoribosyl pyrophosphate synthetase 1A	1	0.032638024	-0.254650304	0.247	0.323
721	ENSDARG00000019541	gpt2l	glutamic pyruvate transaminase (alanine aminotransferase) 2, like	1	0.037500363	-0.254700182	0.156	0.231
722	ENSDARG00000010312	cp	ceruloplasmin	1	0.056631372	-0.2555308	0.065	0.131
723	ENSDARG00000025595	agmo	alkylglycerol monooxygenase	1	7.08E-05	-0.25571568	0.013	0.195
724	ENSDARG00000075952	mbd2	methyl-CpG binding domain protein 2	1	0.000348712	-0.256384201	0.104	0.268
725	ENSDARG00000013681	si:dkey-42i9.6	si:dkey-42i9.6	1	0.021410527	-0.256540522	0.273	0.353
726	ENSDARG00000037038	psmc6	proteasome 26S subunit, ATPase 6	1	0.003131781	-0.256711321	0.273	0.393
727	ENSDARG00000071396	timm23a	translocase of inner mitochondrial membrane 23 homolog a (yeast)	1	0.003793699	-0.25674914	0.338	0.431
728	ENSDARG00000004735	hnrnpub	heterogeneous nuclear ribonucleoprotein Ub	1	0.007381639	-0.256773962	0.312	0.419
729	ENSDARG00000057498	habp2	hyaluronan binding protein 2	1	0.001313725	-0.256997212	0.013	0.139
730	ENSDARG00000103117	tmprss4a	transmembrane serine protease 4a	1	0.041982649	-0.257164519	0.039	0.108
731	ENSDARG00000102320	mob1a	MOB kinase activator 1A	1	0.000786523	-0.257167109	0.182	0.336
732	ENSDARG00000020893	slc25a55a	solute carrier family 25 member 55a	1	0.000662621	-0.257185666	0.078	0.233
733	ENSDARG00000007241	mycb	MYC proto-oncogene, bHLH transcription factor b	1	0.0355825	-0.257520705	0.156	0.239
734	ENSDARG00000071558	fblim1	filamin binding LIM protein 1	1	0.00035081	-0.257922191	0.065	0.236
735	ENSDARG00000011934	gyg1a	glycogenin 1a	1	0.008692671	-0.258073501	0.234	0.343
736	ENSDARG00000069453	zgc:113314	zgc:113314	1	0.000265342	-0.258166138	0.039	0.202
737	ENSDARG00000031681	atp6v0b	ATPase H+ transporting V0 subunit b	1	0.001212488	-0.25855128	0.156	0.306
738	ENSDARG00000098752	csf3b	colony stimulating factor 3 (granulocyte) b	1	0.065644841	-0.258585326	0.104	0.053
739	ENSDARG00000012144	emc7	ER membrane protein complex subunit 7	1	0.003633666	-0.258606148	0.26	0.366
740	ENSDARG00000045542	lamtor4	late endosomal/lysosomal adaptor, MAPK and MTOR activator 4	1	6.64E-05	-0.259073541	0.078	0.271
741	ENSDARG00000040623	fosl2	FOS like 2, AP-1 transcription factor subunit	1	0.003470383	-0.259088691	0.221	0.355
742	ENSDARG00000038099	gskip	gsk3b interacting protein	1	0.001293471	-0.259488121	0.208	0.347
743	ENSDARG00000018529	lipf	lipase, gastric	1	0.002468263	-0.259770462	0.143	0.281
744	ENSDARG00000025522	sgk1	serum/glucocorticoid regulated kinase 1	1	0.41558253	-0.260036688	0.416	0.379
745	ENSDARG00000026489	khsrp	KH-type splicing regulatory protein	1	0.001692966	-0.260236667	0.208	0.348
746	ENSDARG00000039117	tefa	TEF transcription factor, PAR bZIP family member a	1	0.006607144	-0.260289845	0.117	0.231
747	ENSDARG00000051861	pkp3a	plakophilin 3a	1	0.00430418	-0.260499816	0.065	0.186
748	ENSDARG00000102441	ctnna1	catenin (cadherin-associated protein), alpha 1	1	0.031176446	-0.260706627	0.481	0.49
749	ENSDARG00000042236	atrx	ATRX chromatin remodeler	1	0.04290774	-0.261102355	0.247	0.302
750	ENSDARG00000015015	tspan18b	tetraspanin 18b	1	0.012311822	-0.261142994	0.039	0.134
751	ENSDARG00000020405	napab	N-ethylmaleimide-sensitive factor attachment protein, alpha b	1	9.43E-05	-0.261200998	0.156	0.353
752	ENSDARG00000013871	slc5a1	solute carrier family 5 member 1	1	0.007409755	-0.261264623	0.013	0.107
753	ENSDARG00000097753	slirp	SRA stem-loop interacting RNA binding protein	1	0.010752309	-0.261269268	0.429	0.498
754	ENSDARG00000004160	reep3b	receptor accessory protein 3b	1	0.036424036	-0.261406494	0.273	0.322
755	ENSDARG00000041607	eif4ebp3l	eukaryotic translation initiation factor 4E binding protein 3, like	1	0.597129117	-0.261534698	0.506	0.446
756	ENSDARG00000007141	psmc3	proteasome 26S subunit, ATPase 3	1	0.009297092	-0.261546882	0.325	0.415
757	ENSDARG00000042732	tmem189	transmembrane protein 189	1	0.001025487	-0.261556598	0.104	0.26
758	ENSDARG00000014329	npm1a	nucleophosmin 1a	1	0.816112305	-0.262895175	0.909	0.798
759	ENSDARG00000015325	u2af1	U2 small nuclear RNA auxiliary factor 1	1	0.006314298	-0.263142444	0.299	0.386
760	ENSDARG00000043581	gadd45aa	growth arrest and DNA-damage-inducible, alpha, a	1	0.001196082	-0.263250696	0.052	0.195
761	ENSDARG00000054300	dhrs1	dehydrogenase/reductase (SDR family) member 1	1	0.002251063	-0.263350665	0.117	0.253
762	ENSDARG00000026967	ap2s1	adaptor related protein complex 2 subunit sigma 1	1	0.000826736	-0.263614897	0.234	0.374
763	ENSDARG00000103322	si:ch73-347e22.8	si:ch73-347e22.8	1	0.00782393	-0.263655818	0.013	0.105
764	ENSDARG00000026183	polr2eb	polymerase (RNA) II (DNA directed) polypeptide E, b	1	0.000781591	-0.263889751	0.247	0.397
765	ENSDARG00000018757	klf5l	Kruppel-like factor 5 like	1	0.000570902	-0.263981147	0.039	0.189
766	ENSDARG00000030125	sox7	SRY-box transcription factor 7	1	0.092977795	-0.26420855	0.052	0.106
767	ENSDARG00000074552	ndufs7	NADH:ubiquinone oxidoreductase core subunit S7	1	0.003787458	-0.264260865	0.584	0.648
768	ENSDARG00000051925	cyb5r2	cytochrome b5 reductase 2	1	0.000282338	-0.264430043	0.065	0.232
769	ENSDARG00000068404	tbcb	tubulin folding cofactor B	1	0.000552199	-0.264584222	0.195	0.363
770	ENSDARG00000057912	eif1axb	eukaryotic translation initiation factor 1A X-linked b	1	0.0006082	-0.264660724	0.87	0.861
771	ENSDARG00000071586	tgfbi	transforming growth factor, beta-induced	1	0.050481519	-0.265086351	0.039	0.107
772	ENSDARG00000102415	scinla	scinderin like a	1	0.007451172	-0.2653167	0.052	0.164
773	ENSDARG00000068760	tnks1bp1	tankyrase 1 binding protein 1	1	0.314407543	-0.265365125	0.351	0.359
774	ENSDARG00000089645	si:ch1073-406l10.2	si:ch1073-406l10.2	1	0.162716606	-0.26565829	0.065	0.109
775	ENSDARG00000018145	mid1ip1l	MID1 interacting protein 1, like	1	0.219901369	-0.265680767	0.273	0.296
776	ENSDARG00000079687	rnf10	ring finger protein 10	1	0.008963984	-0.265941761	0.442	0.508
777	ENSDARG00000006553	rras	RAS related	1	0.005783849	-0.266248813	0.208	0.32
778	ENSDARG00000034670	ube2e2	ubiquitin-conjugating enzyme E2E 2	1	0.000173217	-0.26650489	0.065	0.242
779	ENSDARG00000001578	echs1	enoyl CoA hydratase, short chain, 1, mitochondrial	1	0.001820821	-0.266530804	0.26	0.382
780	ENSDARG00000103542	vegfaa	vascular endothelial growth factor Aa	1	0.368929244	-0.266581901	0.26	0.267
781	ENSDARG00000099555	foxo1a	forkhead box O1 a	1	0.001683468	-0.266734784	0.273	0.416
782	ENSDARG00000054864	aplp2	amyloid beta (A4) precursor-like protein 2	1	0.000143299	-0.266783462	0.117	0.301
783	ENSDARG00000002659	mapre1b	microtubule-associated protein, RP/EB family, member 1b	1	0.002971662	-0.267155103	0.429	0.504
784	ENSDARG00000056152	fam3c	FAM3 metabolism regulating signaling molecule C	1	0.000238732	-0.267373318	0.078	0.25
785	ENSDARG00000051886	ankrd11	ankyrin repeat domain 11	1	0.001256786	-0.267465576	0.169	0.324
786	ENSDARG00000075445	psmb5	proteasome 20S subunit beta 5	1	0.011189074	-0.267792328	0.468	0.491
787	ENSDARG00000079946	sqlea	squalene epoxidase a	1	0.015354137	-0.267816984	0.091	0.186
788	ENSDARG00000073876	ARF5 (1 of many)	zgc:110286 [Source:ZFIN;Acc:ZDB-GENE-050417-68]	1	0.001408099	-0.268167578	0.039	0.172
789	ENSDARG00000004171	rabac1	Rab acceptor 1 (prenylated)	1	0.009608172	-0.26829495	0.234	0.34
790	ENSDARG00000052073	blcap	bladder cancer associated protein	1	0.022003262	-0.268481901	0.558	0.536
791	ENSDARG00000055389	si:dkey-67c22.2	si:dkey-67c22.2	1	0.009507629	-0.268650937	0.273	0.368
792	ENSDARG00000095623	dpm2	dolichyl-phosphate mannosyltransferase subunit 2, regulatory	1	0.000566698	-0.268907223	0.26	0.393
793	ENSDARG00000099195	ier2a	immediate early response 2a	1	0.204315355	-0.268935019	0.299	0.316
794	ENSDARG00000096359	eppk1	epiplakin 1	1	5.76E-05	-0.2693229	0.026	0.217
795	ENSDARG00000014793	ehd1b	EH-domain containing 1b	1	0.001291224	-0.269379018	0.117	0.267
796	ENSDARG00000091563	snw1	SNW domain containing 1	1	0.000444023	-0.269766968	0.182	0.34
797	ENSDARG00000020497	rab7a	RAB7a, member RAS oncogene family	1	0.000318093	-0.269944153	0.156	0.325
798	ENSDARG00000038695	elavl1a	ELAV like RNA binding protein 1a	1	0.004564729	-0.27019224	0.429	0.501
799	ENSDARG00000076509	polr2d	polymerase (RNA) II (DNA directed) polypeptide D	1	0.013489984	-0.270816711	0.325	0.388
800	ENSDARG00000013721	g6pca.2	glucose-6-phosphatase a, catalytic subunit, tandem duplicate 2	1	0.492069837	-0.270827626	0.182	0.191
801	ENSDARG00000098024	si:dkey-262k9.2	si:dkey-262k9.2	1	0.48554749	-0.270862674	0.506	0.358
802	ENSDARG00000063626	ddx21	DEAD (Asp-Glu-Ala-Asp) box helicase 21	1	0.108128993	-0.271075207	0.714	0.647
803	ENSDARG00000052099	agxta	alanine--glyoxylate and serine--pyruvate aminotransferase a	1	0.256689294	-0.271114785	0.299	0.204
804	ENSDARG00000025972	mcts1	MCTS1 re-initiation and release factor	1	0.001338852	-0.271294883	0.247	0.388
805	ENSDARG00000045676	calua	calumenin a	1	0.002804214	-0.27151326	0.156	0.297
806	ENSDARG00000067975	atp5if1a	ATP synthase inhibitory factor subunit 1a	1	0.108431595	-0.271698062	0.805	0.797
807	ENSDARG00000076847	tnrc6c1	trinucleotide repeat containing adaptor 6C1	1	0.00278317	-0.271712517	0.091	0.228
808	ENSDARG00000101680	arl1	ADP-ribosylation factor-like 1	1	0.011733658	-0.271938983	0.377	0.421
809	ENSDARG00000068822	purba	purine-rich element binding protein Ba	1	0.001154504	-0.272065993	0.208	0.339
810	ENSDARG00000099385	CT030188.1	si: ch211-223l2.4 [Source:NCBI gene;Acc:100002400]	1	0.002631304	-0.272165817	0.065	0.196
811	ENSDARG00000019976	idi1	isopentenyl-diphosphate delta isomerase 1	1	0.100276923	-0.272352983	0.221	0.265
812	ENSDARG00000045516	itih2	inter-alpha-trypsin inhibitor heavy chain 2	1	0.001211753	-0.272759221	0.013	0.14
813	ENSDARG00000101009	cited4b	Cbp/p300-interacting transactivator, with Glu/Asp-rich carboxy-terminal domain, 4b	1	0.001896042	-0.272841546	0.104	0.241
814	ENSDARG00000001452	adam8a	ADAM metallopeptidase domain 8a	1	0.367503869	-0.27306992	0.117	0.141
815	ENSDARG00000014731	cacybp	calcyclin binding protein	1	0.000305392	-0.27327122	0.195	0.367
816	ENSDARG00000063292	ssuh2rs1	ssu-2 homolog, related sequence 1	1	5.65E-05	-0.273331935	0.065	0.258
817	ENSDARG00000045146	tomm22	translocase of outer mitochondrial membrane 22 homolog (yeast)	1	0.003347772	-0.274040586	0.364	0.452
818	ENSDARG00000052438	actr2a	actin related protein 2a	1	0.001494254	-0.274063374	0.247	0.373
819	ENSDARG00000018820	flncb	filamin C, gamma b (actin binding protein 280)	1	0.012238025	-0.274709555	0.039	0.134
820	ENSDARG00000070721	vdrb	vitamin D receptor b	1	0.000102772	-0.274742123	0.052	0.235
821	ENSDARG00000030139	sdhdb	succinate dehydrogenase complex, subunit D, integral membrane protein b	1	0.000794748	-0.274748771	0.351	0.489
822	ENSDARG00000029003	eif1axa	eukaryotic translation initiation factor 1A X-linked a	1	0.002131173	-0.274884683	0.143	0.282
823	ENSDARG00000005945	sart1	spliceosome associated factor 1, recruiter of U4/U6.U5 tri-snRNP	1	0.000895055	-0.275289482	0.195	0.339
824	ENSDARG00000092124	cox14	cytochrome c oxidase assembly factor COX14	1	0.002092783	-0.275528462	0.325	0.428
825	ENSDARG00000034211	capn2l	calpain 2, (m/II) large subunit, like	1	0.001848509	-0.2756096	0.013	0.133
826	ENSDARG00000059323	rpn1	ribophorin I	1	0.000582189	-0.27567398	0.442	0.562
827	ENSDARG00000000002	ccdc80	coiled-coil domain containing 80	1	0.000496715	-0.27586609	0.013	0.156
828	ENSDARG00000077811	sox11a	SRY-box transcription factor 11a	1	0.006675696	-0.276377602	0.052	0.161
829	ENSDARG00000022309	dspa	desmoplakin a	1	0.495664041	-0.276431878	0.455	0.412
830	ENSDARG00000013968	psap	prosaposin	1	0.257592729	-0.276844906	0.701	0.623
831	ENSDARG00000023279	psmd4b	proteasome 26S subunit, non-ATPase 4b	1	0.002409727	-0.276881294	0.221	0.336
832	ENSDARG00000020761	arrdc2	arrestin domain containing 2	1	0.987627156	-0.277018645	0.312	0.265
833	ENSDARG00000013800	snrpd3	small nuclear ribonucleoprotein D3 polypeptide	1	0.000290105	-0.27715257	0.182	0.353
834	ENSDARG00000056856	tax1bp1b	Tax1 (human T-cell leukemia virus type I) binding protein 1b	1	0.000973885	-0.277205873	0.364	0.495
835	ENSDARG00000029905	phyhd1	phytanoyl-CoA dioxygenase domain containing 1	1	0.001260611	-0.277629528	0.065	0.211
836	ENSDARG00000063899	mt-nd2		1	0.024041104	-0.277996825	0.974	0.933
837	ENSDARG00000043665	glrx5	glutaredoxin 5 homolog (S. cerevisiae)	1	0.000148304	-0.278421979	0.156	0.345
838	ENSDARG00000007438	ube2ib	ubiquitin-conjugating enzyme E2Ib	1	0.001363559	-0.278553184	0.273	0.419
839	ENSDARG00000005576	mphosph8	M-phase phosphoprotein 8	1	0.002853365	-0.278598625	0.273	0.384
840	ENSDARG00000061201	acsf2	acyl-CoA synthetase family member 2	1	0.000243808	-0.278681561	0.052	0.215
841	ENSDARG00000010752	acsl4b	acyl-CoA synthetase long chain family member 4b	1	0.02986174	-0.278935685	0.117	0.195
842	ENSDARG00000042667	klf2a	Kruppel-like factor 2a	1	0.002068285	-0.279040719	0	0.11
843	ENSDARG00000052649	ube2ia	ubiquitin-conjugating enzyme E2Ia	1	0.000527672	-0.279093214	0.143	0.298
844	ENSDARG00000039452	hk1	hexokinase 1	1	0.021122928	-0.279584794	0.13	0.224
845	ENSDARG00000051957	selenom	selenoprotein M	1	0.017887304	-0.27962018	0.143	0.236
846	ENSDARG00000061854	lman2	lectin, mannose-binding 2	1	0.000883416	-0.279725569	0.247	0.384
847	ENSDARG00000087456	NDUFB1	NADH:ubiquinone oxidoreductase subunit B1 [Source:HGNC Symbol;Acc:HGNC:7695]	1	0.003730311	-0.2800048	0.727	0.711
848	ENSDARG00000038694	zgc:101744	zgc:101744	1	0.271918767	-0.280237428	0.286	0.284
849	ENSDARG00000055912	nipa2	NIPA magnesium transporter 2	1	0.00421296	-0.28044621	0.26	0.374
850	ENSDARG00000020239	lpin1	lipin 1	1	0.886328764	-0.280471643	0.143	0.142
851	ENSDARG00000026476	tia1l	cytotoxic granule-associated RNA binding protein 1, like	1	0.001437558	-0.280957044	0.299	0.408
852	ENSDARG00000076283	snrpd3l	small nuclear ribonucleoprotein D3 polypeptide, like	1	0.013100097	-0.281107778	0.26	0.341
853	ENSDARG00000055874	cpe	carboxypeptidase E	1	0.019081776	-0.281244426	0.026	0.107
854	ENSDARG00000044153	ppp1cb	protein phosphatase 1, catalytic subunit, beta isozyme	1	0.012799342	-0.281408312	0.468	0.5
855	ENSDARG00000040290	pon3.2	paraoxonase 3, tandem duplicate 2	1	0.003192527	-0.281581008	0.221	0.328
856	ENSDARG00000071573	lsm5	LSM5 homolog, U6 small nuclear RNA and mRNA degradation associated	1	0.001054922	-0.281615526	0.351	0.483
857	ENSDARG00000002082	csnk2a1	casein kinase 2, alpha 1 polypeptide	1	0.001142021	-0.281686648	0.481	0.576
858	ENSDARG00000011146	uqcrb	ubiquinol-cytochrome c reductase binding protein	1	0.05048618	-0.281964661	0.636	0.598
859	ENSDARG00000043003	pcyt2	phosphate cytidylyltransferase 2, ethanolamine	1	0.001479132	-0.282091623	0.247	0.382
860	ENSDARG00000075709	ndufb3	NADH:ubiquinone oxidoreductase subunit B3	1	0.00545658	-0.282154723	0.766	0.737
861	ENSDARG00000019033	tmem59	transmembrane protein 59	1	0.009820315	-0.282354357	0.156	0.257
862	ENSDARG00000041363	dctn3	dynactin 3 (p22)	1	0.000197042	-0.282428781	0.169	0.333
863	ENSDARG00000105177	ilf3b	interleukin enhancer binding factor 3b	1	0.00461582	-0.282702056	0.377	0.468
864	ENSDARG00000056235	smndc1	survival motor neuron domain containing 1	1	0.005707332	-0.283273984	0.286	0.375
865	ENSDARG00000090943	CABZ01033205.1	uncharacterized LOC100002960 [Source:NCBI gene;Acc:100002960]	1	0.000539145	-0.283599467	0.013	0.155
866	ENSDARG00000019060	snx12	sorting nexin 12	1	0.003030746	-0.283747836	0.247	0.359
867	ENSDARG00000056026	tprg1	tumor protein p63 regulated 1	1	0.149224979	-0.284015268	0.143	0.192
868	ENSDARG00000059035	porb	P450 (cytochrome) oxidoreductase b	1	0.127975036	-0.284078787	0.26	0.283
869	ENSDARG00000045359	elocb	elongin C paralog b	1	0.00364072	-0.284486843	0.571	0.602
870	ENSDARG00000013087	ndrg3a	ndrg family member 3a	1	0.00073612	-0.284688189	0.065	0.219
871	ENSDARG00000017794	sdr16c5b	short chain dehydrogenase/reductase family 16C, member 5b	1	0.000436208	-0.284740487	0.104	0.262
872	ENSDARG00000021366	fbp1a	fructose-1,6-bisphosphatase 1a	1	0.007054761	-0.284974663	0.065	0.175
873	ENSDARG00000027310	lsp1	lymphocyte specific protein 1 [Source:ZFIN;Acc:ZDB-GENE-131127-171]	1	0.008714897	-0.285274423	0.091	0.203
874	ENSDARG00000041155	morf4l1	mortality factor 4 like 1	1	0.00235275	-0.285340716	0.195	0.322
875	ENSDARG00000013371	isoc2	isochorismatase domain containing 2	1	0.000128327	-0.285406448	0.091	0.27
876	ENSDARG00000058203	smc1al	structural maintenance of chromosomes 1A, like	1	0.000342836	-0.285484416	0.091	0.261
877	ENSDARG00000012874	snap23.1	synaptosome associated protein 23.1	1	0.000649294	-0.286437324	0.195	0.338
878	ENSDARG00000105187	gcshb	glycine cleavage system protein H (aminomethyl carrier), b	1	0.369497337	-0.286545488	0.247	0.247
879	ENSDARG00000104837	nudc	nudC nuclear distribution protein	1	0.005278988	-0.286596399	0.26	0.368
880	ENSDARG00000069521	vps29	VPS29 retromer complex component	1	0.001210354	-0.286711242	0.299	0.412
881	ENSDARG00000070824	ndufb5	NADH:ubiquinone oxidoreductase subunit B5	1	0.010057363	-0.2868432	0.61	0.623
882	ENSDARG00000016918	ace2	angiotensin I converting enzyme 2	1	0.002015132	-0.286995349	0	0.111
883	ENSDARG00000039211	zgc:77439	zgc:77439	1	0.000106926	-0.287014317	0.026	0.2
884	ENSDARG00000043821	klf7b	Kruppel-like factor 7b	1	0.000567238	-0.287108718	0.117	0.281
885	ENSDARG00000102945	ccl39.2	chemokine (C-C motif) ligand 39, duplicate 2	1	0.011832824	-0.287440076	0.026	0.115
886	ENSDARG00000045929	oaz2a	ornithine decarboxylase antizyme 2a	1	0.0135267	-0.287440415	0.052	0.145
887	ENSDARG00000003032	eif4a1b	eukaryotic translation initiation factor 4A1B	1	0.003572794	-0.287496375	0.792	0.79
888	ENSDARG00000042544	degs2	delta(4)-desaturase, sphingolipid 2	1	0.001346045	-0.287635485	0.078	0.222
889	ENSDARG00000035676	ptp4a2b	protein tyrosine phosphatase 4A2b	1	0.007772038	-0.287688046	0.455	0.519
890	ENSDARG00000069293	ahsg2	alpha-2-HS-glycoprotein 2	1	0.001428314	-0.288735818	0.013	0.137
891	ENSDARG00000027063	arpc1b	actin related protein 2/3 complex, subunit 1B	1	0.014235986	-0.289250908	0.052	0.145
892	ENSDARG00000008748	ube2na	ubiquitin-conjugating enzyme E2Na	1	0.00207032	-0.289628833	0.351	0.471
893	ENSDARG00000019601	col12a1b	collagen, type XII, alpha 1b	1	0.047953161	-0.289882786	0.052	0.12
894	ENSDARG00000092033	si:dkey-239h2.3	si:dkey-239h2.3	1	0.172539597	-0.289966983	0.208	0.253
895	ENSDARG00000020232	eif6	eukaryotic translation initiation factor 6	1	0.000864164	-0.290109318	0.442	0.548
896	ENSDARG00000054980	ebna1bp2	EBNA1 binding protein 2	1	0.001088033	-0.290191104	0.182	0.337
897	ENSDARG00000056964	ilk	integrin-linked kinase	1	0.000968549	-0.290356008	0.169	0.319
898	ENSDARG00000034293	hif1ab	hypoxia inducible factor 1 subunit alpha b	1	0.004272727	-0.290363467	0.623	0.68
899	ENSDARG00000001870	atp1a1a.4	ATPase Na+/K+ transporting subunit alpha 1a, tandem duplicate 4	1	0.005389959	-0.290483266	0.026	0.133
900	ENSDARG00000002949	ppp6c	protein phosphatase 6, catalytic subunit	1	0.0002129	-0.290842306	0.26	0.42
901	ENSDARG00000010267	dpydb	dihydropyrimidine dehydrogenase b	1	0.936924592	-0.291040086	0.26	0.22
902	ENSDARG00000076742	cyth1a	cytohesin 1a	1	0.000133796	-0.291051422	0.169	0.357
903	ENSDARG00000099491	tmem176l.1	transmembrane protein 176l.1	1	0.004544965	-0.291204293	0.104	0.222
904	ENSDARG00000099313	naga	N-acetylgalactosaminidase, alpha	1	0.001269286	-0.291312956	0.065	0.211
905	ENSDARG00000075768	sdhb	succinate dehydrogenase complex, subunit B, iron sulfur (Ip)	1	0.017493875	-0.291896865	0.584	0.57
906	ENSDARG00000101082	eif3s6ip	eukaryotic translation initiation factor 3, subunit 6 interacting protein	1	0.00071002	-0.2919716	0.455	0.612
907	ENSDARG00000011841	atp5l	ATP synthase, H+ transporting, mitochondrial F0 complex, subunit g	1	0.000315008	-0.292462154	0.961	0.95
908	ENSDARG00000029795	prxl2b	peroxiredoxin like 2B	1	0.005488531	-0.292663021	0.091	0.205
909	ENSDARG00000102643	chmp1a	charged multivesicular body protein 1A	1	6.58E-05	-0.292669298	0.13	0.334
910	ENSDARG00000006408	hmgb3b	high mobility group box 3b	1	0.002530236	-0.292742897	0.416	0.494
911	ENSDARG00000038075	cyc1	cytochrome c-1	1	0.000532418	-0.29406606	0.714	0.708
912	ENSDARG00000019532	fads2	fatty acid desaturase 2	1	0.001625289	-0.294332984	0.026	0.153
913	ENSDARG00000063100	psmd14	proteasome 26S subunit, non-ATPase 14	1	0.002129312	-0.294540462	0.312	0.408
914	ENSDARG00000045296	cops9	COP9 signalosome subunit 9	1	0.000233652	-0.294719767	0.26	0.432
915	ENSDARG00000104227	nop10	NOP10 ribonucleoprotein homolog (yeast)	1	0.02607185	-0.294737667	0.649	0.65
916	ENSDARG00000059367	mfap2	microfibril associated protein 2	1	0.037250828	-0.294951065	0.065	0.141
917	ENSDARG00000003035	hspa9	heat shock protein 9	1	0.00152028	-0.295070163	0.429	0.507
918	ENSDARG00000005451	gdi2	GDP dissociation inhibitor 2	1	0.000992749	-0.295216701	0.519	0.595
919	ENSDARG00000037012	slc3a2b	solute carrier family 3 member 2b	1	0.88960716	-0.295904671	0.545	0.412
920	ENSDARG00000020252	btbd10b	BTB (POZ) domain containing 10b	1	0.002108674	-0.296256311	0.26	0.38
921	ENSDARG00000034600	tmem165	transmembrane protein 165	1	0.003437556	-0.296536964	0.351	0.443
922	ENSDARG00000004706	syf2	SYF2 pre-mRNA-splicing factor	1	0.000245669	-0.29665746	0.26	0.43
923	ENSDARG00000039832	gsta.2	glutathione S-transferase, alpha tandem duplicate 2	1	0.002068285	-0.296666497	0	0.11
924	ENSDARG00000011740	u2af2b	U2 small nuclear RNA auxiliary factor 2b	1	0.000799565	-0.297663061	0.299	0.435
925	ENSDARG00000006603	csrp1a	cysteine and glycine-rich protein 1a	1	0.043889427	-0.29783096	0.26	0.321
926	ENSDARG00000020377	eif4g2a	eukaryotic translation initiation factor 4, gamma 2a	1	0.000163987	-0.297865299	0.325	0.482
927	ENSDARG00000078233	ctnnd1	catenin (cadherin-associated protein), delta 1	1	0.023126131	-0.29806478	0.558	0.57
928	ENSDARG00000020482	nono	non-POU domain containing, octamer-binding	1	0.001403192	-0.298180498	0.195	0.332
929	ENSDARG00000005713	ethe1	ETHE1 persulfide dioxygenase	1	0.003037224	-0.29824189	0.078	0.21
930	ENSDARG00000100712	si:dkey-19b23.12	si:dkey-19b23.12	1	0.06202506	-0.298278757	0.052	0.116
931	ENSDARG00000087863	cd44a	CD44 molecule (Indian blood group) a	1	0.008251961	-0.298723512	0.039	0.144
932	ENSDARG00000102571	metap2b	methionyl aminopeptidase 2b	1	0.000527473	-0.299145584	0.662	0.739
933	ENSDARG00000018283	cyba	cytochrome b-245, alpha polypeptide	1	0.001666176	-0.299246464	0.156	0.302
934	ENSDARG00000013333	ndufa10	NADH:ubiquinone oxidoreductase subunit A10	1	0.00055978	-0.299264485	0.351	0.482
935	ENSDARG00000052371	higd2a	HIG1 hypoxia inducible domain family, member 2A	1	4.30E-05	-0.299382753	0.247	0.425
936	ENSDARG00000027984	gstz1	glutathione S-transferase zeta 1	1	0.803401265	-0.299607185	0.416	0.331
937	ENSDARG00000018328	rhocb	ras homolog family member Cb	1	0.009853771	-0.299651366	0.338	0.406
938	ENSDARG00000063295	myh9a	myosin, heavy chain 9a, non-muscle	1	0.002141685	-0.299858549	0.065	0.193
939	ENSDARG00000001788	atp5po	ATP synthase peripheral stalk subunit OSCP	1	0.00096527	-0.299940775	0.792	0.791
940	ENSDARG00000017676	mmp2	matrix metallopeptidase 2	1	0.02294153	-0.299997826	0.052	0.134
941	ENSDARG00000045373	pabpn1	poly(A) binding protein, nuclear 1	1	0.002279185	-0.300399909	0.481	0.56
942	ENSDARG00000090063	fa2h	fatty acid 2-hydroxylase	1	0.000459376	-0.300639141	0.117	0.284
943	ENSDARG00000022129	rbm4.3	RNA binding motif protein 4.3	1	0.00193349	-0.301290424	0.636	0.688
944	ENSDARG00000099056	CABZ01065076.1	3-ketoacyl-CoA thiolase, mitochondrial-like [Source:NCBI gene;Acc:103910030]	1	0.019603915	-0.302217311	0.208	0.294
945	ENSDARG00000018459	msrb2	methionine sulfoxide reductase B2	1	0.000641577	-0.302414918	0.078	0.229
946	ENSDARG00000027966	ap1s3b	adaptor related protein complex 1 subunit sigma 3b	1	0.151661686	-0.302506845	0.39	0.377
947	ENSDARG00000039142	arpc5a	actin related protein 2/3 complex, subunit 5A	1	0.0028675	-0.302676032	0.338	0.436
948	ENSDARG00000028275	sult1st1	sulfotransferase family 1, cytosolic sulfotransferase 1	1	0.000668569	-0.302723539	0.182	0.332
949	ENSDARG00000005551	hnrnph1l	heterogeneous nuclear ribonucleoprotein H1, like	1	0.000259145	-0.30292189	0.221	0.394
950	ENSDARG00000013847	egfra	epidermal growth factor receptor a (erythroblastic leukemia viral (v-erb-b) oncogene homolog, avian)	1	0.000111923	-0.303550747	0.039	0.218
951	ENSDARG00000101481	rbp5	retinol binding protein 1a, cellular	1	0.000305723	-0.30375484	0.013	0.167
952	ENSDARG00000035993	sumo3b	small ubiquitin like modifier 3b	1	0.017812256	-0.304087625	0.221	0.304
953	ENSDARG00000086699	smim15	small integral membrane protein 15	1	0.000324924	-0.304185489	0.247	0.393
954	ENSDARG00000052673	sept7b	septin 7b	1	9.51E-05	-0.304273337	0.143	0.331
955	ENSDARG00000099663	cox5ab	cytochrome c oxidase subunit 5Ab	1	0.092724496	-0.304639619	0.883	0.818
956	ENSDARG00000024116	vamp8	vesicle-associated membrane protein 8 (endobrevin)	1	0.00061969	-0.304641236	0.039	0.185
957	ENSDARG00000029353	serpine2	serpin peptidase inhibitor, clade E (nexin, plasminogen activator inhibitor type 1), member 2	1	0.017832295	-0.305541909	0.156	0.252
958	ENSDARG00000057676	golga7	golgin A7	1	0.000403173	-0.305876622	0.286	0.433
959	ENSDARG00000095897	atp5f1e	ATP synthase F1 subunit epsilon	1	0.002928953	-0.30599425	0.987	0.951
960	ENSDARG00000016239	psmd13	proteasome 26S subunit, non-ATPase 13	1	0.000864177	-0.306035495	0.286	0.43
961	ENSDARG00000098075	sh3bgrl3	SH3 domain binding glutamate-rich protein like 3	1	7.84E-05	-0.30664357	0.195	0.393
962	ENSDARG00000070723	ndufa9a	NADH:ubiquinone oxidoreductase subunit A9a	1	0.000218611	-0.306763451	0.338	0.47
963	ENSDARG00000102056	svild	supervillin d	1	0.001692204	-0.307069755	0.182	0.311
964	ENSDARG00000056531	nutf2	nuclear transport factor 2	1	7.31E-05	-0.307180252	0.234	0.414
965	ENSDARG00000014626	dlx3b	distal-less homeobox 3b	1	0.00044995	-0.307316455	0	0.139
966	ENSDARG00000053656	lypla2	lysophospholipase 2	1	6.02E-05	-0.307424096	0.234	0.428
967	ENSDARG00000019492	shbg	sex hormone-binding globulin	1	0.010759986	-0.307466191	0.052	0.15
968	ENSDARG00000030896	foxq1a	forkhead box Q1a	1	0.017846167	-0.307629859	0.026	0.11
969	ENSDARG00000020926	creb3l3l	cAMP responsive element binding protein 3-like 3 like	1	0.0005389	-0.307875384	0.182	0.341
970	ENSDARG00000040781	sult3st4	sulfotransferase family 3, cytosolic sulfotransferase 4	1	0.000195225	-0.307888198	0	0.154
971	ENSDARG00000011876	ednraa	endothelin receptor type Aa	1	0.015966012	-0.307903208	0.039	0.128
972	ENSDARG00000043631	bcas2	BCAS2 pre-mRNA processing factor	1	0.000398969	-0.308316754	0.286	0.434
973	ENSDARG00000099014	fxyd1	FXYD domain containing ion transport regulator 1 (phospholemman)	1	0.954299994	-0.308417215	0.727	0.61
974	ENSDARG00000003189	psmd1	proteasome 26S subunit, non-ATPase 1	1	0.000250641	-0.309398682	0.312	0.472
975	ENSDARG00000104571	gadd45ab	growth arrest and DNA-damage-inducible, alpha, b	1	0.006914016	-0.309823701	0.208	0.313
976	ENSDARG00000026611	socs3b	suppressor of cytokine signaling 3b	1	0.045644939	-0.31046445	0.299	0.373
977	ENSDARG00000069464	cox7a1	cytochrome c oxidase subunit 7A1	1	0.142614919	-0.310800193	0.273	0.289
978	ENSDARG00000101127	map1lc3b	microtubule-associated protein 1 light chain 3 beta	1	0.000303306	-0.311089098	0.169	0.348
979	ENSDARG00000104701	map7d1b	MAP7 domain containing 1b	1	0.000174466	-0.311643462	0.026	0.193
980	ENSDARG00000074849	rac1a	Rac family small GTPase 1a	1	0.002439837	-0.312324555	0.39	0.49
981	ENSDARG00000035882	rida	reactive intermediate imine deaminase A homolog	1	0.913702653	-0.31265548	0.39	0.296
982	ENSDARG00000020454	psmd8	proteasome 26S subunit, non-ATPase 8	1	0.002617929	-0.313216986	0.299	0.416
983	ENSDARG00000069853	txndc9	thioredoxin domain containing 9	1	0.00025504	-0.313667576	0.234	0.393
984	ENSDARG00000012388	cox4i1l	cytochrome c oxidase subunit 4I1, like	1	0.001894619	-0.314146397	0.078	0.217
985	ENSDARG00000036588	mhc1zba	major histocompatibility complex class I ZBA	1	0.000395259	-0.314218967	0.143	0.325
986	ENSDARG00000070078	abcb11b	ATP-binding cassette, sub-family B (MDR/TAP), member 11b	1	0.000392902	-0.314407746	0	0.142
987	ENSDARG00000061242	tuft1a	tuftelin 1a	1	0.000157362	-0.314416139	0.039	0.209
988	ENSDARG00000002197	pygl	phosphorylase, glycogen, liver	1	0.001722463	-0.315060236	0.026	0.153
989	ENSDARG00000068262	vamp5	vesicle-associated membrane protein 5	1	4.43E-05	-0.315146388	0.013	0.198
990	ENSDARG00000062129	mxra8b	matrix-remodelling associated 8b	1	0.001018068	-0.315169356	0	0.124
991	ENSDARG00000017775	atp5mc3a	ATP synthase membrane subunit c locus 3a	1	0.000358169	-0.315810651	0.766	0.775
992	ENSDARG00000004930	lmo7a	LIM domain 7a	1	0.00033379	-0.315922637	0.065	0.229
993	ENSDARG00000091061	slc38a3b	solute carrier family 38 member 3b	1	0.478237753	-0.315983202	0.195	0.198
994	ENSDARG00000059908	si:ch211-217k17.7	si:ch211-217k17.7	1	0.029644353	-0.316079981	0.338	0.389
995	ENSDARG00000018966	cyb5r1	cytochrome b5 reductase 1	1	0.004295486	-0.316342944	0.208	0.315
996	ENSDARG00000103118	cib1	calcium and integrin binding 1 (calmyrin)	1	6.56E-05	-0.31635358	0.169	0.352
997	ENSDARG00000104030	taf12	TAF12 RNA polymerase II, TATA box binding protein (TBP)-associated factor	1	4.86E-05	-0.316481736	0.195	0.388
998	ENSDARG00000003523	itln3	intelectin 3	1	0.00557939	-0.316570643	0.039	0.147
999	ENSDARG00000015422	ppil1	peptidylprolyl isomerase (cyclophilin)-like 1	1	7.22E-05	-0.316759483	0.065	0.265
1000	ENSDARG00000102599	si:ch1073-392o20.2	si:ch1073-392o20.2	1	0.000295269	-0.317016582	0.234	0.403
1001	ENSDARG00000068177	pak2a	p21 protein (Cdc42/Rac)-activated kinase 2a	1	8.36E-05	-0.31752178	0.039	0.225
1002	ENSDARG00000056438	her9	hairy-related 9	1	0.033105877	-0.317652702	0.091	0.17
1003	ENSDARG00000029695	pgp	phosphoglycolate phosphatase	1	0.00049152	-0.317874349	0.169	0.328
1004	ENSDARG00000042252	eif4h	eukaryotic translation initiation factor 4h	1	0.000130735	-0.318092623	0.273	0.447
1005	ENSDARG00000003526	psma5	proteasome 20S subunit alpha 5	1	0.001734691	-0.318241294	0.429	0.533
1006	ENSDARG00000077850	lgals3a	lectin, galactoside binding soluble 3a	1	0.000393301	-0.318616369	0.403	0.495
1007	ENSDARG00000016889	eif3g	eukaryotic translation initiation factor 3, subunit G	1	0.006102145	-0.319561503	0.818	0.778
1008	ENSDARG00000053217	cox7a2a	cytochrome c oxidase subunit 7A2a	1	0.001179685	-0.31956554	0.844	0.894
1009	ENSDARG00000057167	eif4g2b	eukaryotic translation initiation factor 4, gamma 2b	1	0.000482588	-0.319965415	0.481	0.546
1010	ENSDARG00000027099	psmc4	proteasome 26S subunit, ATPase 4	1	0.000124405	-0.320064255	0.325	0.482
1011	ENSDARG00000012244	ube2e3	ubiquitin-conjugating enzyme E2E 3 (UBC4/5 homolog, yeast)	1	0.004654855	-0.320516046	0.299	0.404
1012	ENSDARG00000025348	igfbp5b	insulin-like growth factor binding protein 5b	1	0.008158003	-0.320622846	0.026	0.123
1013	ENSDARG00000021984	ndufa2	NADH:ubiquinone oxidoreductase subunit A2	1	0.002794501	-0.320971817	0.61	0.651
1014	ENSDARG00000042933	bloc1s6	biogenesis of lysosomal organelles complex-1, subunit 6, pallidin	1	0.00395009	-0.321226981	0.143	0.267
1015	ENSDARG00000018562	cope	COPI coat complex subunit epsilon	1	0.000696661	-0.321566247	0.364	0.481
1016	ENSDARG00000075369	nck1b	NCK adaptor protein 1b	1	0.000287477	-0.32198528	0.117	0.294
1017	ENSDARG00000105562	si:dkey-23i12.7	si:dkey-23i12.7	1	0.014153921	-0.32219157	0.065	0.161
1018	ENSDARG00000061228	pfdn4	prefoldin subunit 4	1	0.002025044	-0.323114478	0.571	0.627
1019	ENSDARG00000035679	si:rp71-45k5.4	si:rp71-45k5.4	1	0.00292588	-0.323319619	0.429	0.501
1020	ENSDARG00000015123	dnase1l4.1	deoxyribonuclease 1 like 4, tandem duplicate 1	1	0.000236867	-0.323430142	0	0.151
1021	ENSDARG00000054588	cox6a2	cytochrome c oxidase subunit 6A2	1	0.001279018	-0.323591243	0.091	0.233
1022	ENSDARG00000021975	ginm1	glycoprotein integral membrane 1	1	0.000292363	-0.323681088	0.169	0.342
1023	ENSDARG00000037895	ramp2	receptor (G protein-coupled) activity modifying protein 2	1	0.006199399	-0.323710707	0.065	0.176
1024	ENSDARG00000069708	cdc34a	cell division cycle 34 homolog (S. cerevisiae) a	1	0.006472018	-0.323786423	0.078	0.193
1025	ENSDARG00000021252	cct6a	chaperonin containing TCP1, subunit 6A (zeta 1)	1	0.000149469	-0.323788667	0.571	0.668
1026	ENSDARG00000015709	hsd17b12a	hydroxysteroid (17-beta) dehydrogenase 12a	1	0.233194389	-0.324566518	0.195	0.228
1027	ENSDARG00000087640	nsfl1c	NSFL1 (p97) cofactor (p47)	1	0.000285953	-0.324789352	0.234	0.386
1028	ENSDARG00000013561	pgm1	phosphoglucomutase 1	1	0.08213065	-0.325383992	0.286	0.325
1029	ENSDARG00000014031	abcc2	ATP-binding cassette, sub-family C (CFTR/MRP), member 2	1	0.001719388	-0.325517538	0.104	0.247
1030	ENSDARG00000078918	comtd1	catechol-O-methyltransferase domain containing 1	1	0.000342914	-0.325716073	0	0.144
1031	ENSDARG00000018425	ddx61	DEAD (Asp-Glu-Ala-Asp) box helicase 61	1	0.000306181	-0.325816605	0.481	0.598
1032	ENSDARG00000103342	wu:fa56d06	wu:fa56d06	1	0.007039713	-0.325834384	0.013	0.108
1033	ENSDARG00000036995	lsm6	LSM6 homolog, U6 small nuclear RNA and mRNA degradation associated	1	0.003828036	-0.326088381	0.416	0.497
1034	ENSDARG00000045549	bik	BCL2 interacting killer	1	0.002958336	-0.326288897	0.039	0.162
1035	ENSDARG00000074572	zgc:56304	zgc:56304	1	0.001288739	-0.326794979	0.312	0.419
1036	ENSDARG00000013475	cct4	chaperonin containing TCP1, subunit 4 (delta)	1	0.001927255	-0.326848487	0.818	0.792
1037	ENSDARG00000041595	ces3	carboxylesterase 3	1	0.00179589	-0.327197765	0.013	0.133
1038	ENSDARG00000055009	col4a1	collagen, type IV, alpha 1	1	0.015314903	-0.327252542	0.078	0.178
1039	ENSDARG00000098635	irf2bp2b	interferon regulatory factor 2 binding protein 2b	1	0.011775053	-0.327283621	0.286	0.373
1040	ENSDARG00000070047	rgs4	regulator of G protein signaling 4	1	0.008745095	-0.327732737	0.013	0.104
1041	ENSDARG00000105644	zgc:172079	zgc:172079	1	0.01442983	-0.32780921	0.052	0.146
1042	ENSDARG00000071082	p4ha1b	prolyl 4-hydroxylase, alpha polypeptide I b	1	0.098461773	-0.328084936	0.247	0.305
1043	ENSDARG00000086740	phyh	phytanoyl-CoA 2-hydroxylase	1	0.035182333	-0.329055812	0.182	0.251
1044	ENSDARG00000100826	hif1al	hypoxia inducible factor 1 subunit alpha, like	1	0.0048786	-0.329806955	0.247	0.348
1045	ENSDARG00000014577	rhpn2	rhophilin, Rho GTPase binding protein 2	1	0.010945525	-0.330583393	0.234	0.331
1046	ENSDARG00000105068	si:ch1073-443f11.2	si:ch1073-443f11.2	1	0.022365798	-0.330640895	0.234	0.314
1047	ENSDARG00000002523	hsdl2	hydroxysteroid dehydrogenase like 2	1	0.000867189	-0.3314238	0.338	0.445
1048	ENSDARG00000074749	abca12	ATP-binding cassette, sub-family A (ABC1), member 12	1	0.052627133	-0.331779491	0.065	0.135
1049	ENSDARG00000055751	fosb	FBJ murine osteosarcoma viral oncogene homolog B	1	0.32724361	-0.332036824	0.195	0.219
1050	ENSDARG00000028889	ndufb10	NADH:ubiquinone oxidoreductase subunit B10	1	0.000965244	-0.332040923	0.506	0.589
1051	ENSDARG00000014727	acox1	acyl-CoA oxidase 1, palmitoyl	1	0.011878494	-0.332723374	0.169	0.267
1052	ENSDARG00000037980	elob	elongin B	1	9.97E-05	-0.332880034	0.429	0.547
1053	ENSDARG00000016173	cct3	chaperonin containing TCP1, subunit 3 (gamma)	1	0.000448374	-0.33304748	0.701	0.728
1054	ENSDARG00000040314	psph	phosphoserine phosphatase	1	9.77E-05	-0.333081677	0.13	0.308
1055	ENSDARG00000092546	pdap1a	pdgfa associated protein 1a	1	0.005369926	-0.333253057	0.571	0.605
1056	ENSDARG00000059304	chchd2	coiled-coil-helix-coiled-coil-helix domain containing 2	1	4.29E-05	-0.33353187	0.403	0.578
1057	ENSDARG00000014488	ca2	carbonic anhydrase II	1	0.777412531	-0.334028174	0.377	0.303
1058	ENSDARG00000009447	atp5mc3b	ATP synthase membrane subunit c locus 3b	1	0.000557347	-0.334491981	1	0.98
1059	ENSDARG00000013979	ndfip1	Nedd4 family interacting protein 1	1	7.93E-05	-0.334590433	0.26	0.417
1060	ENSDARG00000029388	si:dkey-90m5.4	si:dkey-90m5.4	1	0.005274233	-0.334732352	0.039	0.147
1061	ENSDARG00000055036	itih3a	inter-alpha-trypsin inhibitor heavy chain 3a	1	0.007717395	-0.33611524	0.052	0.155
1062	ENSDARG00000014571	ctnnb1	catenin (cadherin-associated protein), beta 1	1	0.000223036	-0.33638632	0.532	0.608
1063	ENSDARG00000104636	si:dkey-112a7.4	si:dkey-112a7.4	1	4.54E-05	-0.336824318	0.156	0.365
1064	ENSDARG00000097057	fxyd6l	FXYD domain containing ion transport regulator 6 like	1	0.003734847	-0.337461876	0.13	0.257
1065	ENSDARG00000089787	crebzf	CREB/ATF bZIP transcription factor	1	0.000109498	-0.337901764	0.234	0.415
1066	ENSDARG00000088040	si:dkeyp-27c8.2	si:dkeyp-27c8.2	1	0.007901257	-0.337932374	0.338	0.444
1067	ENSDARG00000007745	uqcrfs1	ubiquinol-cytochrome c reductase, Rieske iron-sulfur polypeptide 1	1	0.000168425	-0.338008163	0.714	0.739
1068	ENSDARG00000029058	rbbp4	retinoblastoma binding protein 4	1	0.000169612	-0.338285938	0.065	0.237
1069	ENSDARG00000015575	cyp3c1	cytochrome P450, family 3, subfamily c, polypeptide 1	1	0.00466064	-0.338312629	0.247	0.361
1070	ENSDARG00000028119	sumo3a	small ubiquitin like modifier 3a	1	0.002608282	-0.339010212	0.519	0.578
1071	ENSDARG00000046098	ebp	EBP cholestenol delta-isomerase	1	0.000634671	-0.339024793	0.078	0.234
1072	ENSDARG00000044356	tp63	tumor protein p63	1	0.001572301	-0.339165801	0	0.116
1073	ENSDARG00000019062	arpc5b	actin related protein 2/3 complex, subunit 5B	1	0.000387002	-0.339626574	0.208	0.36
1074	ENSDARG00000002790	ap2m1a	adaptor related protein complex 2 subunit mu 1a	1	0.001916652	-0.339839991	0.468	0.554
1075	ENSDARG00000017844	copz1	COPI coat complex subunit zeta 1	1	9.06E-05	-0.341043454	0.468	0.57
1076	ENSDARG00000018787	efna1b	ephrin-A1b	1	0.001086211	-0.341375945	0.208	0.368
1077	ENSDARG00000069846	zgc:162944	zgc:162944	1	0.000485701	-0.341522627	0.429	0.532
1078	ENSDARG00000028000	pfkpa	phosphofructokinase, platelet a	1	0.103076556	-0.342361179	0.182	0.242
1079	ENSDARG00000035325	srsf7a	serine and arginine rich splicing factor 7a	1	0.00025496	-0.343064377	0.351	0.478
1080	ENSDARG00000037861	slc2a3b	solute carrier family 2 member 3b	1	0.011201586	-0.343655284	0.052	0.148
1081	ENSDARG00000059933	plpp3	phospholipid phosphatase 3	1	0.214808219	-0.345092866	0.182	0.219
1082	ENSDARG00000037259	ndufb6	NADH:ubiquinone oxidoreductase subunit B	1	6.02E-05	-0.345129298	0.481	0.605
1083	ENSDARG00000031981	pcbd1	pterin-4 alpha-carbinolamine dehydratase/dimerization cofactor of hepatocyte nuclear factor 1 alpha	1	0.930473707	-0.345187782	0.39	0.304
1084	ENSDARG00000053129	carhsp1	calcium regulated heat stable protein 1	1	0.000155178	-0.345312955	0.091	0.272
1085	ENSDARG00000105116	p4hb	prolyl 4-hydroxylase, beta polypeptide	1	0.80369054	-0.345510072	0.779	0.63
1086	ENSDARG00000051912	hbxb	hemopexin b [Source:ZFIN;Acc:ZDB-GENE-060929-800]	1	0.000781758	-0.345651704	0.013	0.148
1087	ENSDARG00000097797	tomm6	translocase of outer mitochondrial membrane 6 homolog (yeast)	1	0.000113587	-0.347236239	0.571	0.679
1088	ENSDARG00000023299	snu13b	SNU13 homolog, small nuclear ribonucleoprotein b (U4/U6.U5)	1	0.035052013	-0.348148406	0.597	0.588
1089	ENSDARG00000010658	insig1	insulin induced gene 1	1	0.002431612	-0.348764596	0.312	0.416
1090	ENSDARG00000035282	emc6	ER membrane protein complex subunit 6	1	5.90E-05	-0.349044845	0.312	0.475
1091	ENSDARG00000100252	capzb	capping actin protein of muscle Z-line subunit beta	1	0.000142442	-0.349288634	0.727	0.749
1092	ENSDARG00000102883	sptbn1	spectrin, beta, non-erythrocytic 1	1	0.240319849	-0.349854572	0.312	0.321
1093	ENSDARG00000042660	fam32a	family with sequence similarity 32 member A	1	0.000119691	-0.350114267	0.416	0.549
1094	ENSDARG00000070867	smx5	smx5	1	0.00021396	-0.350234392	0.455	0.546
1095	ENSDARG00000006290	ndufs5	NADH:ubiquinone oxidoreductase subunit S5	1	5.10E-05	-0.350859259	0.597	0.709
1096	ENSDARG00000061187	cbx5	chromobox homolog 5 (HP1 alpha homolog, Drosophila)	1	0.001770596	-0.350873922	0.169	0.303
1097	ENSDARG00000069065	btg3	B-cell translocation gene 3	1	4.32E-05	-0.350893269	0.156	0.352
1098	ENSDARG00000055278	cfb	complement factor B	1	0.766532026	-0.352700666	0.208	0.167
1099	ENSDARG00000005112	cdh17	cadherin 17, LI cadherin (liver-intestine)	1	0.002410083	-0.352929902	0.052	0.177
1100	ENSDARG00000063895	mt-nd1	NADH dehydrogenase 1, mitochondrial	1	0.003851443	-0.353099946	0.987	0.937
1101	ENSDARG00000038635	magoh	mago homolog, exon junction complex subunit	1	0.0005631	-0.353112302	0.364	0.492
1102	ENSDARG00000075718	rpz5	rapunzel 5	1	0.009794882	-0.354198513	0.117	0.226
1103	ENSDARG00000031164	tuba8l2	tubulin, alpha 8 like 2	1	0.068479568	-0.354585922	0.506	0.515
1104	ENSDARG00000099236	10-Sep	septin 10	1	0.000212856	-0.355093573	0.234	0.393
1105	ENSDARG00000099154	CABZ01032488.1	wu:fb14d09 [Source:NCBI gene;Acc:100536795]	1	0.000100996	-0.355349189	0.182	0.353
1106	ENSDARG00000009484	arf1	ADP-ribosylation factor 1	1	0.000139197	-0.357640003	0.416	0.533
1107	ENSDARG00000009505	prelid3b	PRELI domain containing 3	1	0.001271704	-0.357655622	0.753	0.726
1108	ENSDARG00000003527	mak16	MAK16 homolog (S. cerevisiae)	1	0.000893252	-0.35790042	0.247	0.373
1109	ENSDARG00000076448	serpinf2a	serpin peptidase inhibitor, clade F (alpha-2 antiplasmin, pigment epithelium derived factor), member 2a	1	0.009050935	-0.358244734	0.052	0.152
1110	ENSDARG00000061436	col6a2	collagen, type VI, alpha 2	1	0.025887926	-0.358539325	0.039	0.118
1111	ENSDARG00000098162	zgc:77748	zgc:77748	1	0.000644648	-0.360373492	0.026	0.17
1112	ENSDARG00000007385	cct7	chaperonin containing TCP1, subunit 7 (eta)	1	0.000130802	-0.361055318	0.597	0.689
1113	ENSDARG00000091348	rtn3	reticulon 3	1	0.000327134	-0.36228687	0.403	0.512
1114	ENSDARG00000054155	pcna	proliferating cell nuclear antigen	1	0.148120658	-0.363092875	0.221	0.27
1115	ENSDARG00000005220	pdcd6	programmed cell death 6	1	5.76E-05	-0.363380843	0.195	0.382
1116	ENSDARG00000030440	rsrp1	arginine/serine-rich protein 1	1	0.000917116	-0.363410848	0.299	0.43
1117	ENSDARG00000017084	bud31	BUD31 homolog	1	6.32E-05	-0.364167974	0.403	0.543
1118	ENSDARG00000100223	gpa33a	glycoprotein A33 (transmembrane), paralog a	1	0.002854361	-0.364173408	0.078	0.206
1119	ENSDARG00000071196	cavin2b	caveolae associated protein 2b	1	0.109297885	-0.364401398	0.221	0.269
1120	ENSDARG00000007421	ftcd	formimidoyltransferase cyclodeaminase	1	0.000354102	-0.365415598	0.026	0.179
1121	ENSDARG00000019838	ugdh	UDP-glucose 6-dehydrogenase	1	9.51E-05	-0.365511457	0.078	0.263
1122	ENSDARG00000032849	ndrg1a	N-myc downstream regulated 1a	1	0.863741216	-0.365527965	0.805	0.647
1123	ENSDARG00000020956	pck2	phosphoenolpyruvate carboxykinase 2 (mitochondrial)	1	0.155498969	-0.365547854	0.312	0.314
1124	ENSDARG00000038881	acaa2	acetyl-CoA acyltransferase 2	1	0.003433411	-0.365616799	0.247	0.349
1125	ENSDARG00000078113	atp5mea	ATP synthase membrane subunit ea	1	9.10E-05	-0.365795818	0.597	0.664
1126	ENSDARG00000061120	slc43a2b	solute carrier family 43 member 2b	1	0.000212118	-0.366093477	0	0.153
1127	ENSDARG00000032639	cd36	CD36 molecule (thrombospondin receptor)	1	0.008110425	-0.366709211	0.026	0.126
1128	ENSDARG00000063924	mt-cyb	cytochrome b, mitochondrial	1	4.30E-05	-0.36690686	1	0.984
1129	ENSDARG00000069920	cox17	cytochrome c oxidase copper chaperone COX17	1	0.000586974	-0.367536683	0.584	0.646
1130	ENSDARG00000045306	slc51a	solute carrier family 51 alpha subunit	1	0.000137384	-0.3678249	0.039	0.213
1131	ENSDARG00000054272	caprin1b	cell cycle associated protein 1b	1	0.000324477	-0.368065758	0.377	0.521
1132	ENSDARG00000042934	ctgfa	connective tissue growth factor a [Source:ZFIN;Acc:ZDB-GENE-030131-102]	1	0.123928024	-0.368104158	0.091	0.147
1133	ENSDARG00000040971	zgc:92606	zgc:92606	1	0.003452086	-0.368465437	0.377	0.44
1134	ENSDARG00000104329	si:ch73-281k2.5	si:ch73-281k2.5	1	0.000195225	-0.368897782	0	0.154
1135	ENSDARG00000102750	cdh1	cadherin 1, type 1, E-cadherin (epithelial)	1	0.380842401	-0.369270492	0.519	0.468
1136	ENSDARG00000057853	atp6v0ca	ATPase H+ transporting V0 subunit ca	1	0.011421871	-0.369308966	0.766	0.709
1137	ENSDARG00000041314	ndufb9	NADH:ubiquinone oxidoreductase subunit B9	1	0.001390839	-0.369655138	0.662	0.653
1138	ENSDARG00000012820	nop56	NOP56 ribonucleoprotein homolog	1	0.064654966	-0.36978456	0.545	0.536
1139	ENSDARG00000067850	jund	JunD proto-oncogene, AP-1 transcription factor subunit	1	0.033882227	-0.370439464	0.481	0.486
1140	ENSDARG00000106873	LO018188.1	synaptopodin [Source:NCBI gene;Acc:100536545]	1	0.000908013	-0.371537561	0.026	0.162
1141	ENSDARG00000052061	col4a6	collagen, type IV, alpha 6	1	0.018599095	-0.371814319	0.039	0.123
1142	ENSDARG00000038010	rac2	Rac family small GTPase 2	1	0.163748515	-0.374018547	0.299	0.304
1143	ENSDARG00000015557	zgc:100829	zgc:100829	1	0.000119323	-0.37446181	0.078	0.257
1144	ENSDARG00000099241	ppp2cb	protein phosphatase 2, catalytic subunit, beta isozyme	1	0.000106891	-0.374878445	0.649	0.665
1145	ENSDARG00000094965	nfil3-5	nuclear factor, interleukin 3 regulated, member 5	1	0.063948604	-0.375049305	0.403	0.419
1146	ENSDARG00000041394	dnajb1b	DnaJ heat shock protein family (Hsp40) member B1b	1	0.03872436	-0.375345771	0.195	0.286
1147	ENSDARG00000006242	ptp4a1	protein tyrosine phosphatase 4A1	1	0.00027516	-0.37574777	0.584	0.67
1148	ENSDARG00000069432	plscr3b	phospholipid scramblase 3b	1	0.000217593	-0.37610723	0.13	0.3
1149	ENSDARG00000032553	egln3	egl-9 family hypoxia-inducible factor 3	1	0.000889272	-0.376447756	0.221	0.383
1150	ENSDARG00000027529	hmox1a	heme oxygenase 1a	1	0.321053299	-0.376501168	0.104	0.134
1151	ENSDARG00000020298	btg2	B-cell translocation gene 2	1	0.04841591	-0.376740596	0.506	0.522
1152	ENSDARG00000034718	tfpia	tissue factor pathway inhibitor a	1	0.046500433	-0.377534277	0.299	0.354
1153	ENSDARG00000104108	slco1d1	solute carrier organic anion transporter family, member 1D1	1	0.003240218	-0.378571545	0.078	0.202
1154	ENSDARG00000088590	pxna	paxillin a	1	0.000105361	-0.378668133	0.065	0.247
1155	ENSDARG00000019815	fn1a	fibronectin 1a	1	0.03422348	-0.378916392	0.065	0.144
1156	ENSDARG00000089626	ptges3b	prostaglandin E synthase 3b (cytosolic)	1	4.73E-05	-0.37905991	0.468	0.599
1157	ENSDARG00000006019	tktb	transketolase b	1	0.000747162	-0.379648522	0.519	0.572
1158	ENSDARG00000102482	zgc:165573	zgc:165573	1	0.000109069	-0.382270164	0.195	0.37
1159	ENSDARG00000019302	mid1ip1b	MID1 interacting protein 1b	1	0.000630657	-0.382875067	0.247	0.407
1160	ENSDARG00000062590	pleca	plectin a	1	0.000436016	-0.383100929	0.117	0.287
1161	ENSDARG00000020944	ezra	ezrin a	1	0.335956765	-0.383448794	0.338	0.323
1162	ENSDARG00000074378	junba	JunB proto-oncogene, AP-1 transcription factor subunit a	1	0.001784494	-0.384948046	0.831	0.807
1163	ENSDARG00000042469	ndufa12	NADH:ubiquinone oxidoreductase subunit A12	1	5.46E-05	-0.385132753	0.519	0.638
1164	ENSDARG00000056831	gng2	guanine nucleotide binding protein (G protein), gamma 2	1	0.000348819	-0.385268235	0.026	0.179
1165	ENSDARG00000055868	rsl1d1	ribosomal L1 domain containing 1	1	0.001078367	-0.38533779	0.299	0.43
1166	ENSDARG00000002509	zgc:153911	zgc:153911	1	0.000389404	-0.386088976	0.039	0.198
1167	ENSDARG00000077383	anxa11a	annexin A11a	1	0.000160464	-0.387583792	0.558	0.599
1168	ENSDARG00000043133	cldnf	claudin f	1	0.012085194	-0.388845684	0.026	0.115
1169	ENSDARG00000044914	suclg2	succinate-CoA ligase, GDP-forming, beta subunit	1	0.631419216	-0.389925218	0.494	0.379
1170	ENSDARG00000055705	f5	coagulation factor V	1	0.001664727	-0.390088111	0.039	0.169
1171	ENSDARG00000036171	rnasel3	ribonuclease like 3	1	0.000827936	-0.390381966	0.013	0.147
1172	ENSDARG00000042018	fhl2a	four and a half LIM domains 2a	1	0.021139663	-0.390455644	0.026	0.105
1173	ENSDARG00000070959	si:ch211-288g17.3	si:ch211-288g17.3	1	0.01361109	-0.391487288	0.247	0.333
1174	ENSDARG00000013938	psmb3	proteasome 20S subunit beta 3	1	7.09E-05	-0.39173316	0.532	0.635
1175	ENSDARG00000041502	tgfb1a	transforming growth factor, beta 1a	1	0.001985158	-0.391964845	0.065	0.202
1176	ENSDARG00000069630	tat	tyrosine aminotransferase	1	0.026038659	-0.392303214	0.065	0.147
1177	ENSDARG00000054172	pgrmc1	progesterone receptor membrane component 1	1	0.000247697	-0.394876879	0.338	0.442
1178	ENSDARG00000079727	selenop2	selenoprotein P2	1	0.006878524	-0.395017512	0.039	0.143
1179	ENSDARG00000009881	ier5	immediate early response 5	1	0.000291908	-0.396431512	0.468	0.563
1180	ENSDARG00000056481	vat1	vesicle amine transport 1	1	8.19E-05	-0.397801955	0	0.17
1181	ENSDARG00000040432	klf2b	Kruppel-like factor 2b	1	0.012327434	-0.398293708	0.078	0.179
1182	ENSDARG00000012450	vmp1	vacuole membrane protein 1	1	0.223158691	-0.398355431	0.338	0.351
1183	ENSDARG00000044254	anxa3b	annexin A3b	1	0.003600578	-0.399205334	0.208	0.321
1184	ENSDARG00000055416	serpinb1	serpin peptidase inhibitor, clade B (ovalbumin), member 1	1	0.838635333	-0.399341207	0.649	0.505
1185	ENSDARG00000026165	col11a1a	collagen, type XI, alpha 1a	1	0.01434447	-0.399480418	0.026	0.112
1186	ENSDARG00000006487	anp32a	acidic (leucine-rich) nuclear phosphoprotein 32 family, member A	1	0.012259322	-0.402274661	0.429	0.476
1187	ENSDARG00000091111	si:ch211-15b10.6	si:ch211-15b10.6	1	0.003050304	-0.402837392	0.208	0.331
1188	ENSDARG00000104702	cat	catalase	1	0.36336049	-0.402898995	0.286	0.28
1189	ENSDARG00000023330	anp32b	acidic (leucine-rich) nuclear phosphoprotein 32 family, member B	1	0.00055633	-0.403624466	0.338	0.466
1190	ENSDARG00000068820	h2afva	H2A histone family, member Va [Source:ZFIN;Acc:ZDB-GENE-020717-1]	1	4.83E-05	-0.406052427	0.234	0.417
1191	ENSDARG00000045399	cct5	chaperonin containing TCP1, subunit 5 (epsilon)	1	0.000452079	-0.40674406	0.831	0.776
1192	ENSDARG00000027590	2-Sep	septin 2	1	0.001193881	-0.406749686	0.182	0.32
1193	ENSDARG00000068710	nid1a	nidogen 1a	1	0.000745902	-0.408284269	0.065	0.218
1194	ENSDARG00000020465	ewsr1b	EWS RNA-binding protein 1b	1	0.000118701	-0.40952065	0.468	0.589
1195	ENSDARG00000056379	si:ch73-86n18.1	si:ch73-86n18.1	1	0.000349999	-0.410287485	0.13	0.304
1196	ENSDARG00000028507	itgb4	integrin, beta 4	1	0.000612448	-0.41088902	0.026	0.17
1197	ENSDARG00000005560	ywhah	tyrosine 3-monooxygenase/tryptophan 5-monooxygenase activation protein, eta polypeptide	1	0.000148193	-0.412245964	0.312	0.447
1198	ENSDARG00000052063	col4a5	collagen, type IV, alpha 5 (Alport syndrome)	1	0.013822725	-0.412724972	0.039	0.129
1199	ENSDARG00000015978	COX5B	zgc:86599 [Source:ZFIN;Acc:ZDB-GENE-040625-180]	1	0.000129527	-0.413536859	0.961	0.94
1200	ENSDARG00000089302	hnrnpa0a	heterogeneous nuclear ribonucleoprotein A0a	1	4.54E-05	-0.413984831	0.26	0.436
1201	ENSDARG00000022615	si:ch211-241e1.3	si:ch211-241e1.3	1	0.021610202	-0.415044747	0.039	0.121
1202	ENSDARG00000010481	bzw1a	basic leucine zipper and W2 domains 1a	1	0.007265567	-0.417778474	0.545	0.591
1203	ENSDARG00000036558	col18a1a	collagen type XVIII alpha 1 chain a	1	0.001400498	-0.417887325	0.104	0.241
1204	ENSDARG00000039490	pitpnaa	phosphatidylinositol transfer protein, alpha a	1	0.000113053	-0.418891078	0.234	0.401
1205	ENSDARG00000032868	pde4ba	phosphodiesterase 4B, cAMP-specific a	1	0.001137405	-0.421688557	0.143	0.294
1206	ENSDARG00000027249	btg1	B-cell translocation gene 1, anti-proliferative	1	4.21E-05	-0.422746977	0.792	0.855
1207	ENSDARG00000058005	hgd	homogentisate 1,2-dioxygenase	1	0.00045595	-0.427225072	0.039	0.192
1208	ENSDARG00000010246	prmt1	protein arginine methyltransferase 1	1	0.042018577	-0.42891814	0.61	0.599
1209	ENSDARG00000052705	pkp1b	plakophilin 1b	1	0.000281909	-0.429315499	0.026	0.185
1210	ENSDARG00000042780	apoba	apolipoprotein Ba	1	0.000174722	-0.42952117	0	0.156
1211	ENSDARG00000070057	si:dkey-69o16.5	si:dkey-69o16.5	1	0.001205049	-0.430005639	0.026	0.157
1212	ENSDARG00000078619	pnp5a	purine nucleoside phosphorylase 5a	1	0.040087776	-0.430760285	0.39	0.427
1213	ENSDARG00000100515	dusp1	dual specificity phosphatase 1	1	8.15E-05	-0.431298952	0.26	0.462
1214	ENSDARG00000075800	calml4a	calmodulin-like 4a	1	0.151963032	-0.431818871	0.169	0.21
1215	ENSDARG00000008049	si:dkey-42i9.4	si:dkey-42i9.4	1	0.000510579	-0.433419521	0.442	0.551
1216	ENSDARG00000007836	ctsla	cathepsin La	1	0.038528435	-0.434303563	0.935	0.832
1217	ENSDARG00000038025	cbx7a	chromobox homolog 7a	1	0.721653053	-0.434930586	0.571	0.435
1218	ENSDARG00000045888	acat1	acetyl-CoA acetyltransferase 1	1	0.065711247	-0.435255217	0.247	0.282
1219	ENSDARG00000105528	si:dkey-86l18.10	si:dkey-86l18.10	1	0.000539147	-0.4356549	0.013	0.155
1220	ENSDARG00000054290	acin1a	apoptotic chromatin condensation inducer 1a	1	0.0001484	-0.436161625	0.429	0.523
1221	ENSDARG00000104818	si:ch211-93f2.1	si:ch211-93f2.1 [Source:ZFIN;Acc:ZDB-GENE-041014-96]	1	6.46E-05	-0.436271268	0.078	0.262
1222	ENSDARG00000075015	soul5	heme-binding protein soul5	1	0.000311263	-0.43817559	0.078	0.245
1223	ENSDARG00000101181	s100w	S100 calcium binding protein W	1	0.000797255	-0.442466422	0.039	0.182
1224	ENSDARG00000097635	wu:fb18f06	wu:fb18f06	1	0.00035338	-0.444102527	0.091	0.251
1225	ENSDARG00000006207	gpx1b	glutathione peroxidase 1b	1	0.002331346	-0.444669025	0.078	0.212
1226	ENSDARG00000028096	cldn23a	claudin 23a	1	0.013625877	-0.445231661	0.052	0.146
1227	ENSDARG00000005185	cpn1	carboxypeptidase N, polypeptide 1	1	0.093292031	-0.446262289	0.247	0.275
1228	ENSDARG00000078322	col12a1a	collagen, type XII, alpha 1a	1	0.004103375	-0.448173521	0.091	0.215
1229	ENSDARG00000043663	faub	FAU ubiquitin like and ribosomal protein S30 fusion b	1	0.000228888	-0.449317914	0.312	0.441
1230	ENSDARG00000101762	fah	fumarylacetoacetate hydrolase (fumarylacetoacetase)	1	0.000562692	-0.452550664	0.169	0.316
1231	ENSDARG00000003860	cbx3a	chromobox homolog 3a (HP1 gamma homolog, Drosophila)	1	4.43E-05	-0.45330252	0.286	0.473
1232	ENSDARG00000010785	thbs1b	thrombospondin 1b	1	0.022860143	-0.455435087	0.078	0.167
1233	ENSDARG00000027744	gadd45ba	growth arrest and DNA-damage-inducible, beta a	1	0.122079074	-0.456041159	0.545	0.548
1234	ENSDARG00000043180	gpd1b	glycerol-3-phosphate dehydrogenase 1b	1	0.567169006	-0.459053237	0.247	0.234
1235	ENSDARG00000015355	fosl1a	FOS like 1, AP-1 transcription factor subunit a	1	0.003132025	-0.459650724	0.727	0.695
1236	ENSDARG00000079647	muc13b	mucin 13b, cell surface associated	1	0.001168853	-0.460907714	0.026	0.16
1237	ENSDARG00000040890	fdps	farnesyl diphosphate synthase (farnesyl pyrophosphate synthetase, dimethylallyltranstransferase, geranyltranstransferase)	1	0.000283818	-0.461006556	0.143	0.303
1238	ENSDARG00000005108	oclna	occludin a	1	0.00034602	-0.462639073	0.143	0.308
1239	ENSDARG00000070155	tuba8l3	tubulin, alpha 8 like 3	1	0.000129458	-0.463086089	0.013	0.18
1240	ENSDARG00000002986	gda	guanine deaminase	1	0.194134179	-0.466488259	0.208	0.236
1241	ENSDARG00000054319	oxct1b	3-oxoacid CoA transferase 1b	1	0.000800412	-0.467721171	0.026	0.166
1242	ENSDARG00000051975	cd99	CD99 molecule	1	0.000574243	-0.471202182	0.195	0.337
1243	ENSDARG00000099425	CABZ01073265.1	complement factor I [Source:NCBI gene;Acc:557557]	1	0.028093604	-0.471657079	0.117	0.197
1244	ENSDARG00000009040	si:ch73-141c7.1	si:ch73-141c7.1	1	8.44E-05	-0.472617042	0.091	0.277
1245	ENSDARG00000017320	f11r.1	F11 receptor, tandem duplicate 1	1	0.067732134	-0.475214095	0.545	0.528
1246	ENSDARG00000032619	tob1a	transducer of ERBB2, 1a	1	6.41E-05	-0.475235883	0.325	0.467
1247	ENSDARG00000023820	faxdc2	fatty acid hydroxylase domain containing 2	1	0.000234251	-0.475675459	0.091	0.258
1248	ENSDARG00000040534	epcam	epithelial cell adhesion molecule	1	0.558890716	-0.475913691	0.818	0.7
1249	ENSDARG00000078674	hspb9	heat shock protein, alpha-crystallin-related, 9	1	0.219098118	-0.478882337	0.065	0.106
1250	ENSDARG00000103025	hmgcs1	3-hydroxy-3-methylglutaryl-CoA synthase 1 (soluble)	1	0.000816055	-0.482827617	0.13	0.283
1251	ENSDARG00000078659	tmem176	transmembrane protein 176	1	7.29E-05	-0.483465037	0.013	0.19
1252	ENSDARG00000039034	marcksl1a	MARCKS-like 1a	1	0.448891873	-0.483907232	0.532	0.491
1253	ENSDARG00000094673	rhoab	ras homolog gene family, member Ab	1	0.000283698	-0.485449082	0.61	0.692
1254	ENSDARG00000095796	si:dkey-87o1.2	si:dkey-87o1.2	1	0.000473016	-0.488549073	0.039	0.198
1255	ENSDARG00000005481	nfkbiaa	nuclear factor of kappa light polypeptide gene enhancer in B-cells inhibitor, alpha a	1	0.005128959	-0.490676852	0.273	0.405
1256	ENSDARG00000039150	lgmn	legumain	1	0.000176186	-0.492158931	0.078	0.251
1257	ENSDARG00000021172	cyp2ad2	cytochrome P450, family 2, subfamily AD, polypeptide 2	1	0.002720055	-0.493305877	0.052	0.176
1258	ENSDARG00000100442	cfh	complement factor H	1	0.001126569	-0.49369382	0.026	0.159
1259	ENSDARG00000077004	aldh1l1	aldehyde dehydrogenase 1 family, member L1	1	0.001386629	-0.49436843	0.143	0.279
1260	ENSDARG00000052712	suclg1	succinate-CoA ligase, alpha subunit	1	0.111915624	-0.49523923	0.727	0.636
1261	ENSDARG00000039269	arg2	arginase 2	1	0.003285845	-0.496893606	0.273	0.387
1262	ENSDARG00000018898	zfand5a	zinc finger, AN1-type domain 5a	1	9.46E-05	-0.497958623	0.312	0.485
1263	ENSDARG00000045051	slc16a3	solute carrier family 16 member 3	1	0.001404379	-0.498737611	0.299	0.454
1264	ENSDARG00000017860	rgs5b	regulator of G protein signaling 5b	1	0.071165128	-0.500042023	0.065	0.126
1265	ENSDARG00000016598	ckmt1	creatine kinase, mitochondrial 1	1	0.001300314	-0.501381664	0.104	0.245
1266	ENSDARG00000023062	cyr61	cysteine-rich, angiogenic inducer, 61 [Source:ZFIN;Acc:ZDB-GENE-040426-3]	1	0.00464503	-0.501794467	0.091	0.213
1267	ENSDARG00000037873	cyp3c3	cytochrome P450, family 3, subfamily c, polypeptide 3	1	0.000691129	-0.503412815	0.091	0.244
1268	ENSDARG00000045414	elovl2	ELOVL fatty acid elongase 2	1	4.12E-05	-0.503560561	0.039	0.231
1269	ENSDARG00000061858	zgc:153968	zgc:153968	1	0.030409091	-0.503885124	0.052	0.13
1270	ENSDARG00000034677	scel	sciellin	1	0.003331399	-0.506444512	0.052	0.172
1271	ENSDARG00000100185	elovl7b	ELOVL fatty acid elongase 7b	1	0.048845411	-0.508978548	0.065	0.134
1272	ENSDARG00000018404	krt18a.1	keratin 18a, tandem duplicate 1	1	0.92103394	-0.510501665	0.974	0.787
1273	ENSDARG00000010276	ptgs2b	prostaglandin-endoperoxide synthase 2b	1	9.53E-05	-0.511415267	0.052	0.238
1274	ENSDARG00000040764	id1	inhibitor of DNA binding 1, HLH protein	1	0.320755977	-0.511696426	0.351	0.352
1275	ENSDARG00000001993	myhb	myosin, heavy chain b	1	0.07109448	-0.512396084	0.117	0.062
1276	ENSDARG00000024540	tspan36	tetraspanin 36	1	0.010651859	-0.51421602	0.623	0.599
1277	ENSDARG00000036876	zgc:153284	zgc:153284	1	7.87E-05	-0.515153748	0.039	0.223
1278	ENSDARG00000103747	cav1	caveolin 1	1	0.001838084	-0.515420512	0.169	0.31
1279	ENSDARG00000055504	si:ch211-212k18.7	si:ch211-212k18.7	1	0.000210141	-0.516194383	0.26	0.408
1280	ENSDARG00000099420	nme2b.2	NME/NM23 nucleoside diphosphate kinase 2b, tandem duplicate 2	1	0.121979727	-0.520344834	0.052	0.104
1281	ENSDARG00000099749	ube2d2l	ubiquitin-conjugating enzyme E2D 2 (UBC4/5 homolog, yeast), like	1	4.90E-05	-0.522146515	0.416	0.543
1282	ENSDARG00000041339	zgc:92380	zgc:92380	1	0.06934516	-0.52337806	0.104	0.17
1283	ENSDARG00000056108	ndufa4	NADH:ubiquinone oxidoreductase subunit A4	1	0.002860577	-0.527934148	0.247	0.359
1284	ENSDARG00000053625	anxa2b	annexin A2b	1	0.000676865	-0.528290252	0.039	0.186
1285	ENSDARG00000024160	hao1	hydroxyacid oxidase (glycolate oxidase) 1	1	0.389945009	-0.528910167	0.182	0.189
1286	ENSDARG00000069752	ckba	creatine kinase, brain a	1	0.005818642	-0.530828671	0.558	0.54
1287	ENSDARG00000018524	midn	midnolin	1	0.000269336	-0.532329891	0.39	0.529
1288	ENSDARG00000044751	ddt	D-dopachrome tautomerase	1	0.000175271	-0.533384925	0.39	0.481
1289	ENSDARG00000100635	chia.1	chitinase, acidic.1	1	0.05021064	-0.533405353	0.039	0.105
1290	ENSDARG00000005673	f3b	coagulation factor IIIb	1	0.00304123	-0.537413455	0.182	0.307
1291	ENSDARG00000004169	stmn1a	stathmin 1a	1	0.056759036	-0.542068957	0.117	0.188
1292	ENSDARG00000069192	zgc:163030	zgc:163030	1	0.014293298	-0.543376048	0.039	0.128
1293	ENSDARG00000101074	glud1b	glutamate dehydrogenase 1b	1	0.178737934	-0.543828303	0.779	0.578
1294	ENSDARG00000029688	hsp70.1	heat shock cognate 70-kd protein, tandem duplicate 1	1	0.064792579	-0.545818801	0.169	0.239
1295	ENSDARG00000038199	cdab	cytidine deaminase b	1	0.000300682	-0.546429038	0.026	0.183
1296	ENSDARG00000036041	f2	coagulation factor II (thrombin)	1	0.762603415	-0.546848098	0.195	0.177
1297	ENSDARG00000097973	si:ch1073-190k2.1	si:ch1073-190k2.1	1	0.00116705	-0.546894513	0.052	0.192
1298	ENSDARG00000097902	si:ch73-204p21.2	si:ch73-204p21.2	1	0.014243359	-0.547393963	0.039	0.129
1299	ENSDARG00000035858	cnn2	calponin 2	1	0.001374848	-0.547803956	0.597	0.632
1300	ENSDARG00000100719	uraha	urate (5-hydroxyiso-) hydrolase a	1	0.000503808	-0.547831774	0.039	0.191
1301	ENSDARG00000019949	serpinh1b	serpin peptidase inhibitor, clade H (heat shock protein 47), member 1b	1	0.003453102	-0.549192993	0.039	0.158
1302	ENSDARG00000074425	si:busm1-57f23.1	si:busm1-57f23.1	1	0.17113147	-0.549534096	0.403	0.418
1303	ENSDARG00000099371	cygb1	cytoglobin 1	1	0.481186242	-0.549607968	0.299	0.289
1304	ENSDARG00000097746	si:rp71-77l1.1	si:rp71-77l1.1	1	0.000614603	-0.55025143	0.039	0.186
1305	ENSDARG00000102808	calr3b	calreticulin 3b	1	0.000527154	-0.554615123	0.364	0.471
1306	ENSDARG00000069135	ppp1r15a	protein phosphatase 1, regulatory subunit 15A	1	0.000163059	-0.55566683	0.597	0.666
1307	ENSDARG00000071014	s100u	S100 calcium binding protein U	1	0.018633228	-0.558365287	0.377	0.424
1308	ENSDARG00000091234	si:ch73-335l21.4	si:ch73-335l21.4	1	0.436502804	-0.558571217	0.831	0.686
1309	ENSDARG00000009544	cldnb	claudin b	1	0.641313432	-0.560417761	0.792	0.608
1310	ENSDARG00000088116	gstm.3	glutathione S-transferase mu tandem duplicate 3	1	0.005637972	-0.560787679	0.143	0.262
1311	ENSDARG00000103775	thbs1a	thrombospondin 1a	1	0.027611523	-0.562256844	0.078	0.162
1312	ENSDARG00000034187	calm1b	calmodulin 1b	1	0.000185743	-0.564812865	0.078	0.251
1313	ENSDARG00000007693	nfkbiab	nuclear factor of kappa light polypeptide gene enhancer in B-cells inhibitor, alpha b	1	8.69E-05	-0.56597615	0.403	0.544
1314	ENSDARG00000006260	tuba8l4	tubulin, alpha 8 like 4	1	0.000427247	-0.569830953	0.818	0.79
1315	ENSDARG00000092916	mlnl	motilin-like	1	0.194203272	-0.573307499	0.078	0.122
1316	ENSDARG00000019098	cd82a	CD82 molecule a	1	9.96E-05	-0.575912437	0.078	0.263
1317	ENSDARG00000098700	il1b	interleukin 1, beta	1	0.062525225	-0.579560668	0.052	0.115
1318	ENSDARG00000089368	hopx	HOP homeobox	1	5.61E-05	-0.581217698	0.195	0.384
1319	ENSDARG00000042641	cyp51	cytochrome P450, family 51	1	0.000139581	-0.581312641	0.091	0.271
1320	ENSDARG00000036162	hnrnpa0b	heterogeneous nuclear ribonucleoprotein A0b	1	9.36E-05	-0.589831	0.727	0.687
1321	ENSDARG00000045947	hrc	histidine rich calcium binding protein	1	0.002897067	-0.590409489	0.026	0.142
1322	ENSDARG00000102744	mgst3a	microsomal glutathione S-transferase 3a	1	0.002288741	-0.591722756	0.494	0.534
1323	ENSDARG00000003902	ctsl.1	cathepsin L.1	1	0.029530235	-0.594138921	0.052	0.131
1324	ENSDARG00000031929	stard14	START domain containing 14	1	0.007157761	-0.595743457	0.234	0.327
1325	ENSDARG00000044001	lgals3b	lectin, galactoside binding soluble 3b	1	0.004177692	-0.596259528	0.519	0.562
1326	ENSDARG00000012395	mmp13a	matrix metallopeptidase 13a	1	0.000344218	-0.596768867	0.429	0.227
1327	ENSDARG00000019307	dusp5	dual specificity phosphatase 5	1	0.000557282	-0.599407233	0.299	0.418
1328	ENSDARG00000035890	fuca1.1	alpha-L-fucosidase 1, tandem duplicate 1	1	9.64E-05	-0.600911344	0.052	0.237
1329	ENSDARG00000043848	sod1	superoxide dismutase 1, soluble	1	0.014017288	-0.605167348	0.909	0.799
1330	ENSDARG00000056314	a2ml	alpha-2-macroglobulin-like	1	0.020882953	-0.607667114	0.078	0.165
1331	ENSDARG00000043442	zgc:153665	zgc:153665	1	0.007963962	-0.609567596	0.039	0.14
1332	ENSDARG00000068257	kcne4	potassium voltage-gated channel, Isk-related family, member 4	1	0.021714667	-0.609850818	0.026	0.104
1333	ENSDARG00000056781	zanl	zonadhesin, like	1	0.001025149	-0.611722593	0.026	0.162
1334	ENSDARG00000020708	mdkb	midkine b	1	0.00163165	-0.612906776	0.039	0.169
1335	ENSDARG00000095633	si:ch211-133l5.7	si:ch211-133l5.7	1	0.002479536	-0.615190755	0.052	0.178
1336	ENSDARG00000061383	serpinf2b	serpin peptidase inhibitor, clade F (alpha-2 antiplasmin, pigment epithelium derived factor), member 2b	1	0.928336065	-0.619346988	0.247	0.209
1337	ENSDARG00000021811	calm3a	calmodulin 3a (phosphorylase kinase, delta)	1	0.000140085	-0.622049679	0.26	0.423
1338	ENSDARG00000060682	agr1	anterior gradient 1	1	0.001588381	-0.622120414	0.026	0.154
1339	ENSDARG00000057035	stoml3b	stomatin (EPB72)-like 3b	1	0.017930701	-0.62303313	0.091	0.184
1340	ENSDARG00000076043	si:dkeyp-73d8.9	si:dkeyp-73d8.9	1	0.00762849	-0.626941662	0.026	0.124
1341	ENSDARG00000041623	mt2	metallothionein 2	1	0.584932565	-0.62989997	0.273	0.225
1342	ENSDARG00000058454	dynll1	dynein, light chain, LC8-type 1	1	0.000106964	-0.630565506	0.377	0.516
1343	ENSDARG00000098746	dhrs13l1	dehydrogenase/reductase (SDR family) member 13 like 1	1	4.25E-05	-0.635452403	0.065	0.259
1344	ENSDARG00000098591	tubb2b	tubulin, beta 2b	1	0.000658558	-0.635676225	0.364	0.482
1345	ENSDARG00000004748	zgc:100868	zgc:100868	1	0.072884013	-0.635795651	0.065	0.127
1346	ENSDARG00000055539	epdl2	ependymin-like 2	1	0.014671714	-0.636650673	0.052	0.147
1347	ENSDARG00000102456	cfhl4	complement factor H like 4	1	0.000745746	-0.63931637	0.039	0.182
1348	ENSDARG00000013976	anxa13	annexin A13	1	5.50E-05	-0.639829562	0.143	0.331
1349	ENSDARG00000020133	jdp2b	Jun dimerization protein 2b	1	0.352115881	-0.641250114	0.325	0.338
1350	ENSDARG00000057698	ctsd	cathepsin D	1	0.000358147	-0.646152607	0.429	0.537
1351	ENSDARG00000054942	lgals2a	lectin, galactoside-binding, soluble, 2a	1	0.016423044	-0.648237223	0.039	0.128
1352	ENSDARG00000041115	cnfn	cornifelin	1	0.543092347	-0.648322171	0.104	0.08
1353	ENSDARG00000043531	jun	Jun proto-oncogene, AP-1 transcription factor subunit	1	4.95E-05	-0.654546715	0.831	0.84
1354	ENSDARG00000002644	rgs5a	regulator of G protein signaling 5a	1	0.005393551	-0.655011138	0.065	0.18
1355	ENSDARG00000020364	fbp1b	fructose-1,6-bisphosphatase 1b	1	0.616915184	-0.657105223	0.403	0.33
1356	ENSDARG00000019128	tpm4b	tropomyosin 4b	1	0.033850632	-0.662476851	0.052	0.13
1357	ENSDARG00000104267	postnb	periostin, osteoblast specific factor b	1	0.02277908	-0.664562901	0.065	0.151
1358	ENSDARG00000005913	tgm1l3	transglutaminase 1 like 3	1	0.560592693	-0.672952886	0.182	0.183
1359	ENSDARG00000094929	apoa4b.2	apolipoprotein A-IV b, tandem duplicate 2	1	0.007672559	-0.679173062	0.052	0.157
1360	ENSDARG00000009018	rhbg	Rh family, B glycoprotein (gene/pseudogene)	1	0.007016406	-0.681240052	0.026	0.125
1361	ENSDARG00000057437	apodb	apolipoprotein Db	1	0.014785996	-0.682439309	0.052	0.146
1362	ENSDARG00000023111	plg	plasminogen	1	0.002293491	-0.6864159	0.052	0.177
1363	ENSDARG00000039576	fstl1b	follistatin-like 1b	1	0.000182294	-0.689708699	0.169	0.33
1364	ENSDARG00000042874	phlda2	pleckstrin homology-like domain, family A, member 2	1	0.002716434	-0.689823888	0.649	0.616
1365	ENSDARG00000069476	spint2	serine peptidase inhibitor, Kunitz type, 2	1	0.000205991	-0.691202338	0.234	0.393
1366	ENSDARG00000086826	sult6b1	sulfotransferase family, cytosolic, 6b, member 1	1	0.000556059	-0.703600925	0.208	0.347
1367	ENSDARG00000100844	cldn15lb	claudin 15-like b	1	0.043396578	-0.704353504	0.325	0.368
1368	ENSDARG00000042010	pklr	pyruvate kinase L/R	1	0.849681104	-0.708985985	0.571	0.39
1369	ENSDARG00000078859	g0s2	G0/G1 switch 2	1	0.000690998	-0.710675784	0.078	0.239
1370	ENSDARG00000016319	c9	complement component 9	1	0.708290323	-0.714602771	0.208	0.19
1371	ENSDARG00000074390	tmem176l.4	transmembrane protein 176l.4	1	0.00026341	-0.716915072	0.039	0.204
1372	ENSDARG00000043102	lxn	latexin	1	0.000161108	-0.718171218	0.364	0.502
1373	ENSDARG00000057706	si:ch211-137i24.10	si:ch211-137i24.10	1	0.780284113	-0.71918401	0.351	0.308
1374	ENSDARG00000087093	si:ch211-157c3.4	si:ch211-157c3.4	1	0.001042654	-0.723290855	0.013	0.143
1375	ENSDARG00000053990	hmgb2b	high mobility group box 2b	1	0.000840695	-0.724037382	0.416	0.55
1376	ENSDARG00000096849	si:dkey-16p21.8	si:dkey-16p21.8	1	0.012558092	-0.724608215	0.364	0.408
1377	ENSDARG00000055678	akap12b	A kinase (PRKA) anchor protein 12b	1	8.01E-05	-0.727675586	0.065	0.252
1378	ENSDARG00000025670	fstl3	follistatin-like 3 (secreted glycoprotein)	1	0.00087141	-0.729853571	0.026	0.163
1379	ENSDARG00000018351	hpda	4-hydroxyphenylpyruvate dioxygenase a	1	0.011564398	-0.735308087	0.117	0.216
1380	ENSDARG00000101251	ldha	lactate dehydrogenase A4	1	0.000578169	-0.735549519	0.558	0.611
1381	ENSDARG00000045141	aqp8a.1	aquaporin 8a, tandem duplicate 1	1	0.09072849	-0.737450227	0.078	0.138
1382	ENSDARG00000071626	ptgdsb.2	prostaglandin D2 synthase b, tandem duplicate 2	1	0.003431991	-0.739570728	0.026	0.139
1383	ENSDARG00000035859	angptl4	angiopoietin-like 4	1	0.001053102	-0.741136292	0.532	0.612
1384	ENSDARG00000025147	cd63	CD63 molecule	1	0.000492423	-0.747080988	0.974	0.907
1385	ENSDARG00000052734	hmgcra	3-hydroxy-3-methylglutaryl-CoA reductase a	1	0.000563209	-0.747418526	0.13	0.278
1386	ENSDARG00000036080	cd81a	CD81 molecule a	1	0.318771893	-0.747608832	0.675	0.55
1387	ENSDARG00000055046	ponzr5	plac8 onzin related protein 5	1	0.024967217	-0.747851523	0.026	0.102
1388	ENSDARG00000006220	ugt1a7	UDP glucuronosyltransferase 1 family, polypeptide A7	1	0.000320961	-0.748018112	0.195	0.343
1389	ENSDARG00000007275	si:ch211-251b21.1	si:ch211-251b21.1	1	0.011544662	-0.750670713	0.026	0.116
1390	ENSDARG00000028618	krt18b	keratin 18b	1	0.001966322	-0.757989376	0.117	0.251
1391	ENSDARG00000093440	tnfaip6	tumor necrosis factor, alpha-induced protein 6	1	0.404277927	-0.781699142	0.273	0.27
1392	ENSDARG00000042684	serpinc1	serpin peptidase inhibitor, clade C (antithrombin), member 1	1	0.002903699	-0.784587927	0.065	0.188
1393	ENSDARG00000045143	hbbe2	hemoglobin beta embryonic-2	1	0.260807518	-0.793469362	0.143	0.102
1394	ENSDARG00000035326	nccrp1	P1, F-box associated domain containing	1	0.000172857	-0.794991286	0.416	0.513
1395	ENSDARG00000074201	flna	filamin A, alpha (actin binding protein 280)	1	0.00291746	-0.796859403	0.377	0.461
1396	ENSDARG00000104138	igfbp7	insulin-like growth factor binding protein 7	1	0.001376201	-0.798924358	0.039	0.171
1397	ENSDARG00000010625	clic2	chloride intracellular channel 2	1	0.001383166	-0.801490585	0.143	0.287
1398	ENSDARG00000097102	si:ch73-281n10.2	si:ch73-281n10.2	1	9.61E-05	-0.806073803	0.429	0.547
1399	ENSDARG00000056795	serpine1	serpin peptidase inhibitor, clade E (nexin, plasminogen activator inhibitor type 1), member 1	1	0.980204078	-0.812040588	0.455	0.357
1400	ENSDARG00000070780	rln3a	relaxin 3a	1	0.416036986	-0.812863299	0.143	0.161
1401	ENSDARG00000031683	fosab	v-fos FBJ murine osteosarcoma viral oncogene homolog Ab	1	0.015282486	-0.815223704	0.753	0.736
1402	ENSDARG00000023963	tpm4a	tropomyosin 4a	1	0.002217678	-0.815476788	0.299	0.423
1403	ENSDARG00000042613	crp3	C-reactive protein 3	1	0.045977244	-0.81689313	0.104	0.176
1404	ENSDARG00000093124	scpp8	secretory calcium-binding phosphoprotein 8	1	0.432382534	-0.818230772	0.091	0.117
1405	ENSDARG00000043257	ckbb	creatine kinase, brain b	1	8.73E-05	-0.823303769	0.13	0.317
1406	ENSDARG00000012593	col5a1	procollagen, type V, alpha 1	1	0.000888863	-0.825807467	0.13	0.276
1407	ENSDARG00000024746	hsp90aa1.2	heat shock protein 90, alpha (cytosolic), class A member 1, tandem duplicate 2	1	0.025724762	-0.827264147	0.273	0.357
1408	ENSDARG00000054058	h1fx	H1 histone family, member X [Source:ZFIN;Acc:ZDB-GENE-030131-1228]	1	0.000723862	-0.840495769	0.545	0.65
1409	ENSDARG00000012694	c3a.1	complement component c3a, duplicate 1	1	0.469141596	-0.846026218	0.208	0.205
1410	ENSDARG00000038123	myl9a	myosin, light chain 9a, regulatory	1	0.002155299	-0.848259761	0.026	0.148
1411	ENSDARG00000102175	hamp	hepcidin antimicrobial peptide	1	0.465561331	-0.852929248	0.468	0.336
1412	ENSDARG00000104721	si:dkey-203a12.9	si:dkey-203a12.9	1	0.156532751	-0.854377594	0.156	0.101
1413	ENSDARG00000033466	tagln2	transgelin 2	1	0.000311053	-0.856917022	0.584	0.623
1414	ENSDARG00000009844	dusp23a	dual specificity phosphatase 23a	1	0.006054223	-0.857543001	0.039	0.148
1415	ENSDARG00000089361	wu:fb59d01	wu:fb59d01	1	0.655888487	-0.858737109	0.351	0.299
1416	ENSDARG00000104682	tpm2	tropomyosin 2 (beta)	1	0.003957331	-0.874346148	0.091	0.223
1417	ENSDARG00000044975	krt94	keratin 94	1	0.117927967	-0.879005763	0.143	0.199
1418	ENSDARG00000003808	aqp3a	aquaporin 3a	1	0.387321526	-0.888663721	0.26	0.271
1419	ENSDARG00000075161	defbl1	defensin, beta-like 1	1	0.110143646	-0.896557855	0.117	0.066
1420	ENSDARG00000089310	gc	GC vitamin D binding protein	1	0.001907584	-0.900838239	0.442	0.213
1421	ENSDARG00000040747	tm4sf4	transmembrane 4 L six family member 4	1	4.90E-05	-0.902523887	0.831	0.461
1422	ENSDARG00000077069	srgn	serglycin	1	0.000396394	-0.907649927	0.117	0.274
1423	ENSDARG00000039007	eno3	enolase 3, (beta, muscle)	1	8.77E-05	-0.924218403	0.792	0.735
1424	ENSDARG00000103019	gstp2	glutathione S-transferase pi 2	1	0.025419843	-0.931466986	0.065	0.15
1425	ENSDARG00000014646	aoc2	amine oxidase copper containing 2	1	0.000416	-0.932272488	0.052	0.215
1426	ENSDARG00000069503	cldnh	claudin h	1	0.337546516	-0.938770777	0.143	0.168
1427	ENSDARG00000058462	zgc:158846	zgc:158846	1	0.031558495	-0.940064235	0.13	0.207
1428	ENSDARG00000004296	ambp	alpha-1-microglobulin/bikunin precursor	1	0.018394172	-0.944610364	0.117	0.206
1429	ENSDARG00000012194	scp2a	sterol carrier protein 2a	1	0.000677781	-0.949628239	0.247	0.359
1430	ENSDARG00000089441	si:ch211-105c13.3	si:ch211-105c13.3	1	0.051504937	-0.951811371	0.364	0.383
1431	ENSDARG00000041051	mid1ip1a	MID1 interacting protein 1a	1	0.000836317	-0.955863676	0.208	0.351
1432	ENSDARG00000033227	lect2l	leukocyte cell-derived chemotaxin 2 like	1	0.145725613	-0.963591757	0.221	0.266
1433	ENSDARG00000035809	col1a1b	collagen, type I, alpha 1b	1	0.001046952	-0.969654114	0.117	0.259
1434	ENSDARG00000079305	hbae3	hemoglobin alpha embryonic-3	1	0.151454946	-0.970284435	0.104	0.06
1435	ENSDARG00000040466	vil1	villin 1	1	9.30E-05	-0.979459013	0.026	0.202
1436	ENSDARG00000012671	inhbaa	inhibin subunit beta Aa	1	6.83E-05	-0.983310211	0.026	0.21
1437	ENSDARG00000020741	fga	fibrinogen alpha chain	1	0.210532731	-0.983918308	0.208	0.23
1438	ENSDARG00000008494	myl6	myosin, light chain 6, alkali, smooth muscle and non-muscle	1	0.038937064	-0.987009093	0.273	0.319
1439	ENSDARG00000078757	si:ch211-212c13.8	si:ch211-212c13.8	1	0.000658718	-0.989252134	0.039	0.185
1440	ENSDARG00000102004	apoea	apolipoprotein Ea	1	0.004155971	-0.992690701	0.052	0.167
1441	ENSDARG00000058128	msna	moesin a	1	0.002234607	-0.994875995	0.455	0.48
1442	ENSDARG00000045089	si:ch211-270n8.1	si:ch211-270n8.1	1	0.111795568	-0.995453763	0.156	0.206
1443	ENSDARG00000099411	zgc:158343	zgc:158343	1	4.12E-05	-0.995726794	0.455	0.538
1444	ENSDARG00000021924	hsp70.3	heat shock cognate 70-kd protein, tandem duplicate 3	1	0.024079906	-1.014303624	0.481	0.5
1445	ENSDARG00000039579	cfd	complement factor D (adipsin)	1	0.017678099	-1.015105483	0.104	0.206
1446	ENSDARG00000068457	tnnt3b	troponin T type 3b (skeletal, fast)	1	0.171241959	-1.02058844	0.078	0.124
1447	ENSDARG00000092362	hsp70.2	heat shock cognate 70-kd protein, tandem duplicate 2	1	0.000574931	-1.055224495	0.26	0.405
1448	ENSDARG00000097157	si:ch211-207n23.2	si:ch211-207n23.2	1	0.00712281	-1.055516123	0.052	0.159
1449	ENSDARG00000023151	ucp1	uncoupling protein 1	1	0.000333228	-1.070594193	0.143	0.301
1450	ENSDARG00000090722	leg1.1	liver-enriched gene 1, tandem duplicate 1	1	0.003246413	-1.073320819	0.104	0.225
1451	ENSDARG00000087402	tpm1	tropomyosin 1 (alpha)	1	0.001865476	-1.079304152	0.169	0.3
1452	ENSDARG00000095807	hp	haptoglobin	1	7.17E-05	-1.086358315	0.026	0.208
1453	ENSDARG00000055723	hsp70l	heat shock cognate 70-kd protein, like	1	0.000838593	-1.087606851	0.234	0.383
1454	ENSDARG00000020007	col1a2	collagen, type I, alpha 2	1	0.001568297	-1.094856214	0.117	0.256
1455	ENSDARG00000014196	myl1	myosin, light chain 1, alkali%3B skeletal, fast	1	0.722214215	-1.108028429	0.104	0.111
1456	ENSDARG00000041065	hspb1	heat shock protein, alpha-crystallin-related, 1	1	0.004040192	-1.123067435	0.169	0.29
1457	ENSDARG00000099351	igfbp1a	insulin-like growth factor binding protein 1a	1	0.144603264	-1.132195135	0.844	0.654
1458	ENSDARG00000042816	mmp9	matrix metallopeptidase 9	1	0.227588571	-1.140163638	0.117	0.154
1459	ENSDARG00000037191	ttr	transthyretin (prealbumin, amyloidosis type I)	1	0.290872097	-1.166658071	0.195	0.21
1460	ENSDARG00000089399	tmem176l.2	transmembrane protein 176l.2	1	0.000987501	-1.177588656	0.13	0.278
1461	ENSDARG00000016081	cldn15la	claudin 15-like a	1	0.001740699	-1.196013849	0.156	0.29
1462	ENSDARG00000006526	fn1b	fibronectin 1b	1	0.000501876	-1.207737642	0.312	0.425
1463	ENSDARG00000104359	anxa1c	annexin A1c	1	0.008649911	-1.219084493	0.078	0.186
1464	ENSDARG00000019702	aldocb	aldolase C, fructose-bisphosphate, b	1	0.008130981	-1.221883181	0.442	0.502
1465	ENSDARG00000001950	ak1	adenylate kinase 1	1	0.000177037	-1.224526181	0.221	0.372
1466	ENSDARG00000090185	si:dkeyp-73b11.8	si:dkeyp-73b11.8	1	0.107407857	-1.225054075	0.312	0.319
1467	ENSDARG00000036840	krt15	keratin 15	1	0.036100931	-1.251622382	0.13	0.207
1468	ENSDARG00000007024	uox	urate oxidase	1	0.000481671	-1.266116056	0.078	0.231
1469	ENSDARG00000012366	fbp2	fructose-1,6-bisphosphatase 2	1	0.599416481	-1.270978814	0.169	0.138
1470	ENSDARG00000016691	cd9b	CD9 molecule b	1	7.13E-05	-1.28603332	0.325	0.47
1471	ENSDARG00000094910	si:dkey-22i16.7	si:dkey-22i16.7	1	0.052712142	-1.286082691	0.104	0.051
1472	ENSDARG00000017299	fabp11a	fatty acid binding protein 11a	1	0.297605876	-1.28734866	0.143	0.17
1473	ENSDARG00000017441	mylz3	myosin, light polypeptide 3, skeletal muscle	1	0.091522471	-1.302168785	0.078	0.139
1474	ENSDARG00000100406	zgc:112265	zgc:112265	1	0.017007507	-1.309621828	0.117	0.21
1475	ENSDARG00000103199	si:dkey-247k7.2	si:dkey-247k7.2	1	0.008687768	-1.318172117	0.078	0.183
1476	ENSDARG00000093584	zgc:193505	zgc:193505	1	0.262310893	-1.322293742	0.169	0.194
1477	ENSDARG00000008969	fgb	fibrinogen beta chain	1	0.043250631	-1.337340099	0.182	0.25
1478	ENSDARG00000058206	si:ch211-153b23.5	si:ch211-153b23.5	1	0.277748834	-1.381072407	0.481	0.377
1479	ENSDARG00000103639	si:dkey-36i7.3	si:dkey-36i7.3	1	0.038778441	-1.391256398	0.182	0.25
1480	ENSDARG00000100952	wu:fj16a03	wu:fj16a03	1	0.922317439	-1.392653551	0.481	0.371
1481	ENSDARG00000093303	ifitm1	interferon induced transmembrane protein 1	1	0.001889156	-1.397768817	0.065	0.199
1482	ENSDARG00000101160	apoa4a	apolipoprotein A-IV a	1	0.008327856	-1.4087685	0.286	0.368
1483	ENSDARG00000027088	ptgdsb.1	prostaglandin D2 synthase b, tandem duplicate 1	1	0.778014139	-1.43995005	0.312	0.292
1484	ENSDARG00000020866	apoa4b.2	apolipoprotein A-IV b, tandem duplicate 2	1	0.009056678	-1.442665281	0.156	0.262
1485	ENSDARG00000012405	col1a1a	collagen, type I, alpha 1a	1	0.000148968	-1.454085183	0.117	0.293
1486	ENSDARG00000045408	tagln	transgelin	1	0.204313662	-1.470618978	0.221	0.25
1487	ENSDARG00000056498	crp2	C-reactive protein 2	1	0.036995448	-1.471858562	0.169	0.238
1488	ENSDARG00000071306	gip	gastric inhibitory polypeptide	1	0.027230645	-1.48115648	0.13	0.062
1489	ENSDARG00000043128	cldne	claudin e	1	0.001878524	-1.493410668	0.078	0.21
1490	ENSDARG00000041569	ces2	carboxylesterase 2 (intestine, liver) [Source:ZFIN;Acc:ZDB-GENE-061013-99]	1	0.003179749	-1.515501197	0.117	0.239
1491	ENSDARG00000070480	agr2	anterior gradient 2	1	0.023276932	-1.523325612	0.338	0.193
1492	ENSDARG00000006588	zgc:111983	zgc:111983	1	0.010107947	-1.532892927	0.091	0.195
1493	ENSDARG00000094041	krt17	keratin 17	1	0.009494985	-1.536524896	0.052	0.153
1494	ENSDARG00000076838	apom	apolipoprotein M	1	0.37833555	-1.545149784	0.286	0.278
1495	ENSDARG00000053684	aldob	aldolase b, fructose-bisphosphate	1	0.002069339	-1.567284911	0.896	0.737
1496	ENSDARG00000099185	chia.2	chitinase, acidic.2	1	0.07173158	-1.568767571	0.247	0.295
1497	ENSDARG00000075045	cxcl18b	chemokine (C-X-C motif) ligand 18b	1	0.535828666	-1.584687179	0.377	0.335
1498	ENSDARG00000090850	serpina1l	serine (or cysteine) proteinase inhibitor, clade A (alpha-1 antiproteinase, antitrypsin), member 1, like	1	0.10343046	-1.60187731	0.221	0.262
1499	ENSDARG00000093774	rbp2b	retinol binding protein 2b, cellular	1	0.133254353	-1.622933515	0.273	0.291
1500	ENSDARG00000090268	krtt1c19e	keratin type 1 c19e	1	0.016294596	-1.639638537	0.117	0.211
1501	ENSDARG00000053973	fetub	fetuin B	1	0.279482314	-1.685453594	0.429	0.378
1502	ENSDARG00000090286	serpina1	serpin peptidase inhibitor, clade A (alpha-1 antiproteinase, antitrypsin), member 1	1	0.009568383	-1.688296214	0.169	0.264
1503	ENSDARG00000068478	gpx4a	glutathione peroxidase 4a	1	0.108265171	-1.691122094	0.597	0.497
1504	ENSDARG00000059049	zgc:174904	zgc:174904	1	0.003735477	-1.724947859	0.195	0.301
1505	ENSDARG00000053254	mylpfa	myosin light chain, phosphorylatable, fast skeletal muscle a	1	0.676894215	-1.73549099	0.338	0.269
1506	ENSDARG00000045180	acta2	actin alpha 2, smooth muscle	1	0.131154109	-1.773650333	0.169	0.223
1507	ENSDARG00000037425	s100a10a	S100 calcium binding protein A10a	1	0.092538883	-1.792054724	0.39	0.386
1508	ENSDARG00000012076	apoa1a	apolipoprotein A-Ia	1	0.000154459	-1.796003493	0.377	0.478
1509	ENSDARG00000054616	cldni	claudin i	1	0.061735247	-1.829673695	0.234	0.287
1510	ENSDARG00000058371	krt5	keratin 5	1	0.00084312	-1.870014466	0.156	0.295
1511	ENSDARG00000099197	actc1b	actin alpha cardiac muscle 1b	1	0.042668395	-1.885781128	0.221	0.29
1512	ENSDARG00000097959	si:dkey-248g15.3	si:dkey-248g15.3	1	0.132461511	-1.899542657	0.312	0.339
1513	ENSDARG00000033161	sst1.2	somatostatin 1, tandem duplicate 2	1	0.259240443	-1.918179057	0.156	0.106
1514	ENSDARG00000079443	vipb	vasoactive intestinal peptide b	1	0.050767714	-1.946483457	0.234	0.138
1515	ENSDARG00000104181	tmsb1	thymosin beta 1	1	0.001449007	-1.971610358	0.87	0.719
1516	ENSDARG00000099200	zgc:123103	zgc:123103	1	0.041212505	-2.021592178	0.273	0.32
1517	ENSDARG00000038153	lgals2b	lectin, galactoside-binding, soluble, 2b	1	0.848272432	-2.025960218	1	0.864
1518	ENSDARG00000092170	apoc1	apolipoprotein C-I	1	0.181649274	-2.032541367	0.39	0.367
1519	ENSDARG00000035832	pyyb	peptide YYb	1	0.114222982	-2.037133438	0.13	0.19
1520	ENSDARG00000040298	apoa4b.1	apolipoprotein A-IV b, tandem duplicate 1	1	0.008845946	-2.058436944	0.494	0.486
1521	ENSDARG00000043729	plac8.1	placenta associated 8, tandem duplicate 1	1	0.058990468	-2.104888432	0.351	0.378
1522	ENSDARG00000014190	sst2	somatostatin 2	1	0.015885633	-2.141457489	0.273	0.158
1523	ENSDARG00000035350	ins	preproinsulin	1	0.02423018	-2.161882899	0.364	0.229
1524	ENSDARG00000070038	rbp2a	retinol binding protein 2a, cellular	1	0.008118287	-2.198729844	0.584	0.524
1525	ENSDARG00000044566	fabp6	fatty acid binding protein 6, ileal (gastrotropin)	1	0.04809301	-2.199945915	0.442	0.277
1526	ENSDARG00000101199	rbp4	retinol binding protein 4, plasma	1	0.000168032	-2.217467324	0.494	0.551
1527	ENSDARG00000036830	krt91	keratin 91	1	4.09E-05	-2.224251177	0.221	0.396
1528	ENSDARG00000095863	afp4	antifreeze protein type IV	1	0.000376014	-2.227471162	0.558	0.564
1529	ENSDARG00000091996	tcnbb	transcobalamin beta b	1	0.167393197	-2.257369807	0.299	0.333
1530	ENSDARG00000068088	tcnba	transcobalamin beta a	1	0.88002459	-2.285119903	0.688	0.538
1531	ENSDARG00000036832	cyt1l	type I cytokeratin, enveloping layer, like	1	0.090932553	-2.319954914	0.338	0.372
1532	ENSDARG00000055514	icn2	ictacalcin 2	1	0.054573664	-2.489501175	0.377	0.417
1533	ENSDARG00000016771	tfa	transferrin-a	1	0.196251803	-2.543090917	0.623	0.491
1534	ENSDARG00000079296	gcga	glucagon a	1	0.28074806	-2.585606574	0.662	0.503
1535	ENSDARG00000059227	fabp1b.1	fatty acid binding protein 1b, tandem duplicate 1	1	0.237355161	-2.660770787	0.792	0.651
1536	ENSDARG00000092947	cyt1	type I cytokeratin, enveloping layer	1	0.629173292	-2.985758046	0.766	0.573
1537	ENSDARG00000038439	fabp10a	fatty acid binding protein 10a, liver basic	1	0.021226756	-3.017997483	0.961	0.892
1538	ENSDARG00000015866	apoa2	apolipoprotein A-II	1	0.002910547	-3.28531498	1	0.941
