# Supplementary material for: Cell-type-specific responses to the microbiota across all tissues of the larval zebrafish
Source: Cell Rep. Author manuscript; Available in PMC 2023 Oct 23. (PMC10423310; doi:10.1016/j.celrep.2023.112095)
Supplement: MMC9 [file NIHMS1880944-supplement-MMC9.zip › DataS3/Figure2_PanelC_GenesLists/cluster10.tsv]

	gene	ZFIN_name	full_name	p_val_adj	p_val	avg_logFC	pct.1	pct.2
1	ENSDARG00000068233	zgc:64051	zgc:64051	0	0	1.761790783	0.889	0.021
2	ENSDARG00000054610	coro1a	coronin, actin binding protein, 1A	0	0	1.737763984	0.877	0.007
3	ENSDARG00000101785	laptm5	lysosomal protein transmembrane 5	0	0	1.607735514	0.833	0.013
4	ENSDARG00000055186	ccr9a	chemokine (C-C motif) receptor 9a	0	0	1.579241451	0.679	0.004
5	ENSDARG00000079387	si:ch211-102c2.4	si:ch211-102c2.4	0	0	1.367599922	0.667	0.006
6	ENSDARG00000026350	wasb	WASP actin nucleation promoting factor b	0	0	1.31803981	0.809	0.008
7	ENSDARG00000017653	rgs13	regulator of G protein signaling 13	0	0	1.2661461	0.722	0.006
8	ENSDARG00000023188	lcp1	lymphocyte cytosolic protein 1 (L-plastin)	0	0	1.246358177	0.735	0.007
9	ENSDARG00000101169	grap2b	GRB2 related adaptor protein 2b	0	0	1.059491204	0.691	0.006
10	ENSDARG00000098293	si:dkey-27i16.2	si:dkey-27i16.2	0	0	1.053198633	0.549	0.01
11	ENSDARG00000071437	ptprc	protein tyrosine phosphatase receptor type C	0	0	0.836453901	0.574	0.002
12	ENSDARG00000057787	itgae.2	integrin, alpha E, tandem duplicate 2	0	0	0.531387171	0.377	0.001
13	ENSDARG00000075592	tnfaip8l2a	tumor necrosis factor, alpha-induced protein 8-like 2a	0	0	0.498322316	0.401	0.001
14	ENSDARG00000074846	si:dkeyp-68b7.12	si:dkeyp-68b7.12	1.58E-282	6.35E-287	0.451654476	0.37	0.002
15	ENSDARG00000062049	hmha1b	histocompatibility (minor) HA-1 b [Source:ZFIN;Acc:ZDB-GENE-071213-2]	1.49E-281	5.98E-286	0.565177319	0.463	0.007
16	ENSDARG00000000767	spi1b	Spi-1 proto-oncogene b	8.89E-281	3.58E-285	0.74770734	0.352	0.001
17	ENSDARG00000104077	fcer1gl	Fc receptor, IgE, high affinity I, gamma polypeptide like	2.83E-279	1.14E-283	2.24688484	0.494	0.01
18	ENSDARG00000089838	si:dkey-262k9.4	si:dkey-262k9.4	1.47E-272	5.92E-277	0.548441444	0.444	0.007
19	ENSDARG00000079267	FERMT3 (1 of many)	im:7154036 [Source:ZFIN;Acc:ZDB-GENE-080917-11]	4.89E-269	1.97E-273	0.389328929	0.321	0
20	ENSDARG00000067797	spi1a	Spi-1 proto-oncogene a	2.90E-263	1.17E-267	0.812863413	0.358	0.002
21	ENSDARG00000008186	syk	spleen tyrosine kinase	4.83E-261	1.95E-265	0.574171243	0.395	0.005
22	ENSDARG00000055713	fmnl1a	formin-like 1a	5.73E-253	2.31E-257	0.400618553	0.302	0
23	ENSDARG00000104300	wipf1a	WAS/WASL interacting protein family, member 1a	6.67E-250	2.69E-254	0.399447624	0.333	0.002
24	ENSDARG00000015149	wasa	WASP actin nucleation promoting factor a	6.45E-241	2.60E-245	0.490177197	0.327	0.002
25	ENSDARG00000067711	parvg	parvin, gamma	9.60E-234	3.86E-238	0.421935799	0.309	0.002
26	ENSDARG00000006468	grap2a	GRB2 related adaptor protein 2a	4.33E-227	1.75E-231	0.640454066	0.401	0.008
27	ENSDARG00000086337	si:dkey-102g19.3	si:dkey-102g19.3	2.73E-220	1.10E-224	1.02310887	0.321	0.003
28	ENSDARG00000005821	ncf2	neutrophil cytosolic factor 2	4.57E-217	1.84E-221	0.536882662	0.309	0.003
29	ENSDARG00000100383	il10ra	interleukin 10 receptor, alpha	1.80E-212	7.24E-217	0.356285001	0.284	0.002
30	ENSDARG00000075748	NCKAP1L	zgc:172352 [Source:ZFIN;Acc:ZDB-GENE-080204-117]	1.05E-204	4.21E-209	0.303439161	0.241	0
31	ENSDARG00000055955	lcp2a	lymphocyte cytosolic protein 2a	6.05E-202	2.44E-206	0.475222886	0.346	0.006
32	ENSDARG00000099026	si:dkey-185m8.2	si:dkey-185m8.2	1.28E-200	5.15E-205	0.344337406	0.265	0.001
33	ENSDARG00000058647	hck	HCK proto-oncogene, Src family tyrosine kinase	1.48E-200	5.98E-205	0.489911916	0.302	0.003
34	ENSDARG00000074782	adgrg3	adhesion G protein-coupled receptor G3	3.84E-200	1.55E-204	0.471503768	0.259	0.001
35	ENSDARG00000074656	ctss2.1	cathepsin S, ortholog2, tandem duplicate 1	2.31E-195	9.31E-200	2.212249654	0.42	0.014
36	ENSDARG00000030938	fermt3b	fermitin family member 3b	2.43E-194	9.77E-199	0.408326931	0.278	0.002
37	ENSDARG00000055290	mpeg1.1	macrophage expressed 1, tandem duplicate 1	5.14E-194	2.07E-198	0.595741086	0.241	0.001
38	ENSDARG00000041041	cxcr3.2	chemokine (C-X-C motif) receptor 3, tandem duplicate 2	4.34E-189	1.75E-193	0.37666675	0.241	0.001
39	ENSDARG00000071251	ppp1r18	protein phosphatase 1, regulatory subunit 18	7.30E-188	2.94E-192	0.498564192	0.358	0.008
40	ENSDARG00000099690	vaspa	vasodilator stimulated phosphoprotein a	5.92E-186	2.38E-190	0.398281894	0.253	0.002
41	ENSDARG00000043436	si:dkey-5n18.1	si:dkey-5n18.1	3.17E-183	1.28E-187	1.588635913	0.259	0.002
42	ENSDARG00000027063	arpc1b	actin related protein 2/3 complex, subunit 1B	8.56E-182	3.45E-186	1.55872178	0.864	0.113
43	ENSDARG00000098774	si:zfos-741a10.3	si:zfos-741a10.3	9.36E-181	3.77E-185	0.519489641	0.247	0.002
44	ENSDARG00000040178	havcr1	hepatitis A virus cellular receptor 1	1.58E-180	6.36E-185	1.459270159	0.278	0.003
45	ENSDARG00000071491	nrros	negative regulator of reactive oxygen species	1.72E-177	6.92E-182	0.425542353	0.309	0.006
46	ENSDARG00000068784	vsir	V-set immunoregulatory receptor	9.78E-177	3.94E-181	0.801759414	0.519	0.03
47	ENSDARG00000104325	plek	pleckstrin	1.24E-175	5.00E-180	0.775690175	0.346	0.009
48	ENSDARG00000062748	pkn1b	protein kinase N1b	2.51E-174	1.01E-178	0.262694272	0.235	0.001
49	ENSDARG00000088283	si:ch73-248e21.5	si:ch73-248e21.5	2.81E-174	1.13E-178	0.454468358	0.346	0.009
50	ENSDARG00000090396	si:cabz01074946.1	si:cabz01074946.1	7.73E-174	3.11E-178	0.596732648	0.253	0.002
51	ENSDARG00000053624	csf1rb	colony stimulating factor 1 receptor, b	1.20E-173	4.82E-178	0.334292832	0.228	0.001
52	ENSDARG00000090783	mfap4	microfibril associated protein 4	3.80E-172	1.53E-176	1.647517807	0.272	0.004
53	ENSDARG00000015278	plxnc1	plexin C1	1.47E-170	5.91E-175	0.519609229	0.278	0.004
54	ENSDARG00000041959	cxcr4b	chemokine (C-X-C motif), receptor 4b	1.80E-166	7.24E-171	1.013932147	0.519	0.032
55	ENSDARG00000059294	marco	macrophage receptor with collagenous structure	5.86E-164	2.36E-168	0.98919219	0.222	0.001
56	ENSDARG00000088745	MFAP4 (1 of many)	microfibril-associated glycoprotein 4-like [Source:NCBI gene;Acc:566119]	1.43E-163	5.78E-168	1.877201327	0.253	0.003
57	ENSDARG00000103984	cyth4b	cytohesin 4b	1.93E-158	7.77E-163	0.283582807	0.216	0.001
58	ENSDARG00000010384	lpar5a	lysophosphatidic acid receptor 5a	4.53E-157	1.82E-161	0.263494106	0.204	0.001
59	ENSDARG00000010317	gpr183a	G protein-coupled receptor 183a	2.82E-152	1.14E-156	0.42280189	0.259	0.004
60	ENSDARG00000060072	abi3a	ABI family, member 3a	1.29E-149	5.18E-154	0.347646651	0.241	0.003
61	ENSDARG00000036628	cd74b	CD74 molecule, major histocompatibility complex, class II invariant chain b	3.19E-148	1.29E-152	0.622791806	0.235	0.003
62	ENSDARG00000095627	c1qc	complement component 1, q subcomponent, C chain	6.58E-146	2.65E-150	0.296853826	0.173	0
63	ENSDARG00000089043	ptpn6	protein tyrosine phosphatase non-receptor type 6	2.46E-142	9.89E-147	0.506349517	0.407	0.021
64	ENSDARG00000093608	ccl34b.1	chemokine (C-C motif) ligand 34b, duplicate 1	5.57E-140	2.24E-144	2.109824892	0.265	0.006
65	ENSDARG00000058731	slc2a6	solute carrier family 2 member 6	3.74E-135	1.51E-139	0.425795223	0.167	0
66	ENSDARG00000067672	card9	caspase recruitment domain family, member 9	1.59E-129	6.39E-134	0.360253824	0.191	0.002
67	ENSDARG00000100461	CABZ01078737.1	interleukin-1 receptor type 2 [Source:NCBI gene;Acc:101882195]	2.60E-129	1.05E-133	1.022235907	0.284	0.009
68	ENSDARG00000033735	ncf1	neutrophil cytosolic factor 1	8.52E-128	3.43E-132	1.259523875	0.407	0.026
69	ENSDARG00000099518	si:ch211-119e14.1	si:ch211-119e14.1	2.49E-119	1.00E-123	0.552998116	0.315	0.014
70	ENSDARG00000004954	grna	granulin a	8.34E-119	3.36E-123	0.511516022	0.222	0.005
71	ENSDARG00000103466	ccl35.1	chemokine (C-C motif) ligand 35, duplicate 1	1.49E-118	5.99E-123	2.359047262	0.315	0.015
72	ENSDARG00000090873	ccl34a.4	chemokine (C-C motif) ligand 34a, duplicate 4	6.39E-117	2.57E-121	2.165721106	0.235	0.006
73	ENSDARG00000096979	NPC2 (1 of many)	zgc:193725 [Source:ZFIN;Acc:ZDB-GENE-080723-11]	5.65E-116	2.28E-120	0.804555179	0.179	0.002
74	ENSDARG00000053836	si:ch211-284o19.8	si:ch211-284o19.8	2.44E-114	9.81E-119	0.529801959	0.185	0.003
75	ENSDARG00000071084	wipf1b	WAS/WASL interacting protein family, member 1b	1.44E-110	5.79E-115	0.628579097	0.463	0.041
76	ENSDARG00000105481	si:ch211-243a20.4	si:ch211-243a20.4	6.78E-109	2.73E-113	0.260894932	0.142	0.001
77	ENSDARG00000009087	cd74a	CD74 molecule, major histocompatibility complex, class II invariant chain a	1.49E-108	6.02E-113	0.376848244	0.136	0
78	ENSDARG00000079808	si:ch73-208g10.1	si:ch73-208g10.1	7.20E-108	2.90E-112	0.252995153	0.228	0.007
79	ENSDARG00000032631	ltb4r	leukotriene B4 receptor	9.36E-105	3.77E-109	0.348327751	0.216	0.006
80	ENSDARG00000101802	LO018493.1		2.53E-102	1.02E-106	0.323509414	0.167	0.002
81	ENSDARG00000059774	dub	duboraya	2.09E-99	8.43E-104	0.478045366	0.377	0.029
82	ENSDARG00000044694	fybb	FYN binding protein b	7.69E-97	3.10E-101	0.371868814	0.247	0.01
83	ENSDARG00000031731	si:ch73-27e22.6	si:ch73-27e22.6	1.06E-93	4.28E-98	0.282670886	0.13	0.001
84	ENSDARG00000038010	rac2	Rac family small GTPase 2	6.67E-92	2.69E-96	1.387215027	0.889	0.28
85	ENSDARG00000088612	si:ch211-153b23.7	si:ch211-153b23.7	4.87E-90	1.96E-94	0.457171256	0.235	0.01
86	ENSDARG00000040528	lgals3bpb	lectin, galactoside-binding, soluble, 3 binding protein b	1.60E-89	6.43E-94	0.763432116	0.154	0.003
87	ENSDARG00000004034	arhgdig	Rho GDP dissociation inhibitor (GDI) gamma	2.40E-89	9.65E-94	1.206009256	0.92	0.292
88	ENSDARG00000020788	sla2	Src-like-adaptor 2	8.45E-89	3.40E-93	0.345663431	0.185	0.005
89	ENSDARG00000016939	itgb2	integrin, beta 2	3.90E-86	1.57E-90	0.277112527	0.259	0.014
90	ENSDARG00000077069	srgn	serglycin	6.25E-86	2.52E-90	1.473577906	0.901	0.245
91	ENSDARG00000094002	ccl34b.4	chemokine (C-C motif) ligand 34b, duplicate 4	2.32E-83	9.36E-88	0.395073674	0.117	0.001
92	ENSDARG00000105263	ccl36.1	chemokine (C-C motif) ligand 36, duplicate 1	4.68E-82	1.88E-86	1.11977882	0.148	0.003
93	ENSDARG00000099599	pigrl2.3	polymeric immunoglobulin receptor-like 2.3	4.77E-82	1.92E-86	0.274276313	0.105	0
94	ENSDARG00000087909	il4	interleukin 4	4.83E-82	1.94E-86	0.37649516	0.105	0
95	ENSDARG00000090767	si:ch211-136m16.8	si:ch211-136m16.8	1.56E-81	6.29E-86	0.310544049	0.253	0.014
96	ENSDARG00000044039	stx11a	syntaxin 11a	1.61E-76	6.49E-81	0.276632965	0.216	0.01
97	ENSDARG00000104344	CCDC127	zmp:0000000930 [Source:ZFIN;Acc:ZDB-GENE-130530-933]	9.30E-76	3.75E-80	0.404750831	0.13	0.002
98	ENSDARG00000076800	tnfrsf18	tumor necrosis factor receptor superfamily, member 18	3.60E-74	1.45E-78	0.352075839	0.111	0.001
99	ENSDARG00000104399	tppp	uncharacterized LOC100150882	3.83E-74	1.54E-78	1.172739057	0.111	0.001
100	ENSDARG00000078193	si:ch211-67e16.3	si:ch211-67e16.3	4.19E-74	1.69E-78	0.289781228	0.111	0.001
101	ENSDARG00000088091	pfn1	profilin 1	4.06E-73	1.63E-77	1.77133243	1	0.688
102	ENSDARG00000034650	fabp7b	fatty acid binding protein 7, brain, b	1.92E-70	7.74E-75	0.420317417	0.111	0.001
103	ENSDARG00000059789	parp8	poly (ADP-ribose) polymerase family, member 8	7.49E-65	3.02E-69	0.271439981	0.235	0.016
104	ENSDARG00000020929	fam49ba	family with sequence similarity 49 member Ba	2.91E-64	1.17E-68	0.566604192	0.525	0.096
105	ENSDARG00000041923	ccl38.6	chemokine (C-C motif) ligand 38, duplicate 6	5.27E-64	2.12E-68	1.099819823	0.247	0.019
106	ENSDARG00000075265	plaua	plasminogen activator, urokinase a	7.33E-64	2.95E-68	0.538967791	0.142	0.004
107	ENSDARG00000058348	scinlb	scinderin like b	1.25E-62	5.03E-67	0.575157122	0.5	0.091
108	ENSDARG00000092903	zgc:153317	zgc:153317	2.96E-62	1.19E-66	0.624275455	0.198	0.011
109	ENSDARG00000078781	si:ch211-161c3.6	si:ch211-161c3.6	2.29E-61	9.23E-66	1.520434428	0.309	0.033
110	ENSDARG00000089868	si:ch211-112c15.8	si:ch211-112c15.8	3.65E-61	1.47E-65	0.252966069	0.148	0.005
111	ENSDARG00000009313	zgc:63831	zgc:63831 [Source:ZFIN;Acc:ZDB-GENE-030131-8690]	6.71E-60	2.70E-64	0.603581055	0.549	0.114
112	ENSDARG00000098477	tec	tec protein tyrosine kinase	7.85E-60	3.16E-64	0.318306683	0.259	0.023
113	ENSDARG00000068367	nfkbie	nuclear factor of kappa light polypeptide gene enhancer in B-cells inhibitor, epsilon	1.98E-59	7.97E-64	0.640887819	0.599	0.14
114	ENSDARG00000098761	rgs2	regulator of G protein signaling 2	4.91E-58	1.98E-62	0.557615595	0.235	0.019
115	ENSDARG00000053666	myb	v-myb avian myeloblastosis viral oncogene homolog	8.37E-58	3.37E-62	0.371283728	0.247	0.021
116	ENSDARG00000036785	si:ch211-226m16.2	si:ch211-226m16.2	9.14E-58	3.68E-62	0.522813463	0.525	0.108
117	ENSDARG00000099672	capgb	capping protein (actin filament), gelsolin-like b	1.14E-57	4.60E-62	0.869684518	0.79	0.235
118	ENSDARG00000019763	acp5a	acid phosphatase 5a, tartrate resistant	2.55E-57	1.03E-61	0.280482518	0.148	0.006
119	ENSDARG00000040503	sb:cb81	sb:cb81	5.42E-57	2.18E-61	0.527921731	0.296	0.032
120	ENSDARG00000073726	zbtb32	zinc finger and BTB domain containing 32	1.21E-56	4.88E-61	0.27506554	0.148	0.006
121	ENSDARG00000004378	yrk	Yes-related kinase	1.51E-56	6.08E-61	0.486372966	0.414	0.061
122	ENSDARG00000052826	runx3	RUNX family transcription factor 3	1.41E-55	5.69E-60	0.326915622	0.216	0.016
123	ENSDARG00000077499	plekho1b	pleckstrin homology domain containing, family O member 1b	2.24E-55	9.01E-60	0.342358173	0.272	0.027
124	ENSDARG00000013598	tnfb	tumor necrosis factor b (TNF superfamily, member 2)	1.45E-53	5.83E-58	0.893804315	0.315	0.04
125	ENSDARG00000042925	mfng	MFNG O-fucosylpeptide 3-beta-N-acetylglucosaminyltransferase	1.24E-52	4.98E-57	0.29591528	0.185	0.012
126	ENSDARG00000041835	ccl38a.5	chemokine (C-C motif) ligand 38, duplicate 5	4.14E-52	1.67E-56	0.860432379	0.13	0.005
127	ENSDARG00000100055	tox2	TOX high mobility group box family member 2	1.84E-51	7.39E-56	0.415734142	0.296	0.035
128	ENSDARG00000069844	acod1	aconitate decarboxylase 1	1.20E-50	4.82E-55	0.992825478	0.216	0.018
129	ENSDARG00000067916	lyn	LYN proto-oncogene, Src family tyrosine kinase	1.95E-50	7.85E-55	0.291920873	0.235	0.022
130	ENSDARG00000012729	hcls1	hematopoietic cell-specific Lyn substrate 1	3.60E-50	1.45E-54	0.423593273	0.346	0.05
131	ENSDARG00000098753	elmo1	engulfment and cell motility 1 (ced-12 homolog, C. elegans)	5.49E-50	2.21E-54	0.361216036	0.395	0.064
132	ENSDARG00000103900	sept9b	septin 9b	2.64E-49	1.06E-53	0.475715854	0.377	0.061
133	ENSDARG00000034173	prkcq	protein kinase C, theta	1.84E-48	7.40E-53	0.414398411	0.296	0.038
134	ENSDARG00000056346	acap1	ArfGAP with coiled-coil, ankyrin repeat and PH domains 1	9.91E-48	3.99E-52	0.280729066	0.241	0.024
135	ENSDARG00000070542	mafbb	v-maf avian musculoaponeurotic fibrosarcoma oncogene homolog Bb	8.56E-47	3.45E-51	0.340852491	0.216	0.02
136	ENSDARG00000036106	rgs18	regulator of G protein signaling 18	3.49E-45	1.40E-49	0.28299595	0.167	0.011
137	ENSDARG00000040080	fli1b	Fli-1 proto-oncogene, ETS transcription factor b	4.84E-45	1.95E-49	0.284299987	0.216	0.02
138	ENSDARG00000078547	si:ch211-264f5.2	si:ch211-264f5.2	1.12E-44	4.52E-49	0.295385465	0.16	0.011
139	ENSDARG00000054543	samsn1a	SAM domain, SH3 domain and nuclear localisation signals 1a	1.80E-44	7.26E-49	0.649047778	0.37	0.066
140	ENSDARG00000104011	rps17	ribosomal protein S17	2.90E-42	1.17E-46	0.571368003	0.994	0.981
141	ENSDARG00000104197	ptpn22	protein tyrosine phosphatase non-receptor type 22	2.22E-41	8.92E-46	0.260149408	0.21	0.021
142	ENSDARG00000103791	nme2b.1	NME/NM23 nucleoside diphosphate kinase 2b, tandem duplicate 1	1.59E-40	6.39E-45	0.459785533	1	0.993
143	ENSDARG00000087438	spi2	Spi-2 proto-oncogene	3.17E-40	1.28E-44	0.403078487	0.111	0.005
144	ENSDARG00000002353	tagapa	T cell activation RhoGTPase activating protein a	5.89E-40	2.37E-44	0.435350131	0.191	0.018
145	ENSDARG00000018404	krt18a.1	keratin 18a, tandem duplicate 1	2.98E-39	1.20E-43	-2.153924699	0.414	0.806
146	ENSDARG00000054578	arl6ip1	ADP-ribosylation factor-like 6 interacting protein 1	7.06E-39	2.84E-43	1.090837391	0.901	0.558
147	ENSDARG00000061796	rasgrp4	RAS guanyl releasing protein 4	1.95E-36	7.87E-41	0.329221415	0.241	0.032
148	ENSDARG00000058358	krt8	keratin 8	1.62E-34	6.52E-39	-1.206881938	0.772	0.928
149	ENSDARG00000055493	hic1	hypermethylated in cancer 1	5.30E-34	2.14E-38	0.295117473	0.247	0.035
150	ENSDARG00000099572	hmgn2	high mobility group nucleosomal binding domain 2	7.24E-34	2.92E-38	1.109051741	0.963	0.677
151	ENSDARG00000011201	rplp2l	ribosomal protein, large P2, like	2.59E-33	1.04E-37	0.434211059	1	0.998
152	ENSDARG00000055225	dock8	dedicator of cytokinesis 8	4.79E-33	1.93E-37	0.273063574	0.235	0.034
153	ENSDARG00000053684	aldob	aldolase b, fructose-bisphosphate	1.18E-32	4.76E-37	-2.167953196	0.377	0.755
154	ENSDARG00000004301	rhogb	ras homolog family member Gb	1.44E-32	5.78E-37	0.576492345	0.395	0.096
155	ENSDARG00000021242	mvp	major vault protein	2.20E-32	8.87E-37	-1.038899307	0.228	0.713
156	ENSDARG00000042725	cebpb	CCAAT enhancer binding protein beta	2.62E-32	1.06E-36	0.817473353	0.981	0.835
157	ENSDARG00000062352	sema4ab	sema domain, immunoglobulin domain (Ig), transmembrane domain (TM) and short cytoplasmic domain, (semaphorin) 4Ab	3.68E-32	1.48E-36	0.343194557	0.222	0.031
158	ENSDARG00000101334	ctsc	cathepsin C	1.08E-30	4.36E-35	0.870445963	0.42	0.119
159	ENSDARG00000070787	jupa	junction plakoglobin a	1.66E-30	6.67E-35	-1.018287643	0.142	0.649
160	ENSDARG00000036316	rpl39	ribosomal protein L39	4.23E-30	1.70E-34	0.324015593	1	0.998
161	ENSDARG00000006691	rpl12	ribosomal protein L12	5.62E-30	2.26E-34	0.396859804	1	0.996
162	ENSDARG00000025903	lgals9l1	lectin, galactoside-binding, soluble, 9 (galectin 9)-like 1	2.35E-29	9.45E-34	0.77365179	0.198	0.027
163	ENSDARG00000101028	fnbp1b	formin binding protein 1b	2.48E-29	9.99E-34	0.266882927	0.241	0.039
164	ENSDARG00000042927	mapre1a	microtubule-associated protein, RP/EB family, member 1a	3.09E-29	1.24E-33	0.672241213	0.494	0.168
165	ENSDARG00000052091	rbpjb	recombination signal binding protein for immunoglobulin kappa J region b	4.53E-29	1.83E-33	0.282410549	0.228	0.035
166	ENSDARG00000010160	rps15a	ribosomal protein S15a	5.17E-29	2.08E-33	0.349355462	1	1
167	ENSDARG00000041232	rps29	ribosomal protein S29	7.13E-29	2.87E-33	0.306201724	1	0.994
168	ENSDARG00000056233	zgc:110591	zgc:110591	8.50E-29	3.42E-33	0.323270467	0.352	0.082
169	ENSDARG00000012682	pfn2l	profilin 2 like	1.50E-28	6.04E-33	-0.860085489	0.265	0.722
170	ENSDARG00000102317	rpl26	ribosomal protein L26	2.14E-28	8.63E-33	0.372299018	1	0.943
171	ENSDARG00000016774	plekho2	pleckstrin homology domain containing, family O member 2	2.81E-28	1.13E-32	0.292275991	0.222	0.034
172	ENSDARG00000009212	ppiaa	peptidylprolyl isomerase Aa (cyclophilin A)	3.03E-28	1.22E-32	0.407485665	1	0.98
173	ENSDARG00000102320	mob1a	MOB kinase activator 1A	3.27E-28	1.32E-32	0.550706515	0.685	0.319
174	ENSDARG00000075989	arpc2	actin related protein 2/3 complex, subunit 2	3.27E-28	1.32E-32	0.603012956	0.926	0.693
175	ENSDARG00000033144	psme2	proteasome activator subunit 2	2.32E-27	9.36E-32	0.478504189	0.444	0.134
176	ENSDARG00000077291	rps2	ribosomal protein S2	4.17E-27	1.68E-31	0.30805528	1	1
177	ENSDARG00000054942	lgals2a	lectin, galactoside-binding, soluble, 2a	5.26E-27	2.12E-31	1.09492829	0.414	0.115
178	ENSDARG00000021864	rplp1	ribosomal protein, large, P1	7.05E-27	2.84E-31	0.379353839	1	1
179	ENSDARG00000009336	aif1l	allograft inflammatory factor 1-like	1.23E-26	4.93E-31	0.687053142	0.346	0.087
180	ENSDARG00000054818	rpl32	ribosomal protein L32	1.03E-25	4.15E-30	0.320093256	1	0.997
181	ENSDARG00000013771	ctss2.2	cathepsin S, ortholog 2, tandem duplicate 2	2.23E-25	8.97E-30	0.535905902	0.278	0.057
182	ENSDARG00000042874	phlda2	pleckstrin homology-like domain, family A, member 2	2.67E-25	1.08E-29	-1.35166564	0.191	0.634
183	ENSDARG00000025581	rpl10	ribosomal protein L10	3.04E-25	1.23E-29	0.348025347	1	0.998
184	ENSDARG00000090444	ponzr1	plac8 onzin related protein 1	3.22E-25	1.30E-29	0.409019248	0.574	0.205
185	ENSDARG00000055226	slc7a7	solute carrier family 7 member 7	3.26E-25	1.31E-29	0.83975702	0.259	0.052
186	ENSDARG00000077777	tmsb4x	thymosin beta 4 X-linked	9.08E-25	3.66E-29	0.700724553	1	0.975
187	ENSDARG00000015922	stk17al	serine/threonine kinase 17a like	1.17E-24	4.71E-29	0.422156309	0.327	0.079
188	ENSDARG00000068628	rab8b	RAB8B, member RAS oncogene family	2.31E-24	9.32E-29	0.462194201	0.506	0.178
189	ENSDARG00000029500	rpl34	ribosomal protein L34	2.35E-24	9.47E-29	0.361368387	1	0.997
190	ENSDARG00000015128	rpl27	ribosomal protein L27	2.60E-24	1.05E-28	0.317162417	1	0.996
191	ENSDARG00000037071	rps26	ribosomal protein S26	3.65E-24	1.47E-28	0.318676809	1	0.992
192	ENSDARG00000015050	calm2b	calmodulin 2b, (phosphorylase kinase, delta)	8.38E-24	3.37E-28	-1.021504668	0.549	0.848
193	ENSDARG00000002165	psme1	proteasome activator subunit 1	8.62E-24	3.47E-28	0.364808064	0.414	0.127
194	ENSDARG00000037861	slc2a3b	solute carrier family 2 member 3b	1.03E-23	4.16E-28	0.720653368	0.432	0.135
195	ENSDARG00000006915	arl8ba	ADP-ribosylation factor-like 8Ba	1.33E-23	5.35E-28	0.459129103	0.438	0.146
196	ENSDARG00000052842	ppifb	peptidylprolyl isomerase Fb	1.57E-23	6.30E-28	0.51875018	0.691	0.359
197	ENSDARG00000063572	perp	p53 apoptosis effector related to pmp22	1.70E-23	6.86E-28	-1.161724431	0.204	0.628
198	ENSDARG00000042905	rpl10a	ribosomal protein L10a	2.16E-23	8.68E-28	0.363194127	1	0.998
199	ENSDARG00000053365	rpl31	ribosomal protein L31	2.78E-23	1.12E-27	0.327146093	1	0.993
200	ENSDARG00000003952	pfn2	profilin 2	5.83E-23	2.35E-27	-0.843120622	0.685	0.888
201	ENSDARG00000056119	eef1g	eukaryotic translation elongation factor 1 gamma	6.39E-23	2.57E-27	0.444653002	1	0.991
202	ENSDARG00000023298	rps27.1	ribosomal protein S27, isoform 1	6.46E-23	2.60E-27	0.29552885	1	0.998
203	ENSDARG00000054063	arpc4	actin related protein 2/3 complex, subunit 4	7.23E-23	2.91E-27	0.725487243	0.765	0.454
204	ENSDARG00000088030	rpl35a	ribosomal protein L35a	9.08E-23	3.65E-27	0.303502687	1	0.996
205	ENSDARG00000053753	mff	mitochondrial fission factor	1.12E-22	4.49E-27	0.424381966	0.543	0.215
206	ENSDARG00000098700	il1b	interleukin 1, beta	1.21E-22	4.86E-27	1.189277825	0.364	0.104
207	ENSDARG00000029150	hsp90ab1	heat shock protein 90, alpha (cytosolic), class B member 1	1.38E-22	5.56E-27	0.431064143	1	0.997
208	ENSDARG00000099104	rpl24	ribosomal protein L24	1.48E-22	5.96E-27	0.318465594	1	0.999
209	ENSDARG00000070601	RASSF5	si:dkey-85p17.3 [Source:ZFIN;Acc:ZDB-GENE-141219-8]	1.54E-22	6.21E-27	0.251306691	0.241	0.047
210	ENSDARG00000103433	rpl14	ribosomal protein L14	1.58E-22	6.36E-27	0.312441066	1	0.99
211	ENSDARG00000070849	rps15	ribosomal protein S15	2.74E-22	1.10E-26	0.307857291	1	0.999
212	ENSDARG00000000690	sypl2b	synaptophysin-like 2b	3.44E-22	1.38E-26	0.368369859	0.377	0.111
213	ENSDARG00000078233	ctnnd1	catenin (cadherin-associated protein), delta 1	4.32E-22	1.74E-26	-0.703624506	0.142	0.588
214	ENSDARG00000071384	slc7a11	solute carrier family 7 member 11	4.57E-22	1.84E-26	0.432695994	0.179	0.028
215	ENSDARG00000029533	rpl18	ribosomal protein L18	5.94E-22	2.39E-26	0.365771283	1	1
216	ENSDARG00000007836	ctsla	cathepsin La	8.15E-22	3.28E-26	-0.568664919	0.451	0.849
217	ENSDARG00000040534	epcam	epithelial cell adhesion molecule	8.37E-22	3.37E-26	-2.024321456	0.401	0.714
218	ENSDARG00000045305	pde7a	phosphodiesterase 7A	1.09E-21	4.39E-26	0.362124867	0.451	0.155
219	ENSDARG00000076318	atp6v1ab	ATPase H+ transporting V1 subunit Ab	1.13E-21	4.54E-26	0.409072623	0.272	0.064
220	ENSDARG00000017624	krt4	keratin 4	1.14E-21	4.61E-26	-3.07296964	0.716	0.859
221	ENSDARG00000036629	rps14	ribosomal protein S14	1.15E-21	4.65E-26	0.309756425	1	0.997
222	ENSDARG00000025850	rps21	ribosomal protein S21	1.16E-21	4.69E-26	0.278692937	1	0.997
223	ENSDARG00000015355	fosl1a	FOS like 1, AP-1 transcription factor subunit a	3.88E-21	1.56E-25	-0.911435639	0.327	0.711
224	ENSDARG00000061233	abcc5	ATP-binding cassette, sub-family C (CFTR/MRP), member 5	5.47E-21	2.20E-25	0.354896667	0.247	0.052
225	ENSDARG00000010721	6-Sep	septin 6	5.75E-21	2.31E-25	0.420182802	0.586	0.256
226	ENSDARG00000069752	ckba	creatine kinase, brain a	1.99E-20	8.03E-25	-0.842096085	0.148	0.557
227	ENSDARG00000035860	rps28	ribosomal protein S28	2.14E-20	8.63E-25	0.274490298	1	0.998
228	ENSDARG00000087303	cebpd	CCAAT enhancer binding protein delta	2.75E-20	1.11E-24	-0.859691161	0.099	0.529
229	ENSDARG00000099510	cnn3a	calponin 3, acidic a	3.79E-20	1.53E-24	-0.69347658	0.062	0.488
230	ENSDARG00000031435	TXN	zgc:56493	5.56E-20	2.24E-24	0.383916112	1	0.963
231	ENSDARG00000005791	rpl28	ribosomal protein L28	1.50E-19	6.04E-24	0.281306139	1	0.998
232	ENSDARG00000016607	echdc2	enoyl CoA hydratase domain containing 2	1.53E-19	6.15E-24	0.32530013	0.346	0.105
233	ENSDARG00000069846	zgc:162944	zgc:162944	1.95E-19	7.86E-24	0.553958635	0.772	0.52
234	ENSDARG00000103007	rps3	ribosomal protein S3	2.08E-19	8.38E-24	0.303624984	1	0.996
235	ENSDARG00000025073	rpl18a	ribosomal protein L18a	2.37E-19	9.53E-24	0.312662753	1	0.999
236	ENSDARG00000070437	rpl22	ribosomal protein L22	2.57E-19	1.03E-23	0.269161111	1	0.997
237	ENSDARG00000099281	si:dkey-112e7.2	si:dkey-112e7.2	2.77E-19	1.12E-23	0.48636235	0.722	0.438
238	ENSDARG00000051783	rplp0	ribosomal protein, large, P0	2.91E-19	1.17E-23	0.343411699	1	0.999
239	ENSDARG00000099380	rpl13	ribosomal protein L13	3.18E-19	1.28E-23	0.318153931	1	0.997
240	ENSDARG00000025254	s100a10b	S100 calcium binding protein A10b	4.12E-19	1.66E-23	-1.821261767	0.278	0.631
241	ENSDARG00000036875	rps12	ribosomal protein S12	4.13E-19	1.66E-23	0.321508218	1	1
242	ENSDARG00000014867	rpl8	ribosomal protein L8	4.33E-19	1.74E-23	0.322207563	1	0.998
243	ENSDARG00000035871	rpl30	ribosomal protein L30	5.74E-19	2.31E-23	0.258036082	1	0.997
244	ENSDARG00000070404	inka1b	inka box actin regulator 1b	6.27E-19	2.52E-23	0.329216691	0.185	0.033
245	ENSDARG00000009285	rpl15	ribosomal protein L15	6.96E-19	2.80E-23	0.307147414	1	0.999
246	ENSDARG00000098108	dusp2	dual specificity phosphatase 2	8.26E-19	3.33E-23	0.61092874	0.389	0.127
247	ENSDARG00000009544	cldnb	claudin b	1.02E-18	4.12E-23	-1.737260825	0.272	0.626
248	ENSDARG00000011405	rps9	ribosomal protein S9	1.07E-18	4.31E-23	0.318027939	1	0.999
249	ENSDARG00000016156	fam53b	family with sequence similarity 53 member B	1.08E-18	4.33E-23	0.516932595	0.531	0.236
250	ENSDARG00000105142	tcirg1b	T cell immune regulator 1, ATPase H+ transporting V0 subunit a3b	1.19E-18	4.80E-23	0.879278116	0.333	0.108
251	ENSDARG00000102750	cdh1	cadherin 1, type 1, E-cadherin (epithelial)	1.37E-18	5.50E-23	-0.859298359	0.08	0.485
252	ENSDARG00000019230	rpl7a	ribosomal protein L7a	1.46E-18	5.86E-23	0.324014293	1	0.999
253	ENSDARG00000086216	prr13	proline rich 13	2.36E-18	9.49E-23	-0.812287881	0.105	0.503
254	ENSDARG00000041435	uba52	ubiquitin A-52 residue ribosomal protein fusion product 1	2.71E-18	1.09E-22	0.286355661	1	0.985
255	ENSDARG00000034291	rpl37	ribosomal protein L37	3.46E-18	1.39E-22	0.267770035	1	0.999
256	ENSDARG00000053136	b2m	beta-2-microglobulin	3.79E-18	1.52E-22	0.581550671	0.451	0.174
257	ENSDARG00000006413	rpl38	ribosomal protein L38	5.55E-18	2.24E-22	0.26633019	1	0.991
258	ENSDARG00000102744	mgst3a	microsomal glutathione S-transferase 3a	5.59E-18	2.25E-22	-0.815220063	0.154	0.549
259	ENSDARG00000053058	rps11	ribosomal protein S11	5.59E-18	2.25E-22	0.286195946	1	0.997
260	ENSDARG00000101040	ccl20a.3	chemokine (C-C motif) ligand 20a, duplicate 3	5.83E-18	2.35E-22	1.01811495	0.13	0.017
261	ENSDARG00000057556	rpl17	ribosomal protein L17	6.93E-18	2.79E-22	0.314029361	1	0.997
262	ENSDARG00000013307	rpl19	ribosomal protein L19	8.36E-18	3.37E-22	0.272577007	1	1
263	ENSDARG00000045487	rps16	ribosomal protein S16	1.23E-17	4.95E-22	0.272780595	1	0.999
264	ENSDARG00000102741	sumo2b	small ubiquitin like modifier 2b	2.46E-17	9.91E-22	0.408151492	0.895	0.711
265	ENSDARG00000019113	mob3a	MOB kinase activator 3A	2.61E-17	1.05E-21	0.477021978	0.66	0.367
266	ENSDARG00000059177	tax1bp3	Tax1 (human T-cell leukemia virus type I) binding protein 3	3.40E-17	1.37E-21	-0.645122988	0.136	0.527
267	ENSDARG00000103483	litaf	lipopolysaccharide-induced TNF factor	3.81E-17	1.54E-21	0.523388939	0.642	0.33
268	ENSDARG00000018334	rpl35	ribosomal protein L35	3.90E-17	1.57E-21	0.274742293	1	0.999
269	ENSDARG00000090228	gsta.1	glutathione S-transferase, alpha tandem duplicate 1	5.39E-17	2.17E-21	-2.197404335	0.407	0.696
270	ENSDARG00000074849	rac1a	Rac family small GTPase 1a	7.11E-17	2.86E-21	-0.516315952	0.105	0.504
271	ENSDARG00000039914	gapdhs	glyceraldehyde-3-phosphate dehydrogenase, spermatogenic	9.73E-17	3.92E-21	0.454550679	0.975	0.782
272	ENSDARG00000051836	si:dkeyp-19e1.3	si:dkeyp-19e1.3	1.16E-16	4.69E-21	0.271035777	0.333	0.104
273	ENSDARG00000053457	rpl23	ribosomal protein L23	1.34E-16	5.40E-21	0.271763071	1	0.999
274	ENSDARG00000077533	eif3f	eukaryotic translation initiation factor 3, subunit F	1.50E-16	6.05E-21	0.342530698	0.994	0.95
275	ENSDARG00000075853	sh3kbp1	SH3-domain kinase binding protein 1	1.62E-16	6.54E-21	0.350793356	0.395	0.137
276	ENSDARG00000018283	cyba	cytochrome b-245, alpha polypeptide	1.79E-16	7.21E-21	0.672374452	0.574	0.288
277	ENSDARG00000076532	si:ch211-222l21.1	si:ch211-222l21.1	1.91E-16	7.71E-21	0.954128342	0.883	0.711
278	ENSDARG00000041619	rack1	receptor for activated C kinase 1	2.71E-16	1.09E-20	0.273888323	1	0.997
279	ENSDARG00000030408	rps26l	ribosomal protein S26, like	4.36E-16	1.75E-20	0.270346205	1	0.993
280	ENSDARG00000077664	zgc:110239	zgc:110239	4.65E-16	1.87E-20	0.400256806	0.432	0.17
281	ENSDARG00000102441	ctnna1	catenin (cadherin-associated protein), alpha 1	4.78E-16	1.93E-20	-0.495432745	0.105	0.506
282	ENSDARG00000036791	dnmt3bb.1	DNA (cytosine-5-)-methyltransferase 3 beta, duplicate b.1	5.17E-16	2.08E-20	0.253811981	0.222	0.052
283	ENSDARG00000019861	fgl2a	fibrinogen-like 2a	5.56E-16	2.24E-20	0.584258001	0.154	0.027
284	ENSDARG00000014690	rps4x	ribosomal protein S4 X-linked	5.94E-16	2.39E-20	0.299300544	1	0.999
285	ENSDARG00000043453	rps5	ribosomal protein S5	6.55E-16	2.64E-20	0.283071732	1	0.998
286	ENSDARG00000039347	rps24	ribosomal protein S24	6.66E-16	2.68E-20	0.275560275	1	0.998
287	ENSDARG00000022309	dspa	desmoplakin a	6.82E-16	2.75E-20	-0.681273244	0.056	0.428
288	ENSDARG00000013804	capns1b	calpain, small subunit 1 b	9.08E-16	3.65E-20	-0.794344529	0.389	0.674
289	ENSDARG00000019702	aldocb	aldolase C, fructose-bisphosphate, b	1.15E-15	4.62E-20	0.310700741	0.796	0.489
290	ENSDARG00000070702	s100v2	S100 calcium binding protein V2	1.40E-15	5.65E-20	-1.10387504	0.056	0.42
291	ENSDARG00000055115	dtnbp1a	dystrobrevin binding protein 1a	1.65E-15	6.65E-20	0.262161054	0.302	0.092
292	ENSDARG00000058366	si:dkey-222f8.3	si:dkey-222f8.3	2.20E-15	8.86E-20	0.38841263	0.438	0.178
293	ENSDARG00000012972	cfl1l	cofilin 1 (non-muscle), like	3.04E-15	1.23E-19	-1.698473108	0.241	0.566
294	ENSDARG00000033364	mgst3b	microsomal glutathione S-transferase 3b	5.19E-15	2.09E-19	-1.000869271	0.488	0.743
295	ENSDARG00000059906	sdc4	syndecan 4	6.52E-15	2.62E-19	-0.799351986	0.71	0.904
296	ENSDARG00000044521	eef1b2	eukaryotic translation elongation factor 1 beta 2	8.41E-15	3.39E-19	0.341363017	1	0.991
297	ENSDARG00000104068	gstp1	glutathione S-transferase pi 1	8.63E-15	3.47E-19	-1.675824526	0.58	0.774
298	ENSDARG00000104782	oaz1b	ornithine decarboxylase antizyme 1b	9.54E-15	3.84E-19	0.364332985	0.988	0.818
299	ENSDARG00000042566	rps7	ribosomal protein S7	1.12E-14	4.53E-19	0.288868278	1	0.999
300	ENSDARG00000101766	ptmab	prothymosin alpha b	1.38E-14	5.56E-19	0.476830061	0.988	0.91
301	ENSDARG00000011545	arrb2b	arrestin, beta 2b	1.82E-14	7.33E-19	0.346814622	0.512	0.24
302	ENSDARG00000036754	hmgn3	high mobility group nucleosomal binding domain 3	1.88E-14	7.56E-19	0.409132849	0.574	0.287
303	ENSDARG00000020759	elf1	E74-like ETS transcription factor 1	1.89E-14	7.60E-19	0.374916454	0.568	0.285
304	ENSDARG00000089441	si:ch211-105c13.3	si:ch211-105c13.3	2.28E-14	9.17E-19	-1.314493047	0.056	0.397
305	ENSDARG00000100392	rps18	ribosomal protein S18	2.47E-14	9.95E-19	0.273224068	1	0.998
306	ENSDARG00000058504	ap1s2	adaptor related protein complex 1 subunit sigma 2	2.62E-14	1.06E-18	0.266035591	0.401	0.141
307	ENSDARG00000069476	spint2	serine peptidase inhibitor, Kunitz type, 2	2.69E-14	1.08E-18	-0.824896665	0.049	0.404
308	ENSDARG00000035692	rps3a	ribosomal protein S3A	3.35E-14	1.35E-18	0.310612941	1	1
309	ENSDARG00000057882	arpc3	actin related protein 2/3 complex, subunit 3	4.86E-14	1.96E-18	0.535295093	0.92	0.768
310	ENSDARG00000014047	cldn7b	claudin 7b	6.08E-14	2.45E-18	-1.268663232	0.093	0.441
311	ENSDARG00000101986	irf6	interferon regulatory factor 6	6.60E-14	2.66E-18	-0.64552728	0.074	0.428
312	ENSDARG00000027966	ap1s3b	adaptor related protein complex 1 subunit sigma 3b	8.06E-14	3.25E-18	-0.524710183	0.043	0.391
313	ENSDARG00000044125	txn	thioredoxin	8.94E-14	3.60E-18	-1.078542616	0.574	0.789
314	ENSDARG00000019778	rps6	ribosomal protein S6	1.08E-13	4.36E-18	0.285227877	1	0.999
315	ENSDARG00000092798	ppib	peptidylprolyl isomerase B (cyclophilin B)	1.11E-13	4.48E-18	-0.515748933	0.84	0.903
316	ENSDARG00000021987	plecb	plectin b	1.26E-13	5.08E-18	-0.577633906	0.074	0.417
317	ENSDARG00000038559	h1f0	H1 histone family, member 0 [Source:ZFIN;Acc:ZDB-GENE-030131-337]	1.48E-13	5.97E-18	-0.886444249	0.315	0.633
318	ENSDARG00000068629	cd151l	CD151 antigen, like	1.72E-13	6.94E-18	-0.467713381	0.056	0.407
319	ENSDARG00000036834	krt92	keratin 92	1.81E-13	7.28E-18	-2.020172859	0.179	0.515
320	ENSDARG00000040009	palld	palladin, cytoskeletal associated protein	2.00E-13	8.05E-18	-0.776352133	0.062	0.399
321	ENSDARG00000073893	dnase2	deoxyribonuclease II, lysosomal	2.59E-13	1.04E-17	0.255863773	0.185	0.043
322	ENSDARG00000071014	s100u	S100 calcium binding protein U	2.82E-13	1.13E-17	-0.794476117	0.093	0.437
323	ENSDARG00000021443	zfp36l1b	zinc finger protein 36, C3H type-like 1b	3.40E-13	1.37E-17	-0.754495918	0.253	0.598
324	ENSDARG00000058451	rpl6	ribosomal protein L6	3.69E-13	1.49E-17	0.279761855	1	0.998
325	ENSDARG00000034718	tfpia	tissue factor pathway inhibitor a	4.09E-13	1.65E-17	-0.582307959	0.031	0.367
326	ENSDARG00000019353	sparc	secreted protein, acidic, cysteine-rich (osteonectin)	4.64E-13	1.87E-17	-1.623571254	0.13	0.457
327	ENSDARG00000021124	cfl1	cofilin 1	4.74E-13	1.91E-17	0.410150535	0.988	0.919
328	ENSDARG00000103295	cyp3a65	cytochrome P450, family 3, subfamily A, polypeptide 65	5.62E-13	2.26E-17	-0.803223474	0.056	0.384
329	ENSDARG00000099312	jpt1b	Jupiter microtubule associated homolog 1b	6.21E-13	2.50E-17	-0.83648911	0.154	0.479
330	ENSDARG00000055416	serpinb1	serpin peptidase inhibitor, clade B (ovalbumin), member 1	6.99E-13	2.81E-17	-0.91534075	0.204	0.521
331	ENSDARG00000008383	arpc1a	actin related protein 2/3 complex, subunit 1A	7.80E-13	3.14E-17	-0.488151766	0.29	0.627
332	ENSDARG00000061764	ahnak	AHNAK nucleoprotein	1.06E-12	4.27E-17	-0.823933723	0.154	0.483
333	ENSDARG00000099014	fxyd1	FXYD domain containing ion transport regulator 1 (phospholemman)	1.31E-12	5.26E-17	-0.689767095	0.284	0.626
334	ENSDARG00000099351	igfbp1a	insulin-like growth factor binding protein 1a	1.37E-12	5.50E-17	-1.523130092	0.438	0.667
335	ENSDARG00000087277	selenoj	selenoprotein J	1.70E-12	6.86E-17	0.349180283	0.512	0.262
336	ENSDARG00000036830	krt91	keratin 91	1.92E-12	7.72E-17	-2.326981588	0.086	0.406
337	ENSDARG00000037860	cox6b2	cytochrome c oxidase subunit 6B2	2.02E-12	8.14E-17	0.290913468	1	0.938
338	ENSDARG00000042010	pklr	pyruvate kinase L/R	2.88E-12	1.16E-16	-1.041269918	0.086	0.406
339	ENSDARG00000096849	si:dkey-16p21.8	si:dkey-16p21.8	2.96E-12	1.19E-16	-0.924670771	0.099	0.419
340	ENSDARG00000023967	atp6v1c1a	ATPase H+ transporting V1 subunit C1a	3.59E-12	1.45E-16	0.331048935	0.34	0.13
341	ENSDARG00000007320	rpl7	ribosomal protein L7	3.71E-12	1.49E-16	0.279548089	1	0.999
342	ENSDARG00000042620	gstr	glutathione S-transferase rho	4.67E-12	1.88E-16	-0.892797883	0.265	0.538
343	ENSDARG00000054058	h1fx	H1 histone family, member X [Source:ZFIN;Acc:ZDB-GENE-030131-1228]	4.73E-12	1.90E-16	0.806569944	0.815	0.641
344	ENSDARG00000000796	nr4a1	nuclear receptor subfamily 4, group A, member 1	4.88E-12	1.96E-16	0.350881429	0.34	0.125
345	ENSDARG00000038524	pik3r1	phosphoinositide-3-kinase, regulatory subunit 1 (alpha)	5.01E-12	2.02E-16	0.321880449	0.346	0.135
346	ENSDARG00000104181	tmsb1	thymosin beta 1	6.04E-12	2.43E-16	-1.773677168	0.58	0.728
347	ENSDARG00000018787	efna1b	ephrin-A1b	6.56E-12	2.64E-16	-0.565739067	0.062	0.377
348	ENSDARG00000003216	anxa2a	annexin A2a	6.82E-12	2.75E-16	-1.587753281	0.123	0.437
349	ENSDARG00000055307	sypl2a	synaptophysin-like 2a	7.94E-12	3.20E-16	-0.372602522	0.074	0.4
350	ENSDARG00000099236	10-Sep	septin 10	9.48E-12	3.82E-16	-0.428040808	0.074	0.403
351	ENSDARG00000027590	2-Sep	septin 2	1.02E-11	4.11E-16	0.387672858	0.586	0.307
352	ENSDARG00000041051	mid1ip1a	MID1 interacting protein 1a	1.02E-11	4.12E-16	-1.151438592	0.049	0.361
353	ENSDARG00000044751	ddt	D-dopachrome tautomerase	1.12E-11	4.49E-16	-0.592810895	0.179	0.492
354	ENSDARG00000000069	dap	death-associated protein	1.13E-11	4.56E-16	-0.760958621	0.247	0.524
355	ENSDARG00000095090	tspan37	tetraspanin 37	1.65E-11	6.66E-16	0.293850426	0.259	0.081
356	ENSDARG00000003795	idh2	isocitrate dehydrogenase (NADP(+)) 2	3.74E-11	1.51E-15	0.315815455	0.827	0.569
357	ENSDARG00000013931	eif3m	eukaryotic translation initiation factor 3, subunit M	4.30E-11	1.73E-15	0.258302315	0.957	0.87
358	ENSDARG00000068760	tnks1bp1	tankyrase 1 binding protein 1	4.95E-11	1.99E-15	-0.562927708	0.062	0.372
359	ENSDARG00000099839	si:ch211-9d9.1	si:ch211-9d9.1	6.17E-11	2.48E-15	1.139033801	0.148	0.032
360	ENSDARG00000052438	actr2a	actin related protein 2a	6.57E-11	2.64E-15	0.334097745	0.617	0.36
361	ENSDARG00000070427	s100v1	S100 calcium binding protein V1	7.15E-11	2.88E-15	-0.744080055	0.056	0.36
362	ENSDARG00000019062	arpc5b	actin related protein 2/3 complex, subunit 5B	9.34E-11	3.76E-15	0.431180461	0.605	0.347
363	ENSDARG00000010244	rpl22l1	ribosomal protein L22-like 1	1.13E-10	4.56E-15	0.385808435	0.994	0.955
364	ENSDARG00000008735	atp6ap2	ATPase H+ transporting accessory protein 2	1.14E-10	4.59E-15	0.702688548	0.599	0.388
365	ENSDARG00000054172	pgrmc1	progesterone receptor membrane component 1	1.15E-10	4.62E-15	-0.442335811	0.136	0.453
366	ENSDARG00000017388	gstt1b	glutathione S-transferase theta 1b	1.27E-10	5.11E-15	-0.468955528	0.074	0.382
367	ENSDARG00000009488	gipc2	GIPC PDZ domain containing family, member 2	1.31E-10	5.26E-15	-0.387273043	0.025	0.322
368	ENSDARG00000093313	ubb	ubiquitin B	1.43E-10	5.77E-15	-0.64737722	0.377	0.673
369	ENSDARG00000020364	fbp1b	fructose-1,6-bisphosphatase 1b	1.44E-10	5.80E-15	-0.968749089	0.049	0.343
370	ENSDARG00000101482	hk2	hexokinase 2	1.50E-10	6.04E-15	0.449130314	0.327	0.131
371	ENSDARG00000020944	ezra	ezrin a	1.59E-10	6.41E-15	-0.64662583	0.043	0.335
372	ENSDARG00000015955	cldnc	claudin c	1.61E-10	6.48E-15	-1.281467887	0.099	0.392
373	ENSDARG00000026829	cotl1	coactosin-like F-actin binding protein 1	1.64E-10	6.58E-15	0.257602404	0.877	0.644
374	ENSDARG00000044619	birc2	baculoviral IAP repeat containing 2	1.76E-10	7.10E-15	0.698316647	0.389	0.178
375	ENSDARG00000009978	icn	ictacalcin	1.90E-10	7.64E-15	-2.477389075	0.87	0.921
376	ENSDARG00000100844	cldn15lb	claudin 15-like b	2.15E-10	8.66E-15	-1.143445694	0.086	0.379
377	ENSDARG00000075121	hbegfa	heparin-binding EGF-like growth factor a	2.28E-10	9.17E-15	-0.792600741	0.327	0.628
378	ENSDARG00000030441	ppa1b	inorganic pyrophosphatase 1b	2.40E-10	9.68E-15	-0.47020691	0.346	0.641
379	ENSDARG00000038687	nfkb2	nuclear factor of kappa light polypeptide gene enhancer in B-cells 2 (p49/p100)	2.55E-10	1.03E-14	0.284930786	0.278	0.097
380	ENSDARG00000006526	fn1b	fibronectin 1b	2.56E-10	1.03E-14	-1.411949937	0.154	0.434
381	ENSDARG00000006370	atp6v1h	ATPase H+ transporting V1 subunit H	2.70E-10	1.09E-14	0.446329169	0.426	0.207
382	ENSDARG00000016745	slc35f6	solute carrier family 35 member F6	2.95E-10	1.19E-14	0.467840184	0.253	0.087
383	ENSDARG00000043457	gapdh	glyceraldehyde-3-phosphate dehydrogenase	3.36E-10	1.35E-14	-1.54886408	0.494	0.671
384	ENSDARG00000003599	rpl3	ribosomal protein L3	3.81E-10	1.53E-14	0.291053377	1	0.998
385	ENSDARG00000040439	rsl24d1	ribosomal L24 domain containing 1	4.05E-10	1.63E-14	0.352952659	0.988	0.956
386	ENSDARG00000004141	zgc:92630	zgc:92630	4.27E-10	1.72E-14	-0.454027579	0	0.276
387	ENSDARG00000011418	sigmar1	sigma non-opioid intracellular receptor 1	5.36E-10	2.16E-14	-0.327108012	0.105	0.421
388	ENSDARG00000068978	glo1	glyoxalase 1	5.40E-10	2.17E-14	0.5096507	0.833	0.709
389	ENSDARG00000060498	tnfrsf9a	tumor necrosis factor receptor superfamily, member 9a	6.11E-10	2.46E-14	0.879849384	0.265	0.094
390	ENSDARG00000041108	ctsh	cathepsin H	6.98E-10	2.81E-14	0.591840133	0.395	0.18
391	ENSDARG00000057867	lasp1	LIM and SH3 protein 1	7.50E-10	3.02E-14	0.374904336	0.827	0.63
392	ENSDARG00000038153	lgals2b	lectin, galactoside-binding, soluble, 2b	7.55E-10	3.04E-14	-2.55581335	0.821	0.869
393	ENSDARG00000040295	apoeb	apolipoprotein Eb	7.84E-10	3.16E-14	-0.759979881	0.198	0.507
394	ENSDARG00000036848	slc43a2a	solute carrier family 43 member 2a	8.12E-10	3.27E-14	0.378284076	0.247	0.082
395	ENSDARG00000057026	ran	RAN, member RAS oncogene family	8.23E-10	3.31E-14	0.303903706	0.994	0.944
396	ENSDARG00000043608	eif4ebp1	eukaryotic translation initiation factor 4E binding protein 1	8.31E-10	3.35E-14	0.426703459	0.722	0.512
397	ENSDARG00000006427	fabp2	fatty acid binding protein 2, intestinal	8.48E-10	3.41E-14	-2.399082332	0.432	0.671
398	ENSDARG00000035880	atp6v1c1b	ATPase H+ transporting V1 subunit C1b	8.53E-10	3.43E-14	0.296141938	0.259	0.09
399	ENSDARG00000029072	klf6a	Kruppel-like factor 6a	9.69E-10	3.90E-14	-0.69910879	0.512	0.749
400	ENSDARG00000054823	id3	inhibitor of DNA binding 3	9.87E-10	3.98E-14	0.618764148	0.556	0.321
401	ENSDARG00000027345	mpzl2b	myelin protein zero-like 2b	1.02E-09	4.09E-14	-0.387990783	0.068	0.361
402	ENSDARG00000021309	rhoca	ras homolog family member Ca	1.04E-09	4.19E-14	-0.497184119	0.309	0.644
403	ENSDARG00000007693	nfkbiab	nuclear factor of kappa light polypeptide gene enhancer in B-cells inhibitor, alpha b	1.11E-09	4.47E-14	0.509005808	0.747	0.533
404	ENSDARG00000090600	si:ch211-213a13.1	si:ch211-213a13.1	1.16E-09	4.67E-14	0.268587095	0.296	0.111
405	ENSDARG00000056379	si:ch73-86n18.1	si:ch73-86n18.1	1.22E-09	4.92E-14	-0.494530754	0.031	0.312
406	ENSDARG00000003695	vdac3	voltage-dependent anion channel 3	1.24E-09	5.01E-14	-0.510065245	0.426	0.67
407	ENSDARG00000098191	si:dkey-16l2.20	si:dkey-16l2.20	1.43E-09	5.76E-14	-0.464442277	0.031	0.308
408	ENSDARG00000079009	abca1b	ATP-binding cassette, sub-family A (ABC1), member 1B	1.44E-09	5.79E-14	0.383360555	0.272	0.099
409	ENSDARG00000052928	arf6b	ADP-ribosylation factor 6b	1.50E-09	6.02E-14	0.360835918	0.549	0.314
410	ENSDARG00000014577	rhpn2	rhophilin, Rho GTPase binding protein 2	1.79E-09	7.21E-14	-0.454325502	0.056	0.34
411	ENSDARG00000102056	svild	supervillin d	2.06E-09	8.31E-14	-0.358329693	0.037	0.319
412	ENSDARG00000014571	ctnnb1	catenin (cadherin-associated protein), beta 1	2.12E-09	8.54E-14	-0.455596184	0.315	0.619
413	ENSDARG00000058693	cast	calpastatin	2.15E-09	8.64E-14	-0.434710879	0.049	0.336
414	ENSDARG00000104028	si:dkey-74k8.3	si:dkey-74k8.3	2.26E-09	9.08E-14	-0.359211697	0.025	0.297
415	ENSDARG00000040072	scpep1	serine carboxypeptidase 1	3.15E-09	1.27E-13	0.411342294	0.327	0.132
416	ENSDARG00000096457	si:dkey-118j18.2	si:dkey-118j18.2	3.33E-09	1.34E-13	0.261347349	0.364	0.161
417	ENSDARG00000103785	sult2st2	sulfotransferase family 2, cytosolic sulfotransferase 2	3.51E-09	1.41E-13	-0.607427225	0.031	0.301
418	ENSDARG00000068401	yap1	Yes-associated protein 1	3.73E-09	1.50E-13	-0.403095529	0.031	0.303
419	ENSDARG00000038025	cbx7a	chromobox homolog 7a	4.01E-09	1.61E-13	-0.927276352	0.179	0.449
420	ENSDARG00000069920	cox17	cytochrome c oxidase copper chaperone COX17	4.50E-09	1.81E-13	0.362975252	0.846	0.636
421	ENSDARG00000074201	flna	filamin A, alpha (actin binding protein 280)	4.71E-09	1.90E-13	-0.869582276	0.185	0.471
422	ENSDARG00000022315	atp6v1g1	ATPase H+ transporting V1 subunit G1	4.83E-09	1.95E-13	1.049533279	0.71	0.564
423	ENSDARG00000055876	msmo1	methylsterol monooxygenase 1	5.99E-09	2.41E-13	-0.999095399	0.105	0.383
424	ENSDARG00000103403	sar1b	secretion associated, Ras related GTPase 1B	7.45E-09	3.00E-13	-0.343310232	0.21	0.522
425	ENSDARG00000016470	anxa5b	annexin A5b	7.45E-09	3.00E-13	-0.71699263	0.111	0.389
426	ENSDARG00000088439	gm2a	GM2 ganglioside activator	8.52E-09	3.43E-13	0.39628819	0.29	0.113
427	ENSDARG00000053291	pnrc2	proline-rich nuclear receptor coactivator 2	9.82E-09	3.95E-13	0.291141258	1	0.954
428	ENSDARG00000089936	selenow2b	selenoprotein W, 2b	1.31E-08	5.27E-13	-0.765057841	0.043	0.307
429	ENSDARG00000032765	net1	neuroepithelial cell transforming 1	1.34E-08	5.38E-13	-0.521314324	0.08	0.353
430	ENSDARG00000099371	cygb1	cytoglobin 1	1.86E-08	7.47E-13	-0.800797333	0.037	0.3
431	ENSDARG00000029722	hmgb2a	high mobility group box 2a	1.90E-08	7.67E-13	0.558889394	0.907	0.777
432	ENSDARG00000093945	vma21	vacuolar ATPase assembly factor VMA21	1.96E-08	7.87E-13	0.37504473	0.636	0.415
433	ENSDARG00000074425	si:busm1-57f23.1	si:busm1-57f23.1	2.00E-08	8.04E-13	-0.761912118	0.142	0.429
434	ENSDARG00000031929	stard14	START domain containing 14	2.08E-08	8.39E-13	-0.732235464	0.074	0.336
435	ENSDARG00000039185	nfyba	nuclear transcription factor Y, beta a	2.39E-08	9.61E-13	0.273927993	0.5	0.276
436	ENSDARG00000101074	glud1b	glutamate dehydrogenase 1b	2.48E-08	9.99E-13	-1.094556143	0.383	0.59
437	ENSDARG00000005754	ptprfb	protein tyrosine phosphatase receptor type Fb	2.50E-08	1.01E-12	-0.348062565	0.074	0.351
438	ENSDARG00000093019	si:dkey-83k24.5	si:dkey-83k24.5	2.62E-08	1.06E-12	0.688293514	0.327	0.146
439	ENSDARG00000013763	rrbp1a	ribosome binding protein 1a	2.76E-08	1.11E-12	-0.342314304	0.093	0.375
440	ENSDARG00000090185	si:dkeyp-73b11.8	si:dkeyp-73b11.8	2.77E-08	1.11E-12	-1.317118573	0.068	0.33
441	ENSDARG00000104279	appa	amyloid beta (A4) precursor protein a	2.83E-08	1.14E-12	-0.428634811	0.204	0.496
442	ENSDARG00000103747	cav1	caveolin 1	2.94E-08	1.19E-12	-0.630213074	0.056	0.317
443	ENSDARG00000074507	rmdn1	regulator of microtubule dynamics 1	3.16E-08	1.27E-12	-0.409565164	0.179	0.448
444	ENSDARG00000009779	mcl1a	MCL1 apoptosis regulator, BCL2 family member a	3.28E-08	1.32E-12	0.46981302	0.926	0.866
445	ENSDARG00000094077	si:dkey-21e2.16	si:dkey-21e2.16	3.66E-08	1.47E-12	3.92301823	0.117	0.025
446	ENSDARG00000100729	tln1	talin 1	3.77E-08	1.52E-12	0.403778685	0.611	0.362
447	ENSDARG00000095273	cox8a	cytochrome c oxidase subunit 8A	3.93E-08	1.58E-12	0.302252951	0.975	0.911
448	ENSDARG00000071196	cavin2b	caveolae associated protein 2b	4.71E-08	1.89E-12	-0.50716296	0.025	0.278
449	ENSDARG00000036036	mdka	midkine a	5.28E-08	2.12E-12	-1.490524729	0.111	0.367
450	ENSDARG00000097635	wu:fb18f06	wu:fb18f06	5.35E-08	2.15E-12	-0.484464759	0.012	0.258
451	ENSDARG00000018426	aldh7a1	aldehyde dehydrogenase 7 family, member A1	5.62E-08	2.26E-12	-0.440244824	0.136	0.403
452	ENSDARG00000057706	si:ch211-137i24.10	si:ch211-137i24.10	6.03E-08	2.43E-12	-1.184949479	0.062	0.319
453	ENSDARG00000026801	stau2	staufen double-stranded RNA binding protein 2	7.25E-08	2.92E-12	-0.392882646	0.241	0.515
454	ENSDARG00000006220	ugt1a7	UDP glucuronosyltransferase 1 family, polypeptide A7	9.01E-08	3.63E-12	-0.755259506	0.093	0.351
455	ENSDARG00000002909	tjp3	tight junction protein 3	9.13E-08	3.68E-12	-0.327274827	0.019	0.264
456	ENSDARG00000076223	SERP1	zgc:92744	9.96E-08	4.01E-12	-0.500716912	0.704	0.809
457	ENSDARG00000101043	ppl	periplakin	1.00E-07	4.03E-12	-0.580501112	0.031	0.278
458	ENSDARG00000040298	apoa4b.1	apolipoprotein A-IV b, tandem duplicate 1	1.01E-07	4.06E-12	-2.021679856	0.259	0.496
459	ENSDARG00000042428	gstt1a	glutathione S-transferase theta 1a	1.07E-07	4.32E-12	-0.793419828	0.136	0.39
460	ENSDARG00000013443	atp6v1ba	ATPase, H+ transporting, lysosomal, V1 subunit B, member a	1.15E-07	4.65E-12	0.741366517	0.506	0.334
461	ENSDARG00000040747	tm4sf4	transmembrane 4 L six family member 4	1.38E-07	5.57E-12	-1.802956716	0.247	0.477
462	ENSDARG00000010250	nqo1	NAD(P)H dehydrogenase, quinone 1	1.42E-07	5.70E-12	-0.371059437	0.019	0.258
463	ENSDARG00000013430	bhmt	betaine-homocysteine methyltransferase	1.52E-07	6.10E-12	-1.324785928	0.136	0.39
464	ENSDARG00000015551	fth1a	ferritin, heavy polypeptide 1a	1.55E-07	6.24E-12	1.422554444	0.994	0.955
465	ENSDARG00000008049	si:dkey-42i9.4	si:dkey-42i9.4	1.60E-07	6.46E-12	0.450329697	0.722	0.542
466	ENSDARG00000070844	gamt	guanidinoacetate N-methyltransferase	1.80E-07	7.27E-12	-1.575678132	0.364	0.558
467	ENSDARG00000023963	tpm4a	tropomyosin 4a	2.05E-07	8.25E-12	-1.038425565	0.179	0.43
468	ENSDARG00000035858	cnn2	calponin 2	2.07E-07	8.32E-12	-0.679832875	0.432	0.64
469	ENSDARG00000023151	ucp1	uncoupling protein 1	2.18E-07	8.77E-12	-1.012357811	0.062	0.308
470	ENSDARG00000038694	zgc:101744	zgc:101744	2.40E-07	9.68E-12	-0.324439017	0.043	0.294
471	ENSDARG00000023820	faxdc2	fatty acid hydroxylase domain containing 2	2.46E-07	9.89E-12	-0.499865092	0.025	0.265
472	ENSDARG00000061214	lpin2	lipin 2	2.65E-07	1.07E-11	0.295622253	0.358	0.176
473	ENSDARG00000104085	abcd3a	ATP-binding cassette, sub-family D (ALD), member 3a	2.73E-07	1.10E-11	-0.29515189	0.056	0.306
474	ENSDARG00000099291	lsr	lipolysis stimulated lipoprotein receptor	2.79E-07	1.12E-11	-0.309200877	0.031	0.275
475	ENSDARG00000095533	si:ch211-198c19.3	si:ch211-198c19.3	2.80E-07	1.13E-11	0.754783865	0.142	0.037
476	ENSDARG00000013681	si:dkey-42i9.6	si:dkey-42i9.6	2.86E-07	1.15E-11	0.325497618	0.568	0.342
477	ENSDARG00000012405	col1a1a	collagen, type I, alpha 1a	2.88E-07	1.16E-11	-1.491893279	0.056	0.3
478	ENSDARG00000005423	pgam1a	phosphoglycerate mutase 1a	3.42E-07	1.38E-11	0.269102844	0.938	0.76
479	ENSDARG00000102105	dad1	defender against cell death 1	3.52E-07	1.42E-11	-0.412439507	0.796	0.865
480	ENSDARG00000090063	fa2h	fatty acid 2-hydroxylase	3.67E-07	1.48E-11	-0.354627023	0.049	0.291
481	ENSDARG00000044601	rtn4a	reticulon 4a	3.89E-07	1.57E-11	-0.473593173	0.5	0.719
482	ENSDARG00000094695	si:dkey-204f11.64	si:dkey-204f11.64	4.34E-07	1.75E-11	-0.439984765	0.086	0.344
483	ENSDARG00000040190	qdpra	quinoid dihydropteridine reductase a	4.59E-07	1.85E-11	-0.496726365	0.056	0.298
484	ENSDARG00000036481	tcn2	transcobalamin II	4.89E-07	1.97E-11	-0.431263561	0.037	0.272
485	ENSDARG00000096454	ap1m2	adaptor related protein complex 1 subunit mu 2	4.91E-07	1.98E-11	-0.277362902	0.019	0.252
486	ENSDARG00000102776	cxcl19	chemokine (C-X-C motif) ligand 19	5.10E-07	2.05E-11	0.705778057	0.13	0.032
487	ENSDARG00000011175	atp6v1d	ATPase H+ transporting V1 subunit D	5.28E-07	2.13E-11	0.314921733	0.327	0.155
488	ENSDARG00000005481	nfkbiaa	nuclear factor of kappa light polypeptide gene enhancer in B-cells inhibitor, alpha a	5.59E-07	2.25E-11	0.621389237	0.593	0.394
489	ENSDARG00000101199	rbp4	retinol binding protein 4, plasma	5.75E-07	2.31E-11	-2.024105325	0.346	0.558
490	ENSDARG00000069464	cox7a1	cytochrome c oxidase subunit 7A1	5.78E-07	2.33E-11	-0.410746769	0.056	0.299
491	ENSDARG00000013415	lmna	lamin A	5.86E-07	2.36E-11	-0.408627588	0.074	0.327
492	ENSDARG00000091003	il34	interleukin 34	6.47E-07	2.61E-11	0.334354127	0.265	0.102
493	ENSDARG00000040513	zgc:92313	zgc:92313	6.60E-07	2.66E-11	-0.342442835	0.049	0.296
494	ENSDARG00000008030	myl9b	myosin, light chain 9b, regulatory	6.60E-07	2.66E-11	-0.826677992	0.105	0.352
495	ENSDARG00000034427	jpt2	Jupiter microtubule associated homolog 2	6.83E-07	2.75E-11	0.333873985	0.593	0.397
496	ENSDARG00000099154	CABZ01032488.1	wu:fb14d09 [Source:NCBI gene;Acc:100536795]	6.84E-07	2.76E-11	-0.348166681	0.105	0.36
497	ENSDARG00000042544	degs2	delta(4)-desaturase, sphingolipid 2	7.14E-07	2.87E-11	-0.351626364	0.006	0.228
498	ENSDARG00000014031	abcc2	ATP-binding cassette, sub-family C (CFTR/MRP), member 2	7.48E-07	3.01E-11	-0.397266523	0.025	0.254
499	ENSDARG00000035598	coro1ca	coronin, actin binding protein, 1Ca	7.88E-07	3.17E-11	-0.300044786	0.136	0.402
500	ENSDARG00000036876	zgc:153284	zgc:153284	7.89E-07	3.18E-11	-0.548029417	0.006	0.228
501	ENSDARG00000089976	spcs3	signal peptidase complex subunit 3	7.99E-07	3.22E-11	0.32527382	0.772	0.613
502	ENSDARG00000016830	rimkla	ribosomal modification protein rimK-like family member A	8.03E-07	3.24E-11	0.373682431	0.42	0.216
503	ENSDARG00000024278	adh8b	alcohol dehydrogenase 8b	8.23E-07	3.31E-11	-0.336579023	0.019	0.245
504	ENSDARG00000015662	pla2g12b	phospholipase A2, group XIIB	8.73E-07	3.51E-11	-0.49007908	0.031	0.263
505	ENSDARG00000009830	hdlbpa	high density lipoprotein binding protein a	8.92E-07	3.59E-11	-0.390718156	0.623	0.8
506	ENSDARG00000095774	emd	emerin (Emery-Dreifuss muscular dystrophy)	9.32E-07	3.75E-11	-0.323395238	0.148	0.409
507	ENSDARG00000056525	bcar1	BCAR1 scaffold protein, Cas family member	9.78E-07	3.94E-11	-0.302398673	0.049	0.287
508	ENSDARG00000074809	zgc:194392	zgc:194392	1.01E-06	4.08E-11	-0.274655536	0	0.217
509	ENSDARG00000030694	atp6v1e1b	ATPase H+ transporting V1 subunit E1b	1.03E-06	4.16E-11	0.724934462	0.58	0.425
510	ENSDARG00000079632	si:dkey-28b4.7	si:dkey-28b4.7	1.10E-06	4.45E-11	-0.307323291	0.105	0.355
511	ENSDARG00000034240	capza1a	capping actin protein of muscle Z-line subunit alpha 1a	1.19E-06	4.80E-11	0.290190644	0.772	0.562
512	ENSDARG00000055365	si:dkey-25e12.3	si:dkey-25e12.3	1.27E-06	5.13E-11	0.523761859	0.475	0.277
513	ENSDARG00000057378	selenou1a	selenoprotein U 1a	1.27E-06	5.13E-11	-0.31456113	0.13	0.381
514	ENSDARG00000042641	cyp51	cytochrome P450, family 51	1.28E-06	5.17E-11	-0.586479363	0.043	0.277
515	ENSDARG00000055647	ftr82	finTRIM family, member 82	1.35E-06	5.45E-11	-0.322823112	0.025	0.253
516	ENSDARG00000013847	egfra	epidermal growth factor receptor a (erythroblastic leukemia viral (v-erb-b) oncogene homolog, avian)	1.50E-06	6.06E-11	-0.332906671	0.006	0.223
517	ENSDARG00000104818	si:ch211-93f2.1	si:ch211-93f2.1 [Source:ZFIN;Acc:ZDB-GENE-041014-96]	1.57E-06	6.30E-11	-0.421950005	0.037	0.268
518	ENSDARG00000026726	anxa1a	annexin A1a	1.93E-06	7.77E-11	-1.289837899	0.148	0.373
519	ENSDARG00000040290	pon3.2	paraoxonase 3, tandem duplicate 2	1.95E-06	7.83E-11	-0.30396639	0.086	0.336
520	ENSDARG00000102452	eif3ha	eukaryotic translation initiation factor 3, subunit H, a	2.05E-06	8.26E-11	0.275456872	0.846	0.735
521	ENSDARG00000038059	grb2b	growth factor receptor-bound protein 2b	2.14E-06	8.60E-11	0.306604187	0.463	0.264
522	ENSDARG00000036558	col18a1a	collagen type XVIII alpha 1 chain a	2.18E-06	8.77E-11	-0.445464604	0.025	0.248
523	ENSDARG00000014572	chpt1	choline phosphotransferase 1	2.29E-06	9.20E-11	-0.354464278	0.043	0.274
524	ENSDARG00000088116	gstm.3	glutathione S-transferase mu tandem duplicate 3	2.31E-06	9.28E-11	-0.786625333	0.043	0.269
525	ENSDARG00000036427	slc3a2a	solute carrier family 3 member 2a	2.38E-06	9.58E-11	0.601535569	0.309	0.147
526	ENSDARG00000039269	arg2	arginase 2	2.40E-06	9.65E-11	-0.57698367	0.148	0.394
527	ENSDARG00000104674	cct2	chaperonin containing TCP1, subunit 2 (beta)	2.40E-06	9.68E-11	0.252399213	0.914	0.777
528	ENSDARG00000103340	clic1	chloride intracellular channel 1	2.43E-06	9.77E-11	0.286160139	0.463	0.256
529	ENSDARG00000010267	dpydb	dihydropyrimidine dehydrogenase b	2.51E-06	1.01E-10	-0.436121393	0.012	0.23
530	ENSDARG00000025375	idh1	isocitrate dehydrogenase (NADP(+)) 1	2.60E-06	1.05E-10	-0.627349215	0.414	0.595
531	ENSDARG00000105223	pmp22a	peripheral myelin protein 22a	2.75E-06	1.11E-10	-0.650405077	0.043	0.269
532	ENSDARG00000006215	akr1b1	aldo-keto reductase family 1, member B1 (aldose reductase) [Source:ZFIN;Acc:ZDB-GENE-040625-7]	2.77E-06	1.12E-10	-0.388824639	0.031	0.249
533	ENSDARG00000020007	col1a2	collagen, type I, alpha 2	2.81E-06	1.13E-10	-1.145107062	0.037	0.262
534	ENSDARG00000102758	FO704661.1	gamma-glutamyl hydrolase [Source:NCBI gene;Acc:553228]	2.87E-06	1.16E-10	0.40890346	0.136	0.037
535	ENSDARG00000095863	afp4	antifreeze protein type IV	3.05E-06	1.23E-10	-2.06067918	0.389	0.572
536	ENSDARG00000000212	krt97	keratin 97	3.05E-06	1.23E-10	-1.782418014	0.123	0.35
537	ENSDARG00000045542	lamtor4	late endosomal/lysosomal adaptor, MAPK and MTOR activator 4	3.30E-06	1.33E-10	0.390628904	0.451	0.26
538	ENSDARG00000052734	hmgcra	3-hydroxy-3-methylglutaryl-CoA reductase a	3.56E-06	1.43E-10	-0.700548526	0.056	0.285
539	ENSDARG00000030053	eef1db	eukaryotic translation elongation factor 1 delta b (guanine nucleotide exchange protein)	4.08E-06	1.64E-10	0.286310357	0.864	0.838
540	ENSDARG00000061173	st14a	suppression of tumorigenicity 14a	4.23E-06	1.70E-10	-0.289404114	0.006	0.216
541	ENSDARG00000043795	arhgdia	Rho GDP dissociation inhibitor (GDI) alpha	4.35E-06	1.75E-10	0.312451691	0.877	0.715
542	ENSDARG00000101560	psma1	proteasome 20S subunit alpha 1	4.48E-06	1.80E-10	0.281720484	0.79	0.655
543	ENSDARG00000070584	clic5b	chloride intracellular channel 5b	4.98E-06	2.01E-10	-0.270417176	0.025	0.243
544	ENSDARG00000071345	mgst2	microsomal glutathione S-transferase 2	5.14E-06	2.07E-10	-0.266322312	0.012	0.224
545	ENSDARG00000031427	calm2a	calmodulin 2a (phosphorylase kinase, delta)	5.16E-06	2.08E-10	-0.498196941	0.34	0.564
546	ENSDARG00000091348	rtn3	reticulon 3	5.16E-06	2.08E-10	-0.335077498	0.272	0.52
547	ENSDARG00000007385	cct7	chaperonin containing TCP1, subunit 7 (eta)	5.45E-06	2.20E-10	0.277600334	0.802	0.683
548	ENSDARG00000104118	antxr2a	ANTXR cell adhesion molecule 2a	5.60E-06	2.26E-10	0.319646803	0.278	0.118
549	ENSDARG00000033466	tagln2	transgelin 2	5.70E-06	2.30E-10	-1.012185751	0.525	0.626
550	ENSDARG00000013576	gadd45bb	growth arrest and DNA-damage-inducible, beta b	5.74E-06	2.31E-10	-0.586909258	0.179	0.424
551	ENSDARG00000009040	si:ch73-141c7.1	si:ch73-141c7.1	5.89E-06	2.37E-10	-0.461472806	0.056	0.282
552	ENSDARG00000012194	scp2a	sterol carrier protein 2a	6.05E-06	2.44E-10	-0.899492589	0.148	0.366
553	ENSDARG00000018174	gnai2a	guanine nucleotide binding protein (G protein), alpha inhibiting activity polypeptide 2a	6.45E-06	2.60E-10	0.356664268	0.728	0.521
554	ENSDARG00000101423	cyp2y3	cytochrome P450, family 2, subfamily Y, polypeptide 3	7.18E-06	2.89E-10	-0.252158669	0	0.201
555	ENSDARG00000013976	anxa13	annexin A13	7.21E-06	2.90E-10	-0.597278083	0.105	0.337
556	ENSDARG00000004539	ptgs2a	prostaglandin-endoperoxide synthase 2a	7.24E-06	2.91E-10	-1.024936454	0.08	0.305
557	ENSDARG00000101569	ppargc1b	peroxisome proliferator-activated receptor gamma, coactivator 1 beta	8.38E-06	3.37E-10	0.265778014	0.265	0.113
558	ENSDARG00000068478	gpx4a	glutathione peroxidase 4a	9.00E-06	3.62E-10	-1.67499568	0.296	0.507
559	ENSDARG00000020956	pck2	phosphoenolpyruvate carboxykinase 2 (mitochondrial)	9.95E-06	4.01E-10	-0.433872589	0.093	0.323
560	ENSDARG00000077138	zgc:195173	zgc:195173	1.02E-05	4.09E-10	-0.381911472	0.025	0.235
561	ENSDARG00000098724	rgrb	retinal G protein coupled receptor b	1.02E-05	4.13E-10	-0.301885844	0.056	0.279
562	ENSDARG00000008637	mttp	microsomal triglyceride transfer protein	1.06E-05	4.27E-10	-0.356949841	0.025	0.237
563	ENSDARG00000077982	elf3	E74-like factor 3 (ets domain transcription factor, epithelial-specific )	1.09E-05	4.40E-10	-0.487025735	0.049	0.268
564	ENSDARG00000009534	wls	Wnt ligand secretion mediator	1.22E-05	4.90E-10	-0.38309727	0.056	0.274
565	ENSDARG00000043180	gpd1b	glycerol-3-phosphate dehydrogenase 1b	1.29E-05	5.21E-10	-0.590982516	0.031	0.242
566	ENSDARG00000037873	cyp3c3	cytochrome P450, family 3, subfamily c, polypeptide 3	1.30E-05	5.22E-10	-0.531302807	0.037	0.25
567	ENSDARG00000058371	krt5	keratin 5	1.34E-05	5.41E-10	-1.889713931	0.086	0.301
568	ENSDARG00000020235	sept9a	septin 9a	1.44E-05	5.78E-10	-0.306136092	0.08	0.31
569	ENSDARG00000056874	lygl1	lysozyme g-like 1	1.50E-05	6.06E-10	1.460495176	0.302	0.158
570	ENSDARG00000005185	cpn1	carboxypeptidase N, polypeptide 1	1.52E-05	6.13E-10	-0.479898955	0.062	0.283
571	ENSDARG00000061579	myo1cb	myosin Ic, paralog b	1.58E-05	6.36E-10	-0.328369802	0.093	0.325
572	ENSDARG00000015164	mknk2b	MAPK interacting serine/threonine kinase 2b	1.60E-05	6.44E-10	0.551124486	0.79	0.681
573	ENSDARG00000076120	foxp4	forkhead box P4	1.68E-05	6.77E-10	-0.590572205	0.167	0.403
574	ENSDARG00000089361	wu:fb59d01	wu:fb59d01	1.69E-05	6.80E-10	-1.051932146	0.093	0.308
575	ENSDARG00000043342	gpx3	glutathione peroxidase 3	1.71E-05	6.87E-10	-0.47580352	0.025	0.23
576	ENSDARG00000055912	nipa2	NIPA magnesium transporter 2	1.71E-05	6.89E-10	-0.327154345	0.142	0.381
577	ENSDARG00000096359	eppk1	epiplakin 1	1.80E-05	7.26E-10	-0.296108204	0.019	0.222
578	ENSDARG00000045676	calua	calumenin a	1.91E-05	7.70E-10	-0.36808148	0.08	0.304
579	ENSDARG00000032405	ckap4	cytoskeleton associated protein 4	1.92E-05	7.75E-10	-0.541182237	0.08	0.3
580	ENSDARG00000035329	capns1a	calpain, small subunit 1 a	1.93E-05	7.78E-10	-0.583617113	0.377	0.571
581	ENSDARG00000015495	klf3	Kruppel-like factor 3 (basic)	2.08E-05	8.36E-10	-0.324971373	0.056	0.273
582	ENSDARG00000040884	mxi1	max interactor 1, dimerization protein	2.08E-05	8.39E-10	0.261709886	0.235	0.096
583	ENSDARG00000005560	ywhah	tyrosine 3-monooxygenase/tryptophan 5-monooxygenase activation protein, eta polypeptide	2.12E-05	8.52E-10	-0.358653571	0.21	0.454
584	ENSDARG00000099819	sb:cb1058	sb:cb1058	2.14E-05	8.63E-10	-0.307966094	0.037	0.25
585	ENSDARG00000035859	angptl4	angiopoietin-like 4	2.22E-05	8.92E-10	-0.671763706	0.389	0.619
586	ENSDARG00000096661	si:ch211-286b5.5	si:ch211-286b5.5	2.28E-05	9.18E-10	-0.378932348	0.228	0.467
587	ENSDARG00000052178	eif2s1b	eukaryotic translation initiation factor 2, subunit 1 alpha b	2.30E-05	9.25E-10	0.285347482	0.722	0.578
588	ENSDARG00000043003	pcyt2	phosphate cytidylyltransferase 2, ethanolamine	2.30E-05	9.28E-10	-0.286013627	0.136	0.389
589	ENSDARG00000069910	gtf2f2a	general transcription factor IIF, polypeptide 2a	2.39E-05	9.63E-10	0.28474301	0.469	0.282
590	ENSDARG00000104571	gadd45ab	growth arrest and DNA-damage-inducible, alpha, b	2.40E-05	9.65E-10	-0.299959995	0.086	0.32
591	ENSDARG00000079388	agrn	agrin	2.60E-05	1.05E-09	-0.262103625	0.025	0.233
592	ENSDARG00000023443	tjp2b	tight junction protein 2b (zona occludens 2)	2.72E-05	1.10E-09	-0.252843899	0.037	0.245
593	ENSDARG00000105545	si:dkey-165a24.10	si:dkey-165a24.10	2.97E-05	1.19E-09	0.262407383	0.34	0.173
594	ENSDARG00000005049	rab20	RAB20, member RAS oncogene family	3.03E-05	1.22E-09	0.351784129	0.302	0.15
595	ENSDARG00000055120	ctsba	cathepsin Ba	3.05E-05	1.23E-09	1.472825779	0.623	0.527
596	ENSDARG00000017882	rdh1	retinol dehydrogenase 1	3.16E-05	1.27E-09	-0.260728491	0.012	0.207
597	ENSDARG00000018693	cdh2	cadherin 2, type 1, N-cadherin (neuronal)	3.22E-05	1.30E-09	-0.301312683	0.031	0.233
598	ENSDARG00000028017	tp53inp1	tumor protein p53 inducible nuclear protein 1	3.24E-05	1.30E-09	-0.301310476	0.068	0.288
599	ENSDARG00000003808	aqp3a	aquaporin 3a	3.29E-05	1.32E-09	-1.189209951	0.068	0.279
600	ENSDARG00000077934	tegt	testis enhanced gene transcript (BAX inhibitor 1)	3.32E-05	1.34E-09	-0.27696756	0.79	0.868
601	ENSDARG00000027310	lsp1	lymphocyte specific protein 1 [Source:ZFIN;Acc:ZDB-GENE-131127-171]	3.38E-05	1.36E-09	-0.34623096	0.012	0.209
602	ENSDARG00000104108	slco1d1	solute carrier organic anion transporter family, member 1D1	3.59E-05	1.45E-09	-0.414296886	0.012	0.207
603	ENSDARG00000015709	hsd17b12a	hydroxysteroid (17-beta) dehydrogenase 12a	3.84E-05	1.55E-09	-0.438345402	0.031	0.236
604	ENSDARG00000005108	oclna	occludin a	3.95E-05	1.59E-09	-0.451061673	0.093	0.314
605	ENSDARG00000090190	bcam	basal cell adhesion molecule (Lutheran blood group)	4.36E-05	1.75E-09	-0.43162966	0.012	0.204
606	ENSDARG00000031681	atp6v0b	ATPase H+ transporting V0 subunit b	4.55E-05	1.83E-09	0.440484429	0.463	0.296
607	ENSDARG00000074908	col6a1	collagen, type VI, alpha 1	4.62E-05	1.86E-09	-0.655646237	0.049	0.262
608	ENSDARG00000037870	actb2	actin, beta 2	4.68E-05	1.88E-09	0.377067957	1	0.996
609	ENSDARG00000005104	limk2	LIM domain kinase 2	4.91E-05	1.98E-09	-0.30571252	0.037	0.241
610	ENSDARG00000012593	col5a1	procollagen, type V, alpha 1	5.18E-05	2.09E-09	-0.829554112	0.074	0.282
611	ENSDARG00000096533	rltgr	RAMP-like triterpene glycoside receptor	5.33E-05	2.15E-09	-0.275943994	0.019	0.214
612	ENSDARG00000077850	lgals3a	lectin, galactoside binding soluble 3a	6.52E-05	2.63E-09	-0.268276281	0.241	0.504
613	ENSDARG00000021113	ptmaa	prothymosin alpha a	6.99E-05	2.82E-09	0.453389548	0.87	0.807
614	ENSDARG00000045414	elovl2	ELOVL fatty acid elongase 2	7.01E-05	2.82E-09	-0.473795624	0.037	0.236
615	ENSDARG00000069100	aldh9a1a.1	aldehyde dehydrogenase 9 family, member A1a, tandem duplicate 1	7.16E-05	2.88E-09	-0.619045818	0.586	0.662
616	ENSDARG00000053625	anxa2b	annexin A2b	7.43E-05	2.99E-09	-0.567236807	0.006	0.191
617	ENSDARG00000008867	rap1b	RAP1B, member of RAS oncogene family	7.62E-05	3.07E-09	0.357821277	0.858	0.665
618	ENSDARG00000042953	cyp2n13	cytochrome P450, family 2, subfamily N, polypeptide 13	7.64E-05	3.08E-09	-0.375750124	0.037	0.239
619	ENSDARG00000052470	igfbp2a	insulin-like growth factor binding protein 2a	7.66E-05	3.08E-09	-0.563494566	0.037	0.233
620	ENSDARG00000004169	stmn1a	stathmin 1a	7.72E-05	3.11E-09	0.40056019	0.352	0.18
621	ENSDARG00000029230	pnp4b	purine nucleoside phosphorylase 4b	7.80E-05	3.14E-09	-0.956351123	0.086	0.293
622	ENSDARG00000045248	h3f3d	H3 histone, family 3D	7.95E-05	3.20E-09	0.258284763	0.994	0.949
623	ENSDARG00000006207	gpx1b	glutathione peroxidase 1b	7.98E-05	3.21E-09	-0.522651934	0.025	0.217
624	ENSDARG00000042332	plin2	perilipin 2	8.41E-05	3.39E-09	0.480277899	0.537	0.361
625	ENSDARG00000018961	gtpbp4	GTP binding protein 4	9.63E-05	3.88E-09	0.282404433	0.765	0.657
626	ENSDARG00000025338	hagh	hydroxyacylglutathione hydrolase	9.74E-05	3.92E-09	-0.264742302	0.13	0.368
627	ENSDARG00000035809	col1a1b	collagen, type I, alpha 1b	0.000108354	4.36E-09	-0.952244082	0.062	0.264
628	ENSDARG00000093440	tnfaip6	tumor necrosis factor, alpha-induced protein 6	0.000115585	4.65E-09	-0.875679787	0.074	0.278
629	ENSDARG00000022767	apobb.1	apolipoprotein Bb, tandem duplicate 1	0.000115752	4.66E-09	-1.466197727	0.167	0.363
630	ENSDARG00000023920	llgl2	LLGL scribble cell polarity complex component 2	0.000118074	4.75E-09	-0.270945547	0.062	0.276
631	ENSDARG00000102583	il4r.1	interleukin 4 receptor, tandem duplicate 1	0.000120926	4.87E-09	-0.405069887	0.111	0.333
632	ENSDARG00000058302	sh3bgrl	SH3 domain binding glutamate-rich protein like	0.000126556	5.10E-09	0.252766117	0.37	0.193
633	ENSDARG00000013371	isoc2	isochorismatase domain containing 2	0.000126591	5.10E-09	-0.26980099	0.068	0.275
634	ENSDARG00000071558	fblim1	filamin binding LIM protein 1	0.000134925	5.43E-09	-0.27890718	0.043	0.24
635	ENSDARG00000005789	enpp1	ectonucleotide pyrophosphatase/phosphodiesterase 1	0.000142987	5.76E-09	0.275692301	0.21	0.084
636	ENSDARG00000011510	rcc2	regulator of chromosome condensation 2	0.000154168	6.21E-09	0.272161356	0.358	0.19
637	ENSDARG00000013522	pck1	phosphoenolpyruvate carboxykinase 1 (soluble)	0.000157706	6.35E-09	-1.2059161	0.154	0.35
638	ENSDARG00000023323	ywhaqb	tyrosine 3-monooxygenase/tryptophan 5-monooxygenase activation protein, theta polypeptide b	0.000160626	6.47E-09	-0.385238182	0.66	0.792
639	ENSDARG00000016598	ckmt1	creatine kinase, mitochondrial 1	0.00016597	6.68E-09	-0.52279615	0.056	0.25
640	ENSDARG00000088581	f10	coagulation factor X	0.000172195	6.93E-09	-0.256889196	0.006	0.184
641	ENSDARG00000017105	vaspb	vasodilator stimulated phosphoprotein b	0.000174453	7.02E-09	-0.344704066	0.29	0.503
642	ENSDARG00000029905	phyhd1	phytanoyl-CoA dioxygenase domain containing 1	0.000180869	7.28E-09	-0.303362616	0.025	0.216
643	ENSDARG00000039576	fstl1b	follistatin-like 1b	0.000183233	7.38E-09	-0.625416514	0.13	0.335
644	ENSDARG00000071021	papss2a	3'-phosphoadenosine 5'-phosphosulfate synthase 2a	0.000186601	7.51E-09	-0.33190466	0.037	0.231
645	ENSDARG00000018757	klf5l	Kruppel-like factor 5 like	0.00018762	7.55E-09	-0.277726316	0.012	0.193
646	ENSDARG00000015575	cyp3c1	cytochrome P450, family 3, subfamily c, polypeptide 1	0.000188451	7.59E-09	-0.346388114	0.142	0.367
647	ENSDARG00000096037	si:ch211-214j24.14	si:ch211-214j24.14	0.000201947	8.13E-09	-0.302617883	0.031	0.222
648	ENSDARG00000055504	si:ch211-212k18.7	si:ch211-212k18.7	0.000204019	8.22E-09	0.811028931	0.549	0.399
649	ENSDARG00000055678	akap12b	A kinase (PRKA) anchor protein 12b	0.000211815	8.53E-09	-0.69392833	0.062	0.257
650	ENSDARG00000095157	zgc:163080	zgc:163080	0.000213699	8.61E-09	-0.464251594	0.302	0.481
651	ENSDARG00000037153	atp6ap1b	ATPase H+ transporting accessory protein 1b	0.000213973	8.62E-09	0.39176613	0.327	0.177
652	ENSDARG00000053485	aldh6a1	aldehyde dehydrogenase 6 family, member A1	0.000216612	8.72E-09	-0.61871961	0.37	0.548
653	ENSDARG00000039677	dsc2l	desmocollin 2 like	0.000216903	8.73E-09	-0.282456123	0.031	0.222
654	ENSDARG00000019976	idi1	isopentenyl-diphosphate delta isomerase 1	0.000235457	9.48E-09	-0.294412774	0.068	0.273
655	ENSDARG00000016081	cldn15la	claudin 15-like a	0.000243173	9.79E-09	-1.255411031	0.099	0.296
656	ENSDARG00000039605	mat1a	methionine adenosyltransferase I, alpha	0.00024371	9.81E-09	-0.493865302	0.037	0.224
657	ENSDARG00000043102	lxn	latexin	0.000251025	1.01E-08	-0.638233384	0.296	0.508
658	ENSDARG00000004930	lmo7a	LIM domain 7a	0.000256496	1.03E-08	-0.32273247	0.043	0.233
659	ENSDARG00000096739	si:dkey-219e21.2	si:dkey-219e21.2	0.000279109	1.12E-08	-0.41859191	0.068	0.269
660	ENSDARG00000052705	pkp1b	plakophilin 1b	0.000292337	1.18E-08	-0.442816835	0.012	0.189
661	ENSDARG00000098589	cyb5a	cytochrome b5 type A (microsomal)	0.000293266	1.18E-08	-0.503727625	0.395	0.567
662	ENSDARG00000043821	klf7b	Kruppel-like factor 7b	0.00029437	1.19E-08	-0.287839061	0.08	0.286
663	ENSDARG00000043130	notch2	notch receptor 2	0.000304816	1.23E-08	0.262974522	0.302	0.151
664	ENSDARG00000075015	soul5	heme-binding protein soul5	0.000307254	1.24E-08	-0.417000937	0.056	0.25
665	ENSDARG00000025595	agmo	alkylglycerol monooxygenase	0.000309034	1.24E-08	-0.262318346	0.019	0.199
666	ENSDARG00000093448	mpc1	mitochondrial pyruvate carrier 1	0.000313966	1.26E-08	-0.457938903	0.426	0.584
667	ENSDARG00000059247	tmem54a	transmembrane protein 54a	0.000314458	1.27E-08	-0.281195512	0.019	0.2
668	ENSDARG00000069461	rnaseka	ribonuclease, RNase K a	0.00034974	1.41E-08	0.843871857	0.623	0.561
669	ENSDARG00000079745	si:ch211-166a6.5	si:ch211-166a6.5	0.000360632	1.45E-08	-0.267992724	0.012	0.189
670	ENSDARG00000104702	cat	catalase	0.000368989	1.49E-08	-0.517717121	0.093	0.288
671	ENSDARG00000015557	zgc:100829	zgc:100829	0.000386493	1.56E-08	-0.334303769	0.062	0.262
672	ENSDARG00000014646	aoc2	amine oxidase copper containing 2	0.00040992	1.65E-08	-1.020975564	0.037	0.219
673	ENSDARG00000018459	msrb2	methionine sulfoxide reductase B2	0.000414449	1.67E-08	-0.282848533	0.043	0.233
674	ENSDARG00000015552	phactr4a	phosphatase and actin regulator 4a	0.000429958	1.73E-08	-0.365253137	0.167	0.387
675	ENSDARG00000041505	itm2bb	integral membrane protein 2Bb	0.000442483	1.78E-08	0.275956695	0.691	0.486
676	ENSDARG00000015759	tspan7	tetraspanin 7	0.000447432	1.80E-08	-0.261130566	0.031	0.213
677	ENSDARG00000008491	si:ch211-107o10.3	si:ch211-107o10.3	0.000465672	1.88E-08	-0.269534061	0.086	0.294
678	ENSDARG00000042876	abracl	ABRA C-terminal like	0.000495583	2.00E-08	0.304046399	0.796	0.594
679	ENSDARG00000043729	plac8.1	placenta associated 8, tandem duplicate 1	0.000518222	2.09E-08	-2.181790493	0.191	0.386
680	ENSDARG00000034534	atp6v1aa	ATPase H+ transporting V1 subunit Aa	0.000535087	2.15E-08	0.455278993	0.37	0.221
681	ENSDARG00000103919	si:ch73-1a9.3	si:ch73-1a9.3	0.000573082	2.31E-08	0.495662867	0.833	0.737
682	ENSDARG00000098315	cyp1a	cytochrome P450, family 1, subfamily A	0.00057349	2.31E-08	-0.539548955	0.025	0.202
683	ENSDARG00000075800	calml4a	calmodulin-like 4a	0.000574796	2.31E-08	-0.536015505	0.037	0.216
684	ENSDARG00000074378	junba	JunB proto-oncogene, AP-1 transcription factor subunit a	0.000593346	2.39E-08	-0.468212279	0.722	0.811
685	ENSDARG00000076667	ccng1	cyclin G1	0.000610254	2.46E-08	-0.377804093	0.809	0.88
686	ENSDARG00000022372	kng1	kininogen 1	0.000613302	2.47E-08	-0.662300567	0.049	0.232
687	ENSDARG00000052336	ociad2	OCIA domain containing 2	0.000629659	2.54E-08	-0.892081193	0.136	0.33
688	ENSDARG00000022995	clic4	chloride intracellular channel 4	0.000647978	2.61E-08	-0.29942275	0.074	0.273
689	ENSDARG00000023062	cyr61	cysteine-rich, angiogenic inducer, 61 [Source:ZFIN;Acc:ZDB-GENE-040426-3]	0.000689777	2.78E-08	-0.542734448	0.037	0.217
690	ENSDARG00000080020	il13ra1	interleukin 13 receptor, alpha 1	0.000735005	2.96E-08	-0.258144675	0.099	0.312
691	ENSDARG00000068710	nid1a	nidogen 1a	0.000760787	3.06E-08	-0.436872994	0.043	0.222
692	ENSDARG00000031981	pcbd1	pterin-4 alpha-carbinolamine dehydratase/dimerization cofactor of hepatocyte nuclear factor 1 alpha	0.000766979	3.09E-08	-0.521350732	0.123	0.313
693	ENSDARG00000015653	tnip1	TNFAIP3 interacting protein 1	0.000792148	3.19E-08	0.410962276	0.549	0.38
694	ENSDARG00000092155	apoc2	apolipoprotein C-II	0.0007974	3.21E-08	-1.497002001	0.21	0.381
695	ENSDARG00000098766	pcxa	pyruvate carboxylase a	0.000803577	3.24E-08	-0.344575251	0.049	0.235
696	ENSDARG00000022303	higd1a	HIG1 hypoxia inducible domain family, member 1A	0.000812035	3.27E-08	-0.471296176	0.809	0.897
697	ENSDARG00000077506	tjp1a	tight junction protein 1a	0.00089206	3.59E-08	-0.252345192	0.031	0.209
698	ENSDARG00000014499	nutf2l	nuclear transport factor 2, like	0.000905894	3.65E-08	0.292968378	0.562	0.387
699	ENSDARG00000090194	lamtor5	late endosomal/lysosomal adaptor, MAPK and MTOR activator 5	0.000919316	3.70E-08	0.455866904	0.389	0.244
700	ENSDARG00000103025	hmgcs1	3-hydroxy-3-methylglutaryl-CoA synthase 1 (soluble)	0.000926404	3.73E-08	-0.473588512	0.093	0.288
701	ENSDARG00000036840	krt15	keratin 15	0.00099251	4.00E-08	-1.310232052	0.037	0.213
702	ENSDARG00000012671	inhbaa	inhibin subunit beta Aa	0.001010395	4.07E-08	-0.96703846	0.037	0.214
703	ENSDARG00000054300	dhrs1	dehydrogenase/reductase (SDR family) member 1	0.001075377	4.33E-08	-0.271977914	0.068	0.258
704	ENSDARG00000040971	zgc:92606	zgc:92606	0.001078176	4.34E-08	0.314374273	0.586	0.433
705	ENSDARG00000051939	pcxb	pyruvate carboxylase b	0.001109792	4.47E-08	-0.283144944	0.019	0.187
706	ENSDARG00000045402	commd3	COMM domain containing 3	0.001148975	4.63E-08	0.264192672	0.389	0.228
707	ENSDARG00000086740	phyh	phytanoyl-CoA 2-hydroxylase	0.001166418	4.70E-08	-0.36319366	0.074	0.257
708	ENSDARG00000052652	fermt1	fermitin family member 1	0.001169256	4.71E-08	-0.256627528	0.025	0.198
709	ENSDARG00000060682	agr1	anterior gradient 1	0.001172123	4.72E-08	-0.650084821	0	0.158
710	ENSDARG00000031907	ptbp1b	polypyrimidine tract binding protein 1b	0.001188785	4.79E-08	-0.26408831	0.093	0.29
711	ENSDARG00000011170	ndrg2	NDRG family member 2	0.001292614	5.21E-08	-0.38021847	0.105	0.298
712	ENSDARG00000056239	tmem45b	transmembrane protein 45B	0.001318529	5.31E-08	-0.286732539	0.019	0.185
713	ENSDARG00000092998	si:ch211-202f5.3	si:ch211-202f5.3	0.001471667	5.93E-08	-0.304500694	0.019	0.187
714	ENSDARG00000019986	grhprb	glyoxylate reductase/hydroxypyruvate reductase b	0.001482053	5.97E-08	-0.777248721	0.062	0.241
715	ENSDARG00000104347	rtn4b	reticulon 4b	0.001552885	6.25E-08	-0.599601809	0.086	0.271
716	ENSDARG00000095796	si:dkey-87o1.2	si:dkey-87o1.2	0.00163448	6.58E-08	-0.513705728	0.031	0.201
717	ENSDARG00000029936	grtp1a	growth hormone regulated TBC protein 1a	0.001638847	6.60E-08	-0.25232213	0.049	0.229
718	ENSDARG00000017299	fabp11a	fatty acid binding protein 11a	0.001678234	6.76E-08	2.18157511	0.315	0.163
719	ENSDARG00000028507	itgb4	integrin, beta 4	0.00180736	7.28E-08	-0.417104495	0.012	0.174
720	ENSDARG00000093584	zgc:193505	zgc:193505	0.001826525	7.35E-08	-1.414337432	0.031	0.2
721	ENSDARG00000005162	tpm3	tropomyosin 3	0.001837668	7.40E-08	-0.528494411	0.772	0.839
722	ENSDARG00000093877	MFAP4 (1 of many)	microfibril-associated glycoprotein 4-like [Source:NCBI gene;Acc:566119]	0.001874484	7.55E-08	1.561906449	0.123	0.04
723	ENSDARG00000002986	gda	guanine deaminase	0.00188349	7.58E-08	-0.385037127	0.056	0.242
724	ENSDARG00000037425	s100a10a	S100 calcium binding protein A10a	0.001904942	7.67E-08	-1.888417901	0.21	0.393
725	ENSDARG00000019541	gpt2l	glutamic pyruvate transaminase (alanine aminotransferase) 2, like	0.001946372	7.84E-08	-0.283742633	0.056	0.237
726	ENSDARG00000037361	kdelr2b	KDEL endoplasmic reticulum protein retention receptor 2b	0.001974395	7.95E-08	-0.298856021	0.235	0.439
727	ENSDARG00000102632	ubc	ubiquitin C	0.002070639	8.34E-08	0.267096306	0.963	0.898
728	ENSDARG00000007421	ftcd	formimidoyltransferase cyclodeaminase	0.002096867	8.44E-08	-0.352302931	0.019	0.182
729	ENSDARG00000098746	dhrs13l1	dehydrogenase/reductase (SDR family) member 13 like 1	0.002115012	8.52E-08	-0.582981733	0.08	0.263
730	ENSDARG00000093549	selenop	selenoprotein P	0.002185304	8.80E-08	-0.366794591	0.235	0.476
731	ENSDARG00000090552	si:dkey-7j14.6	si:dkey-7j14.6	0.002226239	8.96E-08	-0.461601621	0.321	0.514
732	ENSDARG00000099663	cox5ab	cytochrome c oxidase subunit 5Ab	0.002235745	9.00E-08	-0.458744801	0.759	0.822
733	ENSDARG00000102076	spink2.1	serine peptidase inhibitor, Kazal type 2, tandem duplicate 1	0.002270003	9.14E-08	-0.397699681	0.117	0.311
734	ENSDARG00000045306	slc51a	solute carrier family 51 alpha subunit	0.002318472	9.34E-08	-0.346998047	0.043	0.216
735	ENSDARG00000058462	zgc:158846	zgc:158846	0.00235432	9.48E-08	-0.974618353	0.043	0.212
736	ENSDARG00000100719	uraha	urate (5-hydroxyiso-) hydrolase a	0.002401486	9.67E-08	-0.565231382	0.031	0.195
737	ENSDARG00000074635	abca1a	ATP-binding cassette, sub-family A (ABC1), member 1A	0.002512189	1.01E-07	0.459231684	0.34	0.198
738	ENSDARG00000105116	p4hb	prolyl 4-hydroxylase, beta polypeptide	0.00255517	1.03E-07	-0.465271728	0.432	0.641
739	ENSDARG00000013056	itpk1a	inositol-tetrakisphosphate 1-kinase a	0.002612587	1.05E-07	-0.280725195	0.031	0.196
740	ENSDARG00000053358	basp1	brain abundant, membrane attached signal protein 1	0.002650019	1.07E-07	-0.329123832	0.006	0.162
741	ENSDARG00000013721	g6pca.2	glucose-6-phosphatase a, catalytic subunit, tandem duplicate 2	0.002711622	1.09E-07	-0.405738665	0.031	0.197
742	ENSDARG00000041060	lgals9l3	lectin, galactoside-binding, soluble, 9 (galectin 9)-like 3	0.002734705	1.10E-07	0.390161242	0.296	0.157
743	ENSDARG00000099532	ubl3a	ubiquitin-like 3a	0.002736562	1.10E-07	-0.275370382	0.136	0.331
744	ENSDARG00000018966	cyb5r1	cytochrome b5 reductase 1	0.002755252	1.11E-07	-0.286722479	0.123	0.32
745	ENSDARG00000091061	slc38a3b	solute carrier family 38 member 3b	0.003002685	1.21E-07	-0.416615453	0.037	0.205
746	ENSDARG00000100952	wu:fj16a03	wu:fj16a03	0.003069137	1.24E-07	-1.443433045	0.185	0.381
747	ENSDARG00000012871	npepl1	aminopeptidase like 1	0.0031266	1.26E-07	0.259826102	0.494	0.329
748	ENSDARG00000009390	npl	N-acetylneuraminate pyruvate lyase (dihydrodipicolinate synthase)	0.003216069	1.30E-07	0.259943363	0.185	0.077
749	ENSDARG00000014587	slc38a5b	solute carrier family 38 member 5b	0.003284083	1.32E-07	-0.445306604	0.302	0.471
750	ENSDARG00000051861	pkp3a	plakophilin 3a	0.003332272	1.34E-07	-0.267369074	0.025	0.19
751	ENSDARG00000014727	acox1	acyl-CoA oxidase 1, palmitoyl	0.003357994	1.35E-07	-0.33112393	0.086	0.273
752	ENSDARG00000101181	s100w	S100 calcium binding protein W	0.003401021	1.37E-07	-0.444420617	0.025	0.186
753	ENSDARG00000028336	dhdhl	dihydrodiol dehydrogenase (dimeric), like	0.003469822	1.40E-07	-0.395542632	0.204	0.385
754	ENSDARG00000059933	plpp3	phospholipid phosphatase 3	0.003512139	1.41E-07	-0.41940416	0.049	0.226
755	ENSDARG00000020387	nipsnap3a	nipsnap homolog 3A (C. elegans)	0.003781751	1.52E-07	-0.297527271	0.074	0.25
756	ENSDARG00000086842	dap1b	death associated protein 1b	0.00389379	1.57E-07	-0.46365035	0.475	0.685
757	ENSDARG00000045797	si:ch211-68a17.7	si:ch211-68a17.7	0.00399067	1.61E-07	-0.252183424	0.142	0.34
758	ENSDARG00000058005	hgd	homogentisate 1,2-dioxygenase	0.004099585	1.65E-07	-0.40272928	0.031	0.195
759	ENSDARG00000092788	si:dkey-21e2.15	si:dkey-21e2.15	0.004345626	1.75E-07	4.382598365	0.123	0.041
760	ENSDARG00000055278	cfb	complement factor B	0.004405478	1.77E-07	-0.519538183	0.019	0.174
761	ENSDARG00000018971	b3gnt5a	UDP-GlcNAc:betaGal beta-1,3-N-acetylglucosaminyltransferase 5a	0.004683453	1.89E-07	0.278397627	0.16	0.063
762	ENSDARG00000100003	glulb	glutamate-ammonia ligase (glutamine synthase) b	0.004955644	2.00E-07	-0.495536118	0.216	0.407
763	ENSDARG00000056627	cxcl14	chemokine (C-X-C motif) ligand 14	0.004958653	2.00E-07	-0.418013592	0.019	0.172
764	ENSDARG00000097746	si:rp71-77l1.1	si:rp71-77l1.1	0.005105558	2.06E-07	-0.540777652	0.031	0.189
765	ENSDARG00000099749	ube2d2l	ubiquitin-conjugating enzyme E2D 2 (UBC4/5 homolog, yeast), like	0.005340536	2.15E-07	-0.363056435	0.346	0.549
766	ENSDARG00000042732	tmem189	transmembrane protein 189	0.005511571	2.22E-07	0.262545172	0.414	0.251
767	ENSDARG00000091699	capn2a	calpain 2, (m/II) large subunit a	0.005597979	2.25E-07	-0.253249193	0.062	0.233
768	ENSDARG00000105187	gcshb	glycine cleavage system protein H (aminomethyl carrier), b	0.005735943	2.31E-07	-0.365897066	0.08	0.254
769	ENSDARG00000056378	ifi30	IFI30 lysosomal thiol reductase	0.005837237	2.35E-07	0.28517845	0.426	0.28
770	ENSDARG00000044975	krt94	keratin 94	0.006105406	2.46E-07	-1.107873562	0.043	0.205
771	ENSDARG00000011693	ttc36	tetratricopeptide repeat domain 36	0.006139164	2.47E-07	-0.461267575	0.037	0.197
772	ENSDARG00000012688	eif1b	eukaryotic translation initiation factor 1B	0.006525171	2.63E-07	-0.323097023	0.944	0.93
773	ENSDARG00000035308	grb10b	growth factor receptor-bound protein 10b	0.00693408	2.79E-07	-0.338996903	0.074	0.251
774	ENSDARG00000051912	hbxb	hemopexin b [Source:ZFIN;Acc:ZDB-GENE-060929-800]	0.00714905	2.88E-07	-0.353098751	0.006	0.152
775	ENSDARG00000054319	oxct1b	3-oxoacid CoA transferase 1b	0.007441824	3.00E-07	-0.472396261	0.019	0.169
776	ENSDARG00000010785	thbs1b	thrombospondin 1b	0.007486777	3.01E-07	-0.490368586	0.019	0.171
777	ENSDARG00000079946	sqlea	squalene epoxidase a	0.007566549	3.05E-07	-0.259365935	0.031	0.19
778	ENSDARG00000000241	slc40a1	solute carrier family 40 member 1	0.007613559	3.07E-07	0.408953391	0.173	0.072
779	ENSDARG00000029443	zgc:92242	zgc:92242	0.007709437	3.10E-07	-0.319792474	0.049	0.216
780	ENSDARG00000089399	tmem176l.2	transmembrane protein 176l.2	0.008207436	3.30E-07	-1.096322253	0.111	0.282
781	ENSDARG00000101251	ldha	lactate dehydrogenase A4	0.008253462	3.32E-07	0.317981257	0.759	0.604
782	ENSDARG00000101979	eps8l3a	EPS8-like 3a	0.008415756	3.39E-07	-0.308120473	0.031	0.186
783	ENSDARG00000017320	f11r.1	F11 receptor, tandem duplicate 1	0.008467736	3.41E-07	-0.520686437	0.377	0.535
784	ENSDARG00000089310	gc	GC vitamin D binding protein	0.008586743	3.46E-07	-1.060521284	0.062	0.224
785	ENSDARG00000055129	pim3	Pim-3 proto-oncogene, serine/threonine kinase	0.008680361	3.50E-07	-0.314763377	0.093	0.271
786	ENSDARG00000053446	sub1a	SUB1 regulator of transcription a	0.008986947	3.62E-07	0.340762653	0.654	0.532
787	ENSDARG00000060457	pmp22b	peripheral myelin protein 22b	0.009076165	3.65E-07	-0.685832442	0.228	0.413
788	ENSDARG00000099425	CABZ01073265.1	complement factor I [Source:NCBI gene;Acc:557557]	0.009104335	3.67E-07	-0.474026821	0.043	0.202
789	ENSDARG00000090943	CABZ01033205.1	uncharacterized LOC100002960 [Source:NCBI gene;Acc:100002960]	0.009710687	3.91E-07	-0.284193294	0.012	0.158
790	ENSDARG00000035326	nccrp1	P1, F-box associated domain containing	0.009949402	4.01E-07	-0.539700292	0.333	0.519
791	ENSDARG00000062590	pleca	plectin a	0.010132836	4.08E-07	-0.334209835	0.105	0.291
792	ENSDARG00000011521	upb1	ureidopropionase, beta	0.010434732	4.20E-07	-0.278050318	0.049	0.214
793	ENSDARG00000087863	cd44a	CD44 molecule (Indian blood group) a	0.011439943	4.61E-07	-0.340663451	0.006	0.148
794	ENSDARG00000106873	LO018188.1	synaptopodin [Source:NCBI gene;Acc:100536545]	0.01170764	4.71E-07	-0.365265244	0.019	0.166
795	ENSDARG00000040781	sult3st4	sulfotransferase family 3, cytosolic sulfotransferase 4	0.012060661	4.86E-07	-0.297756713	0.012	0.157
796	ENSDARG00000094557	nupr1b	nuclear protein 1b	0.012219491	4.92E-07	-0.428668942	0.204	0.391
797	ENSDARG00000043531	jun	Jun proto-oncogene, AP-1 transcription factor subunit	0.012453035	5.01E-07	-0.415454757	0.673	0.847
798	ENSDARG00000018478	agxtb	alanine--glyoxylate and serine--pyruvate aminotransferase b	0.012659267	5.10E-07	-0.934390181	0.062	0.222
799	ENSDARG00000103929	ildr1a	immunoglobulin-like domain containing receptor 1a	0.013338828	5.37E-07	-0.332500837	0.043	0.2
800	ENSDARG00000075831	slc7a8a	solute carrier family 7 member 8a	0.013567063	5.46E-07	0.267743439	0.21	0.096
801	ENSDARG00000045847	si:ch211-214j24.10	si:ch211-214j24.10	0.013593075	5.47E-07	-0.349203009	0.475	0.642
802	ENSDARG00000100223	gpa33a	glycoprotein A33 (transmembrane), paralog a	0.013990011	5.63E-07	-0.349438371	0.049	0.21
803	ENSDARG00000023111	plg	plasminogen	0.014943047	6.02E-07	-0.647019762	0.031	0.181
804	ENSDARG00000070038	rbp2a	retinol binding protein 2a, cellular	0.015018495	6.05E-07	-1.782506731	0.401	0.53
805	ENSDARG00000073876	ARF5 (1 of many)	zgc:110286 [Source:ZFIN;Acc:ZDB-GENE-050417-68]	0.015043492	6.06E-07	-0.258396656	0.025	0.175
806	ENSDARG00000077004	aldh1l1	aldehyde dehydrogenase 1 family, member L1	0.015540836	6.26E-07	-0.421749217	0.111	0.283
807	ENSDARG00000040890	fdps	farnesyl diphosphate synthase (farnesyl pyrophosphate synthetase, dimethylallyltranstransferase, geranyltranstransferase)	0.015555079	6.26E-07	-0.388465346	0.13	0.307
808	ENSDARG00000079647	muc13b	mucin 13b, cell surface associated	0.016022143	6.45E-07	-0.469541377	0.019	0.163
809	ENSDARG00000078757	si:ch211-212c13.8	si:ch211-212c13.8	0.016405567	6.61E-07	-0.920172709	0.037	0.188
810	ENSDARG00000005704	eps8l3b	EPS8-like 3b	0.01651934	6.65E-07	-0.270524163	0.019	0.163
811	ENSDARG00000052099	agxta	alanine--glyoxylate and serine--pyruvate aminotransferase a	0.016584404	6.68E-07	-0.46747525	0.056	0.212
812	ENSDARG00000016837	glipr2l	GLI pathogenesis-related 2, like	0.016853067	6.79E-07	-0.30676764	0.012	0.153
813	ENSDARG00000061120	slc43a2b	solute carrier family 43 member 2b	0.017064892	6.87E-07	0.536915284	0.272	0.145
814	ENSDARG00000087188	nfil3-6	nuclear factor, interleukin 3 regulated, member 6	0.018169815	7.32E-07	-0.392531521	0.167	0.351
815	ENSDARG00000021172	cyp2ad2	cytochrome P450, family 2, subfamily AD, polypeptide 2	0.018367884	7.40E-07	-0.495394538	0.031	0.179
816	ENSDARG00000070922	cnbpb	CCHC-type zinc finger, nucleic acid binding protein b	0.018906366	7.61E-07	-0.390475051	0.58	0.745
817	ENSDARG00000103199	si:dkey-247k7.2	si:dkey-247k7.2	0.018994703	7.65E-07	-1.334959073	0.037	0.187
818	ENSDARG00000036329	ndufa1	NADH:ubiquinone oxidoreductase subunit A1	0.019026301	7.66E-07	-0.317721133	0.796	0.834
819	ENSDARG00000053831	vtnb	vitronectin b	0.019905699	8.02E-07	-0.460645445	0.031	0.179
820	ENSDARG00000007823	atf3	activating transcription factor 3	0.020123695	8.10E-07	-0.523066664	0.432	0.623
821	ENSDARG00000039117	tefa	TEF transcription factor, PAR bZIP family member a	0.020472314	8.24E-07	0.291365799	0.364	0.223
822	ENSDARG00000070083	atp5f1b	ATP synthase F1 subunit beta	0.021018563	8.46E-07	-0.324276093	0.944	0.943
823	ENSDARG00000036820	mgll	monoglyceride lipase	0.021577786	8.69E-07	-0.276974081	0.025	0.17
824	ENSDARG00000007682	ppdpfa	pancreatic progenitor cell differentiation and proliferation factor a	0.021586219	8.69E-07	-0.332045187	0.086	0.263
825	ENSDARG00000014626	dlx3b	distal-less homeobox 3b	0.021936245	8.83E-07	-0.303974306	0.006	0.142
826	ENSDARG00000056314	a2ml	alpha-2-macroglobulin-like	0.022576879	9.09E-07	-0.604250838	0.025	0.169
827	ENSDARG00000012076	apoa1a	apolipoprotein A-Ia	0.022883977	9.21E-07	-1.473579072	0.34	0.482
828	ENSDARG00000003523	itln3	intelectin 3	0.023259175	9.37E-07	-0.333663182	0.012	0.151
829	ENSDARG00000077383	anxa11a	annexin A11a	0.025007726	1.01E-06	-0.275040936	0.401	0.606
830	ENSDARG00000033285	gsto2	glutathione S-transferase omega 2	0.02580804	1.04E-06	-0.872232812	0.302	0.458
831	ENSDARG00000042684	serpinc1	serpin peptidase inhibitor, clade C (antithrombin), member 1	0.026102709	1.05E-06	-0.749303679	0.043	0.192
832	ENSDARG00000042780	apoba	apolipoprotein Ba	0.026187061	1.05E-06	-0.409963608	0.019	0.159
833	ENSDARG00000068732	spry4	sprouty homolog 4 (Drosophila)	0.026495096	1.07E-06	-0.272431873	0.068	0.229
834	ENSDARG00000014556	serpinb1l3	serpin peptidase inhibitor, clade B (ovalbumin), member 1, like 3	0.026550467	1.07E-06	-0.676048571	0.364	0.498
835	ENSDARG00000038666	igfbp1b	insulin-like growth factor binding protein 1b	0.02738845	1.10E-06	-0.465259626	0.062	0.221
836	ENSDARG00000104636	si:dkey-112a7.4	si:dkey-112a7.4	0.027477743	1.11E-06	0.280586202	0.506	0.355
837	ENSDARG00000022684	fkbp1aa	FKBP prolyl isomerase 1Aa	0.027860757	1.12E-06	-0.268476776	0.981	0.947
838	ENSDARG00000041065	hspb1	heat shock protein, alpha-crystallin-related, 1	0.027933963	1.12E-06	-0.975306703	0.123	0.295
839	ENSDARG00000038199	cdab	cytidine deaminase b	0.028437816	1.15E-06	-0.485076734	0.037	0.186
840	ENSDARG00000034677	scel	sciellin	0.029396938	1.18E-06	-0.504712774	0.031	0.175
841	ENSDARG00000012747	rer1	retention in endoplasmic reticulum sorting receptor 1	0.029579143	1.19E-06	-0.274596709	0.42	0.609
842	ENSDARG00000004830	flot2a	flotillin 2a	0.03053843	1.23E-06	-0.396917038	0.364	0.536
843	ENSDARG00000038068	ddx5	DEAD (Asp-Glu-Ala-Asp) box helicase 5	0.030574585	1.23E-06	-0.338983859	0.759	0.871
844	ENSDARG00000103775	thbs1a	thrombospondin 1a	0.031220952	1.26E-06	-0.597021655	0.025	0.166
845	ENSDARG00000067851	lcn15	lipocalin 15	0.033555133	1.35E-06	-0.295223944	0.025	0.166
846	ENSDARG00000002197	pygl	phosphorylase, glycogen, liver	0.034389463	1.38E-06	-0.325077936	0.019	0.156
847	ENSDARG00000056795	serpine1	serpin peptidase inhibitor, clade E (nexin, plasminogen activator inhibitor type 1), member 1	0.035511927	1.43E-06	-0.885471226	0.191	0.365
848	ENSDARG00000011459	gsna	gelsolin a	0.035843596	1.44E-06	-0.274200599	0.093	0.258
849	ENSDARG00000054588	cox6a2	cytochrome c oxidase subunit 6A2	0.039171443	1.58E-06	0.309917844	0.37	0.224
850	ENSDARG00000104267	postnb	periostin, osteoblast specific factor b	0.039254801	1.58E-06	-0.701036325	0.019	0.155
851	ENSDARG00000058638	si:ch211-71m22.1	si:ch211-71m22.1	0.040808263	1.64E-06	-0.262787358	0.037	0.182
852	ENSDARG00000035882	rida	reactive intermediate imine deaminase A homolog	0.042681782	1.72E-06	-0.389613203	0.142	0.304
853	ENSDARG00000019492	shbg	sex hormone-binding globulin	0.042984053	1.73E-06	-0.328544799	0.019	0.154
854	ENSDARG00000045776	cnbpa	CCHC-type zinc finger, nucleic acid binding protein a	0.043076381	1.73E-06	-0.287769681	0.562	0.759
855	ENSDARG00000098162	zgc:77748	zgc:77748	0.043499657	1.75E-06	-0.343728377	0.031	0.172
856	ENSDARG00000045947	hrc	histidine rich calcium binding protein	0.044245465	1.78E-06	-0.589610285	0.012	0.145
857	ENSDARG00000004296	ambp	alpha-1-microglobulin/bikunin precursor	0.044859811	1.81E-06	-0.910790522	0.062	0.21
858	ENSDARG00000005112	cdh17	cadherin 17, LI cadherin (liver-intestine)	0.046773107	1.88E-06	-0.337081984	0.037	0.18
859	ENSDARG00000051975	cd99	CD99 molecule	0.046804383	1.88E-06	-0.401634354	0.185	0.34
860	ENSDARG00000043279	aqp12	aquaporin 12	0.047325266	1.91E-06	-0.556375001	0.068	0.214
861	ENSDARG00000002509	zgc:153911	zgc:153911	0.047366827	1.91E-06	-0.350942819	0.049	0.201
862	ENSDARG00000070078	abcb11b	ATP-binding cassette, sub-family B (MDR/TAP), member 11b	0.047823558	1.93E-06	-0.301075677	0.012	0.144
863	ENSDARG00000003517	impa1	inositol monophosphatase 1	0.050541628	2.04E-06	0.25930708	0.34	0.206
864	ENSDARG00000027984	gstz1	glutathione S-transferase zeta 1	0.055044823	2.22E-06	-0.364021794	0.173	0.339
865	ENSDARG00000010113	ndufb8	NADH:ubiquinone oxidoreductase subunit B8	0.056521214	2.28E-06	-0.31169419	0.716	0.799
866	ENSDARG00000070155	tuba8l3	tubulin, alpha 8 like 3	0.057969728	2.33E-06	-0.443310913	0.043	0.183
867	ENSDARG00000052063	col4a5	collagen, type IV, alpha 5 (Alport syndrome)	0.058260931	2.35E-06	-0.432182821	0.006	0.132
868	ENSDARG00000037009	banf1	BAF nuclear assembly factor 1	0.058864091	2.37E-06	0.333039678	0.642	0.528
869	ENSDARG00000020741	fga	fibrinogen alpha chain	0.058882476	2.37E-06	-1.0067952	0.086	0.236
870	ENSDARG00000019949	serpinh1b	serpin peptidase inhibitor, clade H (heat shock protein 47), member 1b	0.059465428	2.39E-06	-0.567142617	0.025	0.161
871	ENSDARG00000102883	sptbn1	spectrin, beta, non-erythrocytic 1	0.059900402	2.41E-06	-0.409667728	0.154	0.327
872	ENSDARG00000096118	ost4	oligosaccharyltransferase complex subunit 4 (non-catalytic)	0.060444833	2.43E-06	-0.309643608	0.759	0.81
873	ENSDARG00000051957	selenom	selenoprotein M	0.060752107	2.45E-06	-0.286316569	0.086	0.241
874	ENSDARG00000003931	cndp2	carnosine dipeptidase 2	0.064038228	2.58E-06	0.512630692	0.327	0.198
875	ENSDARG00000026611	socs3b	suppressor of cytokine signaling 3b	0.06538097	2.63E-06	-0.317651442	0.198	0.379
876	ENSDARG00000020866	apoa4b.2	apolipoprotein A-IV b, tandem duplicate 2	0.066585921	2.68E-06	-1.449810331	0.111	0.266
877	ENSDARG00000069630	tat	tyrosine aminotransferase	0.066726866	2.69E-06	-0.404579939	0.019	0.151
878	ENSDARG00000078659	tmem176	transmembrane protein 176	0.06742615	2.72E-06	-0.431269435	0.049	0.193
879	ENSDARG00000007241	mycb	MYC proto-oncogene, bHLH transcription factor b	0.06758521	2.72E-06	-0.277016859	0.086	0.244
880	ENSDARG00000098671	prelid1a	PRELI domain containing 1a	0.068161186	2.74E-06	0.399462975	0.698	0.617
881	ENSDARG00000000002	ccdc80	coiled-coil domain containing 80	0.068759799	2.77E-06	-0.261424964	0.025	0.159
882	ENSDARG00000029388	si:dkey-90m5.4	si:dkey-90m5.4	0.07314207	2.95E-06	-0.329126727	0.019	0.15
883	ENSDARG00000075468	vwa1	von Willebrand factor A domain containing 1	0.073743735	2.97E-06	-0.263715077	0.006	0.13
884	ENSDARG00000103846	hspa5	heat shock protein 5	0.075722276	3.05E-06	-0.512770507	0.556	0.689
885	ENSDARG00000036171	rnasel3	ribonuclease like 3	0.076407318	3.08E-06	-0.37658127	0.019	0.15
886	ENSDARG00000055036	itih3a	inter-alpha-trypsin inhibitor heavy chain 3a	0.077169367	3.11E-06	-0.324174311	0.025	0.158
887	ENSDARG00000097959	si:dkey-248g15.3	si:dkey-248g15.3	0.079500249	3.20E-06	-2.017520892	0.179	0.345
888	ENSDARG00000103542	vegfaa	vascular endothelial growth factor Aa	0.0823378	3.32E-06	-0.272821842	0.105	0.274
889	ENSDARG00000056781	zanl	zonadhesin, like	0.083423935	3.36E-06	-0.612928701	0.031	0.164
890	ENSDARG00000055009	col4a1	collagen, type IV, alpha 1	0.08672855	3.49E-06	-0.533469232	0.043	0.181
891	ENSDARG00000006588	zgc:111983	zgc:111983	0.089366571	3.60E-06	-1.539018525	0.056	0.198
892	ENSDARG00000104138	igfbp7	insulin-like growth factor binding protein 7	0.094821092	3.82E-06	-0.774396455	0.037	0.174
893	ENSDARG00000079727	selenop2	selenoprotein P2	0.09764301	3.93E-06	-0.408460857	0.019	0.146
894	ENSDARG00000020261	rab2a	RAB2A, member RAS oncogene family	0.098138253	3.95E-06	-0.289141253	0.531	0.706
895	ENSDARG00000099148	bzw1b	basic leucine zipper and W2 domains 1b	0.100650058	4.05E-06	-0.379336113	0.543	0.699
896	ENSDARG00000055514	icn2	ictacalcin 2	0.103346668	4.16E-06	-2.510069865	0.259	0.422
897	ENSDARG00000037191	ttr	transthyretin (prealbumin, amyloidosis type I)	0.105255462	4.24E-06	-1.19124722	0.074	0.215
898	ENSDARG00000045695	myca	MYC proto-oncogene, bHLH transcription factor a	0.109886695	4.42E-06	0.318414325	0.296	0.174
899	ENSDARG00000103129	nid1b	nidogen 1b	0.11013071	4.43E-06	-0.26783363	0.012	0.136
900	ENSDARG00000040432	klf2b	Kruppel-like factor 2b	0.112179463	4.52E-06	-0.398962483	0.043	0.182
901	ENSDARG00000041502	tgfb1a	transforming growth factor, beta 1a	0.112418916	4.53E-06	-0.390892928	0.062	0.205
902	ENSDARG00000018149	slc38a4	solute carrier family 38 member 4	0.115715541	4.66E-06	-0.520504521	0.08	0.227
903	ENSDARG00000052207	c3a.3	complement component c3a, duplicate 3	0.116893929	4.71E-06	-0.375529277	0.025	0.155
904	ENSDARG00000038900	acadm	acyl-CoA dehydrogenase medium chain	0.119624362	4.82E-06	-0.303565324	0.296	0.461
905	ENSDARG00000061375	sgpl1	sphingosine-1-phosphate lyase 1	0.123789636	4.98E-06	0.304074062	0.284	0.163
906	ENSDARG00000005673	f3b	coagulation factor IIIb	0.128073446	5.16E-06	-0.396462672	0.142	0.312
907	ENSDARG00000092035	si:ch211-156j16.1	si:ch211-156j16.1	0.128849317	5.19E-06	-0.484968635	0.056	0.196
908	ENSDARG00000097057	fxyd6l	FXYD domain containing ion transport regulator 6 like	0.132379681	5.33E-06	-0.368182877	0.111	0.261
909	ENSDARG00000090722	leg1.1	liver-enriched gene 1, tandem duplicate 1	0.145534683	5.86E-06	-0.973449982	0.086	0.229
910	ENSDARG00000002298	ankrd22	ankyrin repeat domain 22	0.145603975	5.86E-06	-0.346936489	0.117	0.273
911	ENSDARG00000016867	rnf128a	ring finger protein 128a	0.155282567	6.25E-06	-0.2636467	0.173	0.345
912	ENSDARG00000036041	f2	coagulation factor II (thrombin)	0.15635506	6.30E-06	-0.610256925	0.049	0.182
913	ENSDARG00000104701	map7d1b	MAP7 domain containing 1b	0.156672563	6.31E-06	-0.266847714	0.056	0.195
914	ENSDARG00000006497	rtn1a	reticulon 1a	0.162342453	6.54E-06	-0.489840887	0.049	0.187
915	ENSDARG00000041011	gemin7	gem (nuclear organelle) associated protein 7	0.162979891	6.56E-06	0.289267731	0.309	0.189
916	ENSDARG00000069090	atp6v0d1	ATPase H+ transporting V0 subunit d1	0.163699567	6.59E-06	0.398549323	0.407	0.298
917	ENSDARG00000036239	gatm	glycine amidinotransferase (L-arginine:glycine amidinotransferase)	0.166691044	6.71E-06	-0.891522473	0.185	0.329
918	ENSDARG00000008969	fgb	fibrinogen beta chain	0.168212739	6.77E-06	-1.296194151	0.111	0.254
919	ENSDARG00000019838	ugdh	UDP-glucose 6-dehydrogenase	0.169151704	6.81E-06	-0.298786271	0.111	0.266
920	ENSDARG00000021372	tob1b	transducer of ERBB2, 1b	0.170737853	6.88E-06	-0.39972027	0.401	0.567
921	ENSDARG00000097902	si:ch73-204p21.2	si:ch73-204p21.2	0.179325446	7.22E-06	-0.558268463	0.012	0.132
922	ENSDARG00000057035	stoml3b	stomatin (EPB72)-like 3b	0.199997824	8.05E-06	0.554094859	0.302	0.177
923	ENSDARG00000044914	suclg2	succinate-CoA ligase, GDP-forming, beta subunit	0.204986992	8.25E-06	-0.455759707	0.259	0.386
924	ENSDARG00000041339	zgc:92380	zgc:92380	0.216046969	8.70E-06	-0.564294711	0.043	0.174
925	ENSDARG00000045089	si:ch211-270n8.1	si:ch211-270n8.1	0.223693123	9.01E-06	-1.042307644	0.074	0.21
926	ENSDARG00000076858	TCIM (1 of many)	transcriptional and immune response regulator b [Source:NCBI gene;Acc:558746]	0.224181036	9.03E-06	-0.391340894	0.099	0.256
927	ENSDARG00000074749	abca12	ATP-binding cassette, sub-family A (ABC1), member 12	0.23742355	9.56E-06	-0.37228873	0.019	0.139
928	ENSDARG00000044001	lgals3b	lectin, galactoside binding soluble 3b	0.237682345	9.57E-06	-0.59289348	0.469	0.565
929	ENSDARG00000029795	prxl2b	peroxiredoxin like 2B	0.238766324	9.61E-06	-0.271394079	0.068	0.208
930	ENSDARG00000018562	cope	COPI coat complex subunit epsilon	0.24098386	9.70E-06	-0.251221649	0.309	0.486
931	ENSDARG00000057853	atp6v0ca	ATPase H+ transporting V0 subunit ca	0.249690212	1.01E-05	1.356116903	0.71	0.71
932	ENSDARG00000040251	ctsk	cathepsin K	0.252428299	1.02E-05	0.915577111	0.21	0.107
933	ENSDARG00000054155	pcna	proliferating cell nuclear antigen	0.256480118	1.03E-05	0.366854557	0.401	0.263
934	ENSDARG00000053493	aldh1a2	aldehyde dehydrogenase 1 family, member A2	0.257694094	1.04E-05	-0.271581727	0.019	0.14
935	ENSDARG00000031164	tuba8l2	tubulin, alpha 8 like 2	0.261429035	1.05E-05	-0.344532034	0.364	0.522
936	ENSDARG00000015015	tspan18b	tetraspanin 18b	0.261585981	1.05E-05	-0.289867197	0.019	0.137
937	ENSDARG00000087693	atox1	antioxidant 1 copper chaperone	0.261744546	1.05E-05	-0.309127875	0.568	0.71
938	ENSDARG00000103322	si:ch73-347e22.8	si:ch73-347e22.8	0.274095076	1.10E-05	-0.271835024	0	0.107
939	ENSDARG00000041839	tsc22d2	TSC22 domain family 2	0.279565148	1.13E-05	0.260894988	0.29	0.171
940	ENSDARG00000024160	hao1	hydroxyacid oxidase (glycolate oxidase) 1	0.289647845	1.17E-05	-0.52058554	0.062	0.194
941	ENSDARG00000055705	f5	coagulation factor V	0.302244586	1.22E-05	-0.351509678	0.043	0.172
942	ENSDARG00000018351	hpda	4-hydroxyphenylpyruvate dioxygenase a	0.311356665	1.25E-05	-0.699899024	0.086	0.219
943	ENSDARG00000038288	cd151	CD151 molecule	0.312247188	1.26E-05	-0.255353835	0.006	0.118
944	ENSDARG00000099306	zgc:175088	zgc:175088	0.313204158	1.26E-05	-0.317575874	0.111	0.261
945	ENSDARG00000040466	vil1	villin 1	0.324626238	1.31E-05	-0.920959134	0.074	0.203
946	ENSDARG00000059001	pim2	Pim-2 proto-oncogene, serine/threonine kinase	0.34800391	1.40E-05	0.307301035	0.327	0.211
947	ENSDARG00000052061	col4a6	collagen, type IV, alpha 6	0.365163501	1.47E-05	-0.373148336	0.012	0.126
948	ENSDARG00000046098	ebp	EBP cholestenol delta-isomerase	0.377763017	1.52E-05	-0.271996838	0.093	0.237
949	ENSDARG00000059367	mfap2	microfibril associated protein 2	0.378722482	1.53E-05	-0.303643678	0.025	0.144
950	ENSDARG00000002644	rgs5a	regulator of G protein signaling 5a	0.383599655	1.54E-05	-0.670581859	0.056	0.182
951	ENSDARG00000022615	si:ch211-241e1.3	si:ch211-241e1.3	0.389304853	1.57E-05	-0.437282585	0.012	0.124
952	ENSDARG00000098114	ctsa	cathepsin A	0.395037248	1.59E-05	0.312481548	0.327	0.219
953	ENSDARG00000010312	cp	ceruloplasmin	0.39553697	1.59E-05	-0.261758471	0.019	0.134
954	ENSDARG00000010717	chchd10	coiled-coil-helix-coiled-coil-helix domain containing 10	0.404571992	1.63E-05	-0.289875714	0.315	0.475
955	ENSDARG00000016319	c9	complement component 9	0.410927477	1.65E-05	-0.763943816	0.068	0.195
956	ENSDARG00000032098	c8g	complement component 8, gamma polypeptide	0.412499768	1.66E-05	-0.298076873	0.043	0.168
957	ENSDARG00000075045	cxcl18b	chemokine (C-X-C motif) ligand 18b	0.413639752	1.67E-05	-1.317542544	0.191	0.341
958	ENSDARG00000099056	CABZ01065076.1	3-ketoacyl-CoA thiolase, mitochondrial-like [Source:NCBI gene;Acc:103910030]	0.454999085	1.83E-05	-0.283630981	0.148	0.299
959	ENSDARG00000104359	anxa1c	annexin A1c	0.461848535	1.86E-05	-1.229749835	0.062	0.189
960	ENSDARG00000097209	cox8b	cytochrome c oxidase subunit 8B	0.462324932	1.86E-05	-0.552989178	0.309	0.45
961	ENSDARG00000038123	myl9a	myosin, light chain 9a, regulatory	0.46903655	1.89E-05	-0.834072171	0.031	0.151
962	ENSDARG00000016412	agt	angiotensinogen	0.480035357	1.93E-05	-0.721897674	0.08	0.207
963	ENSDARG00000039832	gsta.2	glutathione S-transferase, alpha tandem duplicate 2	0.481066289	1.94E-05	-0.29536818	0.006	0.113
964	ENSDARG00000042613	crp3	C-reactive protein 3	0.48270171	1.94E-05	-0.831488544	0.056	0.18
965	ENSDARG00000105528	si:dkey-86l18.10	si:dkey-86l18.10	0.512471984	2.06E-05	-0.390750213	0.037	0.157
966	ENSDARG00000101160	apoa4a	apolipoprotein A-IV a	0.514745043	2.07E-05	-1.328616194	0.228	0.372
967	ENSDARG00000028889	ndufb10	NADH:ubiquinone oxidoreductase subunit B10	0.519883167	2.09E-05	-0.267059291	0.432	0.594
968	ENSDARG00000015263	adma	adrenomedullin a	0.527942691	2.13E-05	-0.520791265	0.105	0.245
969	ENSDARG00000031678	col5a2a	collagen, type V, alpha 2a	0.527962911	2.13E-05	-0.253433816	0.025	0.142
970	ENSDARG00000069293	ahsg2	alpha-2-HS-glycoprotein 2	0.538865725	2.17E-05	-0.277400575	0.025	0.139
971	ENSDARG00000038881	acaa2	acetyl-CoA acyltransferase 2	0.541969988	2.18E-05	-0.293324364	0.198	0.353
972	ENSDARG00000028096	cldn23a	claudin 23a	0.568829106	2.29E-05	-0.440819528	0.031	0.149
973	ENSDARG00000061383	serpinf2b	serpin peptidase inhibitor, clade F (alpha-2 antiplasmin, pigment epithelium derived factor), member 2b	0.572993923	2.31E-05	-0.685403306	0.086	0.215
974	ENSDARG00000004748	zgc:100868	zgc:100868	0.595675811	2.40E-05	-0.662781672	0.019	0.13
975	ENSDARG00000040764	id1	inhibitor of DNA binding 1, HLH protein	0.606046922	2.44E-05	-0.532554523	0.21	0.358
976	ENSDARG00000055539	epdl2	ependymin-like 2	0.611191304	2.46E-05	-0.647442645	0.031	0.15
977	ENSDARG00000076448	serpinf2a	serpin peptidase inhibitor, clade F (alpha-2 antiplasmin, pigment epithelium derived factor), member 2a	0.619512314	2.49E-05	-0.345802356	0.037	0.155
978	ENSDARG00000078918	comtd1	catechol-O-methyltransferase domain containing 1	0.628036603	2.53E-05	-0.300893366	0.031	0.146
979	ENSDARG00000011876	ednraa	endothelin receptor type Aa	0.650091527	2.62E-05	-0.308749204	0.019	0.131
980	ENSDARG00000009018	rhbg	Rh family, B glycoprotein (gene/pseudogene)	0.655690108	2.64E-05	-0.69091559	0.019	0.128
981	ENSDARG00000087697	lpl	lipoprotein lipase	0.664511871	2.68E-05	-0.260295659	0.062	0.192
982	ENSDARG00000016255	chmp4ba	charged multivesicular body protein 4Ba	0.673702799	2.71E-05	0.288988341	0.444	0.338
983	ENSDARG00000037998	flot1b	flotillin 1b	0.679017529	2.73E-05	-0.297130802	0.469	0.61
984	ENSDARG00000034817	asah1b	N-acylsphingosine amidohydrolase (acid ceramidase) 1b	0.691860324	2.79E-05	0.344390963	0.278	0.173
985	ENSDARG00000100185	elovl7b	ELOVL fatty acid elongase 7b	0.69317586	2.79E-05	-0.520617917	0.025	0.137
986	ENSDARG00000102456	cfhl4	complement factor H like 4	0.693427347	2.79E-05	-0.577175654	0.062	0.184
987	ENSDARG00000105644	zgc:172079	zgc:172079	0.698210501	2.81E-05	-0.324197939	0.031	0.149
988	ENSDARG00000086332	bri3	brain protein I3	0.70915125	2.86E-05	0.358614037	0.469	0.372
989	ENSDARG00000102415	scinla	scinderin like a	0.735086872	2.96E-05	-0.250031898	0.043	0.167
990	ENSDARG00000022165	mgst1.2	microsomal glutathione S-transferase 1.2	0.748857472	3.02E-05	-0.564602142	0.426	0.514
991	ENSDARG00000019253	rhag	Rh associated glycoprotein	0.749041289	3.02E-05	-0.571638286	0.056	0.182
992	ENSDARG00000017676	mmp2	matrix metallopeptidase 2	0.75218188	3.03E-05	-0.297219661	0.025	0.137
993	ENSDARG00000097973	si:ch1073-190k2.1	si:ch1073-190k2.1	0.777872525	3.13E-05	-0.435534618	0.068	0.194
994	ENSDARG00000001870	atp1a1a.4	ATPase Na+/K+ transporting subunit alpha 1a, tandem duplicate 4	0.807228473	3.25E-05	-0.306147009	0.025	0.135
995	ENSDARG00000021059	alas1	aminolevulinate, delta-, synthase 1	0.89917337	3.62E-05	-0.259370452	0.531	0.67
996	ENSDARG00000045888	acat1	acetyl-CoA acetyltransferase 1	0.903256339	3.64E-05	-0.395975425	0.154	0.287
997	ENSDARG00000013561	pgm1	phosphoglucomutase 1	0.904995389	3.64E-05	-0.307386137	0.185	0.33
998	ENSDARG00000088590	pxna	paxillin a	0.938199257	3.78E-05	-0.287857192	0.111	0.249
999	ENSDARG00000105562	si:dkey-23i12.7	si:dkey-23i12.7	0.938989898	3.78E-05	-0.3087442	0.043	0.164
1000	ENSDARG00000058206	si:ch211-153b23.5	si:ch211-153b23.5	0.946972645	3.81E-05	-1.754454282	0.253	0.384
1001	ENSDARG00000056498	crp2	C-reactive protein 2	0.983715719	3.96E-05	-1.282904817	0.111	0.242
1002	ENSDARG00000062129	mxra8b	matrix-remodelling associated 8b	0.997654257	4.02E-05	-0.294274471	0.019	0.126
1003	ENSDARG00000089362	grn1	granulin 1	1	6.04E-05	2.326070746	0.315	0.231
1004	ENSDARG00000057698	ctsd	cathepsin D	1	0.504434311	1.218766622	0.475	0.537
1005	ENSDARG00000013968	psap	prosaposin	1	4.55E-05	1.120324159	0.667	0.623
1006	ENSDARG00000039150	lgmn	legumain	1	0.031816679	1.112801983	0.284	0.247
1007	ENSDARG00000041623	mt2	metallothionein 2	1	0.497350677	0.915396945	0.198	0.227
1008	ENSDARG00000078859	g0s2	G0/G1 switch 2	1	0.026294584	0.821224202	0.154	0.239
1009	ENSDARG00000024540	tspan36	tetraspanin 36	1	0.001084665	0.776461929	0.605	0.599
1010	ENSDARG00000044254	anxa3b	annexin A3b	1	0.081975566	0.69699807	0.327	0.319
1011	ENSDARG00000003902	ctsl.1	cathepsin L.1	1	0.004356454	0.636641433	0.191	0.127
1012	ENSDARG00000090912	npc2	Niemann-Pick disease, type C2	1	0.701853781	0.588938298	0.698	0.749
1013	ENSDARG00000043081	ctsz	cathepsin Z	1	0.651909549	0.579155965	0.309	0.348
1014	ENSDARG00000007377	odc1	ornithine decarboxylase 1	1	0.016772458	0.486495879	0.599	0.596
1015	ENSDARG00000076221	fthl28	ferritin, heavy polypeptide-like 28	1	0.51165955	0.443063473	0.346	0.356
1016	ENSDARG00000044852	wbp2nl	WBP2 N-terminal like	1	0.000553917	0.418365361	0.556	0.511
1017	ENSDARG00000100753	CABZ01076275.1	scavenger receptor class B, member 2b [Source:NCBI gene;Acc:564077]	1	0.636174301	0.4149327	0.16	0.157
1018	ENSDARG00000104795	cxcl8a	chemokine (C-X-C motif) ligand 8a	1	0.101298786	0.407778477	0.216	0.178
1019	ENSDARG00000053990	hmgb2b	high mobility group box 2b	1	0.000694606	0.388729185	0.611	0.545
1020	ENSDARG00000057949	slc43a3b	solute carrier family 43 member 3b	1	0.165221078	0.356565502	0.123	0.097
1021	ENSDARG00000101794	rpl26	ribosomal protein L26	1	0.000744052	0.354010236	0.586	0.544
1022	ENSDARG00000044073	fuca2	alpha-L-fucosidase 2	1	0.00031098	0.350218209	0.34	0.247
1023	ENSDARG00000036282	rnaset2	ribonuclease T2	1	0.020870676	0.332487006	0.259	0.209
1024	ENSDARG00000060113	znf395a	zinc finger protein 395a	1	0.000513504	0.332017642	0.414	0.331
1025	ENSDARG00000020504	h3f3b.1	H3 histone, family 3A	1	0.000152369	0.322373056	0.815	0.766
1026	ENSDARG00000052638	fam210b	family with sequence similarity 210 member B	1	0.000854621	0.301433181	0.37	0.283
1027	ENSDARG00000017602	ccng2	cyclin G2	1	7.87E-05	0.30045909	0.444	0.325
1028	ENSDARG00000079932	zgc:152830	zgc:152830	1	0.001044951	0.295139095	0.302	0.216
1029	ENSDARG00000038754	plk3	polo-like kinase 3 (Drosophila)	1	0.000695008	0.284659876	0.34	0.251
1030	ENSDARG00000102555	si:dkey-33i11.9	si:dkey-33i11.9	1	0.128680467	0.280384349	0.444	0.416
1031	ENSDARG00000034368	hexb	hexosaminidase B (beta polypeptide)	1	5.70E-05	0.274978648	0.407	0.294
1032	ENSDARG00000100446	si:ch211-286o17.1	si:ch211-286o17.1	1	0.000354725	-0.250991075	0.025	0.115
1033	ENSDARG00000027744	gadd45ba	growth arrest and DNA-damage-inducible, beta a	1	0.00554696	-0.252181871	0.432	0.553
1034	ENSDARG00000103117	tmprss4a	transmembrane serine protease 4a	1	0.000515446	-0.252249547	0.025	0.11
1035	ENSDARG00000001953	pfkfb3	6-phosphofructo-2-kinase/fructose-2,6-biphosphatase 3	1	7.25E-05	-0.253957146	0.228	0.379
1036	ENSDARG00000013871	slc5a1	solute carrier family 5 member 1	1	0.000530783	-0.254902297	0.025	0.109
1037	ENSDARG00000034211	capn2l	calpain 2, (m/II) large subunit, like	1	9.42E-05	-0.255741504	0.031	0.134
1038	ENSDARG00000098024	si:dkey-262k9.2	si:dkey-262k9.2	1	0.00014921	-0.256080971	0.21	0.367
1039	ENSDARG00000099175	hmgb1a	high mobility group box 1a	1	0.959906833	-0.257720224	0.691	0.625
1040	ENSDARG00000076290	calr	calreticulin	1	0.000290486	-0.258117452	0.247	0.377
1041	ENSDARG00000041314	ndufb9	NADH:ubiquinone oxidoreductase subunit B9	1	0.00270784	-0.260732079	0.636	0.654
1042	ENSDARG00000023290	fabp3	fatty acid binding protein 3, muscle and heart	1	0.693290626	-0.260838692	0.722	0.668
1043	ENSDARG00000070057	si:dkey-69o16.5	si:dkey-69o16.5	1	0.332931796	-0.262101881	0.136	0.156
1044	ENSDARG00000045230	cox6b1	cytochrome c oxidase subunit 6B1	1	0.026883152	-0.263053888	0.821	0.763
1045	ENSDARG00000021669	sec61a1	SEC61 translocon alpha 1 subunit	1	0.000819863	-0.263561336	0.691	0.74
1046	ENSDARG00000089645	si:ch1073-406l10.2	si:ch1073-406l10.2	1	0.002450724	-0.264126158	0.037	0.111
1047	ENSDARG00000101135	si:dkey-85k7.7	si:dkey-85k7.7	1	0.000211641	-0.266936583	0.08	0.196
1048	ENSDARG00000063921	mt-nd5	NADH dehydrogenase 5, mitochondrial	1	0.000310533	-0.267155385	0.605	0.711
1049	ENSDARG00000105590	si:cabz01007794.1	si:cabz01007794.1	1	0.000144941	-0.268823289	0.012	0.103
1050	ENSDARG00000055874	cpe	carboxypeptidase E	1	0.000607646	-0.269589882	0.025	0.108
1051	ENSDARG00000043663	faub	FAU ubiquitin like and ribosomal protein S30 fusion b	1	0.000389156	-0.271386082	0.321	0.444
1052	ENSDARG00000039007	eno3	enolase 3, (beta, muscle)	1	0.005144062	-0.27162685	0.883	0.73
1053	ENSDARG00000016918	ace2	angiotensin I converting enzyme 2	1	0.000144585	-0.273027875	0.019	0.113
1054	ENSDARG00000045929	oaz2a	ornithine decarboxylase antizyme 2a	1	7.50E-05	-0.27588379	0.037	0.147
1055	ENSDARG00000006603	csrp1a	cysteine and glycine-rich protein 1a	1	0.000292852	-0.276154062	0.198	0.325
1056	ENSDARG00000101762	fah	fumarylacetoacetate hydrolase (fumarylacetoacetase)	1	0.011503946	-0.277370731	0.241	0.316
1057	ENSDARG00000071658	ywhag2	3-monooxygenase/tryptophan 5-monooxygenase activation protein, gamma polypeptide 2	1	0.001503085	-0.279844946	0.068	0.154
1058	ENSDARG00000104458	rnasekb	ribonuclease, RNase K b	1	0.000149548	-0.280425933	0.049	0.157
1059	ENSDARG00000018524	midn	midnolin	1	0.040123327	-0.28180025	0.481	0.528
1060	ENSDARG00000033009	h3f3c	H3 histone, family 3C	1	0.00286191	-0.28196342	0.667	0.761
1061	ENSDARG00000099448	sh3d21	SH3 domain containing 21	1	7.49E-05	-0.284086776	0.123	0.253
1062	ENSDARG00000045549	bik	BCL2 interacting killer	1	0.000228764	-0.284103882	0.056	0.164
1063	ENSDARG00000089382	zgc:158463	zgc:158463	1	0.882640621	-0.284315038	0.679	0.671
1064	ENSDARG00000063899	mt-nd2		1	0.007030683	-0.284994313	0.944	0.934
1065	ENSDARG00000036577	atp6v0cb	ATPase H+ transporting V0 subunit cb	1	0.000130283	-0.28598588	0.025	0.123
1066	ENSDARG00000010276	ptgs2b	prostaglandin-endoperoxide synthase 2b	1	0.004732265	-0.286903991	0.142	0.239
1067	ENSDARG00000030896	foxq1a	forkhead box Q1a	1	0.002579384	-0.288587562	0.037	0.111
1068	ENSDARG00000003570	hsp90b1	heat shock protein 90, beta (grp94), member 1	1	0.041113268	-0.289811503	0.377	0.438
1069	ENSDARG00000102945	ccl39.2	chemokine (C-C motif) ligand 39, duplicate 2	1	7.93E-05	-0.289908031	0.019	0.118
1070	ENSDARG00000037895	ramp2	receptor (G protein-coupled) activity modifying protein 2	1	4.08E-05	-0.291846615	0.056	0.179
1071	ENSDARG00000019815	fn1a	fibronectin 1a	1	0.000484907	-0.29244366	0.049	0.146
1072	ENSDARG00000010149	atp5fa1	ATP synthase F1 subunit alpha	1	4.59E-05	-0.294487378	0.858	0.883
1073	ENSDARG00000041595	ces3	carboxylesterase 3	1	0.000232979	-0.294732011	0.037	0.134
1074	ENSDARG00000063924	mt-cyb	cytochrome b, mitochondrial	1	0.000340573	-0.295160777	1	0.984
1075	ENSDARG00000032619	tob1a	transducer of ERBB2, 1a	1	7.17E-05	-0.295590717	0.327	0.47
1076	ENSDARG00000103163	tomm20a	translocase of outer mitochondrial membrane 20	1	0.000380466	-0.296758126	0.617	0.713
1077	ENSDARG00000021924	hsp70.3	heat shock cognate 70-kd protein, tandem duplicate 3	1	0.001421552	-0.299702261	0.364	0.505
1078	ENSDARG00000026531	alcama	activated leukocyte cell adhesion molecule a	1	0.000647222	-0.302322807	0.068	0.167
1079	ENSDARG00000033738	zgc:153867	zgc:153867	1	0.034896625	-0.302473189	0.963	0.896
1080	ENSDARG00000013144	atp1b1a	ATPase Na+/K+ transporting subunit beta 1a	1	0.000171442	-0.302800081	0.821	0.874
1081	ENSDARG00000003113	ada	adenosine deaminase	1	0.000513274	-0.304189052	0.179	0.299
1082	ENSDARG00000103735	elovl1b	ELOVL fatty acid elongase 1b	1	0.002484556	-0.305361227	0.37	0.455
1083	ENSDARG00000039429	adka	adenosine kinase a	1	9.10E-05	-0.308837297	0.21	0.349
1084	ENSDARG00000100712	si:dkey-19b23.12	si:dkey-19b23.12	1	0.000208959	-0.311281391	0.025	0.119
1085	ENSDARG00000103342	wu:fa56d06	wu:fa56d06	1	0.000208239	-0.3134394	0.019	0.11
1086	ENSDARG00000025757	tspan35	tetraspanin 35	1	0.000398807	-0.319155066	0.025	0.112
1087	ENSDARG00000025348	igfbp5b	insulin-like growth factor binding protein 5b	1	9.45E-05	-0.319864364	0.025	0.125
1088	ENSDARG00000010572	slc25a25a	solute carrier family 25 member 25a	1	0.018658656	-0.320955157	0.259	0.331
1089	ENSDARG00000076386	epdl1	ependymin-like 1	1	0.000460362	-0.324587176	0.198	0.321
1090	ENSDARG00000044356	tp63	tumor protein p63	1	8.28E-05	-0.326105093	0.019	0.117
1091	ENSDARG00000056725	hmgb3a	high mobility group box 3a	1	0.155747703	-0.327467729	0.346	0.387
1092	ENSDARG00000037746	actb1	actin, beta 1	1	0.000605739	-0.331571173	0.975	0.964
1093	ENSDARG00000094673	rhoab	ras homolog gene family, member Ab	1	0.00658577	-0.33298191	0.654	0.692
1094	ENSDARG00000035852	cart3	cocaine- and amphetamine-regulated transcript 3	1	0.000311972	-0.336568166	0.025	0.116
1095	ENSDARG00000074613	si:ch211-240l19.6	si:ch211-240l19.6	1	0.606939324	-0.346261915	0.093	0.106
1096	ENSDARG00000063917	mt-nd4		1	0.000641197	-0.354268903	0.963	0.944
1097	ENSDARG00000017489	ifi45	interferon alpha inducible protein 45	1	0.010613677	-0.363417171	0.235	0.332
1098	ENSDARG00000019098	cd82a	CD82 molecule a	1	0.007941211	-0.364089151	0.179	0.263
1099	ENSDARG00000061436	col6a2	collagen, type VI, alpha 2	1	6.63E-05	-0.36986582	0.019	0.121
1100	ENSDARG00000063895	mt-nd1	NADH dehydrogenase 1, mitochondrial	1	0.000198397	-0.371032243	0.914	0.939
1101	ENSDARG00000035136	selenow1	selenoprotein W, 1	1	0.016476947	-0.374485034	0.728	0.772
1102	ENSDARG00000078322	col12a1a	collagen, type XII, alpha 1a	1	0.001544827	-0.375201505	0.117	0.216
1103	ENSDARG00000058734	prdx1	peroxiredoxin 1	1	0.015372184	-0.37665838	0.407	0.508
1104	ENSDARG00000032639	cd36	CD36 molecule (thrombospondin receptor)	1	0.000438493	-0.376938841	0.037	0.128
1105	ENSDARG00000026165	col11a1a	collagen, type XI, alpha 1a	1	0.000136249	-0.380062989	0.019	0.114
1106	ENSDARG00000018898	zfand5a	zinc finger, AN1-type domain 5a	1	4.97E-05	-0.380243296	0.34	0.488
1107	ENSDARG00000043133	cldnf	claudin f	1	8.51E-05	-0.385878135	0.019	0.117
1108	ENSDARG00000032575	ywhaz	tyrosine 3-monooxygenase/tryptophan 5-monooxygenase activation protein, zeta polypeptide	1	0.226544468	-0.38845596	0.759	0.725
1109	ENSDARG00000020239	lpin1	lipin 1	1	0.000211491	-0.388477037	0.043	0.146
1110	ENSDARG00000017772	mdh1aa	malate dehydrogenase 1Aa, NAD (soluble)	1	0.830954772	-0.388935421	0.685	0.615
1111	ENSDARG00000035890	fuca1.1	alpha-L-fucosidase 1, tandem duplicate 1	1	0.122189702	-0.390058584	0.191	0.236
1112	ENSDARG00000025350	prdx2	peroxiredoxin 2	1	0.514023355	-0.3935955	0.988	0.905
1113	ENSDARG00000057121	c7b	complement component 7b	1	0.000111266	-0.396240177	0.037	0.142
1114	ENSDARG00000056167	hspe1	heat shock 10 protein 1	1	0.000133997	-0.396552642	0.673	0.745
1115	ENSDARG00000035810	rgcc	regulator of cell cycle	1	0.005052752	-0.400087574	0.272	0.371
1116	ENSDARG00000037116	cxcl12a	chemokine (C-X-C motif) ligand 12a (stromal cell-derived factor 1)	1	0.001283903	-0.400609427	0.025	0.102
1117	ENSDARG00000005191	ahcy	adenosylhomocysteinase	1	0.299791687	-0.401830467	0.747	0.708
1118	ENSDARG00000042934	ctgfa	connective tissue growth factor a [Source:ZFIN;Acc:ZDB-GENE-030131-102]	1	0.000133567	-0.402335939	0.043	0.15
1119	ENSDARG00000042018	fhl2a	four and a half LIM domains 2a	1	9.24E-05	-0.407172771	0.012	0.107
1120	ENSDARG00000058389	ccl19a.1	chemokine (C-C motif) ligand 19a, tandem duplicate 1	1	0.000122115	-0.426551117	0.037	0.143
1121	ENSDARG00000094210	fthl31	ferritin, heavy polypeptide-like 31	1	0.024458807	-0.428966255	0.5	0.628
1122	ENSDARG00000097478	qkia	QKI, KH domain containing, RNA binding a	1	4.29E-05	-0.430056415	0.395	0.525
1123	ENSDARG00000100442	cfh	complement factor H	1	0.000146708	-0.449445045	0.056	0.161
1124	ENSDARG00000100635	chia.1	chitinase, acidic.1	1	0.015382186	-0.466988567	0.049	0.106
1125	ENSDARG00000031683	fosab	v-fos FBJ murine osteosarcoma viral oncogene homolog Ab	1	0.199746041	-0.469530977	0.735	0.736
1126	ENSDARG00000061858	zgc:153968	zgc:153968	1	0.000329161	-0.480408426	0.037	0.132
1127	ENSDARG00000100513	rps27l	ribosomal protein S27 like	1	0.010280876	-0.483503556	0.71	0.765
1128	ENSDARG00000042816	mmp9	matrix metallopeptidase 9	1	0.186402314	-0.503326347	0.191	0.152
1129	ENSDARG00000086826	sult6b1	sulfotransferase family, cytosolic, 6b, member 1	1	0.022206685	-0.511086858	0.29	0.347
1130	ENSDARG00000099420	nme2b.2	NME/NM23 nucleoside diphosphate kinase 2b, tandem duplicate 2	1	0.00496018	-0.519245611	0.173	0.1
1131	ENSDARG00000013856	amy2a	amylase alpha 2A	1	0.610826749	-0.524052495	0.185	0.173
1132	ENSDARG00000070780	rln3a	relaxin 3a	1	0.26343392	-0.5245026	0.13	0.162
1133	ENSDARG00000005913	tgm1l3	transglutaminase 1 like 3	1	0.115918377	-0.534785977	0.142	0.185
1134	ENSDARG00000069192	zgc:163030	zgc:163030	1	5.59E-05	-0.53819229	0.025	0.13
1135	ENSDARG00000068257	kcne4	potassium voltage-gated channel, Isk-related family, member 4	1	0.004256997	-0.538197678	0.037	0.105
1136	ENSDARG00000043848	sod1	superoxide dismutase 1, soluble	1	0.000923398	-0.543568275	0.846	0.8
1137	ENSDARG00000012395	mmp13a	matrix metallopeptidase 13a	1	0.931536527	-0.545225726	0.228	0.231
1138	ENSDARG00000074390	tmem176l.4	transmembrane protein 176l.4	1	0.000294449	-0.554144023	0.093	0.205
1139	ENSDARG00000078674	hspb9	heat shock protein, alpha-crystallin-related, 9	1	0.001339942	-0.560167703	0.031	0.108
1140	ENSDARG00000092916	mlnl	motilin-like	1	0.018050073	-0.570888628	0.062	0.124
1141	ENSDARG00000045442	cpb1	carboxypeptidase B1 (tissue)	1	0.926985826	-0.573799741	0.21	0.218
1142	ENSDARG00000020708	mdkb	midkine b	1	5.16E-05	-0.586566606	0.056	0.171
1143	ENSDARG00000036080	cd81a	CD81 molecule a	1	0.002547261	-0.588265781	0.475	0.556
1144	ENSDARG00000095633	si:ch211-133l5.7	si:ch211-133l5.7	1	0.000181051	-0.593401013	0.074	0.18
1145	ENSDARG00000043442	zgc:153665	zgc:153665	1	9.36E-05	-0.593683883	0.037	0.142
1146	ENSDARG00000045835	si:dkey-14d8.6	si:dkey-14d8.6	1	0.577697232	-0.604084053	0.167	0.183
1147	ENSDARG00000052578	c6ast4	six-cysteine containing astacin protease 4	1	0.937825587	-0.605541697	0.222	0.22
1148	ENSDARG00000076043	si:dkeyp-73d8.9	si:dkeyp-73d8.9	1	0.000218219	-0.607452369	0.031	0.126
1149	ENSDARG00000025670	fstl3	follistatin-like 3 (secreted glycoprotein)	1	0.000165833	-0.626938634	0.056	0.165
1150	ENSDARG00000091234	si:ch73-335l21.4	si:ch73-335l21.4	1	0.000497918	-0.627432928	0.574	0.693
1151	ENSDARG00000094929	apoa4b.2	apolipoprotein A-IV b, tandem duplicate 2	1	0.000494923	-0.650176827	0.062	0.159
1152	ENSDARG00000039034	marcksl1a	MARCKS-like 1a	1	0.811672974	-0.668501769	0.593	0.488
1153	ENSDARG00000033227	lect2l	leukocyte cell-derived chemotaxin 2 like	1	0.191387968	-0.671179977	0.235	0.266
1154	ENSDARG00000007275	si:ch211-251b21.1	si:ch211-251b21.1	1	0.012215865	-0.676510608	0.056	0.116
1155	ENSDARG00000019128	tpm4b	tropomyosin 4b	1	0.000126665	-0.683996904	0.031	0.132
1156	ENSDARG00000071626	ptgdsb.2	prostaglandin D2 synthase b, tandem duplicate 2	1	0.000300391	-0.690043906	0.043	0.141
1157	ENSDARG00000087093	si:ch211-157c3.4	si:ch211-157c3.4	1	7.75E-05	-0.693697153	0.037	0.144
1158	ENSDARG00000057437	apodb	apolipoprotein Db	1	4.99E-05	-0.706566482	0.037	0.149
1159	ENSDARG00000039579	cfd	complement factor D (adipsin)	1	0.028354906	-0.714636663	0.142	0.206
1160	ENSDARG00000093936	si:dkeyp-1h4.6	si:dkeyp-1h4.6	1	0.000382199	-0.720624898	0.019	0.103
1161	ENSDARG00000103687	sycn.2	syncollin, tandem duplicate 2	1	0.242060338	-0.750383799	0.302	0.268
1162	ENSDARG00000045141	aqp8a.1	aquaporin 8a, tandem duplicate 1	1	0.000318398	-0.756919682	0.043	0.141
1163	ENSDARG00000055046	ponzr5	plac8 onzin related protein 5	1	0.000341705	-0.772437326	0.019	0.104
1164	ENSDARG00000093124	scpp8	secretory calcium-binding phosphoprotein 8	1	0.773432437	-0.799428988	0.123	0.116
1165	ENSDARG00000012694	c3a.1	complement component c3a, duplicate 1	1	4.98E-05	-0.824046669	0.086	0.21
1166	ENSDARG00000069503	cldnh	claudin h	1	8.87E-05	-0.825884421	0.056	0.172
1167	ENSDARG00000009844	dusp23a	dual specificity phosphatase 23a	1	0.000809598	-0.841719943	0.056	0.15
1168	ENSDARG00000045143	hbbe2	hemoglobin beta embryonic-2	1	0.910574464	-0.848620828	0.099	0.103
1169	ENSDARG00000036456	anxa4	annexin A4	1	0.014776218	-0.860187662	0.383	0.487
1170	ENSDARG00000056744	ela2	elastase 2	1	0.53601629	-0.88931622	0.438	0.466
1171	ENSDARG00000059049	zgc:174904	zgc:174904	1	0.850381864	-0.892495143	0.333	0.298
1172	ENSDARG00000008494	myl6	myosin, light chain 6, alkali, smooth muscle and non-muscle	1	0.004804788	-0.904712446	0.247	0.321
1173	ENSDARG00000104721	si:dkey-203a12.9	si:dkey-203a12.9	1	0.151555961	-0.904864737	0.068	0.103
1174	ENSDARG00000097157	si:ch211-207n23.2	si:ch211-207n23.2	1	0.000872397	-0.920355531	0.068	0.161
1175	ENSDARG00000095807	hp	haptoglobin	1	0.000381952	-0.930107722	0.105	0.208
1176	ENSDARG00000087402	tpm1	tropomyosin 1 (alpha)	1	0.18618041	-0.941338413	0.37	0.295
1177	ENSDARG00000102004	apoea	apolipoprotein Ea	1	4.44E-05	-0.946057237	0.049	0.17
1178	ENSDARG00000060350	apoda.2	apolipoprotein Da, duplicate 2	1	0.935603708	-0.981713882	0.377	0.396
1179	ENSDARG00000103019	gstp2	glutathione S-transferase pi 2	1	0.000194401	-0.982019286	0.049	0.152
1180	ENSDARG00000070480	agr2	anterior gradient 2	1	0.957247735	-0.991042608	0.198	0.196
1181	ENSDARG00000007276	ela3l	elastase 3 like	1	0.917252328	-0.993641199	0.42	0.42
1182	ENSDARG00000021339	cpa5	carboxypeptidase A5	1	0.429969174	-1.01787696	0.364	0.354
1183	ENSDARG00000007024	uox	urate oxidase	1	0.000243976	-1.042136158	0.123	0.233
1184	ENSDARG00000104682	tpm2	tropomyosin 2 (beta)	1	0.037967853	-1.064820411	0.154	0.223
1185	ENSDARG00000001950	ak1	adenylate kinase 1	1	6.64E-05	-1.104429833	0.235	0.374
1186	ENSDARG00000091609	spink4	serine peptidase inhibitor, Kazal type 4	1	0.000216373	-1.128578862	0.259	0.403
1187	ENSDARG00000093844	zgc:136461	zgc:136461	1	0.317476535	-1.138140388	0.475	0.451
1188	ENSDARG00000102299	cxcl8b.1	chemokine (C-X-C motif) ligand 8b, duplicate 1	1	0.227063613	-1.160841135	0.074	0.101
1189	ENSDARG00000056765	ela2l	elastase 2 like	1	0.123087473	-1.168327025	0.5	0.45
1190	ENSDARG00000102175	hamp	hepcidin antimicrobial peptide	1	0.001678709	-1.187272408	0.259	0.342
1191	ENSDARG00000079274	prss59.1	serine protease 59, tandem duplicate 1	1	0.190276524	-1.193882613	0.58	0.552
1192	ENSDARG00000039730	zgc:112160	zgc:112160	1	0.303912097	-1.212668475	0.469	0.44
1193	ENSDARG00000100406	zgc:112265	zgc:112265	1	5.52E-05	-1.242190638	0.093	0.213
1194	ENSDARG00000068680	ctrl	chymotrypsin-like	1	0.062410425	-1.258755135	0.488	0.433
1195	ENSDARG00000068457	tnnt3b	troponin T type 3b (skeletal, fast)	1	0.000502962	-1.259310937	0.037	0.127
1196	ENSDARG00000012366	fbp2	fructose-1,6-bisphosphatase 2	1	0.098877925	-1.28910493	0.093	0.141
1197	ENSDARG00000041569	ces2	carboxylesterase 2 (intestine, liver) [Source:ZFIN;Acc:ZDB-GENE-061013-99]	1	0.002311936	-1.294845769	0.154	0.24
1198	ENSDARG00000093303	ifitm1	interferon induced transmembrane protein 1	1	7.11E-05	-1.321439756	0.08	0.201
1199	ENSDARG00000014196	myl1	myosin, light chain 1, alkali%3B skeletal, fast	1	0.004936551	-1.342314865	0.043	0.114
1200	ENSDARG00000045408	tagln	transgelin	1	0.057616239	-1.350300821	0.191	0.252
1201	ENSDARG00000054616	cldni	claudin i	1	0.03308034	-1.362102678	0.389	0.282
1202	ENSDARG00000103639	si:dkey-36i7.3	si:dkey-36i7.3	1	0.000175761	-1.37721481	0.142	0.253
1203	ENSDARG00000093774	rbp2b	retinol binding protein 2b, cellular	1	0.003894557	-1.393666881	0.21	0.294
1204	ENSDARG00000043128	cldne	claudin e	1	0.000159144	-1.41020796	0.099	0.212
1205	ENSDARG00000100582	si:ch211-195b11.3	si:ch211-195b11.3	1	0.05132349	-1.422217047	0.451	0.487
1206	ENSDARG00000090286	serpina1	serpin peptidase inhibitor, clade A (alpha-1 antiproteinase, antitrypsin), member 1	1	0.000204745	-1.449267254	0.154	0.267
1207	ENSDARG00000090850	serpina1l	serine (or cysteine) proteinase inhibitor, clade A (alpha-1 antiproteinase, antitrypsin), member 1, like	1	0.000306669	-1.457099115	0.154	0.266
1208	ENSDARG00000099185	chia.2	chitinase, acidic.2	1	0.001540899	-1.463334097	0.198	0.298
1209	ENSDARG00000017314	CELA1 (1 of many)	zgc:92745 [Source:ZFIN;Acc:ZDB-GENE-040801-12]	1	0.398642676	-1.466562428	0.704	0.688
1210	ENSDARG00000076838	apom	apolipoprotein M	1	0.000352399	-1.470973497	0.173	0.282
1211	ENSDARG00000094041	krt17	keratin 17	1	0.000333959	-1.501103796	0.056	0.155
1212	ENSDARG00000017441	mylz3	myosin, light polypeptide 3, skeletal muscle	1	0.005471614	-1.505799841	0.068	0.14
1213	ENSDARG00000053973	fetub	fetuin B	1	0.000296382	-1.521886752	0.272	0.383
1214	ENSDARG00000037281	fgg	fibrinogen gamma chain	1	0.000524548	-1.52335168	0.216	0.323
1215	ENSDARG00000042993	prss1	serine protease 1	1	0.112178789	-1.531077309	0.815	0.766
1216	ENSDARG00000045180	acta2	actin alpha 2, smooth muscle	1	0.409687404	-1.573912836	0.198	0.223
1217	ENSDARG00000090428	ctrb1	chymotrypsinogen B1	1	0.775601447	-1.574025299	0.747	0.758
1218	ENSDARG00000040799	sst1.1	somatostatin 1, tandem duplicate 1	1	0.66339134	-1.576804037	0.105	0.118
1219	ENSDARG00000073742	prss59.2	serine protease 59, tandem duplicate 2	1	0.626435863	-1.615908855	0.753	0.727
1220	ENSDARG00000090268	krtt1c19e	keratin type 1 c19e	1	0.000241131	-1.625904183	0.105	0.213
1221	ENSDARG00000092170	apoc1	apolipoprotein C-I	1	0.001640424	-1.693125044	0.278	0.371
1222	ENSDARG00000099200	zgc:123103	zgc:123103	1	0.011733193	-1.730765912	0.259	0.321
1223	ENSDARG00000027088	ptgdsb.1	prostaglandin D2 synthase b, tandem duplicate 1	1	0.000508423	-1.769554124	0.179	0.298
1224	ENSDARG00000033161	sst1.2	somatostatin 1, tandem duplicate 2	1	0.586886263	-1.89731469	0.117	0.106
1225	ENSDARG00000093628	s100a11	S100 calcium binding protein A11	1	0.125310529	-1.920982339	0.086	0.128
1226	ENSDARG00000068088	tcnba	transcobalamin beta a	1	0.002979651	-1.956072494	0.444	0.545
1227	ENSDARG00000079443	vipb	vasoactive intestinal peptide b	1	0.142844322	-1.988417674	0.099	0.142
1228	ENSDARG00000091996	tcnbb	transcobalamin beta b	1	0.132856589	-2.035122495	0.29	0.334
1229	ENSDARG00000040907	gcgb	glucagon b	1	0.382097144	-2.078496041	0.13	0.164
1230	ENSDARG00000016771	tfa	transferrin-a	1	0.003079255	-2.147746681	0.426	0.497
1231	ENSDARG00000035832	pyyb	peptide YYb	1	0.002534773	-2.163378142	0.105	0.192
1232	ENSDARG00000014190	sst2	somatostatin 2	1	0.923214484	-2.200890516	0.154	0.16
1233	ENSDARG00000035350	ins	preproinsulin	1	0.11006457	-2.244983772	0.167	0.234
1234	ENSDARG00000044566	fabp6	fatty acid binding protein 6, ileal (gastrotropin)	1	0.276783426	-2.246985532	0.235	0.282
1235	ENSDARG00000036832	cyt1l	type I cytokeratin, enveloping layer, like	1	0.001919404	-2.255102304	0.284	0.375
1236	ENSDARG00000053254	mylpfa	myosin light chain, phosphorylatable, fast skeletal muscle a	1	0.000152624	-2.26682496	0.142	0.276
1237	ENSDARG00000038439	fabp10a	fatty acid binding protein 10a, liver basic	1	0.010360587	-2.36515319	0.938	0.892
1238	ENSDARG00000099197	actc1b	actin alpha cardiac muscle 1b	1	0.001850116	-2.375833977	0.185	0.293
1239	ENSDARG00000101324	apoa1b	apolipoprotein A-Ib	1	4.10E-05	-2.51711434	0.846	0.853
1240	ENSDARG00000015866	apoa2	apolipoprotein A-II	1	0.279531343	-2.574376374	0.981	0.94
1241	ENSDARG00000059227	fabp1b.1	fatty acid binding protein 1b, tandem duplicate 1	1	0.158570655	-2.583404014	0.623	0.655
1242	ENSDARG00000079296	gcga	glucagon a	1	0.006647116	-2.752388663	0.401	0.51
1243	ENSDARG00000092947	cyt1	type I cytokeratin, enveloping layer	1	4.28E-05	-3.003528549	0.457	0.582
