# Supplementary material for: Cell-type-specific responses to the microbiota across all tissues of the larval zebrafish
Source: Cell Rep. Author manuscript; Available in PMC 2023 Oct 23. (PMC10423310; doi:10.1016/j.celrep.2023.112095)
Supplement: MMC9 [file NIHMS1880944-supplement-MMC9.zip › DataS3/Figure2_PanelC_GenesLists/cluster11.tsv]

	gene	ZFIN_name	full_name	p_val_adj	p_val	avg_logFC	pct.1	pct.2
1	ENSDARG00000097725	si:dkey-96g2.1	si:dkey-96g2.1	0	0	2.431016831	0.75	0.008
2	ENSDARG00000017127	pdzk1ip1	PDZK1 interacting protein 1	8.33E-281	3.36E-285	1.107166794	0.772	0.024
3	ENSDARG00000104301	zgc:193726	zgc:193726	3.67E-252	1.48E-256	4.046401516	0.761	0.029
4	ENSDARG00000091539	ptprjb.1	protein tyrosine phosphatase receptor type Jb, tandem duplicate 1	3.18E-244	1.28E-248	0.581592488	0.435	0.005
5	ENSDARG00000038969	zgc:113142	zgc:113142	3.33E-221	1.34E-225	1.035920617	0.489	0.01
6	ENSDARG00000089858	cobll1a	cordon-bleu WH2 repeat protein-like 1a	2.65E-197	1.07E-201	0.476420517	0.37	0.005
7	ENSDARG00000106138	BX855618.1		5.93E-188	2.39E-192	1.708350315	0.293	0.002
8	ENSDARG00000073870	gdpd2	glycerophosphodiester phosphodiesterase domain containing 2	5.49E-170	2.21E-174	0.883089538	0.609	0.028
9	ENSDARG00000004433	btk	Bruton agammaglobulinemia tyrosine kinase	5.62E-159	2.26E-163	0.506103572	0.37	0.008
10	ENSDARG00000097285	ANPEP	si:ch211-147g22.5 [Source:ZFIN;Acc:ZDB-GENE-131127-23]	4.19E-154	1.69E-158	0.769505643	0.413	0.012
11	ENSDARG00000056561	asb11	ankyrin repeat and SOCS box containing 11	3.70E-152	1.49E-156	0.359913502	0.207	0.001
12	ENSDARG00000095453	si:rp71-17i16.6	si:rp71-17i16.6	1.67E-128	6.73E-133	0.71347763	0.424	0.017
13	ENSDARG00000042707	cx30.3	connexin 30.3	1.20E-110	4.83E-115	1.143676906	0.609	0.049
14	ENSDARG00000057606	arl4ca	ADP-ribosylation factor-like 4Ca	4.96E-103	2.00E-107	0.940163113	0.554	0.042
15	ENSDARG00000042722	blnk	B cell linker	3.23E-99	1.30E-103	0.393350674	0.283	0.009
16	ENSDARG00000044387	cldn2	claudin 2	1.31E-96	5.29E-101	0.939038048	0.489	0.035
17	ENSDARG00000052115	ehf	ets homologous factor	1.81E-96	7.28E-101	0.278584329	0.185	0.003
18	ENSDARG00000100940	nr5a2	nuclear receptor subfamily 5, group A, member 2	1.34E-88	5.41E-93	1.106242266	0.685	0.084
19	ENSDARG00000053358	basp1	brain abundant, membrane attached signal protein 1	5.46E-86	2.20E-90	1.245584722	0.848	0.139
20	ENSDARG00000030367	metrn	meteorin, glial cell differentiation regulator	1.78E-73	7.18E-78	0.521894026	0.38	0.026
21	ENSDARG00000092498	si:dkeyp-46h3.2	si:dkeyp-46h3.2	1.42E-70	5.73E-75	0.483110042	0.25	0.01
22	ENSDARG00000044808	slc4a4b	solute carrier family 4 member 4b	1.77E-68	7.11E-73	0.827661111	0.522	0.058
23	ENSDARG00000068182	crb3b	crumbs homolog 3b	1.89E-68	7.62E-73	0.681501077	0.533	0.061
24	ENSDARG00000036820	mgll	monoglyceride lipase	1.78E-67	7.18E-72	1.01630787	0.793	0.15
25	ENSDARG00000076981	zgc:198329	zgc:198329	4.58E-67	1.84E-71	0.783714283	0.478	0.049
26	ENSDARG00000070537	stmn2b	stathmin 2b	2.08E-61	8.38E-66	0.29623696	0.326	0.022
27	ENSDARG00000088911	cbln17	cerebellin 17	9.35E-57	3.77E-61	1.043241745	0.674	0.12
28	ENSDARG00000036456	anxa4	annexin A4	1.15E-56	4.64E-61	3.170047012	0.989	0.472
29	ENSDARG00000058389	ccl19a.1	chemokine (C-C motif) ligand 19a, tandem duplicate 1	1.40E-55	5.62E-60	1.451264467	0.685	0.126
30	ENSDARG00000079542	stard13a	StAR-related lipid transfer (START) domain containing 13a	3.49E-54	1.40E-58	0.290674754	0.283	0.019
31	ENSDARG00000063538	kalrnb	kalirin RhoGEF kinase b	1.31E-53	5.26E-58	0.85040999	0.728	0.159
32	ENSDARG00000003193	rassf7b	Ras association domain family member 7b	1.02E-52	4.10E-57	0.907325332	0.707	0.148
33	ENSDARG00000057706	si:ch211-137i24.10	si:ch211-137i24.10	1.66E-51	6.70E-56	1.998634432	0.902	0.296
34	ENSDARG00000005112	cdh17	cadherin 17, LI cadherin (liver-intestine)	5.44E-50	2.19E-54	1.176909532	0.75	0.161
35	ENSDARG00000015955	cldnc	claudin c	2.60E-48	1.05E-52	1.628271817	0.978	0.367
36	ENSDARG00000070705	zgc:64022	zgc:64022	4.71E-48	1.90E-52	0.534561403	0.402	0.045
37	ENSDARG00000019861	fgl2a	fibrinogen-like 2a	8.41E-48	3.39E-52	0.541593862	0.304	0.025
38	ENSDARG00000075151	si:dkey-188i13.10	si:dkey-188i13.10	6.13E-45	2.47E-49	0.795759606	0.641	0.134
39	ENSDARG00000020000	sh3bp4a	SH3-domain binding protein 4a	7.71E-45	3.10E-49	0.401123083	0.37	0.041
40	ENSDARG00000042934	ctgfa	connective tissue growth factor a [Source:ZFIN;Acc:ZDB-GENE-030131-102]	1.60E-43	6.46E-48	1.037899649	0.641	0.134
41	ENSDARG00000102750	cdh1	cadherin 1, type 1, E-cadherin (epithelial)	4.26E-43	1.72E-47	1.173716187	1	0.457
42	ENSDARG00000088612	si:ch211-153b23.7	si:ch211-153b23.7	7.39E-41	2.98E-45	0.275592379	0.217	0.014
43	ENSDARG00000101367	si:ch73-193i22.1	si:ch73-193i22.1	7.76E-41	3.13E-45	0.321738181	0.25	0.02
44	ENSDARG00000060010	iqgap2	IQ motif containing GTPase activating protein 2	1.16E-40	4.68E-45	0.658771553	0.641	0.148
45	ENSDARG00000029795	prxl2b	peroxiredoxin like 2B	1.93E-40	7.75E-45	1.356253863	0.707	0.191
46	ENSDARG00000027310	lsp1	lymphocyte specific protein 1 [Source:ZFIN;Acc:ZDB-GENE-131127-171]	9.24E-40	3.72E-44	0.99753559	0.707	0.189
47	ENSDARG00000016691	cd9b	CD9 molecule b	1.57E-39	6.34E-44	1.306918635	0.989	0.455
48	ENSDARG00000034801	mylka	myosin, light chain kinase a	2.03E-39	8.17E-44	0.35170365	0.293	0.028
49	ENSDARG00000014047	cldn7b	claudin 7b	8.66E-39	3.49E-43	1.441233584	0.957	0.415
50	ENSDARG00000079374	tjp1b	tight junction protein 1b	1.13E-38	4.54E-43	0.677963685	0.554	0.111
51	ENSDARG00000010625	clic2	chloride intracellular channel 2	3.16E-38	1.27E-42	1.05869275	0.848	0.271
52	ENSDARG00000040747	tm4sf4	transmembrane 4 L six family member 4	1.76E-37	7.10E-42	1.512250035	0.946	0.457
53	ENSDARG00000103466	ccl35.1	chemokine (C-C motif) ligand 35, duplicate 1	5.53E-37	2.23E-41	0.518960474	0.25	0.021
54	ENSDARG00000079555	ccdc85cb	coiled-coil domain containing 85C, b	6.91E-37	2.78E-41	0.316678358	0.326	0.038
55	ENSDARG00000008030	myl9b	myosin, light chain 9b, regulatory	1.01E-36	4.07E-41	0.882463901	0.913	0.329
56	ENSDARG00000006615	hnf1ba	HNF1 homeobox Ba	1.95E-36	7.86E-41	0.352123592	0.304	0.034
57	ENSDARG00000026531	alcama	activated leukocyte cell adhesion molecule a	4.07E-36	1.64E-40	0.728631102	0.641	0.152
58	ENSDARG00000074611	wdr37	WD repeat domain 37	4.74E-36	1.91E-40	0.333757534	0.304	0.034
59	ENSDARG00000011672	sema3b	sema domain, immunoglobulin domain (Ig), short basic domain, secreted, (semaphorin) 3B	3.91E-35	1.57E-39	0.751017757	0.554	0.122
60	ENSDARG00000069476	spint2	serine peptidase inhibitor, Kunitz type, 2	1.18E-34	4.75E-39	1.007608895	0.946	0.378
61	ENSDARG00000055647	ftr82	finTRIM family, member 82	1.34E-34	5.38E-39	0.814117095	0.761	0.232
62	ENSDARG00000052000	cav2	caveolin 2	1.95E-34	7.87E-39	0.714869939	0.554	0.12
63	ENSDARG00000015546	alpl	alkaline phosphatase, biomineralization associated	4.15E-34	1.67E-38	0.417611928	0.424	0.066
64	ENSDARG00000054560	her15.1	hairy and enhancer of split-related 15, tandem duplicate 1	5.95E-34	2.40E-38	0.412655516	0.261	0.025
65	ENSDARG00000013072	mmp15b	matrix metallopeptidase 15b	9.66E-34	3.89E-38	0.287094978	0.228	0.02
66	ENSDARG00000074599	frmd4ba	FERM domain containing 4Ba	1.41E-33	5.66E-38	0.625741111	0.609	0.148
67	ENSDARG00000091609	spink4	serine peptidase inhibitor, Kazal type 4	2.73E-33	1.10E-37	0.29757839	0.902	0.386
68	ENSDARG00000100844	cldn15lb	claudin 15-like b	6.82E-33	2.75E-37	1.97991435	0.826	0.356
69	ENSDARG00000020944	ezra	ezrin a	7.72E-33	3.11E-37	0.997965749	0.859	0.311
70	ENSDARG00000043658	cxadr	CXADR Ig-like cell adhesion molecule	8.41E-33	3.39E-37	0.626682526	0.565	0.128
71	ENSDARG00000101986	irf6	interferon regulatory factor 6	3.97E-32	1.60E-36	1.165591411	0.902	0.403
72	ENSDARG00000043923	sox9b	SRY-box transcription factor 9b	4.32E-32	1.74E-36	0.649571177	0.533	0.114
73	ENSDARG00000015552	phactr4a	phosphatase and actin regulator 4a	1.39E-31	5.61E-36	1.062367299	0.837	0.367
74	ENSDARG00000062467	stra6l	STRA6-like	3.92E-31	1.58E-35	0.312814768	0.239	0.024
75	ENSDARG00000035858	cnn2	calponin 2	4.32E-31	1.74E-35	1.268616201	0.967	0.624
76	ENSDARG00000016774	plekho2	pleckstrin homology domain containing, family O member 2	7.19E-31	2.89E-35	0.353833327	0.293	0.036
77	ENSDARG00000055759	efhd2	EF-hand domain family, member D2	7.36E-31	2.97E-35	0.904411227	0.848	0.378
78	ENSDARG00000037363	st5	suppression of tumorigenicity 5 [Source:ZFIN;Acc:ZDB-GENE-030131-2547]	9.46E-31	3.81E-35	0.517257697	0.511	0.108
79	ENSDARG00000023920	llgl2	LLGL scribble cell polarity complex component 2	1.07E-30	4.29E-35	1.059687746	0.717	0.257
80	ENSDARG00000042690	s1pr1	sphingosine-1-phosphate receptor 1	2.75E-30	1.11E-34	0.698258582	0.511	0.105
81	ENSDARG00000034718	tfpia	tissue factor pathway inhibitor a	5.41E-30	2.18E-34	0.989577049	0.837	0.342
82	ENSDARG00000037455	ugt8	UDP glycosyltransferase 8	5.94E-30	2.39E-34	0.644827644	0.62	0.172
83	ENSDARG00000055158	prox1a	prospero homeobox 1a	8.04E-30	3.24E-34	0.754197666	0.359	0.057
84	ENSDARG00000054562	her15.1	hairy and enhancer of split-related 15, tandem duplicate 1	3.06E-29	1.23E-33	0.365268413	0.228	0.022
85	ENSDARG00000071113	xirp2a	xin actin binding repeat containing 2a	3.09E-29	1.25E-33	0.543269076	0.533	0.121
86	ENSDARG00000056206	camk2g2	calcium/calmodulin-dependent protein kinase (CaM kinase) II gamma 2	6.34E-29	2.55E-33	0.543918478	0.489	0.107
87	ENSDARG00000075163	cxcl20	chemokine (C-X-C motif) ligand 20	1.11E-28	4.45E-33	0.344385983	0.293	0.038
88	ENSDARG00000037870	actb2	actin, beta 2	5.98E-28	2.41E-32	0.838363517	1	0.996
89	ENSDARG00000074319	sall1a	spalt-like transcription factor 1a	1.81E-27	7.28E-32	0.34311118	0.228	0.024
90	ENSDARG00000077777	tmsb4x	thymosin beta 4 X-linked	5.06E-27	2.04E-31	0.979901078	1	0.975
91	ENSDARG00000040534	epcam	epithelial cell adhesion molecule	8.94E-27	3.60E-31	1.152500547	1	0.695
92	ENSDARG00000027609	hpn	hepsin	1.04E-26	4.17E-31	0.711738085	0.576	0.161
93	ENSDARG00000099014	fxyd1	FXYD domain containing ion transport regulator 1 (phospholemman)	1.28E-26	5.15E-31	0.952967683	0.946	0.604
94	ENSDARG00000018404	krt18a.1	keratin 18a, tandem duplicate 1	5.02E-26	2.02E-30	1.1898182	1	0.785
95	ENSDARG00000017489	ifi45	interferon alpha inducible protein 45	1.70E-25	6.84E-30	1.139918889	0.761	0.318
96	ENSDARG00000099819	sb:cb1058	sb:cb1058	2.43E-25	9.79E-30	0.897106635	0.663	0.232
97	ENSDARG00000005518	slc5a9	solute carrier family 5 member 9	3.78E-25	1.52E-29	0.259034928	0.217	0.024
98	ENSDARG00000059507	si:dkey-163m14.2	si:dkey-163m14.2	7.98E-25	3.21E-29	0.252740826	0.217	0.023
99	ENSDARG00000017320	f11r.1	F11 receptor, tandem duplicate 1	1.32E-24	5.30E-29	0.80788743	0.967	0.518
100	ENSDARG00000039041	sfrp5	secreted frizzled-related protein 5	1.78E-24	7.16E-29	0.293586685	0.196	0.019
101	ENSDARG00000013576	gadd45bb	growth arrest and DNA-damage-inducible, beta b	2.05E-24	8.24E-29	1.342703303	0.826	0.405
102	ENSDARG00000045141	aqp8a.1	aquaporin 8a, tandem duplicate 1	3.10E-24	1.25E-28	1.208885604	0.511	0.129
103	ENSDARG00000025522	sgk1	serum/glucocorticoid regulated kinase 1	3.76E-24	1.52E-28	0.845809322	0.804	0.37
104	ENSDARG00000086996	si:ch73-234b20.5	si:ch73-234b20.5	1.07E-23	4.32E-28	0.888520428	0.902	0.437
105	ENSDARG00000075164	mylk5	myosin, light chain kinase 5	1.38E-23	5.58E-28	0.602605109	0.5	0.133
106	ENSDARG00000023963	tpm4a	tropomyosin 4a	1.43E-23	5.75E-28	0.91375603	0.88	0.41
107	ENSDARG00000040513	zgc:92313	zgc:92313	2.12E-23	8.54E-28	0.64688406	0.75	0.276
108	ENSDARG00000103699	ptpn13	protein tyrosine phosphatase non-receptor type 13	2.15E-23	8.64E-28	0.534112544	0.522	0.14
109	ENSDARG00000100170	pam	peptidylglycine alpha-amidating monooxygenase	3.34E-23	1.34E-27	0.650212449	0.696	0.262
110	ENSDARG00000100252	capzb	capping actin protein of muscle Z-line subunit beta	4.43E-23	1.79E-27	0.790932667	0.946	0.744
111	ENSDARG00000071673	ctdspla	CTD (carboxy-terminal domain, RNA polymerase II, polypeptide A) small phosphatase-like a	5.49E-23	2.21E-27	0.341990937	0.38	0.073
112	ENSDARG00000070787	jupa	junction plakoglobin a	1.02E-22	4.09E-27	0.967652901	0.935	0.621
113	ENSDARG00000006514	her6	hairy-related 6	2.43E-22	9.77E-27	0.853994665	0.522	0.141
114	ENSDARG00000005565	entpd8	ectonucleoside triphosphate diphosphohydrolase 8	2.84E-22	1.14E-26	0.751410844	0.359	0.071
115	ENSDARG00000019845	pdlim1	PDZ and LIM domain 1 (elfin)	4.03E-22	1.62E-26	0.734710879	0.707	0.279
116	ENSDARG00000036558	col18a1a	collagen type XVIII alpha 1 chain a	5.24E-22	2.11E-26	0.564750108	0.685	0.228
117	ENSDARG00000054973	itsn2b	intersectin 2b	8.03E-22	3.24E-26	0.460768135	0.554	0.161
118	ENSDARG00000068432	si:dkey-56m19.5	si:dkey-56m19.5	9.13E-22	3.68E-26	0.699160266	0.587	0.186
119	ENSDARG00000002332	frmd6	FERM domain containing 6	1.05E-21	4.22E-26	0.508525771	0.478	0.124
120	ENSDARG00000079900	shroom4	shroom family member 4	2.59E-21	1.04E-25	0.403390866	0.391	0.079
121	ENSDARG00000092671	si:ch1073-345a8.1	si:ch1073-345a8.1 [Source:ZFIN;Acc:ZDB-GENE-091204-447]	3.82E-21	1.54E-25	0.278127096	0.315	0.055
122	ENSDARG00000029072	klf6a	Kruppel-like factor 6a	9.94E-21	4.00E-25	0.924664238	0.967	0.735
123	ENSDARG00000079501	si:ch211-149l1.2	si:ch211-149l1.2	2.29E-20	9.23E-25	0.288424461	0.326	0.061
124	ENSDARG00000018312	rell1	RELT like 1	3.33E-20	1.34E-24	0.496845067	0.543	0.165
125	ENSDARG00000003675	cryl1	crystallin, lambda 1	3.48E-20	1.40E-24	0.63384956	0.522	0.161
126	ENSDARG00000076120	foxp4	forkhead box P4	4.90E-20	1.97E-24	0.678974453	0.826	0.384
127	ENSDARG00000030064	plekha1a	pleckstrin homology domain containing, family A (phosphoinositide binding specific) member 1a	6.47E-20	2.61E-24	0.538008863	0.62	0.218
128	ENSDARG00000009430	tmem30c	transmembrane protein 30C	8.93E-20	3.60E-24	0.393131241	0.489	0.138
129	ENSDARG00000092998	si:ch211-202f5.3	si:ch211-202f5.3	9.80E-20	3.95E-24	0.48488783	0.565	0.171
130	ENSDARG00000105239	ecm1b	extracellular matrix protein 1b	1.04E-19	4.19E-24	0.409120535	0.293	0.05
131	ENSDARG00000040287	ywhabl	tyrosine 3-monooxygenase/tryptophan 5-monooxygenase activation protein, beta polypeptide like	1.35E-19	5.45E-24	0.721837333	0.978	0.804
132	ENSDARG00000037677	fgf24	fibroblast growth factor 24	1.49E-19	6.00E-24	0.294489655	0.228	0.031
133	ENSDARG00000099291	lsr	lipolysis stimulated lipoprotein receptor	1.60E-19	6.46E-24	0.608983857	0.663	0.256
134	ENSDARG00000040926	nr2f2	nuclear receptor subfamily 2, group F, member 2	3.10E-19	1.25E-23	0.349618868	0.283	0.048
135	ENSDARG00000045886	slc38a2	solute carrier family 38 member 2	3.18E-19	1.28E-23	0.795503892	0.652	0.254
136	ENSDARG00000020488	arhgap17a	Rho GTPase activating protein 17a	3.63E-19	1.46E-23	0.29017729	0.272	0.045
137	ENSDARG00000058358	krt8	keratin 8	3.83E-19	1.54E-23	0.783585835	1	0.92
138	ENSDARG00000021113	ptmaa	prothymosin alpha a	5.54E-19	2.23E-23	1.095655272	0.957	0.806
139	ENSDARG00000003169	magi1b	membrane associated guanylate kinase, WW and PDZ domain containing 1b	2.03E-18	8.18E-23	0.353975953	0.402	0.097
140	ENSDARG00000029544	id2b	inhibitor of DNA binding 2b	2.12E-18	8.53E-23	0.561037359	0.402	0.097
141	ENSDARG00000033738	zgc:153867	zgc:153867	2.89E-18	1.16E-22	0.636319373	1	0.897
142	ENSDARG00000058690	cgnb	cingulin b	3.78E-18	1.52E-22	0.301934143	0.304	0.058
143	ENSDARG00000004055	uhrf1bp1l	UHRF1 binding protein 1-like	4.28E-18	1.72E-22	0.357157856	0.38	0.092
144	ENSDARG00000000002	ccdc80	coiled-coil domain containing 80	6.05E-18	2.44E-22	0.436921321	0.522	0.145
145	ENSDARG00000075110	dab2ipb	DAB2 interacting protein b	6.27E-18	2.53E-22	0.342962317	0.315	0.063
146	ENSDARG00000017354	epha2a	eph receptor A2 a	7.71E-18	3.10E-22	0.51261109	0.576	0.2
147	ENSDARG00000077982	elf3	E74-like factor 3 (ets domain transcription factor, epithelial-specific )	1.32E-17	5.32E-22	0.662917565	0.663	0.25
148	ENSDARG00000025757	tspan35	tetraspanin 35	1.32E-17	5.34E-22	0.86086985	0.413	0.102
149	ENSDARG00000088116	gstm.3	glutathione S-transferase mu tandem duplicate 3	1.63E-17	6.57E-22	0.935348285	0.652	0.251
150	ENSDARG00000039677	dsc2l	desmocollin 2 like	1.81E-17	7.28E-22	0.495915968	0.587	0.206
151	ENSDARG00000103679	bmp16	bone morphogenetic protein 16	1.83E-17	7.37E-22	0.35070713	0.348	0.072
152	ENSDARG00000013615	pbx3b	pre-B-cell leukemia homeobox 3b	3.96E-17	1.60E-21	0.364453794	0.207	0.029
153	ENSDARG00000031427	calm2a	calmodulin 2a (phosphorylase kinase, delta)	4.73E-17	1.90E-21	0.711143692	0.88	0.548
154	ENSDARG00000078233	ctnnd1	catenin (cadherin-associated protein), delta 1	6.48E-17	2.61E-21	0.682915063	0.902	0.562
155	ENSDARG00000044179	rbms2a	RNA binding motif, single stranded interacting protein 2a	7.28E-17	2.93E-21	0.495343996	0.609	0.23
156	ENSDARG00000105209	MPRIP	si:ch73-103b11.2	7.53E-17	3.03E-21	0.379200637	0.37	0.09
157	ENSDARG00000038153	lgals2b	lectin, galactoside-binding, soluble, 2b	1.06E-16	4.28E-21	0.736677935	0.967	0.864
158	ENSDARG00000001807	tnfrsf21	tumor necrosis factor receptor superfamily, member 21	1.20E-16	4.81E-21	0.613633506	0.435	0.128
159	ENSDARG00000009299	dusp8a	dual specificity phosphatase 8a	1.27E-16	5.10E-21	0.637923335	0.402	0.107
160	ENSDARG00000090190	bcam	basal cell adhesion molecule (Lutheran blood group)	1.66E-16	6.69E-21	0.405352585	0.587	0.187
161	ENSDARG00000055912	nipa2	NIPA magnesium transporter 2	3.74E-16	1.50E-20	0.584033671	0.75	0.363
162	ENSDARG00000103735	elovl1b	ELOVL fatty acid elongase 1b	5.64E-16	2.27E-20	0.582237741	0.87	0.442
163	ENSDARG00000101687	CU929259.1	microtubule-associated protein 4-like [Source:NCBI gene;Acc:100001114]	7.08E-16	2.85E-20	0.488261098	0.598	0.239
164	ENSDARG00000060457	pmp22b	peripheral myelin protein 22b	1.36E-15	5.49E-20	0.619624058	0.815	0.396
165	ENSDARG00000069185	celsr1a	cadherin EGF LAG seven-pass G-type receptor 1a	7.11E-15	2.86E-19	0.295590493	0.337	0.08
166	ENSDARG00000057708	zgc:175264	zgc:175264 [Source:ZFIN;Acc:ZDB-GENE-080204-123]	7.38E-15	2.97E-19	0.292580288	0.413	0.115
167	ENSDARG00000055138	zgc:110410	zgc:110410	1.04E-14	4.17E-19	0.256568915	0.304	0.067
168	ENSDARG00000023394	slc37a2	solute carrier family 37 member 2	1.32E-14	5.31E-19	0.499025189	0.598	0.247
169	ENSDARG00000103791	nme2b.1	NME/NM23 nucleoside diphosphate kinase 2b, tandem duplicate 1	1.54E-14	6.21E-19	0.332692988	1	0.993
170	ENSDARG00000091003	il34	interleukin 34	1.66E-14	6.68E-19	0.582500247	0.38	0.102
171	ENSDARG00000077217	zgc:162184	zgc:162184	2.02E-14	8.15E-19	0.262340854	0.283	0.057
172	ENSDARG00000035957	gmnn	geminin DNA replication inhibitor	2.21E-14	8.92E-19	0.282543539	0.207	0.033
173	ENSDARG00000027199	smad1	SMAD family member 1	2.38E-14	9.58E-19	0.541133165	0.402	0.119
174	ENSDARG00000103747	cav1	caveolin 1	2.98E-14	1.20E-18	0.565769896	0.696	0.298
175	ENSDARG00000021004	c5	complement component 5	3.00E-14	1.21E-18	0.322996338	0.467	0.136
176	ENSDARG00000062831	si:ch73-22o12.1	si:ch73-22o12.1	3.43E-14	1.38E-18	0.553354658	0.62	0.266
177	ENSDARG00000005162	tpm3	tropomyosin 3	3.43E-14	1.38E-18	0.598384153	0.989	0.833
178	ENSDARG00000074381	farp1	FERM, RhoGEF (ARHGEF) and pleckstrin domain protein 1 (chondrocyte-derived)	3.65E-14	1.47E-18	0.334924295	0.326	0.078
179	ENSDARG00000074575	ppp1r9alb	protein phosphatase 1 regulatory subunit 9A-like B	4.13E-14	1.66E-18	0.40654605	0.446	0.138
180	ENSDARG00000040039	pttg1ipb	PTTG1 interacting protein b	6.44E-14	2.59E-18	0.356643029	0.38	0.102
181	ENSDARG00000007823	atf3	activating transcription factor 3	6.95E-14	2.80E-18	1.257158871	0.859	0.61
182	ENSDARG00000036252	rras2	RAS related 2	1.19E-13	4.80E-18	0.333961283	0.348	0.087
183	ENSDARG00000039142	arpc5a	actin related protein 2/3 complex, subunit 5A	1.35E-13	5.45E-18	0.546817619	0.783	0.426
184	ENSDARG00000103720	zgc:162730	zgc:162730	1.37E-13	5.50E-18	0.862170492	0.967	0.833
185	ENSDARG00000021124	cfl1	cofilin 1	1.59E-13	6.41E-18	0.582627467	1	0.92
186	ENSDARG00000027249	btg1	B-cell translocation gene 1, anti-proliferative	3.06E-13	1.23E-17	0.757875594	0.989	0.851
187	ENSDARG00000087921	plce1	phospholipase C, epsilon 1	3.20E-13	1.29E-17	0.282451817	0.261	0.054
188	ENSDARG00000070174	PLEKHH3	si:ch211-18i17.2 [Source:ZFIN;Acc:ZDB-GENE-030131-5404]	5.02E-13	2.02E-17	0.410328866	0.489	0.171
189	ENSDARG00000075989	arpc2	actin related protein 2/3 complex, subunit 2	5.67E-13	2.28E-17	0.450927528	0.935	0.697
190	ENSDARG00000010721	6-Sep	septin 6	8.97E-13	3.61E-17	0.555414337	0.598	0.261
191	ENSDARG00000042876	abracl	ABRA C-terminal like	9.02E-13	3.63E-17	0.555185218	0.935	0.594
192	ENSDARG00000070584	clic5b	chloride intracellular channel 5b	9.02E-13	3.63E-17	0.572911594	0.554	0.227
193	ENSDARG00000037746	actb1	actin, beta 1	9.11E-13	3.67E-17	0.59230793	1	0.964
194	ENSDARG00000031981	pcbd1	pterin-4 alpha-carbinolamine dehydratase/dimerization cofactor of hepatocyte nuclear factor 1 alpha	1.05E-12	4.24E-17	0.332125852	0.728	0.296
195	ENSDARG00000076223	SERP1	zgc:92744	2.00E-12	8.04E-17	1.219468591	0.924	0.802
196	ENSDARG00000041565	tnfaip1	tumor necrosis factor, alpha-induced protein 1 (endothelial)	2.09E-12	8.42E-17	0.276484581	0.359	0.098
197	ENSDARG00000056874	lygl1	lysozyme g-like 1	2.47E-12	9.95E-17	0.307633443	0.467	0.157
198	ENSDARG00000057826	si:ch73-61d6.3	si:ch73-61d6.3	3.04E-12	1.22E-16	0.45399546	0.402	0.128
199	ENSDARG00000039269	arg2	arginase 2	3.28E-12	1.32E-16	0.842828116	0.707	0.377
200	ENSDARG00000098662	si:ch73-359m17.9	si:ch73-359m17.9	3.61E-12	1.45E-16	1.214972149	0.174	0.027
201	ENSDARG00000031907	ptbp1b	polypyrimidine tract binding protein 1b	3.67E-12	1.48E-16	0.431337222	0.62	0.274
202	ENSDARG00000021987	plecb	plectin b	4.00E-12	1.61E-16	0.572374947	0.728	0.396
203	ENSDARG00000070162	stox2a	storkhead box 2a	4.23E-12	1.70E-16	0.378230874	0.304	0.075
204	ENSDARG00000015922	stk17al	serine/threonine kinase 17a like	5.67E-12	2.28E-16	0.652425101	0.315	0.083
205	ENSDARG00000012788	foxa3	forkhead box A3	5.84E-12	2.35E-16	0.358841265	0.467	0.164
206	ENSDARG00000041644	si:dkey-194e6.1	si:dkey-194e6.1	8.96E-12	3.61E-16	0.772788606	0.207	0.038
207	ENSDARG00000075853	sh3kbp1	SH3-domain kinase binding protein 1	1.16E-11	4.68E-16	0.351803571	0.435	0.141
208	ENSDARG00000090063	fa2h	fatty acid 2-hydroxylase	1.21E-11	4.88E-16	0.693955346	0.598	0.274
209	ENSDARG00000077506	tjp1a	tight junction protein 1a	1.41E-11	5.67E-16	0.420850647	0.522	0.195
210	ENSDARG00000015805	cgnl1	cingulin-like 1	1.66E-11	6.68E-16	0.318794829	0.424	0.134
211	ENSDARG00000020893	slc25a55a	solute carrier family 25 member 55a	2.07E-11	8.34E-16	0.457844192	0.543	0.223
212	ENSDARG00000102883	sptbn1	spectrin, beta, non-erythrocytic 1	2.43E-11	9.77E-16	0.386905321	0.696	0.312
213	ENSDARG00000069956	pdlim2	PDZ and LIM domain 2 (mystique)	2.97E-11	1.20E-15	0.391876322	0.326	0.091
214	ENSDARG00000073753	tacc1	transforming, acidic coiled-coil containing protein 1	3.02E-11	1.22E-15	0.405318815	0.413	0.131
215	ENSDARG00000013078	ywhaba	tyrosine 3-monooxygenase/tryptophan 5-monooxygenase activation protein, beta polypeptide a	3.26E-11	1.31E-15	0.466193965	0.989	0.863
216	ENSDARG00000037009	banf1	BAF nuclear assembly factor 1	3.98E-11	1.60E-15	0.500934841	0.826	0.526
217	ENSDARG00000060978	atp2a3	ATPase sarcoplasmic/endoplasmic reticulum Ca2+ transporting 3	4.28E-11	1.72E-15	0.292386838	0.326	0.086
218	ENSDARG00000045306	slc51a	solute carrier family 51 alpha subunit	4.42E-11	1.78E-15	0.82331213	0.511	0.203
219	ENSDARG00000055307	sypl2a	synaptophysin-like 2a	5.16E-11	2.08E-15	0.525387509	0.696	0.38
220	ENSDARG00000077473	mych	myelocytomatosis oncogene homolog	5.16E-11	2.08E-15	0.370573786	0.609	0.262
221	ENSDARG00000040717	macc1	MET transcriptional regulator MACC1	7.02E-11	2.83E-15	0.272669981	0.359	0.105
222	ENSDARG00000056483	ssbp4	single stranded DNA binding protein 4	7.39E-11	2.97E-15	0.320953007	0.326	0.09
223	ENSDARG00000068148	arrdc1a	arrestin domain containing 1a	1.30E-10	5.22E-15	0.439390567	0.467	0.173
224	ENSDARG00000101844	mibp2	muscle-specific beta 1 integrin binding protein 2	1.39E-10	5.60E-15	0.330156189	0.989	0.975
225	ENSDARG00000036162	hnrnpa0b	heterogeneous nuclear ribonucleoprotein A0b	1.52E-10	6.12E-15	0.446834018	0.978	0.681
226	ENSDARG00000028335	hmga1a	high mobility group AT-hook 1a	1.52E-10	6.12E-15	0.541525987	0.989	0.813
227	ENSDARG00000099547	nbeal1	neurobeachin-like 1	1.80E-10	7.24E-15	0.26054035	0.239	0.054
228	ENSDARG00000098954	stard13b	StAR-related lipid transfer (START) domain containing 13b	2.33E-10	9.39E-15	0.261281586	0.25	0.058
229	ENSDARG00000054155	pcna	proliferating cell nuclear antigen	2.35E-10	9.45E-15	0.761594479	0.587	0.261
230	ENSDARG00000039034	marcksl1a	MARCKS-like 1a	2.42E-10	9.75E-15	0.548143523	0.837	0.484
231	ENSDARG00000012688	eif1b	eukaryotic translation initiation factor 1B	2.61E-10	1.05E-14	0.487269656	1	0.929
232	ENSDARG00000079388	agrn	agrin	3.34E-10	1.35E-14	0.359262228	0.543	0.217
233	ENSDARG00000053485	aldh6a1	aldehyde dehydrogenase 6 family, member A1	3.38E-10	1.36E-14	0.453851638	0.88	0.533
234	ENSDARG00000036774	rgs12b	regulator of G protein signaling 12b	3.79E-10	1.53E-14	0.295125132	0.315	0.088
235	ENSDARG00000024204	mcm3	minichromosome maintenance complex component 3	5.18E-10	2.09E-14	0.262196386	0.25	0.057
236	ENSDARG00000057683	mcm6	minichromosome maintenance complex component 6	6.13E-10	2.47E-14	0.267893214	0.293	0.077
237	ENSDARG00000002779	pdx1	pancreatic and duodenal homeobox 1	6.45E-10	2.60E-14	0.397037137	0.25	0.058
238	ENSDARG00000101914	metrnla	meteorin like, glial cell differentiation regulator a	9.40E-10	3.78E-14	0.341213893	0.576	0.24
239	ENSDARG00000041051	mid1ip1a	MID1 interacting protein 1a	1.03E-09	4.15E-14	0.851547504	0.663	0.341
240	ENSDARG00000074057	calm3b	calmodulin 3b (phosphorylase kinase, delta)	1.13E-09	4.54E-14	0.472038376	0.967	0.82
241	ENSDARG00000091061	slc38a3b	solute carrier family 38 member 3b	1.19E-09	4.80E-14	0.700899207	0.489	0.192
242	ENSDARG00000070161	vamp3	vesicle-associated membrane protein 3 (cellubrevin)	1.28E-09	5.15E-14	0.379367768	0.88	0.597
243	ENSDARG00000075718	rpz5	rapunzel 5	1.41E-09	5.69E-14	0.515263246	0.533	0.217
244	ENSDARG00000007396	rnd3b	Rho family GTPase 3b	1.45E-09	5.85E-14	0.292894023	0.337	0.095
245	ENSDARG00000100222	utrn	utrophin	2.00E-09	8.06E-14	0.294588368	0.413	0.147
246	ENSDARG00000104279	appa	amyloid beta (A4) precursor protein a	2.02E-09	8.12E-14	0.433401161	0.793	0.477
247	ENSDARG00000025091	ezrb	ezrin b	2.14E-09	8.63E-14	0.502017662	0.565	0.274
248	ENSDARG00000063924	mt-cyb	cytochrome b, mitochondrial	2.26E-09	9.08E-14	0.525296278	1	0.984
249	ENSDARG00000074121	dnmbp	dynamin binding protein	2.35E-09	9.46E-14	0.322666404	0.413	0.145
250	ENSDARG00000009488	gipc2	GIPC PDZ domain containing family, member 2	2.50E-09	1.01E-13	0.401781862	0.63	0.303
251	ENSDARG00000104782	oaz1b	ornithine decarboxylase antizyme 1b	2.64E-09	1.06E-13	0.482547061	0.946	0.822
252	ENSDARG00000086985	klc4	kinesin light chain 4	2.85E-09	1.15E-13	0.263132672	0.304	0.087
253	ENSDARG00000056152	fam3c	FAM3 metabolism regulating signaling molecule C	2.87E-09	1.15E-13	0.355006391	0.543	0.24
254	ENSDARG00000027744	gadd45ba	growth arrest and DNA-damage-inducible, beta a	3.19E-09	1.29E-13	0.894985748	0.793	0.542
255	ENSDARG00000000103	myh10	myosin, heavy chain 10, non-muscle	3.29E-09	1.32E-13	0.257207236	0.435	0.151
256	ENSDARG00000002613	rpa3	replication protein A3	3.45E-09	1.39E-13	0.503311674	0.435	0.16
257	ENSDARG00000044975	krt94	keratin 94	4.21E-09	1.70E-13	0.639924748	0.489	0.192
258	ENSDARG00000099236	10-Sep	septin 10	4.31E-09	1.74E-13	0.445458133	0.717	0.382
259	ENSDARG00000075666	tsc22d3	TSC22 domain family, member 3	4.85E-09	1.95E-13	0.542561935	0.543	0.238
260	ENSDARG00000039064	st3gal7	ST3 beta-galactoside alpha-2,3-sialyltransferase 7	7.21E-09	2.91E-13	0.467118826	0.457	0.185
261	ENSDARG00000015355	fosl1a	FOS like 1, AP-1 transcription factor subunit a	7.52E-09	3.03E-13	0.48231624	0.935	0.69
262	ENSDARG00000012682	pfn2l	profilin 2 like	7.66E-09	3.09E-13	0.469836014	0.935	0.699
263	ENSDARG00000036096	smad3a	SMAD family member 3a	9.34E-09	3.76E-13	0.357381377	0.467	0.188
264	ENSDARG00000063572	perp	p53 apoptosis effector related to pmp22	1.08E-08	4.33E-13	0.310778663	0.924	0.604
265	ENSDARG00000029170	si:ch211-200p22.4	si:ch211-200p22.4	1.18E-08	4.74E-13	0.309758229	0.326	0.103
266	ENSDARG00000078389	ifi46	interferon alpha inducible protein 46	1.24E-08	4.98E-13	0.306227036	0.348	0.109
267	ENSDARG00000070702	s100v2	S100 calcium binding protein V2	1.45E-08	5.82E-13	0.455184661	0.75	0.397
268	ENSDARG00000061732	raph1b	Ras association (RalGDS/AF-6) and pleckstrin homology domains 1b	1.49E-08	6.01E-13	0.290141943	0.293	0.086
269	ENSDARG00000089413	mbpb	myelin basic protein b	1.85E-08	7.45E-13	0.319312504	0.554	0.247
270	ENSDARG00000075121	hbegfa	heparin-binding EGF-like growth factor a	2.35E-08	9.46E-13	0.431764571	0.913	0.609
271	ENSDARG00000061173	st14a	suppression of tumorigenicity 14a	2.42E-08	9.75E-13	0.322269805	0.5	0.201
272	ENSDARG00000002909	tjp3	tight junction protein 3	2.49E-08	1.00E-12	0.37157366	0.533	0.247
273	ENSDARG00000025350	prdx2	peroxiredoxin 2	2.82E-08	1.13E-12	0.41419438	1	0.906
274	ENSDARG00000012078	meis1b	Meis homeobox 1 b	2.92E-08	1.18E-12	0.327739525	0.446	0.17
275	ENSDARG00000027966	ap1s3b	adaptor related protein complex 1 subunit sigma 3b	3.42E-08	1.38E-12	0.461354211	0.674	0.371
276	ENSDARG00000003952	pfn2	profilin 2	4.07E-08	1.64E-12	0.446959283	0.989	0.877
277	ENSDARG00000003109	rcan1a	regulator of calcineurin 1a	4.12E-08	1.66E-12	0.464855271	0.435	0.168
278	ENSDARG00000023062	cyr61	cysteine-rich, angiogenic inducer, 61 [Source:ZFIN;Acc:ZDB-GENE-040426-3]	4.46E-08	1.80E-12	0.436407505	0.5	0.204
279	ENSDARG00000040705	glsb	glutaminase b	6.04E-08	2.43E-12	0.347573782	0.413	0.161
280	ENSDARG00000042874	phlda2	pleckstrin homology-like domain, family A, member 2	7.22E-08	2.91E-12	0.60107287	0.902	0.61
281	ENSDARG00000103994	ppiab	peptidylprolyl isomerase Ab (cyclophilin A)	7.29E-08	2.93E-12	0.447719788	0.967	0.969
282	ENSDARG00000017591	fat1a	FAT atypical cadherin 1a	8.51E-08	3.43E-12	0.289537572	0.402	0.15
283	ENSDARG00000060390	stk26	serine/threonine protein kinase 26	8.73E-08	3.52E-12	0.32370453	0.413	0.165
284	ENSDARG00000031044	lipg	lipase, endothelial	9.42E-08	3.79E-12	0.319096771	0.337	0.11
285	ENSDARG00000058322	enc3	ectodermal-neural cortex 3	9.99E-08	4.02E-12	0.285451632	0.315	0.1
286	ENSDARG00000063914	mt-nd3		1.03E-07	4.16E-12	0.473535895	1	0.905
287	ENSDARG00000042544	degs2	delta(4)-desaturase, sphingolipid 2	1.07E-07	4.31E-12	0.470364432	0.489	0.213
288	ENSDARG00000086374	isg15	ISG15 ubiquitin like modifier	1.09E-07	4.38E-12	0.574914757	0.239	0.063
289	ENSDARG00000014571	ctnnb1	catenin (cadherin-associated protein), beta 1	1.17E-07	4.71E-12	0.377717833	0.859	0.601
290	ENSDARG00000045064	ablim1b	actin binding LIM protein 1b	1.18E-07	4.74E-12	0.28140094	0.489	0.21
291	ENSDARG00000100185	elovl7b	ELOVL fatty acid elongase 7b	1.42E-07	5.73E-12	0.693015579	0.37	0.127
292	ENSDARG00000045352	cst14a.2	cystatin 14a, tandem duplicate 2	1.49E-07	6.01E-12	0.483940671	0.902	0.723
293	ENSDARG00000057714	cmah	cytidine monophospho-N-acetylneuraminic acid hydroxylase	1.62E-07	6.52E-12	0.275873778	0.261	0.073
294	ENSDARG00000041450	rab11a	RAB11a, member RAS oncogene family	1.64E-07	6.60E-12	0.418341643	0.793	0.536
295	ENSDARG00000033597	api5	apoptosis inhibitor 5	1.90E-07	7.65E-12	0.302896796	0.565	0.254
296	ENSDARG00000039343	ahcyl2	adenosylhomocysteinase-like 2 [Source:ZFIN;Acc:ZDB-GENE-040115-5]	1.98E-07	7.98E-12	0.398465053	0.467	0.206
297	ENSDARG00000104068	gstp1	glutathione S-transferase pi 1	2.29E-07	9.21E-12	-1.523564819	0.62	0.77
298	ENSDARG00000104801	tubb6	tubulin, beta 6 class V	3.86E-07	1.56E-11	0.353066472	0.348	0.12
299	ENSDARG00000090943	CABZ01033205.1	uncharacterized LOC100002960 [Source:NCBI gene;Acc:100002960]	4.16E-07	1.67E-11	0.42649974	0.391	0.147
300	ENSDARG00000055504	si:ch211-212k18.7	si:ch211-212k18.7	4.18E-07	1.68E-11	0.318313693	0.696	0.398
301	ENSDARG00000103340	clic1	chloride intracellular channel 1	4.24E-07	1.71E-11	0.358596661	0.543	0.257
302	ENSDARG00000043531	jun	Jun proto-oncogene, AP-1 transcription factor subunit	4.64E-07	1.87E-11	0.472862049	0.967	0.837
303	ENSDARG00000086778	pdgfba	platelet-derived growth factor beta polypeptide a	4.73E-07	1.91E-11	0.299712654	0.37	0.135
304	ENSDARG00000013056	itpk1a	inositol-tetrakisphosphate 1-kinase a	4.88E-07	1.96E-11	0.297123948	0.467	0.183
305	ENSDARG00000014763	arf2a	ADP-ribosylation factor 2a	4.98E-07	2.01E-11	0.358227164	0.87	0.644
306	ENSDARG00000092856	si:ch211-210c8.7	si:ch211-210c8.7	4.99E-07	2.01E-11	0.29288986	0.5	0.222
307	ENSDARG00000076416	shroom2a	shroom family member 2a	5.09E-07	2.05E-11	0.253232956	0.25	0.071
308	ENSDARG00000005560	ywhah	tyrosine 3-monooxygenase/tryptophan 5-monooxygenase activation protein, eta polypeptide	5.91E-07	2.38E-11	0.450053013	0.717	0.438
309	ENSDARG00000045399	cct5	chaperonin containing TCP1, subunit 5 (epsilon)	5.97E-07	2.40E-11	0.336144838	0.957	0.773
310	ENSDARG00000067850	jund	JunD proto-oncogene, AP-1 transcription factor subunit	6.00E-07	2.41E-11	0.502493011	0.739	0.48
311	ENSDARG00000005049	rab20	RAB20, member RAS oncogene family	6.42E-07	2.59E-11	0.288219809	0.391	0.151
312	ENSDARG00000043795	arhgdia	Rho GDP dissociation inhibitor (GDI) alpha	7.64E-07	3.08E-11	0.424555325	0.924	0.717
313	ENSDARG00000042539	ywhaqa	tyrosine 3-monooxygenase/tryptophan 5-monooxygenase activation protein, theta polypeptide a	8.42E-07	3.39E-11	0.431595202	0.924	0.656
314	ENSDARG00000021372	tob1b	transducer of ERBB2, 1b	9.10E-07	3.66E-11	0.525990214	0.793	0.555
315	ENSDARG00000040295	apoeb	apolipoprotein Eb	9.22E-07	3.71E-11	-1.716793145	0.185	0.502
316	ENSDARG00000097478	qkia	QKI, KH domain containing, RNA binding a	1.15E-06	4.63E-11	0.384824931	0.804	0.514
317	ENSDARG00000059177	tax1bp3	Tax1 (human T-cell leukemia virus type I) binding protein 3	1.16E-06	4.65E-11	0.477605649	0.761	0.505
318	ENSDARG00000057882	arpc3	actin related protein 2/3 complex, subunit 3	1.17E-06	4.71E-11	0.382016423	0.957	0.77
319	ENSDARG00000029818	srsf5a	serine and arginine rich splicing factor 5a	1.23E-06	4.95E-11	0.359218567	0.946	0.807
320	ENSDARG00000103980	ets2	v-ets avian erythroblastosis virus E26 oncogene homolog 2	2.04E-06	8.22E-11	0.416030712	0.761	0.508
321	ENSDARG00000063908	mt-co2	cytochrome c oxidase II, mitochondrial	2.17E-06	8.75E-11	0.390985906	1	0.997
322	ENSDARG00000004169	stmn1a	stathmin 1a	2.68E-06	1.08E-10	0.571932358	0.435	0.181
323	ENSDARG00000013415	lmna	lamin A	2.70E-06	1.09E-10	0.449470177	0.587	0.311
324	ENSDARG00000097693	si:ch211-248a14.8	si:ch211-248a14.8	3.28E-06	1.32E-10	0.307486282	0.315	0.114
325	ENSDARG00000020504	h3f3b.1	H3 histone, family 3A	3.63E-06	1.46E-10	0.50199634	0.935	0.764
326	ENSDARG00000009544	cldnb	claudin b	3.67E-06	1.48E-10	0.421452865	0.891	0.605
327	ENSDARG00000055283	id2a	inhibitor of DNA binding 2a	3.94E-06	1.59E-10	0.675304666	0.707	0.472
328	ENSDARG00000058302	sh3bgrl	SH3 domain binding glutamate-rich protein like	4.23E-06	1.70E-10	0.329622193	0.446	0.195
329	ENSDARG00000105288	si:ch211-79l17.1	si:ch211-79l17.1	4.34E-06	1.75E-10	0.373177427	0.402	0.168
330	ENSDARG00000100280	znfx1	zinc finger, NFX1-type containing 1	4.38E-06	1.76E-10	0.37621874	0.272	0.088
331	ENSDARG00000057484	srsf2a	serine and arginine rich splicing factor 2a	4.81E-06	1.94E-10	0.40268963	0.804	0.55
332	ENSDARG00000104372	gnb1b	guanine nucleotide binding protein (G protein), beta polypeptide 1b	5.81E-06	2.34E-10	0.331799611	0.946	0.726
333	ENSDARG00000017105	vaspb	vasodilator stimulated phosphoprotein b	6.23E-06	2.51E-10	0.523759301	0.717	0.49
334	ENSDARG00000056150	rbms2b	RNA binding motif, single stranded interacting protein 2b	6.30E-06	2.54E-10	0.304524208	0.337	0.122
335	ENSDARG00000103740	fundc2	fun14 domain containing 2	6.59E-06	2.65E-10	0.310041673	0.576	0.314
336	ENSDARG00000006202	erbb3a	erb-b2 receptor tyrosine kinase 3a	6.77E-06	2.73E-10	0.298530359	0.315	0.111
337	ENSDARG00000020133	jdp2b	Jun dimerization protein 2b	7.20E-06	2.90E-10	1.061367002	0.587	0.332
338	ENSDARG00000098578	pdgfab	platelet-derived growth factor alpha polypeptide b	7.50E-06	3.02E-10	0.37224706	0.337	0.13
339	ENSDARG00000102081	mprip	myosin phosphatase Rho interacting protein	8.91E-06	3.59E-10	0.27726324	0.337	0.126
340	ENSDARG00000002840	si:dkey-28b4.8	si:dkey-28b4.8	9.76E-06	3.93E-10	0.266124994	0.315	0.112
341	ENSDARG00000027529	hmox1a	heme oxygenase 1a	1.05E-05	4.24E-10	0.320750839	0.348	0.129
342	ENSDARG00000032866	erh	ERH mRNA splicing and mitosis factor	1.52E-05	6.14E-10	0.362197617	0.924	0.729
343	ENSDARG00000036036	mdka	midkine a	1.65E-05	6.65E-10	-1.582634088	0.054	0.364
344	ENSDARG00000019307	dusp5	dual specificity phosphatase 5	1.70E-05	6.84E-10	0.473165075	0.674	0.41
345	ENSDARG00000007960	hnrnpaba	heterogeneous nuclear ribonucleoprotein A/Ba	1.77E-05	7.12E-10	0.329873448	0.989	0.871
346	ENSDARG00000077540	f2rl1.2	coagulation factor II (thrombin) receptor-like 1, tandem duplicate 2	1.82E-05	7.31E-10	0.479345752	0.337	0.133
347	ENSDARG00000063295	myh9a	myosin, heavy chain 9a, non-muscle	1.85E-05	7.44E-10	0.335602717	0.435	0.185
348	ENSDARG00000022129	rbm4.3	RNA binding motif protein 4.3	2.11E-05	8.48E-10	0.389077923	0.87	0.682
349	ENSDARG00000087647	sept7a	septin 7a	2.28E-05	9.17E-10	0.342210246	0.674	0.403
350	ENSDARG00000099572	hmgn2	high mobility group nucleosomal binding domain 2	2.49E-05	1.00E-09	0.300808902	0.891	0.684
351	ENSDARG00000091280	si:ch211-66k16.27	si:ch211-66k16.27	2.62E-05	1.06E-09	0.273916806	0.609	0.312
352	ENSDARG00000087657	ccdc57	coiled-coil domain containing 57	2.70E-05	1.09E-09	0.340329159	0.293	0.106
353	ENSDARG00000014113	wasla	WASP like actin nucleation promoting factor a	2.82E-05	1.13E-09	0.252000462	0.283	0.095
354	ENSDARG00000061294	arhgap5	Rho GTPase activating protein 5	2.91E-05	1.17E-09	0.351893478	0.457	0.223
355	ENSDARG00000053912	fbl	fibrillarin	2.95E-05	1.19E-09	0.383713635	0.717	0.461
356	ENSDARG00000052856	khdrbs1a	KH domain containing, RNA binding, signal transduction associated 1a	3.21E-05	1.29E-09	0.382348779	0.924	0.859
357	ENSDARG00000018351	hpda	4-hydroxyphenylpyruvate dioxygenase a	3.29E-05	1.32E-09	0.497983418	0.489	0.207
358	ENSDARG00000094673	rhoab	ras homolog gene family, member Ab	3.54E-05	1.43E-09	0.419776907	0.913	0.685
359	ENSDARG00000040184	syncrip	synaptotagmin binding, cytoplasmic RNA interacting protein	3.82E-05	1.54E-09	0.389463924	0.826	0.627
360	ENSDARG00000058444	snx6	sorting nexin 6	3.93E-05	1.58E-09	0.311365164	0.511	0.258
361	ENSDARG00000021059	alas1	aminolevulinate, delta-, synthase 1	3.94E-05	1.59E-09	0.431207819	0.88	0.659
362	ENSDARG00000100003	glulb	glutamate-ammonia ligase (glutamine synthase) b	4.64E-05	1.87E-09	0.337490338	0.696	0.393
363	ENSDARG00000037154	hivep3b	HIVEP zinc finger 3b	6.45E-05	2.60E-09	0.282993658	0.239	0.074
364	ENSDARG00000040988	tpi1b	triosephosphate isomerase 1b	6.52E-05	2.62E-09	-0.664222868	0.707	0.806
365	ENSDARG00000087636	hmgn6	high mobility group nucleosome binding domain 6	6.68E-05	2.69E-09	0.439008635	0.87	0.653
366	ENSDARG00000004034	arhgdig	Rho GDP dissociation inhibitor (GDI) gamma	7.37E-05	2.97E-09	-0.606628811	0.033	0.324
367	ENSDARG00000033175	snrpe	small nuclear ribonucleoprotein polypeptide E	8.04E-05	3.24E-09	0.366289806	0.87	0.688
368	ENSDARG00000012399	adssl	adenylosuccinate synthase, like	8.60E-05	3.46E-09	0.306027911	0.489	0.246
369	ENSDARG00000063905	mt-co1	cytochrome c oxidase I, mitochondrial	8.66E-05	3.49E-09	0.385736291	1	0.984
370	ENSDARG00000045486	pawr	PRKC, apoptosis, WT1, regulator	0.000115163	4.64E-09	0.303299652	0.402	0.181
371	ENSDARG00000052928	arf6b	ADP-ribosylation factor 6b	0.00011859	4.78E-09	0.344032442	0.554	0.318
372	ENSDARG00000079994	si:dkey-187e18.1	si:dkey-187e18.1 [Source:ZFIN;Acc:ZDB-GENE-030131-6253]	0.000123788	4.98E-09	0.266437809	0.435	0.204
373	ENSDARG00000018693	cdh2	cadherin 2, type 1, N-cadherin (neuronal)	0.000143927	5.80E-09	0.387477879	0.457	0.219
374	ENSDARG00000025348	igfbp5b	insulin-like growth factor binding protein 5b	0.00014888	6.00E-09	0.250679919	0.315	0.117
375	ENSDARG00000101813	nap1l1	nucleosome assembly protein 1-like 1	0.000154847	6.24E-09	0.285175354	0.859	0.634
376	ENSDARG00000061187	cbx5	chromobox homolog 5 (HP1 alpha homolog, Drosophila)	0.00015808	6.37E-09	0.402252458	0.533	0.295
377	ENSDARG00000036658	cab39l	calcium binding protein 39-like	0.000169977	6.84E-09	0.339382165	0.609	0.369
378	ENSDARG00000061948	amotl2b	angiomotin like 2b	0.000178603	7.19E-09	0.289506766	0.37	0.155
379	ENSDARG00000070019	taf15	TAF15 RNA polymerase II, TATA box binding protein (TBP)-associated factor	0.000181057	7.29E-09	0.341514424	0.652	0.404
380	ENSDARG00000074287	sptlc2b	serine palmitoyltransferase, long chain base subunit 2b	0.000181187	7.30E-09	0.480950677	0.565	0.336
381	ENSDARG00000074201	flna	filamin A, alpha (actin binding protein 280)	0.000181677	7.32E-09	0.645625771	0.696	0.454
382	ENSDARG00000006399	ywhae1	tyrosine 3-monooxygenase/tryptophan 5-monooxygenase activation protein, epsilon polypeptide 1	0.000187585	7.55E-09	0.325281067	0.913	0.758
383	ENSDARG00000078113	atp5mea	ATP synthase membrane subunit ea	0.000194489	7.83E-09	-0.40214078	0.402	0.669
384	ENSDARG00000101199	rbp4	retinol binding protein 4, plasma	0.000220791	8.89E-09	-2.117186466	0.315	0.555
385	ENSDARG00000014181	foxp1b	forkhead box P1b	0.000240324	9.68E-09	0.262398098	0.38	0.159
386	ENSDARG00000090912	npc2	Niemann-Pick disease, type C2	0.000280664	1.13E-08	0.327243527	0.88	0.744
387	ENSDARG00000010155	abi1a	abl-interactor 1a	0.000308345	1.24E-08	0.283382124	0.413	0.202
388	ENSDARG00000059357	sarnp	SAP domain containing ribonucleoprotein	0.000338231	1.36E-08	0.337082569	0.641	0.456
389	ENSDARG00000035676	ptp4a2b	protein tyrosine phosphatase 4A2b	0.000349572	1.41E-08	0.546300597	0.674	0.514
390	ENSDARG00000062909	furina	furin (paired basic amino acid cleaving enzyme) a	0.000351638	1.42E-08	0.350157961	0.598	0.359
391	ENSDARG00000042660	fam32a	family with sequence similarity 32 member A	0.000361254	1.45E-08	0.253434948	0.804	0.541
392	ENSDARG00000102748	CABZ01074745.1	deoxyuridine 5'-triphosphate nucleotidohydrolase-like [Source:NCBI gene;Acc:110438480]	0.000416222	1.68E-08	0.336903217	0.348	0.143
393	ENSDARG00000100515	dusp1	dual specificity phosphatase 1	0.000419387	1.69E-08	0.327253458	0.696	0.452
394	ENSDARG00000044254	anxa3b	annexin A3b	0.000490682	1.98E-08	0.325812677	0.576	0.313
395	ENSDARG00000056619	arhgap42a	Rho GTPase activating protein 42a	0.0005068	2.04E-08	0.276272703	0.38	0.172
396	ENSDARG00000002710	ncl	nucleolin	0.000531629	2.14E-08	0.318100422	0.924	0.767
397	ENSDARG00000056964	ilk	integrin-linked kinase	0.000592758	2.39E-08	0.310233201	0.554	0.311
398	ENSDARG00000099766	myl12.1	myosin, light chain 12, genome duplicate 1	0.000595828	2.40E-08	0.300525568	1	0.931
399	ENSDARG00000103163	tomm20a	translocase of outer mitochondrial membrane 20	0.000692082	2.79E-08	0.475020964	0.815	0.707
400	ENSDARG00000010553	mmgt1	membrane magnesium transporter 1	0.000706321	2.84E-08	0.274106153	0.533	0.309
401	ENSDARG00000039830	gng5	guanine nucleotide binding protein (G protein), gamma 5	0.00072088	2.90E-08	0.316202248	0.913	0.764
402	ENSDARG00000069422	nhp2	NHP2 ribonucleoprotein homolog (yeast)	0.000746159	3.00E-08	0.29851847	0.63	0.381
403	ENSDARG00000058225	arpc4l	actin related protein 2/3 complex, subunit 4, like	0.000746609	3.01E-08	0.373623164	0.793	0.605
404	ENSDARG00000055751	fosb	FBJ murine osteosarcoma viral oncogene homolog B	0.000775164	3.12E-08	0.458410489	0.435	0.214
405	ENSDARG00000017624	krt4	keratin 4	0.000780249	3.14E-08	-1.952593447	0.739	0.856
406	ENSDARG00000096454	ap1m2	adaptor related protein complex 1 subunit mu 2	0.000816763	3.29E-08	0.28824486	0.467	0.237
407	ENSDARG00000003113	ada	adenosine deaminase	0.000855931	3.45E-08	-0.454772864	0.033	0.3
408	ENSDARG00000058349	polr2l	polymerase (RNA) II (DNA directed) polypeptide L	0.000904181	3.64E-08	0.336497991	0.728	0.516
409	ENSDARG00000102482	zgc:165573	zgc:165573	0.00104178	4.19E-08	0.293085866	0.587	0.362
410	ENSDARG00000006200	eif4g1a	eukaryotic translation initiation factor 4 gamma, 1a	0.00104205	4.20E-08	0.320933498	0.728	0.533
411	ENSDARG00000103672	cirbpa	cold inducible RNA binding protein a	0.001114311	4.49E-08	0.319965931	1	0.92
412	ENSDARG00000019353	sparc	secreted protein, acidic, cysteine-rich (osteonectin)	0.001162139	4.68E-08	-1.58911499	0.207	0.449
413	ENSDARG00000023323	ywhaqb	tyrosine 3-monooxygenase/tryptophan 5-monooxygenase activation protein, theta polypeptide b	0.001225785	4.94E-08	0.367990664	0.902	0.784
414	ENSDARG00000093569	bckdhbl	branched chain keto acid dehydrogenase E1 subunit beta, like	0.001261678	5.08E-08	0.334295294	0.337	0.147
415	ENSDARG00000053990	hmgb2b	high mobility group box 2b	0.001372713	5.53E-08	0.291704775	0.772	0.542
416	ENSDARG00000016867	rnf128a	ring finger protein 128a	0.001373359	5.53E-08	0.293249937	0.587	0.333
417	ENSDARG00000079731	kif13ba	kinesin family member 13Ba	0.001383918	5.57E-08	0.252249891	0.326	0.139
418	ENSDARG00000043304	nop2	NOP2 nucleolar protein homolog (yeast)	0.001481454	5.97E-08	0.272581961	0.446	0.222
419	ENSDARG00000071403	oaz1a	ornithine decarboxylase antizyme 1a	0.001495928	6.02E-08	0.411072016	0.989	0.883
420	ENSDARG00000042428	gstt1a	glutathione S-transferase theta 1a	0.00153433	6.18E-08	-0.776692268	0.12	0.386
421	ENSDARG00000040440	snrpd2	small nuclear ribonucleoprotein D2 polypeptide	0.001613296	6.50E-08	0.310220811	0.87	0.689
422	ENSDARG00000008383	arpc1a	actin related protein 2/3 complex, subunit 1A	0.001634995	6.58E-08	0.355136068	0.804	0.609
423	ENSDARG00000021806	zfp36l2	zinc finger protein 36, C3H type-like 2	0.001804318	7.27E-08	0.306667562	0.467	0.244
424	ENSDARG00000013968	psap	prosaposin	0.002014381	8.11E-08	0.274626109	0.783	0.621
425	ENSDARG00000006207	gpx1b	glutathione peroxidase 1b	0.002066715	8.32E-08	0.650160344	0.424	0.204
426	ENSDARG00000057676	golga7	golgin A7	0.002095677	8.44E-08	0.326487413	0.63	0.425
427	ENSDARG00000093022	selenoh	selenoprotein H	0.00244212	9.83E-08	0.385529523	0.576	0.356
428	ENSDARG00000036481	tcn2	transcobalamin II	0.002451123	9.87E-08	-0.447851008	0.022	0.268
429	ENSDARG00000031776	fthl27	ferritin, heavy polypeptide-like 27	0.002465315	9.93E-08	0.304451699	1	0.961
430	ENSDARG00000089626	ptges3b	prostaglandin E synthase 3b (cytosolic)	0.002815231	1.13E-07	0.336787845	0.815	0.592
431	ENSDARG00000031435	TXN	zgc:56493	0.003088731	1.24E-07	0.253361038	1	0.964
432	ENSDARG00000098191	si:dkey-16l2.20	si:dkey-16l2.20	0.003414571	1.37E-07	0.398376772	0.522	0.292
433	ENSDARG00000028336	dhdhl	dihydrodiol dehydrogenase (dimeric), like	0.003436177	1.38E-07	0.516053919	0.63	0.372
434	ENSDARG00000012593	col5a1	procollagen, type V, alpha 1	0.003496637	1.41E-07	-0.898352221	0.033	0.279
435	ENSDARG00000043848	sod1	superoxide dismutase 1, soluble	0.00367674	1.48E-07	-0.81679538	0.696	0.804
436	ENSDARG00000054362	ccdc47	coiled-coil domain containing 47	0.003723308	1.50E-07	0.296368054	0.554	0.345
437	ENSDARG00000002745	tdh	L-threonine dehydrogenase	0.003726854	1.50E-07	-0.747988359	0.217	0.465
438	ENSDARG00000021582	dynlrb1	dynein, light chain, roadblock-type 1	0.004680777	1.88E-07	0.287987531	0.837	0.696
439	ENSDARG00000076568	sec61b	SEC61 translocon beta subunit	0.004705726	1.89E-07	-0.407601675	0.859	0.894
440	ENSDARG00000098686	tmprss2	transmembrane serine protease 2	0.005172526	2.08E-07	0.450746141	0.315	0.142
441	ENSDARG00000027345	mpzl2b	myelin protein zero-like 2b	0.005563264	2.24E-07	0.272334675	0.576	0.344
442	ENSDARG00000029248	fubp1	far upstream element (FUSE) binding protein 1	0.006080034	2.45E-07	0.313603432	0.663	0.451
443	ENSDARG00000035325	srsf7a	serine and arginine rich splicing factor 7a	0.006142823	2.47E-07	0.255105212	0.696	0.471
444	ENSDARG00000079632	si:dkey-28b4.7	si:dkey-28b4.7	0.006165966	2.48E-07	0.337364676	0.543	0.341
445	ENSDARG00000030012	lrrfip1a	leucine rich repeat (in FLII) interacting protein 1a	0.006440572	2.59E-07	0.262683027	0.391	0.191
446	ENSDARG00000069608	palm2	paralemmin 2 [Source:ZFIN;Acc:ZDB-GENE-050208-62]	0.006637994	2.67E-07	0.275418316	0.315	0.131
447	ENSDARG00000044153	ppp1cb	protein phosphatase 1, catalytic subunit, beta isozyme	0.007923463	3.19E-07	0.297778751	0.696	0.495
448	ENSDARG00000040158	cdc42l	cell division cycle 42, like	0.009149164	3.68E-07	0.298609772	0.848	0.657
449	ENSDARG00000074809	zgc:194392	zgc:194392	0.009913372	3.99E-07	0.262619155	0.413	0.204
450	ENSDARG00000104066	dnaja2a	DnaJ heat shock protein family (Hsp40) member A2a	0.010302205	4.15E-07	0.329324913	0.804	0.644
451	ENSDARG00000043502	ccdc124	coiled-coil domain containing 124	0.010339764	4.16E-07	0.256267578	0.554	0.347
452	ENSDARG00000013351	cirbpb	cold inducible RNA binding protein b	0.01048025	4.22E-07	0.303875812	1	0.97
453	ENSDARG00000086216	prr13	proline rich 13	0.010661031	4.29E-07	0.312813338	0.739	0.481
454	ENSDARG00000023989	pef1	penta-EF-hand domain containing 1	0.010789725	4.34E-07	0.267322751	0.533	0.32
455	ENSDARG00000036161	hnrnpa0l	heterogeneous nuclear ribonucleoprotein A0, like	0.010886739	4.38E-07	0.254928093	0.978	0.932
456	ENSDARG00000062326	hmgn7	high mobility group nucleosomal binding domain 7	0.010953928	4.41E-07	0.377659998	0.826	0.706
457	ENSDARG00000074378	junba	JunB proto-oncogene, AP-1 transcription factor subunit a	0.011773904	4.74E-07	0.31836331	0.935	0.804
458	ENSDARG00000037488	canx	calnexin	0.012071869	4.86E-07	0.267254384	0.848	0.629
459	ENSDARG00000014031	abcc2	ATP-binding cassette, sub-family C (CFTR/MRP), member 2	0.013235202	5.33E-07	0.424664742	0.457	0.24
460	ENSDARG00000092155	apoc2	apolipoprotein C-II	0.014426109	5.81E-07	-1.546073555	0.152	0.38
461	ENSDARG00000105037	snrpf	small nuclear ribonucleoprotein polypeptide F	0.014460782	5.82E-07	0.289864985	0.88	0.702
462	ENSDARG00000097635	wu:fb18f06	wu:fb18f06	0.0146667	5.91E-07	-0.449991797	0.022	0.253
463	ENSDARG00000004539	ptgs2a	prostaglandin-endoperoxide synthase 2a	0.015178903	6.11E-07	-1.053188439	0.065	0.301
464	ENSDARG00000070426	chac1	ChaC, cation transport regulator homolog 1 (E. coli)	0.015191042	6.12E-07	0.454198043	0.804	0.645
465	ENSDARG00000012450	vmp1	vacuole membrane protein 1	0.016773359	6.75E-07	0.871224376	0.522	0.347
466	ENSDARG00000015059	daam1a	dishevelled associated activator of morphogenesis 1a	0.01736775	6.99E-07	0.316249487	0.38	0.192
467	ENSDARG00000014463	usf1l	upstream transcription factor 1, like	0.017521385	7.06E-07	0.2554166	0.402	0.222
468	ENSDARG00000010301	b4galt6	UDP-Gal:betaGlcNAc beta 1,4- galactosyltransferase, polypeptide 6	0.017703788	7.13E-07	0.309594731	0.489	0.288
469	ENSDARG00000099241	ppp2cb	protein phosphatase 2, catalytic subunit, beta isozyme	0.018312455	7.37E-07	0.377822794	0.804	0.661
470	ENSDARG00000019838	ugdh	UDP-glucose 6-dehydrogenase	0.018507719	7.45E-07	-0.372305715	0.033	0.265
471	ENSDARG00000102441	ctnna1	catenin (cadherin-associated protein), alpha 1	0.018677441	7.52E-07	0.34601904	0.674	0.486
472	ENSDARG00000015662	pla2g12b	phospholipase A2, group XIIB	0.019269534	7.76E-07	-0.492140764	0.033	0.259
473	ENSDARG00000076742	cyth1a	cytohesin 1a	0.019274119	7.76E-07	0.267611543	0.576	0.348
474	ENSDARG00000052336	ociad2	OCIA domain containing 2	0.020216815	8.14E-07	-0.971377762	0.098	0.327
475	ENSDARG00000058365	hspb8	heat shock protein b8	0.020584831	8.29E-07	0.394339012	0.326	0.15
476	ENSDARG00000042128	pacsin1b	protein kinase C and casein kinase substrate in neurons 1b	0.02153684	8.67E-07	0.252544312	0.217	0.082
477	ENSDARG00000010246	prmt1	protein arginine methyltransferase 1	0.022829813	9.19E-07	0.285260055	0.783	0.595
478	ENSDARG00000007867	dazap2	DAZ associated protein 2	0.023842436	9.60E-07	0.277952189	0.75	0.554
479	ENSDARG00000097102	si:ch73-281n10.2	si:ch73-281n10.2	0.024035033	9.68E-07	0.380632521	0.739	0.54
480	ENSDARG00000020956	pck2	phosphoenolpyruvate carboxykinase 2 (mitochondrial)	0.024404426	9.83E-07	-0.466927059	0.087	0.319
481	ENSDARG00000039455	tspan15	tetraspanin 15	0.024603615	9.91E-07	0.251982241	0.37	0.187
482	ENSDARG00000001950	ak1	adenylate kinase 1	0.025433036	1.02E-06	-1.239409249	0.13	0.374
483	ENSDARG00000036074	cebpa	CCAAT enhancer binding protein alpha	0.025735266	1.04E-06	-0.332190228	0.098	0.352
484	ENSDARG00000074908	col6a1	collagen, type VI, alpha 1	0.025745682	1.04E-06	-0.705007288	0.033	0.258
485	ENSDARG00000052470	igfbp2a	insulin-like growth factor binding protein 2a	0.027054906	1.09E-06	-0.512799515	0.011	0.23
486	ENSDARG00000002298	ankrd22	ankyrin repeat domain 22	0.027489796	1.11E-06	0.414812392	0.467	0.262
487	ENSDARG00000033227	lect2l	leukocyte cell-derived chemotaxin 2 like	0.029305751	1.18E-06	-1.214653301	0.043	0.27
488	ENSDARG00000008867	rap1b	RAP1B, member of RAS oncogene family	0.029524547	1.19E-06	0.290865657	0.848	0.669
489	ENSDARG00000012194	scp2a	sterol carrier protein 2a	0.029999689	1.21E-06	-0.921414165	0.141	0.362
490	ENSDARG00000056532	serinc2	serine incorporator 2	0.031262244	1.26E-06	0.252679775	0.467	0.267
491	ENSDARG00000022309	dspa	desmoplakin a	0.031262582	1.26E-06	0.250345666	0.652	0.408
492	ENSDARG00000058328	lsm7	LSM7 homolog, U6 small nuclear RNA and mRNA degradation associated	0.031266483	1.26E-06	0.374546184	0.739	0.556
493	ENSDARG00000067741	itpkcb	inositol-trisphosphate 3-kinase Cb	0.032993475	1.33E-06	0.279741158	0.554	0.341
494	ENSDARG00000037281	fgg	fibrinogen gamma chain	0.033061129	1.33E-06	-0.412075014	0.576	0.313
495	ENSDARG00000036462	rab11fip1b	RAB11 family interacting protein 1 (class I) b	0.038582746	1.55E-06	0.283032208	0.5	0.292
496	ENSDARG00000026726	anxa1a	annexin A1a	0.038859008	1.56E-06	-1.27917167	0.152	0.369
497	ENSDARG00000044092	atp5if1b	ATP synthase inhibitory factor subunit 1b	0.039366903	1.59E-06	-0.467212495	0.707	0.775
498	ENSDARG00000021149	cbr1l	carbonyl reductase 1-like	0.040946391	1.65E-06	-0.327087573	0.087	0.335
499	ENSDARG00000012405	col1a1a	collagen, type I, alpha 1a	0.041763143	1.68E-06	-1.48278048	0.076	0.295
500	ENSDARG00000043257	ckbb	creatine kinase, brain b	0.042643683	1.72E-06	-0.842399037	0.098	0.319
501	ENSDARG00000055439	adamtsl7	ADAMTS-like 7	0.042990209	1.73E-06	0.278231431	0.239	0.091
502	ENSDARG00000011648	snrpd1	small nuclear ribonucleoprotein D1 polypeptide	0.043918464	1.77E-06	0.310009131	0.804	0.622
503	ENSDARG00000051925	cyb5r2	cytochrome b5 reductase 2	0.044605775	1.80E-06	-0.286142879	0.022	0.233
504	ENSDARG00000020007	col1a2	collagen, type I, alpha 2	0.045177846	1.82E-06	-1.169716705	0.043	0.258
505	ENSDARG00000013522	pck1	phosphoenolpyruvate carboxykinase 1 (soluble)	0.047001178	1.89E-06	-1.193603635	0.12	0.348
506	ENSDARG00000053446	sub1a	SUB1 regulator of transcription a	0.048048953	1.93E-06	0.317538208	0.728	0.532
507	ENSDARG00000044345	cyfip1	cytoplasmic FMR1 interacting protein 1	0.050106365	2.02E-06	0.295492917	0.457	0.272
508	ENSDARG00000063917	mt-nd4		0.050987892	2.05E-06	0.260145958	1	0.943
509	ENSDARG00000006215	akr1b1	aldo-keto reductase family 1, member B1 (aldose reductase) [Source:ZFIN;Acc:ZDB-GENE-040625-7]	0.051545056	2.08E-06	-0.375061709	0.033	0.245
510	ENSDARG00000019541	gpt2l	glutamic pyruvate transaminase (alanine aminotransferase) 2, like	0.055161993	2.22E-06	-0.294150379	0.022	0.234
511	ENSDARG00000102978	eif4a3	eukaryotic translation initiation factor 4A3	0.055177708	2.22E-06	0.263610197	0.728	0.548
512	ENSDARG00000042993	prss1	serine protease 1	0.057535623	2.32E-06	-0.365599976	0.891	0.765
513	ENSDARG00000014165	ssr3	signal sequence receptor, gamma	0.058115668	2.34E-06	-0.430312819	0.761	0.824
514	ENSDARG00000014329	npm1a	nucleophosmin 1a	0.060231398	2.43E-06	0.500799733	0.837	0.799
515	ENSDARG00000104353	nop58	NOP58 ribonucleoprotein homolog (yeast)	0.06268313	2.52E-06	0.35910658	0.663	0.468
516	ENSDARG00000022767	apobb.1	apolipoprotein Bb, tandem duplicate 1	0.065104774	2.62E-06	-1.399134721	0.152	0.359
517	ENSDARG00000028957	maff	v-maf avian musculoaponeurotic fibrosarcoma oncogene homolog F	0.065846504	2.65E-06	0.369256402	0.696	0.581
518	ENSDARG00000011693	ttc36	tetratricopeptide repeat domain 36	0.071167609	2.87E-06	-0.512711568	0	0.196
519	ENSDARG00000057691	srsf1a	serine and arginine rich splicing factor 1a	0.077010434	3.10E-06	0.335452646	0.511	0.324
520	ENSDARG00000007795	cst3	cystatin C (amyloid angiopathy and cerebral hemorrhage)	0.077346287	3.11E-06	0.283642947	0.717	0.513
521	ENSDARG00000000857	mapk14a	mitogen-activated protein kinase 14a	0.077554757	3.12E-06	0.32229473	0.457	0.276
522	ENSDARG00000012820	nop56	NOP56 ribonucleoprotein homolog	0.078824287	3.17E-06	0.303469899	0.707	0.532
523	ENSDARG00000008434	bcl2l1	BCL2 like 1	0.080056585	3.22E-06	0.263385642	0.348	0.179
524	ENSDARG00000095863	afp4	antifreeze protein type IV	0.080332212	3.23E-06	-2.011768404	0.413	0.568
525	ENSDARG00000070867	smx5	smx5	0.080829658	3.25E-06	0.296270658	0.717	0.541
526	ENSDARG00000056803	ap1s1	adaptor related protein complex 1 subunit sigma 1	0.081610914	3.29E-06	0.28685446	0.554	0.376
527	ENSDARG00000063912	mt-co3		0.094969584	3.82E-06	0.253692549	1	0.996
528	ENSDARG00000055360	llph	LLP homolog, long-term synaptic facilitation factor	0.095655901	3.85E-06	0.251595355	0.511	0.317
529	ENSDARG00000005230	ssr2	signal sequence receptor, beta	0.100988145	4.07E-06	-0.416241672	0.663	0.785
530	ENSDARG00000005122	atp2a2b	ATPase sarcoplasmic/endoplasmic reticulum Ca2+ transporting 2b	0.105230265	4.24E-06	0.33221582	0.576	0.422
531	ENSDARG00000024278	adh8b	alcohol dehydrogenase 8b	0.108110253	4.35E-06	0.271695918	0.424	0.232
532	ENSDARG00000012747	rer1	retention in endoplasmic reticulum sorting receptor 1	0.111338726	4.48E-06	0.301107376	0.761	0.597
533	ENSDARG00000035043	pfdn5	prefoldin 5	0.114363317	4.61E-06	0.31115617	0.717	0.582
534	ENSDARG00000068478	gpx4a	glutathione peroxidase 4a	0.121833407	4.91E-06	-1.721088126	0.315	0.503
535	ENSDARG00000076815	eif3s10	eukaryotic translation initiation factor 3, subunit 10 (theta)	0.128673114	5.18E-06	0.278981545	0.783	0.652
536	ENSDARG00000003216	anxa2a	annexin A2a	0.132745786	5.35E-06	-1.329132147	0.217	0.429
537	ENSDARG00000089936	selenow2b	selenoprotein W, 2b	0.135338899	5.45E-06	-0.661075255	0.087	0.301
538	ENSDARG00000024651	snrpa1	small nuclear ribonucleoprotein polypeptide A'	0.13776821	5.55E-06	0.280253231	0.467	0.286
539	ENSDARG00000056186	eif5a2	eukaryotic translation initiation factor 5A2	0.141775494	5.71E-06	0.296567315	0.957	0.878
540	ENSDARG00000022280	brd2a	bromodomain containing 2a	0.142314821	5.73E-06	0.288483527	0.565	0.397
541	ENSDARG00000043493	cltca	clathrin, heavy chain a (Hc)	0.142998405	5.76E-06	0.265458944	0.652	0.473
542	ENSDARG00000019444	ssr4	signal sequence receptor, delta	0.154483917	6.22E-06	-0.365771453	0.793	0.848
543	ENSDARG00000040298	apoa4b.1	apolipoprotein A-IV b, tandem duplicate 1	0.154674796	6.23E-06	-1.774588098	0.293	0.491
544	ENSDARG00000093406	zgc:111986	zgc:111986	0.155092993	6.25E-06	0.264721306	0.707	0.553
545	ENSDARG00000009881	ier5	immediate early response 5	0.156425765	6.30E-06	0.258467257	0.739	0.558
546	ENSDARG00000069074	cry1ba	cryptochrome circadian regulator 1ba [Source:ZFIN;Acc:ZDB-GENE-010426-4]	0.157916065	6.36E-06	0.34258623	0.38	0.223
547	ENSDARG00000038695	elavl1a	ELAV like RNA binding protein 1a	0.160125966	6.45E-06	0.280596628	0.652	0.496
548	ENSDARG00000077069	srgn	serglycin	0.162611877	6.55E-06	-0.832910613	0.065	0.276
549	ENSDARG00000056167	hspe1	heat shock 10 protein 1	0.16651126	6.70E-06	0.324706316	0.924	0.738
550	ENSDARG00000041215	cetn4	centrin 4	0.171532428	6.91E-06	0.37406944	0.293	0.144
551	ENSDARG00000010946	cbsb	cystathionine beta-synthase b	0.1813319	7.30E-06	-0.300128356	0.098	0.313
552	ENSDARG00000039943	tent5ba	terminal nucleotidyltransferase 5ba	0.181562795	7.31E-06	0.252645424	0.337	0.168
553	ENSDARG00000056075	rca2.1	regulator of complement activation group 2 gene 1	0.194577345	7.84E-06	0.298960192	0.576	0.402
554	ENSDARG00000018459	msrb2	methionine sulfoxide reductase B2	0.19713606	7.94E-06	-0.299885255	0.033	0.23
555	ENSDARG00000059360	srsf3b	serine and arginine rich splicing factor 3b	0.207899705	8.37E-06	0.262182563	0.826	0.682
556	ENSDARG00000075758	ywhabb	tyrosine 3-monooxygenase/tryptophan 5-monooxygenase activation protein, beta polypeptide b	0.210197299	8.46E-06	0.259828	0.88	0.802
557	ENSDARG00000036876	zgc:153284	zgc:153284	0.232021611	9.34E-06	-0.514725686	0.033	0.223
558	ENSDARG00000100582	si:ch211-195b11.3	si:ch211-195b11.3	0.232325674	9.36E-06	-2.377433731	0.283	0.49
559	ENSDARG00000099749	ube2d2l	ubiquitin-conjugating enzyme E2D 2 (UBC4/5 homolog, yeast), like	0.235221693	9.47E-06	0.303236296	0.717	0.537
560	ENSDARG00000070844	gamt	guanidinoacetate N-methyltransferase	0.252691252	1.02E-05	-1.616539011	0.424	0.553
561	ENSDARG00000043587	srd5a2a	steroid-5-alpha-reductase, alpha polypeptide 2a	0.256617336	1.03E-05	-0.250895836	0.011	0.196
562	ENSDARG00000035809	col1a1b	collagen, type I, alpha 1b	0.264515109	1.07E-05	-0.977719924	0.065	0.26
563	ENSDARG00000017014	ywhae2	tyrosine 3-monooxygenase/tryptophan 5-monooxygenase activation protein, epsilon polypeptide 2	0.2716748	1.09E-05	0.319942169	0.62	0.46
564	ENSDARG00000000069	dap	death-associated protein	0.306274894	1.23E-05	-0.61441431	0.348	0.517
565	ENSDARG00000093440	tnfaip6	tumor necrosis factor, alpha-induced protein 6	0.313285232	1.26E-05	-0.911008137	0.076	0.275
566	ENSDARG00000014727	acox1	acyl-CoA oxidase 1, palmitoyl	0.322219576	1.30E-05	-0.389707692	0.076	0.269
567	ENSDARG00000070959	si:ch211-288g17.3	si:ch211-288g17.3	0.322874047	1.30E-05	0.28060417	0.511	0.327
568	ENSDARG00000042894	tyms	thymidylate synthetase	0.355207922	1.43E-05	0.258109295	0.152	0.052
569	ENSDARG00000098695	vclb	vinculin b	0.359469075	1.45E-05	0.25909967	0.457	0.264
570	ENSDARG00000017602	ccng2	cyclin G2	0.418310505	1.68E-05	-0.365422512	0.13	0.334
571	ENSDARG00000069464	cox7a1	cytochrome c oxidase subunit 7A1	0.42191485	1.70E-05	-0.383075559	0.098	0.293
572	ENSDARG00000087697	lpl	lipoprotein lipase	0.428166127	1.72E-05	-0.300043434	0.011	0.191
573	ENSDARG00000075015	soul5	heme-binding protein soul5	0.429745191	1.73E-05	-0.420755147	0.054	0.246
574	ENSDARG00000103639	si:dkey-36i7.3	si:dkey-36i7.3	0.44609366	1.80E-05	-1.455145573	0.065	0.253
575	ENSDARG00000004735	hnrnpub	heterogeneous nuclear ribonucleoprotein Ub	0.459776129	1.85E-05	0.285326166	0.598	0.412
576	ENSDARG00000093864	wee1	WEE1 G2 checkpoint kinase	0.50521707	2.03E-05	0.275911702	0.348	0.193
577	ENSDARG00000012671	inhbaa	inhibin subunit beta Aa	0.531857785	2.14E-05	-0.989985922	0.033	0.211
578	ENSDARG00000011125	snrpb	small nuclear ribonucleoprotein polypeptides B and B1	0.53896702	2.17E-05	0.253156627	0.88	0.745
579	ENSDARG00000040190	qdpra	quinoid dihydropteridine reductase a	0.544106444	2.19E-05	-0.45247578	0.098	0.293
580	ENSDARG00000009978	icn	ictacalcin	0.544822765	2.19E-05	-0.54331316	0.978	0.918
581	ENSDARG00000005185	cpn1	carboxypeptidase N, polypeptide 1	0.555745484	2.24E-05	-0.481602212	0.087	0.279
582	ENSDARG00000093584	zgc:193505	zgc:193505	0.57232614	2.30E-05	-1.41864097	0.022	0.197
583	ENSDARG00000099448	sh3d21	SH3 domain containing 21	0.586294461	2.36E-05	-0.374584097	0.065	0.252
584	ENSDARG00000036675	hnrnpa1b	heterogeneous nuclear ribonucleoprotein A1b	0.595002691	2.40E-05	0.318764928	0.674	0.529
585	ENSDARG00000010250	nqo1	NAD(P)H dehydrogenase, quinone 1	0.640123617	2.58E-05	-0.29067819	0.054	0.253
586	ENSDARG00000000212	krt97	keratin 97	0.650605332	2.62E-05	-1.694221255	0.163	0.345
587	ENSDARG00000042953	cyp2n13	cytochrome P450, family 2, subfamily N, polypeptide 13	0.659682894	2.66E-05	-0.397672607	0.054	0.235
588	ENSDARG00000019702	aldocb	aldolase C, fructose-bisphosphate, b	0.66827985	2.69E-05	-1.143043788	0.315	0.506
589	ENSDARG00000070038	rbp2a	retinol binding protein 2a, cellular	0.719229156	2.90E-05	-2.113111419	0.391	0.528
590	ENSDARG00000037895	ramp2	receptor (G protein-coupled) activity modifying protein 2	0.793689041	3.20E-05	-0.347286098	0.011	0.178
591	ENSDARG00000096849	si:dkey-16p21.8	si:dkey-16p21.8	0.803911845	3.24E-05	-0.705755206	0.217	0.411
592	ENSDARG00000102175	hamp	hepcidin antimicrobial peptide	0.825029457	3.32E-05	-1.334342194	0.152	0.343
593	ENSDARG00000075707	nid2a	nidogen 2a (osteonidogen)	0.83266516	3.35E-05	-0.26624901	0	0.159
594	ENSDARG00000078659	tmem176	transmembrane protein 176	0.84794374	3.41E-05	-0.471851902	0.022	0.191
595	ENSDARG00000093448	mpc1	mitochondrial pyruvate carrier 1	0.871446515	3.51E-05	-0.460788127	0.446	0.581
596	ENSDARG00000015653	tnip1	TNFAIP3 interacting protein 1	0.952377341	3.83E-05	0.429246219	0.554	0.383
597	ENSDARG00000099667	snrpg	small nuclear ribonucleoprotein polypeptide G	0.97191867	3.91E-05	0.284288923	0.837	0.723
598	ENSDARG00000024746	hsp90aa1.2	heat shock protein 90, alpha (cytosolic), class A member 1, tandem duplicate 2	0.989601803	3.98E-05	0.4577021	0.533	0.351
599	ENSDARG00000031683	fosab	v-fos FBJ murine osteosarcoma viral oncogene homolog Ab	1	0.001555315	0.578345569	0.793	0.735
600	ENSDARG00000093549	selenop	selenoprotein P	1	0.069293864	0.520218288	0.533	0.465
601	ENSDARG00000076221	fthl28	ferritin, heavy polypeptide-like 28	1	0.000180452	0.494176918	0.543	0.351
602	ENSDARG00000021924	hsp70.3	heat shock cognate 70-kd protein, tandem duplicate 3	1	0.000684016	0.450326419	0.62	0.497
603	ENSDARG00000044125	txn	thioredoxin	1	0.852277122	0.423906314	0.728	0.781
604	ENSDARG00000040064	acp6	acid phosphatase 6, lysophosphatidic	1	0.090398998	0.40074467	0.228	0.175
605	ENSDARG00000068088	tcnba	transcobalamin beta a	1	0.351715924	0.381874284	0.576	0.54
606	ENSDARG00000088040	si:dkeyp-27c8.2	si:dkeyp-27c8.2	1	0.006774723	0.372915439	0.543	0.439
607	ENSDARG00000035598	coro1ca	coronin, actin binding protein, 1Ca	1	5.86E-05	0.339585252	0.522	0.389
608	ENSDARG00000041394	dnajb1b	DnaJ heat shock protein family (Hsp40) member B1b	1	0.000569526	0.335028033	0.413	0.281
609	ENSDARG00000055129	pim3	Pim-3 proto-oncogene, serine/threonine kinase	1	0.000819308	0.329496264	0.38	0.261
610	ENSDARG00000071203	sptssa	serine palmitoyltransferase, small subunit A	1	0.000723301	0.326640037	0.717	0.646
611	ENSDARG00000055723	hsp70l	heat shock cognate 70-kd protein, like	1	0.001101717	0.322676258	0.5	0.377
612	ENSDARG00000035985	fam210aa	family with sequence similarity 210 member Aa	1	0.000226459	0.313547686	0.359	0.228
613	ENSDARG00000056795	serpine1	serpin peptidase inhibitor, clade E (nexin, plasminogen activator inhibitor type 1), member 1	1	0.031733798	0.311075855	0.424	0.357
614	ENSDARG00000063911	mt-atp6		1	0.000176199	0.304337693	1	0.987
615	ENSDARG00000098075	sh3bgrl3	SH3 domain binding glutamate-rich protein like 3	1	0.000685441	0.296667191	0.511	0.386
616	ENSDARG00000033443	mdm2	MDM2 proto-oncogene	1	0.000141628	0.295166655	0.228	0.109
617	ENSDARG00000101979	eps8l3a	EPS8-like 3a	1	0.020618426	0.292993044	0.261	0.178
618	ENSDARG00000079497	tcima	transcriptional and immune response regulator a	1	0.000552132	0.285419518	0.652	0.507
619	ENSDARG00000004754	hspa4a	heat shock protein 4a	1	0.025845399	0.281968934	0.37	0.283
620	ENSDARG00000103799	kars	lysyl-tRNA synthetase [Source:ZFIN;Acc:ZDB-GENE-021115-8]	1	0.000648948	0.281598409	0.641	0.512
621	ENSDARG00000037188	rpa2	replication protein A2	1	0.000236884	0.280488043	0.293	0.165
622	ENSDARG00000057167	eif4g2b	eukaryotic translation initiation factor 4, gamma 2b	1	0.000664514	0.279029558	0.641	0.542
623	ENSDARG00000014577	rhpn2	rhophilin, Rho GTPase binding protein 2	1	0.000997383	0.278322919	0.457	0.326
624	ENSDARG00000040334	mat2aa	methionine adenosyltransferase II, alpha a	1	0.10308293	0.277598424	0.402	0.355
625	ENSDARG00000002791	atp1a1a.1	ATPase Na+/K+ transporting subunit alpha 1a, tandem duplicate 1	1	0.008098979	0.277452629	0.685	0.647
626	ENSDARG00000008363	mcl1b	MCL1 apoptosis regulator, BCL2 family member b	1	0.000360387	0.276980805	0.815	0.702
627	ENSDARG00000035054	pdcd10a	programmed cell death 10a	1	0.000650677	0.273788878	0.63	0.506
628	ENSDARG00000016484	dkc1	dyskeratosis congenita 1, dyskerin	1	0.000184446	0.271099502	0.522	0.357
629	ENSDARG00000003035	hspa9	heat shock protein 9	1	0.000600883	0.268862717	0.609	0.503
630	ENSDARG00000056160	hspd1	heat shock 60 protein 1	1	0.001268999	0.268105125	0.576	0.434
631	ENSDARG00000091348	rtn3	reticulon 3	1	0.000845004	0.261481201	0.663	0.506
632	ENSDARG00000101637	ccnd1	cyclin D1	1	0.000598444	0.260040231	0.413	0.287
633	ENSDARG00000091001	mycbp	MYC binding protein	1	0.001028342	0.257830936	0.467	0.347
634	ENSDARG00000103322	si:ch73-347e22.8	si:ch73-347e22.8	1	0.003243032	-0.250263414	0.011	0.105
635	ENSDARG00000052705	pkp1b	plakophilin 1b	1	0.762119639	-0.252409067	0.185	0.182
636	ENSDARG00000096739	si:dkey-219e21.2	si:dkey-219e21.2	1	0.088406012	-0.253241378	0.196	0.262
637	ENSDARG00000102415	scinla	scinderin like a	1	0.00074031	-0.254292951	0.033	0.165
638	ENSDARG00000086288	scg3	secretogranin III	1	0.223295001	-0.254379856	0.13	0.089
639	ENSDARG00000009001	pdia6	protein disulfide isomerase family A, member 6	1	0.002006468	-0.254401883	0.196	0.352
640	ENSDARG00000056008	atp5mc1	ATP synthase membrane subunit c locus 1	1	0.217479062	-0.257754094	0.891	0.832
641	ENSDARG00000028017	tp53inp1	tumor protein p53 inducible nuclear protein 1	1	0.000398537	-0.258120947	0.12	0.283
642	ENSDARG00000100446	si:ch211-286o17.1	si:ch211-286o17.1	1	0.005691704	-0.259485364	0.022	0.113
643	ENSDARG00000104701	map7d1b	MAP7 domain containing 1b	1	0.001449689	-0.260928793	0.065	0.193
644	ENSDARG00000103129	nid1b	nidogen 1b	1	0.000549601	-0.26122535	0.011	0.134
645	ENSDARG00000079727	selenop2	selenoprotein P2	1	0.006009562	-0.261358249	0.043	0.143
646	ENSDARG00000056725	hmgb3a	high mobility group box 3a	1	0.239126808	-0.262648298	0.5	0.383
647	ENSDARG00000086740	phyh	phytanoyl-CoA 2-hydroxylase	1	0.013397099	-0.263131284	0.152	0.252
648	ENSDARG00000036080	cd81a	CD81 molecule a	1	0.002760392	-0.263595881	0.826	0.546
649	ENSDARG00000028275	sult1st1	sulfotransferase family 1, cytosolic sulfotransferase 1	1	0.000352673	-0.264130394	0.163	0.333
650	ENSDARG00000089645	si:ch1073-406l10.2	si:ch1073-406l10.2	1	0.006756865	-0.264716541	0.022	0.11
651	ENSDARG00000020761	arrdc2	arrestin domain containing 2	1	0.188417434	-0.265828556	0.217	0.267
652	ENSDARG00000031678	col5a2a	collagen, type V, alpha 2a	1	0.001007493	-0.266150936	0.022	0.14
653	ENSDARG00000013856	amy2a	amylase alpha 2A	1	0.436533506	-0.266917907	0.196	0.173
654	ENSDARG00000034211	capn2l	calpain 2, (m/II) large subunit, like	1	0.001505302	-0.267081456	0.022	0.133
655	ENSDARG00000102291	eef1da	eukaryotic translation elongation factor 1 delta a (guanine nucleotide exchange protein)	1	0.020278425	-0.26726254	0.913	0.948
656	ENSDARG00000039832	gsta.2	glutathione S-transferase, alpha tandem duplicate 2	1	0.015368273	-0.26754664	0.033	0.11
657	ENSDARG00000057378	selenou1a	selenoprotein U 1a	1	0.000116015	-0.269615492	0.196	0.375
658	ENSDARG00000040362	ehd2b	EH-domain containing 2b	1	9.56E-05	-0.270763455	0	0.143
659	ENSDARG00000030125	sox7	SRY-box transcription factor 7	1	0.00732162	-0.271189161	0.022	0.107
660	ENSDARG00000045516	itih2	inter-alpha-trypsin inhibitor heavy chain 2	1	0.000330878	-0.271289282	0.011	0.14
661	ENSDARG00000071658	ywhag2	3-monooxygenase/tryptophan 5-monooxygenase activation protein, gamma polypeptide 2	1	0.007890831	-0.272366156	0.054	0.153
662	ENSDARG00000104818	si:ch211-93f2.1	si:ch211-93f2.1 [Source:ZFIN;Acc:ZDB-GENE-041014-96]	1	0.012605286	-0.272612201	0.152	0.261
663	ENSDARG00000019532	fads2	fatty acid desaturase 2	1	0.001252727	-0.27332827	0.033	0.153
664	ENSDARG00000030441	ppa1b	inorganic pyrophosphatase 1b	1	0.001426432	-0.273474362	0.522	0.631
665	ENSDARG00000015709	hsd17b12a	hydroxysteroid (17-beta) dehydrogenase 12a	1	0.024951389	-0.273737665	0.13	0.23
666	ENSDARG00000029905	phyhd1	phytanoyl-CoA dioxygenase domain containing 1	1	0.000222633	-0.27395796	0.054	0.212
667	ENSDARG00000069293	ahsg2	alpha-2-HS-glycoprotein 2	1	0.000455743	-0.274503355	0.011	0.137
668	ENSDARG00000056481	vat1	vesicle amine transport 1	1	0.034215523	-0.274546004	0.087	0.168
669	ENSDARG00000055874	cpe	carboxypeptidase E	1	0.017919064	-0.275682988	0.033	0.107
670	ENSDARG00000078859	g0s2	G0/G1 switch 2	1	0.079384358	-0.277586612	0.163	0.238
671	ENSDARG00000096003	atp5md	ATP synthase membrane subunit DAPIT	1	0.221325668	-0.277680113	0.967	0.88
672	ENSDARG00000087863	cd44a	CD44 molecule (Indian blood group) a	1	0.026086571	-0.278270731	0.065	0.144
673	ENSDARG00000099439	serp1	stress-associated endoplasmic reticulum protein 1	1	0.000821294	-0.27871527	0.446	0.56
674	ENSDARG00000036577	atp6v0cb	ATPase H+ transporting V0 subunit cb	1	0.00795633	-0.279106644	0.033	0.121
675	ENSDARG00000016918	ace2	angiotensin I converting enzyme 2	1	0.002147982	-0.279109143	0.011	0.111
676	ENSDARG00000032849	ndrg1a	N-myc downstream regulated 1a	1	0.313566543	-0.281138571	0.663	0.65
677	ENSDARG00000104458	rnasekb	ribonuclease, RNase K b	1	0.002774922	-0.283599184	0.043	0.155
678	ENSDARG00000053129	carhsp1	calcium regulated heat stable protein 1	1	0.001323138	-0.283828594	0.13	0.272
679	ENSDARG00000060113	znf395a	zinc finger protein 395a	1	0.002268621	-0.283948332	0.196	0.337
680	ENSDARG00000074507	rmdn1	regulator of microtubule dynamics 1	1	0.000240303	-0.284053799	0.25	0.442
681	ENSDARG00000059367	mfap2	microfibril associated protein 2	1	0.005963035	-0.284718109	0.043	0.142
682	ENSDARG00000038694	zgc:101744	zgc:101744	1	0.0009497	-0.285036414	0.13	0.287
683	ENSDARG00000026611	socs3b	suppressor of cytokine signaling 3b	1	0.007037634	-0.286197478	0.239	0.375
684	ENSDARG00000041595	ces3	carboxylesterase 3	1	0.00447007	-0.286275892	0.033	0.133
685	ENSDARG00000101762	fah	fumarylacetoacetate hydrolase (fumarylacetoacetase)	1	0.001661012	-0.286476544	0.163	0.317
686	ENSDARG00000106873	LO018188.1	synaptopodin [Source:NCBI gene;Acc:100536545]	1	0.018229737	-0.28700303	0.076	0.162
687	ENSDARG00000029353	serpine2	serpin peptidase inhibitor, clade E (nexin, plasminogen activator inhibitor type 1), member 2	1	0.007999498	-0.287258305	0.141	0.252
688	ENSDARG00000005713	ethe1	ETHE1 persulfide dioxygenase	1	0.001245576	-0.287424996	0.076	0.211
689	ENSDARG00000100719	uraha	urate (5-hydroxyiso-) hydrolase a	1	0.000132909	-0.288420975	0.033	0.192
690	ENSDARG00000045442	cpb1	carboxypeptidase B1 (tissue)	1	0.166221157	-0.290440063	0.261	0.217
691	ENSDARG00000102945	ccl39.2	chemokine (C-C motif) ligand 39, duplicate 2	1	0.001570972	-0.290924072	0.011	0.116
692	ENSDARG00000061383	serpinf2b	serpin peptidase inhibitor, clade F (alpha-2 antiplasmin, pigment epithelium derived factor), member 2b	1	0.00298419	-0.291278213	0.38	0.206
693	ENSDARG00000057437	apodb	apolipoprotein Db	1	0.010678914	-0.291398966	0.054	0.146
694	ENSDARG00000041607	eif4ebp3l	eukaryotic translation initiation factor 4E binding protein 3, like	1	0.07775588	-0.29217975	0.38	0.449
695	ENSDARG00000071586	tgfbi	transforming growth factor, beta-induced	1	0.002716569	-0.294467849	0.011	0.108
696	ENSDARG00000035329	capns1a	calpain, small subunit 1 a	1	0.197835302	-0.297733721	0.533	0.564
697	ENSDARG00000045888	acat1	acetyl-CoA acetyltransferase 1	1	0.145256549	-0.298336134	0.239	0.283
698	ENSDARG00000100712	si:dkey-19b23.12	si:dkey-19b23.12	1	0.001699037	-0.299766914	0.011	0.117
699	ENSDARG00000062129	mxra8b	matrix-remodelling associated 8b	1	0.002580414	-0.300131428	0.022	0.124
700	ENSDARG00000077138	zgc:195173	zgc:195173	1	0.003390254	-0.300560283	0.109	0.229
701	ENSDARG00000035859	angptl4	angiopoietin-like 4	1	0.961361408	-0.300925299	0.674	0.609
702	ENSDARG00000021242	mvp	major vault protein	1	0.019179106	-0.302771287	0.685	0.694
703	ENSDARG00000021443	zfp36l1b	zinc finger protein 36, C3H type-like 1b	1	0.222423435	-0.305636049	0.565	0.585
704	ENSDARG00000070155	tuba8l3	tubulin, alpha 8 like 3	1	0.000883348	-0.30697817	0.043	0.18
705	ENSDARG00000014626	dlx3b	distal-less homeobox 3b	1	0.000121685	-0.30831088	0	0.14
706	ENSDARG00000078918	comtd1	catechol-O-methyltransferase domain containing 1	1	0.000706072	-0.31007307	0.022	0.144
707	ENSDARG00000029388	si:dkey-90m5.4	si:dkey-90m5.4	1	0.003848519	-0.310628753	0.043	0.147
708	ENSDARG00000010267	dpydb	dihydropyrimidine dehydrogenase b	1	0.002781669	-0.312721001	0.098	0.224
709	ENSDARG00000008637	mttp	microsomal triglyceride transfer protein	1	0.000481228	-0.313385632	0.087	0.232
710	ENSDARG00000019601	col12a1b	collagen, type XII, alpha 1b	1	0.000386977	-0.314640336	0	0.121
711	ENSDARG00000019492	shbg	sex hormone-binding globulin	1	0.000492833	-0.315578214	0.022	0.151
712	ENSDARG00000104329	si:ch73-281k2.5	si:ch73-281k2.5	1	0.002576189	-0.316027834	0.043	0.154
713	ENSDARG00000010276	ptgs2b	prostaglandin-endoperoxide synthase 2b	1	0.005298098	-0.316911501	0.12	0.237
714	ENSDARG00000018898	zfand5a	zinc finger, AN1-type domain 5a	1	0.020263063	-0.317294602	0.391	0.484
715	ENSDARG00000019644	ldhba	lactate dehydrogenase Ba	1	0.011010785	-0.31978769	0.489	0.603
716	ENSDARG00000068996	hist2h2l	histone 2, H2, like	1	0.009150941	-0.320764528	0.261	0.375
717	ENSDARG00000013561	pgm1	phosphoglucomutase 1	1	0.002212486	-0.321054147	0.185	0.328
718	ENSDARG00000017676	mmp2	matrix metallopeptidase 2	1	0.000154738	-0.322584529	0	0.136
719	ENSDARG00000002197	pygl	phosphorylase, glycogen, liver	1	0.000400206	-0.322732467	0.022	0.153
720	ENSDARG00000042780	apoba	apolipoprotein Ba	1	0.002927568	-0.323214338	0.043	0.156
721	ENSDARG00000071021	papss2a	3'-phosphoadenosine 5'-phosphosulfate synthase 2a	1	6.58E-05	-0.324461287	0.054	0.227
722	ENSDARG00000019260	dhrs9	dehydrogenase/reductase (SDR family) member 9	1	0.000331695	-0.324629245	0.109	0.262
723	ENSDARG00000003523	itln3	intelectin 3	1	0.000224184	-0.326209564	0.011	0.148
724	ENSDARG00000045414	elovl2	ELOVL fatty acid elongase 2	1	0.024642026	-0.327775991	0.141	0.23
725	ENSDARG00000015263	adma	adrenomedullin a	1	0.679408175	-0.327847416	0.228	0.24
726	ENSDARG00000101043	ppl	periplakin	1	0.472247463	-0.328025336	0.261	0.269
727	ENSDARG00000039007	eno3	enolase 3, (beta, muscle)	1	0.126364912	-0.328257754	0.859	0.733
728	ENSDARG00000044914	suclg2	succinate-CoA ligase, GDP-forming, beta subunit	1	0.044818941	-0.329905151	0.326	0.382
729	ENSDARG00000032098	c8g	complement component 8, gamma polypeptide	1	0.000178294	-0.33102644	0.022	0.166
730	ENSDARG00000035308	grb10b	growth factor receptor-bound protein 10b	1	0.002190289	-0.331456726	0.12	0.247
731	ENSDARG00000098746	dhrs13l1	dehydrogenase/reductase (SDR family) member 13 like 1	1	0.728115366	-0.331954099	0.293	0.254
732	ENSDARG00000103342	wu:fa56d06	wu:fa56d06	1	0.00249243	-0.33366941	0.011	0.108
733	ENSDARG00000055036	itih3a	inter-alpha-trypsin inhibitor heavy chain 3a	1	0.000130966	-0.33521954	0.011	0.156
734	ENSDARG00000041502	tgfb1a	transforming growth factor, beta 1a	1	0.018644522	-0.335660015	0.109	0.202
735	ENSDARG00000056765	ela2l	elastase 2 like	1	0.002281926	-0.338525497	0.554	0.449
736	ENSDARG00000042641	cyp51	cytochrome P450, family 51	1	0.010782644	-0.338775825	0.152	0.271
737	ENSDARG00000035519	histh1l	histone H1 like	1	0.030032549	-0.339158791	0.739	0.802
738	ENSDARG00000044356	tp63	tumor protein p63	1	0.000536772	-0.340246825	0	0.116
739	ENSDARG00000030896	foxq1a	forkhead box Q1a	1	0.000754344	-0.341034255	0	0.111
740	ENSDARG00000011876	ednraa	endothelin receptor type Aa	1	0.000237666	-0.342502812	0	0.129
741	ENSDARG00000101251	ldha	lactate dehydrogenase A4	1	0.257458344	-0.342906366	0.576	0.611
742	ENSDARG00000077004	aldh1l1	aldehyde dehydrogenase 1 family, member L1	1	0.057800946	-0.34514698	0.207	0.278
743	ENSDARG00000003570	hsp90b1	heat shock protein 90, beta (grp94), member 1	1	0.197227542	-0.345228115	0.391	0.436
744	ENSDARG00000102744	mgst3a	microsomal glutathione S-transferase 3a	1	0.022407161	-0.346253084	0.413	0.536
745	ENSDARG00000078322	col12a1a	collagen, type XII, alpha 1a	1	0.035229206	-0.346341038	0.13	0.214
746	ENSDARG00000055064	prdx5	peroxiredoxin 5	1	0.000256532	-0.347568891	0.37	0.536
747	ENSDARG00000076448	serpinf2a	serpin peptidase inhibitor, clade F (alpha-2 antiplasmin, pigment epithelium derived factor), member 2a	1	0.000445659	-0.354197769	0.022	0.153
748	ENSDARG00000021172	cyp2ad2	cytochrome P450, family 2, subfamily AD, polypeptide 2	1	0.001918727	-0.355573703	0.054	0.176
749	ENSDARG00000058693	cast	calpastatin	1	8.90E-05	-0.355603559	0.141	0.328
750	ENSDARG00000051912	hbxb	hemopexin b [Source:ZFIN;Acc:ZDB-GENE-060929-800]	1	6.58E-05	-0.357464292	0	0.149
751	ENSDARG00000052061	col4a6	collagen, type IV, alpha 6	1	0.006943488	-0.357780699	0.033	0.123
752	ENSDARG00000026829	cotl1	coactosin-like F-actin binding protein 1	1	0.576876861	-0.358771186	0.663	0.653
753	ENSDARG00000014556	serpinb1l3	serpin peptidase inhibitor, clade B (ovalbumin), member 1, like 3	1	0.817944333	-0.359908391	0.565	0.491
754	ENSDARG00000056627	cxcl14	chemokine (C-X-C motif) ligand 14	1	0.002973216	-0.360183118	0.054	0.168
755	ENSDARG00000032639	cd36	CD36 molecule (thrombospondin receptor)	1	0.029941197	-0.360337956	0.054	0.126
756	ENSDARG00000069100	aldh9a1a.1	aldehyde dehydrogenase 9 family, member A1a, tandem duplicate 1	1	0.110474123	-0.361021743	0.707	0.658
757	ENSDARG00000012972	cfl1l	cofilin 1 (non-muscle), like	1	0.54800914	-0.361264943	0.652	0.551
758	ENSDARG00000054319	oxct1b	3-oxoacid CoA transferase 1b	1	0.046077198	-0.362682635	0.098	0.165
759	ENSDARG00000040076	pycard	PYD and CARD domain containing	1	0.000200827	-0.362885639	0.065	0.226
760	ENSDARG00000100223	gpa33a	glycoprotein A33 (transmembrane), paralog a	1	0.000105841	-0.362934189	0.043	0.208
761	ENSDARG00000058128	msna	moesin a	1	0.897511982	-0.363805163	0.576	0.478
762	ENSDARG00000055278	cfb	complement factor B	1	0.187374139	-0.364104782	0.13	0.168
763	ENSDARG00000031317	ppdpfb	pancreatic progenitor cell differentiation and proliferation factor b	1	0.788053607	-0.365437534	0.957	0.92
764	ENSDARG00000069630	tat	tyrosine aminotransferase	1	0.004314335	-0.365563763	0.043	0.148
765	ENSDARG00000035018	thy1	Thy-1 cell surface antigen	1	0.02736651	-0.366504106	0.033	0.101
766	ENSDARG00000023820	faxdc2	fatty acid hydroxylase domain containing 2	1	0.003102724	-0.370552262	0.13	0.258
767	ENSDARG00000028507	itgb4	integrin, beta 4	1	0.002387991	-0.373575	0.054	0.17
768	ENSDARG00000104108	slco1d1	solute carrier organic anion transporter family, member 1D1	1	4.69E-05	-0.375095175	0.033	0.204
769	ENSDARG00000074749	abca12	ATP-binding cassette, sub-family A (ABC1), member 12	1	0.000428888	-0.37975374	0.011	0.137
770	ENSDARG00000058005	hgd	homogentisate 1,2-dioxygenase	1	0.001387049	-0.379794607	0.065	0.192
771	ENSDARG00000052063	col4a5	collagen, type IV, alpha 5 (Alport syndrome)	1	0.011543542	-0.381305861	0.043	0.129
772	ENSDARG00000097057	fxyd6l	FXYD domain containing ion transport regulator 6 like	1	0.000464495	-0.382582062	0.109	0.258
773	ENSDARG00000009040	si:ch73-141c7.1	si:ch73-141c7.1	1	0.000515694	-0.383130701	0.12	0.277
774	ENSDARG00000062590	pleca	plectin a	1	0.000138489	-0.383171356	0.12	0.288
775	ENSDARG00000061436	col6a2	collagen, type VI, alpha 2	1	0.001289803	-0.383785995	0.011	0.119
776	ENSDARG00000039605	mat1a	methionine adenosyltransferase I, alpha	1	0.001376445	-0.384717373	0.087	0.219
777	ENSDARG00000103846	hspa5	heat shock protein 5	1	0.508336376	-0.386220331	0.717	0.683
778	ENSDARG00000025375	idh1	isocitrate dehydrogenase (NADP(+)) 1	1	0.021053225	-0.393408228	0.565	0.589
779	ENSDARG00000078619	pnp5a	purine nucleoside phosphorylase 5a	1	0.020795081	-0.394546675	0.337	0.429
780	ENSDARG00000019815	fn1a	fibronectin 1a	1	0.001934459	-0.396296302	0.033	0.145
781	ENSDARG00000043133	cldnf	claudin f	1	0.000553694	-0.396861992	0	0.116
782	ENSDARG00000105116	p4hb	prolyl 4-hydroxylase, beta polypeptide	1	0.024423258	-0.398091445	0.598	0.634
783	ENSDARG00000022615	si:ch211-241e1.3	si:ch211-241e1.3	1	0.018133102	-0.398870305	0.043	0.122
784	ENSDARG00000073742	prss59.2	serine protease 59, tandem duplicate 2	1	0.000160264	-0.399839835	0.793	0.727
785	ENSDARG00000070057	si:dkey-69o16.5	si:dkey-69o16.5	1	0.000895181	-0.400160511	0.033	0.158
786	ENSDARG00000101181	s100w	S100 calcium binding protein W	1	0.002420087	-0.400213126	0.065	0.182
787	ENSDARG00000087303	cebpd	CCAAT enhancer binding protein delta	1	0.003344424	-0.402064155	0.38	0.515
788	ENSDARG00000089368	hopx	HOP homeobox	1	9.76E-05	-0.402624414	0.185	0.385
789	ENSDARG00000068710	nid1a	nidogen 1a	1	4.85E-05	-0.403025564	0.043	0.219
790	ENSDARG00000060350	apoda.2	apolipoprotein Da, duplicate 2	1	0.000274927	-0.403428489	0.533	0.392
791	ENSDARG00000035890	fuca1.1	alpha-L-fucosidase 1, tandem duplicate 1	1	0.443925153	-0.406603383	0.217	0.234
792	ENSDARG00000006497	rtn1a	reticulon 1a	1	0.050877569	-0.407991943	0.109	0.184
793	ENSDARG00000026165	col11a1a	collagen, type XI, alpha 1a	1	0.001909729	-0.408943169	0.011	0.113
794	ENSDARG00000097902	si:ch73-204p21.2	si:ch73-204p21.2	1	0.856383474	-0.41027256	0.13	0.127
795	ENSDARG00000012987	gpia	glucose-6-phosphate isomerase a	1	0.000387491	-0.410523421	0.533	0.674
796	ENSDARG00000052207	c3a.3	complement component c3a, duplicate 3	1	0.000145141	-0.412226435	0.011	0.153
797	ENSDARG00000042018	fhl2a	four and a half LIM domains 2a	1	0.001010037	-0.414498327	0	0.106
798	ENSDARG00000087188	nfil3-6	nuclear factor, interleukin 3 regulated, member 6	1	0.000977419	-0.415080991	0.196	0.347
799	ENSDARG00000053858	crip1	cysteine-rich protein 1	1	0.031122925	-0.420801115	0.717	0.5
800	ENSDARG00000043342	gpx3	glutathione peroxidase 3	1	0.000685131	-0.423557721	0.087	0.225
801	ENSDARG00000005423	pgam1a	phosphoglycerate mutase 1a	1	0.003908316	-0.424143785	0.772	0.767
802	ENSDARG00000045143	hbbe2	hemoglobin beta embryonic-2	1	0.088226265	-0.42655061	0.152	0.101
803	ENSDARG00000037116	cxcl12a	chemokine (C-X-C motif) ligand 12a (stromal cell-derived factor 1)	1	0.004258305	-0.428343168	0.011	0.101
804	ENSDARG00000099425	CABZ01073265.1	complement factor I [Source:NCBI gene;Acc:557557]	1	0.013476601	-0.428409136	0.109	0.198
805	ENSDARG00000056108	ndufa4	NADH:ubiquinone oxidoreductase subunit A4	1	0.002105853	-0.429466299	0.228	0.36
806	ENSDARG00000032405	ckap4	cytoskeleton associated protein 4	1	0.006787883	-0.430144885	0.185	0.293
807	ENSDARG00000105528	si:dkey-86l18.10	si:dkey-86l18.10	1	0.000127531	-0.432198761	0.011	0.155
808	ENSDARG00000035882	rida	reactive intermediate imine deaminase A homolog	1	4.96E-05	-0.434650899	0.12	0.302
809	ENSDARG00000022456	eno1a	enolase 1a, (alpha)	1	0.074936807	-0.442524849	0.652	0.68
810	ENSDARG00000074425	si:busm1-57f23.1	si:busm1-57f23.1	1	0.74055608	-0.444358634	0.457	0.417
811	ENSDARG00000028096	cldn23a	claudin 23a	1	0.000682163	-0.445348505	0.022	0.147
812	ENSDARG00000019986	grhprb	glyoxylate reductase/hydroxypyruvate reductase b	1	0.201134331	-0.448106767	0.326	0.232
813	ENSDARG00000095796	si:dkey-87o1.2	si:dkey-87o1.2	1	0.01018681	-0.450387637	0.098	0.197
814	ENSDARG00000017860	rgs5b	regulator of G protein signaling 5b	1	0.062492179	-0.452014914	0.065	0.127
815	ENSDARG00000038199	cdab	cytidine deaminase b	1	0.009920859	-0.454311091	0.087	0.182
816	ENSDARG00000079274	prss59.1	serine protease 59, tandem duplicate 1	1	0.002072358	-0.457388151	0.641	0.552
817	ENSDARG00000018146	gpx1a	glutathione peroxidase 1a	1	0.002103011	-0.457472781	0.315	0.429
818	ENSDARG00000075261	timp2b	TIMP metallopeptidase inhibitor 2b	1	0.964905996	-0.458137103	0.315	0.294
819	ENSDARG00000052734	hmgcra	3-hydroxy-3-methylglutaryl-CoA reductase a	1	0.036594749	-0.466854801	0.196	0.278
820	ENSDARG00000018149	slc38a4	solute carrier family 38 member 4	1	0.018150254	-0.467675518	0.13	0.223
821	ENSDARG00000025254	s100a10b	S100 calcium binding protein A10b	1	0.496014357	-0.468304852	0.728	0.615
822	ENSDARG00000033285	gsto2	glutathione S-transferase omega 2	1	0.196827678	-0.469247505	0.435	0.452
823	ENSDARG00000038666	igfbp1b	insulin-like growth factor binding protein 1b	1	0.006605123	-0.469630199	0.109	0.217
824	ENSDARG00000058734	prdx1	peroxiredoxin 1	1	5.01E-05	-0.472996389	0.304	0.508
825	ENSDARG00000007682	ppdpfa	pancreatic progenitor cell differentiation and proliferation factor a	1	4.89E-05	-0.474095203	0.076	0.26
826	ENSDARG00000043180	gpd1b	glycerol-3-phosphate dehydrogenase 1b	1	0.021681552	-0.479636235	0.152	0.236
827	ENSDARG00000104347	rtn4b	reticulon 4b	1	0.07699415	-0.480573408	0.207	0.265
828	ENSDARG00000024160	hao1	hydroxyacid oxidase (glycolate oxidase) 1	1	0.011616206	-0.491874483	0.098	0.191
829	ENSDARG00000103295	cyp3a65	cytochrome P450, family 3, subfamily A, polypeptide 65	1	0.000101488	-0.493054418	0.185	0.375
830	ENSDARG00000004748	zgc:100868	zgc:100868	1	0.015439294	-0.49527393	0.043	0.127
831	ENSDARG00000034677	scel	sciellin	1	0.000329279	-0.497277406	0.033	0.172
832	ENSDARG00000076043	si:dkeyp-73d8.9	si:dkeyp-73d8.9	1	0.352189875	-0.500616368	0.098	0.123
833	ENSDARG00000043102	lxn	latexin	1	0.001598451	-0.503034041	0.38	0.502
834	ENSDARG00000099371	cygb1	cytoglobin 1	1	0.067358573	-0.503536244	0.217	0.291
835	ENSDARG00000061858	zgc:153968	zgc:153968	1	0.004482688	-0.503997681	0.033	0.13
836	ENSDARG00000039914	gapdhs	glyceraldehyde-3-phosphate dehydrogenase, spermatogenic	1	0.939253356	-0.504581075	0.88	0.787
837	ENSDARG00000103785	sult2st2	sulfotransferase family 2, cytosolic sulfotransferase 2	1	6.58E-05	-0.505049201	0.12	0.294
838	ENSDARG00000042010	pklr	pyruvate kinase L/R	1	0.508654543	-0.505104484	0.522	0.39
839	ENSDARG00000056781	zanl	zonadhesin, like	1	0.000298805	-0.520181332	0.022	0.162
840	ENSDARG00000002986	gda	guanine deaminase	1	0.000620012	-0.523743062	0.098	0.238
841	ENSDARG00000102555	si:dkey-33i11.9	si:dkey-33i11.9	1	0.003095112	-0.526143419	0.315	0.419
842	ENSDARG00000078674	hspb9	heat shock protein, alpha-crystallin-related, 9	1	0.045379306	-0.53312039	0.043	0.107
843	ENSDARG00000097973	si:ch1073-190k2.1	si:ch1073-190k2.1	1	0.000237991	-0.533697258	0.043	0.193
844	ENSDARG00000019949	serpinh1b	serpin peptidase inhibitor, clade H (heat shock protein 47), member 1b	1	0.009745891	-0.534478276	0.065	0.157
845	ENSDARG00000089361	wu:fb59d01	wu:fb59d01	1	0.962953233	-0.535500937	0.326	0.299
846	ENSDARG00000012694	c3a.1	complement component c3a, duplicate 1	1	0.051331652	-0.538833268	0.326	0.202
847	ENSDARG00000069192	zgc:163030	zgc:163030	1	0.001926518	-0.539082391	0.022	0.129
848	ENSDARG00000043457	gapdh	glyceraldehyde-3-phosphate dehydrogenase	1	0.001389978	-0.539157782	0.946	0.657
849	ENSDARG00000055009	col4a1	collagen, type IV, alpha 1	1	7.93E-05	-0.547568619	0.022	0.179
850	ENSDARG00000057035	stoml3b	stomatin (EPB72)-like 3b	1	0.042144146	-0.5479194	0.109	0.184
851	ENSDARG00000100635	chia.1	chitinase, acidic.1	1	0.00308978	-0.548547764	0.011	0.106
852	ENSDARG00000021339	cpa5	carboxypeptidase A5	1	0.001841257	-0.561573978	0.457	0.352
853	ENSDARG00000058462	zgc:158846	zgc:158846	1	0.046956173	-0.563398781	0.13	0.207
854	ENSDARG00000087693	atox1	antioxidant 1 copper chaperone	1	0.000332592	-0.563972304	0.663	0.706
855	ENSDARG00000019128	tpm4b	tropomyosin 4b	1	0.914034061	-0.564164972	0.13	0.128
856	ENSDARG00000068680	ctrl	chymotrypsin-like	1	0.000937595	-0.566015847	0.554	0.432
857	ENSDARG00000056314	a2ml	alpha-2-macroglobulin-like	1	0.012005654	-0.566175082	0.076	0.165
858	ENSDARG00000016412	agt	angiotensinogen	1	0.065068759	-0.566520853	0.141	0.204
859	ENSDARG00000103775	thbs1a	thrombospondin 1a	1	0.000262083	-0.566618332	0.022	0.163
860	ENSDARG00000092916	mlnl	motilin-like	1	0.049373607	-0.566897348	0.054	0.123
861	ENSDARG00000104795	cxcl8a	chemokine (C-X-C motif) ligand 8a	1	0.113036164	-0.572329894	0.12	0.181
862	ENSDARG00000036041	f2	coagulation factor II (thrombin)	1	0.005225631	-0.57614254	0.076	0.179
863	ENSDARG00000045947	hrc	histidine rich calcium binding protein	1	0.002038979	-0.576225387	0.033	0.142
864	ENSDARG00000041339	zgc:92380	zgc:92380	1	0.000328161	-0.576266819	0.033	0.171
865	ENSDARG00000009018	rhbg	Rh family, B glycoprotein (gene/pseudogene)	1	0.067461138	-0.576299355	0.065	0.125
866	ENSDARG00000052712	suclg1	succinate-CoA ligase, alpha subunit	1	0.000648572	-0.576624096	0.554	0.64
867	ENSDARG00000090444	ponzr1	plac8 onzin related protein 1	1	0.004216162	-0.586817645	0.109	0.223
868	ENSDARG00000098700	il1b	interleukin 1, beta	1	0.001609901	-0.594168547	0.011	0.116
869	ENSDARG00000054942	lgals2a	lectin, galactoside-binding, soluble, 2a	1	0.056079529	-0.594310595	0.065	0.128
870	ENSDARG00000076386	epdl1	ependymin-like 1	1	0.446115763	-0.598093399	0.348	0.315
871	ENSDARG00000019253	rhag	Rh associated glycoprotein	1	0.000237367	-0.598585365	0.033	0.18
872	ENSDARG00000020708	mdkb	midkine b	1	0.000143	-0.61336989	0.022	0.17
873	ENSDARG00000043442	zgc:153665	zgc:153665	1	0.000900477	-0.615078634	0.022	0.141
874	ENSDARG00000042684	serpinc1	serpin peptidase inhibitor, clade C (antithrombin), member 1	1	0.029264126	-0.618567274	0.109	0.188
875	ENSDARG00000006220	ugt1a7	UDP glucuronosyltransferase 1 family, polypeptide A7	1	0.001802657	-0.620506919	0.217	0.343
876	ENSDARG00000016319	c9	complement component 9	1	0.948490065	-0.62176625	0.217	0.19
877	ENSDARG00000089362	grn1	granulin 1	1	0.464726829	-0.624628054	0.207	0.235
878	ENSDARG00000068257	kcne4	potassium voltage-gated channel, Isk-related family, member 4	1	0.001057506	-0.629183239	0	0.105
879	ENSDARG00000095633	si:ch211-133l5.7	si:ch211-133l5.7	1	7.75E-05	-0.630618706	0.022	0.179
880	ENSDARG00000060682	agr1	anterior gradient 1	1	0.000137055	-0.632212837	0.011	0.155
881	ENSDARG00000005913	tgm1l3	transglutaminase 1 like 3	1	0.006494153	-0.636095121	0.076	0.186
882	ENSDARG00000016081	cldn15la	claudin 15-like a	1	0.316849693	-0.636439382	0.261	0.289
883	ENSDARG00000028618	krt18b	keratin 18b	1	5.62E-05	-0.637726384	0.076	0.252
884	ENSDARG00000055678	akap12b	A kinase (PRKA) anchor protein 12b	1	9.41E-05	-0.639849308	0.076	0.253
885	ENSDARG00000017772	mdh1aa	malate dehydrogenase 1Aa, NAD (soluble)	1	0.038510885	-0.645146733	0.63	0.618
886	ENSDARG00000094929	apoa4b.2	apolipoprotein A-IV b, tandem duplicate 2	1	0.004930617	-0.660400109	0.054	0.157
887	ENSDARG00000099420	nme2b.2	NME/NM23 nucleoside diphosphate kinase 2b, tandem duplicate 2	1	0.488946004	-0.660820822	0.13	0.102
888	ENSDARG00000035326	nccrp1	P1, F-box associated domain containing	1	0.000128148	-0.665985682	0.37	0.515
889	ENSDARG00000013430	bhmt	betaine-homocysteine methyltransferase	1	0.011494614	-0.67161532	0.598	0.375
890	ENSDARG00000104267	postnb	periostin, osteoblast specific factor b	1	0.002702334	-0.677798084	0.043	0.152
891	ENSDARG00000093936	si:dkeyp-1h4.6	si:dkeyp-1h4.6	1	0.026584526	-0.686650438	0.033	0.101
892	ENSDARG00000025670	fstl3	follistatin-like 3 (secreted glycoprotein)	1	0.001568216	-0.688895817	0.043	0.163
893	ENSDARG00000090428	ctrb1	chymotrypsinogen B1	1	0.004875183	-0.689026252	0.815	0.756
894	ENSDARG00000023111	plg	plasminogen	1	7.28E-05	-0.693456726	0.022	0.178
895	ENSDARG00000088091	pfn1	profilin 1	1	0.002993051	-0.69717004	0.88	0.697
896	ENSDARG00000074390	tmem176l.4	transmembrane protein 176l.4	1	0.000264869	-0.700772526	0.054	0.204
897	ENSDARG00000002644	rgs5a	regulator of G protein signaling 5a	1	6.32E-05	-0.702506315	0.022	0.181
898	ENSDARG00000007275	si:ch211-251b21.1	si:ch211-251b21.1	1	0.011906131	-0.703782627	0.033	0.116
899	ENSDARG00000055046	ponzr5	plac8 onzin related protein 5	1	0.207020597	-0.708953703	0.065	0.102
900	ENSDARG00000087093	si:ch211-157c3.4	si:ch211-157c3.4	1	0.000780506	-0.712101374	0.022	0.143
901	ENSDARG00000101074	glud1b	glutamate dehydrogenase 1b	1	0.015331548	-0.716617995	0.554	0.582
902	ENSDARG00000071626	ptgdsb.2	prostaglandin D2 synthase b, tandem duplicate 2	1	0.001054574	-0.724203372	0.022	0.14
903	ENSDARG00000038123	myl9a	myosin, light chain 9a, regulatory	1	0.34143586	-0.73441888	0.12	0.146
904	ENSDARG00000089441	si:ch211-105c13.3	si:ch211-105c13.3	1	0.003001063	-0.739128232	0.261	0.386
905	ENSDARG00000104138	igfbp7	insulin-like growth factor binding protein 7	1	0.004751502	-0.747490056	0.065	0.171
906	ENSDARG00000005191	ahcy	adenosylhomocysteinase	1	0.000161737	-0.749174476	0.685	0.71
907	ENSDARG00000078757	si:ch211-212c13.8	si:ch211-212c13.8	1	0.002318732	-0.794397701	0.065	0.185
908	ENSDARG00000042613	crp3	C-reactive protein 3	1	0.000623152	-0.802309866	0.043	0.178
909	ENSDARG00000020364	fbp1b	fructose-1,6-bisphosphatase 1b	1	0.000144306	-0.809335695	0.185	0.335
910	ENSDARG00000009844	dusp23a	dual specificity phosphatase 23a	1	0.023249455	-0.823446179	0.065	0.148
911	ENSDARG00000070780	rln3a	relaxin 3a	1	0.001804968	-0.847295311	0.043	0.163
912	ENSDARG00000095807	hp	haptoglobin	1	0.541133979	-0.849448453	0.207	0.204
913	ENSDARG00000040466	vil1	villin 1	1	0.022107418	-0.851000254	0.12	0.2
914	ENSDARG00000004296	ambp	alpha-1-microglobulin/bikunin precursor	1	0.008791104	-0.86084955	0.109	0.206
915	ENSDARG00000029230	pnp4b	purine nucleoside phosphorylase 4b	1	0.021845145	-0.862970222	0.207	0.286
916	ENSDARG00000089310	gc	GC vitamin D binding protein	1	0.089722442	-0.870424768	0.163	0.218
917	ENSDARG00000101160	apoa4a	apolipoprotein A-IV a	1	0.000229719	-0.872999532	0.196	0.37
918	ENSDARG00000101479	BX908782.2	CD59 glycoprotein-like [Source:NCBI gene;Acc:103910140]	1	0.008795945	-0.891808583	0.065	0.167
919	ENSDARG00000023151	ucp1	uncoupling protein 1	1	9.20E-05	-0.910364413	0.13	0.302
920	ENSDARG00000006526	fn1b	fibronectin 1b	1	0.002759394	-0.931417947	0.315	0.425
921	ENSDARG00000018478	agxtb	alanine--glyoxylate and serine--pyruvate aminotransferase b	1	0.001033337	-0.93209317	0.087	0.218
922	ENSDARG00000090722	leg1.1	liver-enriched gene 1, tandem duplicate 1	1	0.040715344	-0.934211004	0.152	0.225
923	ENSDARG00000102004	apoea	apolipoprotein Ea	1	0.025447664	-0.94425524	0.087	0.167
924	ENSDARG00000036239	gatm	glycine amidinotransferase (L-arginine:glycine amidinotransferase)	1	0.004016679	-0.946174037	0.207	0.326
925	ENSDARG00000014646	aoc2	amine oxidase copper containing 2	1	0.00160942	-0.948521439	0.087	0.214
926	ENSDARG00000104721	si:dkey-203a12.9	si:dkey-203a12.9	1	0.003456395	-0.969286142	0.011	0.104
927	ENSDARG00000045089	si:ch211-270n8.1	si:ch211-270n8.1	1	0.004932865	-0.971575628	0.098	0.207
928	ENSDARG00000103019	gstp2	glutathione S-transferase pi 2	1	0.003496717	-0.971839954	0.043	0.151
929	ENSDARG00000003808	aqp3a	aquaporin 3a	1	0.000229119	-0.992472965	0.109	0.275
930	ENSDARG00000090185	si:dkeyp-73b11.8	si:dkeyp-73b11.8	1	0.000157964	-0.992548636	0.152	0.323
931	ENSDARG00000053684	aldob	aldolase b, fructose-bisphosphate	1	0.000573167	-0.996044328	0.707	0.74
932	ENSDARG00000104682	tpm2	tropomyosin 2 (beta)	1	0.896318667	-1.004739157	0.217	0.22
933	ENSDARG00000020741	fga	fibrinogen alpha chain	1	0.001037789	-1.009407833	0.098	0.233
934	ENSDARG00000097157	si:ch211-207n23.2	si:ch211-207n23.2	1	0.004004686	-1.049426364	0.054	0.159
935	ENSDARG00000041065	hspb1	heat shock protein, alpha-crystallin-related, 1	1	0.008208299	-1.078860729	0.185	0.29
936	ENSDARG00000093124	scpp8	secretory calcium-binding phosphoprotein 8	1	0.327808119	-1.085347893	0.087	0.117
937	ENSDARG00000042816	mmp9	matrix metallopeptidase 9	1	0.163775264	-1.109212145	0.109	0.155
938	ENSDARG00000039579	cfd	complement factor D (adipsin)	1	0.000707004	-1.118400251	0.065	0.207
939	ENSDARG00000089399	tmem176l.2	transmembrane protein 176l.2	1	0.000475101	-1.126768075	0.13	0.279
940	ENSDARG00000100406	zgc:112265	zgc:112265	1	0.015146844	-1.146172106	0.12	0.21
941	ENSDARG00000037191	ttr	transthyretin (prealbumin, amyloidosis type I)	1	0.001517136	-1.168710938	0.087	0.212
942	ENSDARG00000007024	uox	urate oxidase	1	0.001151917	-1.174261579	0.098	0.231
943	ENSDARG00000087402	tpm1	tropomyosin 1 (alpha)	1	0.000880974	-1.183480063	0.152	0.301
944	ENSDARG00000041569	ces2	carboxylesterase 2 (intestine, liver) [Source:ZFIN;Acc:ZDB-GENE-061013-99]	1	0.005469615	-1.219543985	0.13	0.239
945	ENSDARG00000068457	tnnt3b	troponin T type 3b (skeletal, fast)	1	0.016660172	-1.228585049	0.043	0.125
946	ENSDARG00000008969	fgb	fibrinogen beta chain	1	0.01099062	-1.231622024	0.152	0.25
947	ENSDARG00000104359	anxa1c	annexin A1c	1	0.000288943	-1.250754866	0.043	0.187
948	ENSDARG00000017299	fabp11a	fatty acid binding protein 11a	1	0.000401814	-1.266692058	0.033	0.172
949	ENSDARG00000036840	krt15	keratin 15	1	0.000471736	-1.270913283	0.065	0.209
950	ENSDARG00000103199	si:dkey-247k7.2	si:dkey-247k7.2	1	0.002215058	-1.290579236	0.065	0.184
951	ENSDARG00000012366	fbp2	fructose-1,6-bisphosphatase 2	1	0.148038618	-1.293266413	0.087	0.14
952	ENSDARG00000056498	crp2	C-reactive protein 2	1	0.006352585	-1.315223939	0.13	0.239
953	ENSDARG00000037425	s100a10a	S100 calcium binding protein A10a	1	0.001792062	-1.322334924	0.25	0.389
954	ENSDARG00000014196	myl1	myosin, light chain 1, alkali%3B skeletal, fast	1	0.036293775	-1.332797304	0.043	0.112
955	ENSDARG00000020866	apoa4b.2	apolipoprotein A-IV b, tandem duplicate 2	1	0.004845499	-1.360014368	0.141	0.263
956	ENSDARG00000036834	krt92	keratin 92	1	0.123342697	-1.360494447	0.489	0.502
957	ENSDARG00000045408	tagln	transgelin	1	0.232854906	-1.397704771	0.207	0.25
958	ENSDARG00000104181	tmsb1	thymosin beta 1	1	7.20E-05	-1.402906444	0.707	0.722
959	ENSDARG00000093303	ifitm1	interferon induced transmembrane protein 1	1	5.58E-05	-1.404903964	0.033	0.2
960	ENSDARG00000043128	cldne	claudin e	1	0.000457694	-1.408814604	0.065	0.211
961	ENSDARG00000012395	mmp13a	matrix metallopeptidase 13a	1	0.013570196	-1.420315308	0.13	0.233
962	ENSDARG00000076838	apom	apolipoprotein M	1	0.002366128	-1.466897699	0.152	0.281
963	ENSDARG00000093774	rbp2b	retinol binding protein 2b, cellular	1	0.079525596	-1.466902566	0.239	0.292
964	ENSDARG00000036830	krt91	keratin 91	1	0.013517192	-1.473036455	0.304	0.395
965	ENSDARG00000090850	serpina1l	serine (or cysteine) proteinase inhibitor, clade A (alpha-1 antiproteinase, antitrypsin), member 1, like	1	0.000283024	-1.488477956	0.109	0.265
966	ENSDARG00000094041	krt17	keratin 17	1	0.013946252	-1.499155177	0.065	0.153
967	ENSDARG00000017441	mylz3	myosin, light polypeptide 3, skeletal muscle	1	0.031671055	-1.50502948	0.065	0.139
968	ENSDARG00000075045	cxcl18b	chemokine (C-X-C motif) ligand 18b	1	0.000911519	-1.51885208	0.196	0.339
969	ENSDARG00000016771	tfa	transferrin-a	1	0.377965412	-1.520290896	0.478	0.494
970	ENSDARG00000090286	serpina1	serpin peptidase inhibitor, clade A (alpha-1 antiproteinase, antitrypsin), member 1	1	0.02174215	-1.522976632	0.185	0.264
971	ENSDARG00000099185	chia.2	chitinase, acidic.2	1	0.00494795	-1.532001268	0.174	0.297
972	ENSDARG00000006588	zgc:111983	zgc:111983	1	0.000196968	-1.535835763	0.043	0.196
973	ENSDARG00000100952	wu:fj16a03	wu:fj16a03	1	0.001936663	-1.55502497	0.261	0.376
974	ENSDARG00000070480	agr2	anterior gradient 2	1	0.016431484	-1.581435242	0.098	0.198
975	ENSDARG00000099200	zgc:123103	zgc:123103	1	0.298790803	-1.619932038	0.304	0.319
976	ENSDARG00000090228	gsta.1	glutathione S-transferase, alpha tandem duplicate 1	1	0.059004051	-1.631975674	0.707	0.684
977	ENSDARG00000054616	cldni	claudin i	1	0.035489076	-1.643069047	0.207	0.288
978	ENSDARG00000059049	zgc:174904	zgc:174904	1	0.000780585	-1.645890826	0.163	0.303
979	ENSDARG00000040799	sst1.1	somatostatin 1, tandem duplicate 1	1	0.257522554	-1.657196699	0.076	0.118
980	ENSDARG00000090268	krtt1c19e	keratin type 1 c19e	1	0.000140443	-1.660060334	0.054	0.213
981	ENSDARG00000045180	acta2	actin alpha 2, smooth muscle	1	0.240334286	-1.691136174	0.174	0.223
982	ENSDARG00000053973	fetub	fetuin B	1	0.003968491	-1.692963288	0.272	0.381
983	ENSDARG00000044566	fabp6	fatty acid binding protein 6, ileal (gastrotropin)	1	0.574432855	-1.706073096	0.239	0.281
984	ENSDARG00000012076	apoa1a	apolipoprotein A-Ia	1	0.00018831	-1.70700911	0.348	0.479
985	ENSDARG00000093628	s100a11	S100 calcium binding protein A11	1	0.940676517	-1.789636808	0.13	0.127
986	ENSDARG00000027088	ptgdsb.1	prostaglandin D2 synthase b, tandem duplicate 1	1	0.00260157	-1.79868527	0.163	0.296
987	ENSDARG00000058371	krt5	keratin 5	1	4.24E-05	-1.8505766	0.12	0.297
988	ENSDARG00000033161	sst1.2	somatostatin 1, tandem duplicate 2	1	0.892668046	-1.889916058	0.109	0.107
989	ENSDARG00000079443	vipb	vasoactive intestinal peptide b	1	0.844294468	-1.904851729	0.141	0.14
990	ENSDARG00000035832	pyyb	peptide YYb	1	0.94005948	-1.909173205	0.196	0.189
991	ENSDARG00000015866	apoa2	apolipoprotein A-II	1	0.232244062	-1.935149973	1	0.941
992	ENSDARG00000092170	apoc1	apolipoprotein C-I	1	0.009624319	-1.944135347	0.283	0.369
993	ENSDARG00000043729	plac8.1	placenta associated 8, tandem duplicate 1	1	0.001989324	-1.952944375	0.261	0.381
994	ENSDARG00000097959	si:dkey-248g15.3	si:dkey-248g15.3	1	0.000983604	-2.030286481	0.196	0.341
995	ENSDARG00000040907	gcgb	glucagon b	1	0.510874599	-2.04125178	0.185	0.162
996	ENSDARG00000014190	sst2	somatostatin 2	1	0.475954829	-2.155797457	0.185	0.159
997	ENSDARG00000006427	fabp2	fatty acid binding protein 2, intestinal	1	0.002320596	-2.166656293	0.587	0.664
998	ENSDARG00000053254	mylpfa	myosin light chain, phosphorylatable, fast skeletal muscle a	1	0.15031397	-2.233600073	0.217	0.272
999	ENSDARG00000035350	ins	preproinsulin	1	0.531970993	-2.234659543	0.196	0.232
1000	ENSDARG00000036832	cyt1l	type I cytokeratin, enveloping layer, like	1	0.043940957	-2.267998239	0.304	0.373
1001	ENSDARG00000091996	tcnbb	transcobalamin beta b	1	8.99E-05	-2.405157274	0.152	0.337
1002	ENSDARG00000099197	actc1b	actin alpha cardiac muscle 1b	1	0.000329395	-2.46327917	0.13	0.292
1003	ENSDARG00000055514	icn2	ictacalcin 2	1	0.016431298	-2.487836754	0.337	0.418
1004	ENSDARG00000101324	apoa1b	apolipoprotein A-Ib	1	0.000718561	-2.635167748	0.815	0.853
1005	ENSDARG00000059227	fabp1b.1	fatty acid binding protein 1b, tandem duplicate 1	1	0.170391845	-2.650270303	0.663	0.653
1006	ENSDARG00000079296	gcga	glucagon a	1	0.232400218	-2.731430373	0.478	0.506
1007	ENSDARG00000038439	fabp10a	fatty acid binding protein 10a, liver basic	1	0.051639559	-2.869007372	0.967	0.892
1008	ENSDARG00000092947	cyt1	type I cytokeratin, enveloping layer	1	9.50E-05	-3.119638523	0.424	0.581
