# Supplementary material for: Cell-type-specific responses to the microbiota across all tissues of the larval zebrafish
Source: Cell Rep. Author manuscript; Available in PMC 2023 Oct 23. (PMC10423310; doi:10.1016/j.celrep.2023.112095)
Supplement: MMC9 [file NIHMS1880944-supplement-MMC9.zip › DataS3/Figure2_PanelC_GenesLists/cluster13.tsv]

	gene	ZFIN_name	full_name	p_val_adj	p_val	avg_logFC	pct.1	pct.2
1	ENSDARG00000020574	atp2a1	ATPase sarcoplasmic/endoplasmic reticulum Ca2+ transporting 1	0	0	3.524583239	0.976	0.035
2	ENSDARG00000089086	mustn1b	musculoskeletal, embryonic nuclear protein 1b	0	0	3.185704727	0.878	0.028
3	ENSDARG00000000563	ttn.1	titin, tandem duplicate 1	0	0	3.014699954	0.939	0.024
4	ENSDARG00000001431	actn3b	actinin alpha 3b	0	0	2.674680305	0.829	0.009
5	ENSDARG00000008982	casq2	calsequestrin 2	0	0	2.473931701	0.78	0.013
6	ENSDARG00000042535	actc1a	actin alpha cardiac muscle 1a	0	0	2.422840525	0.841	0.016
7	ENSDARG00000034470	aldoab	aldolase a, fructose-bisphosphate, b	0	0	2.359499472	0.963	0.031
8	ENSDARG00000024141	cav3	caveolin 3	0	0	2.231298844	0.915	0.012
9	ENSDARG00000096257	si:ch73-367p23.2	si:ch73-367p23.2	0	0	2.187158814	0.829	0.018
10	ENSDARG00000104587	srl	sarcalumenin	0	0	2.181881103	0.927	0.014
11	ENSDARG00000032630	neb	nebulin	0	0	2.143870296	0.854	0.011
12	ENSDARG00000024047	tmem38a	transmembrane protein 38A	0	0	2.074769107	0.902	0.018
13	ENSDARG00000056743	cavin4b	caveolae associated protein 4b	0	0	1.883986742	0.854	0.006
14	ENSDARG00000030722	xirp1	xin actin binding repeat containing 1	0	0	1.866486314	0.732	0.015
15	ENSDARG00000038658	cavin4a	caveolae associated protein 4a	0	0	1.845964116	0.854	0.006
16	ENSDARG00000056322	ldb3a	LIM domain binding 3a	0	0	1.754763769	0.841	0.02
17	ENSDARG00000021265	mybpc2b	myosin binding protein Cb	0	0	1.654549266	0.634	0.009
18	ENSDARG00000099974	ldb3b	LIM domain binding 3b	0	0	1.603177504	0.805	0.005
19	ENSDARG00000094889	cplx4c	complexin 4c	0	0	1.423104279	0.634	0.007
20	ENSDARG00000101128	si:dkey-211f22.5	si:dkey-211f22.5	0	0	1.335185892	0.756	0.01
21	ENSDARG00000006757	klhl41b	kelch-like family member 41b	0	0	1.324968089	0.841	0.007
22	ENSDARG00000003081	mybphb	myosin binding protein Hb	0	0	1.32253604	0.805	0.011
23	ENSDARG00000041257	smtnl1	smoothelin-like 1	0	0	1.320568834	0.646	0.004
24	ENSDARG00000008772	cacng1a	calcium channel, voltage-dependent, gamma subunit 1a	0	0	1.317798137	0.707	0.008
25	ENSDARG00000009438	myog	myogenin	0	0	1.230647801	0.598	0.006
26	ENSDARG00000099860	pkmb	pyruvate kinase M1/2b	0	0	1.228083798	0.707	0.006
27	ENSDARG00000057903	si:ch211-266g18.10	si:ch211-266g18.10	0	0	1.223757161	0.683	0.002
28	ENSDARG00000056209	myoz1a	myozenin 1a	0	0	1.210441651	0.659	0.006
29	ENSDARG00000038583	abraa	actin binding Rho activating protein a	0	0	1.192954768	0.598	0.008
30	ENSDARG00000061249	myom1a	myomesin 1a (skelemin)	0	0	1.192495094	0.683	0.005
31	ENSDARG00000020594	txlnba	taxilin beta a	0	0	1.18158725	0.78	0.005
32	ENSDARG00000057317	nexn	nexilin (F actin binding protein)	0	0	1.13380871	0.72	0.007
33	ENSDARG00000041779	trdn	triadin	0	0	1.126786839	0.671	0.009
34	ENSDARG00000013335	anxa6	annexin A6	0	0	1.083454818	0.793	0.015
35	ENSDARG00000039929	ckmt2b	creatine kinase, mitochondrial 2b (sarcomeric)	0	0	1.081796736	0.549	0.006
36	ENSDARG00000039051	hhatla	hedgehog acyltransferase like, a	0	0	1.017865845	0.622	0.004
37	ENSDARG00000038826	jph1b	junctophilin 1b	0	0	1.014213916	0.695	0.01
38	ENSDARG00000045302	smpx	small muscle protein X-linked	0	0	0.97767993	0.646	0.01
39	ENSDARG00000013755	actn3a	actinin alpha 3a	0	0	0.963338382	0.598	0.007
40	ENSDARG00000009341	nrap	nebulin-related anchoring protein	0	0	0.93918722	0.634	0.002
41	ENSDARG00000018105	casq1b	calsequestrin 1b	0	0	0.936884509	0.598	0.004
42	ENSDARG00000076411	cavin1a	caveolae associated protein 1a	0	0	0.926522769	0.634	0.007
43	ENSDARG00000075433	myom2a	myomesin 2a	0	0	0.859367667	0.537	0.006
44	ENSDARG00000011422	ryr1a	ryanodine receptor 1a (skeletal)	0	0	0.850571174	0.512	0.002
45	ENSDARG00000021633	sh3bgr	SH3 domain binding glutamate-rich protein	0	0	0.810354346	0.61	0.003
46	ENSDARG00000010472	atp1a2a	ATPase Na+/K+ transporting subunit alpha 2	0	0	0.762474962	0.585	0.002
47	ENSDARG00000078696	synpo2lb	synaptopodin 2-like b	0	0	0.744490156	0.573	0.007
48	ENSDARG00000097224	prr33	proline rich 33	0	0	0.718289099	0.573	0.002
49	ENSDARG00000058158	trim55b	tripartite motif containing 55b	0	0	0.704166691	0.573	0.002
50	ENSDARG00000016343	zgc:92518	zgc:92518	0	0	0.698386909	0.561	0.006
51	ENSDARG00000018881	apobec2a	apolipoprotein B mRNA editing enzyme, catalytic polypeptide-like 2a	0	0	0.692375795	0.61	0.002
52	ENSDARG00000068888	klhl41a	kelch-like family member 41a	0	0	0.666761266	0.561	0.003
53	ENSDARG00000079198	usp13	ubiquitin specific peptidase 13	0	0	0.662321037	0.585	0.008
54	ENSDARG00000103231	si:ch211-199i15.5	si:ch211-199i15.5	0	0	0.63208441	0.561	0.004
55	ENSDARG00000039066	klhl31	kelch-like family member 31	0	0	0.631889614	0.561	0.002
56	ENSDARG00000092143	ank1a	ankyrin 1, erythrocytic a	0	0	0.625937298	0.561	0.003
57	ENSDARG00000028625	jph2	junctophilin 2	0	0	0.625528245	0.512	0.003
58	ENSDARG00000039052	klhl40a	kelch-like family member 40a	0	0	0.579995037	0.463	0.003
59	ENSDARG00000091260	mylk4a	myosin light chain kinase family, member 4a	0	0	0.47812668	0.451	0.002
60	ENSDARG00000040374	tmem182a	transmembrane protein 182a	0	0	0.462325929	0.512	0.001
61	ENSDARG00000057911	zgc:86709	zgc:86709	8.28E-303	3.33E-307	2.235483153	0.659	0.012
62	ENSDARG00000071877	dhrs7cb	dehydrogenase/reductase (SDR family) member 7Cb	4.94E-301	1.99E-305	0.479700786	0.476	0.004
63	ENSDARG00000010478	hsp90aa1.1	heat shock protein 90, alpha (cytosolic), class A member 1, tandem duplicate 1	1.63E-300	6.56E-305	1.385612125	0.744	0.017
64	ENSDARG00000070923	zgc:158296	zgc:158296	3.10E-300	1.25E-304	0.40765437	0.39	0.001
65	ENSDARG00000086647	chrng	cholinergic receptor, nicotinic, gamma	1.75E-298	7.05E-303	1.257604629	0.707	0.015
66	ENSDARG00000017246	prx	periaxin	7.02E-298	2.83E-302	0.620734494	0.512	0.005
67	ENSDARG00000077293	synpo2la	synaptopodin 2-like a	1.20E-296	4.82E-301	0.325337712	0.354	0
68	ENSDARG00000069471	mhc1zca	major histocompatibility complex class I ZCA	4.71E-296	1.90E-300	0.482280405	0.439	0.003
69	ENSDARG00000079462	si:ch211-131k2.3	si:ch211-131k2.3	3.99E-294	1.61E-298	0.572089169	0.488	0.004
70	ENSDARG00000036894	zgc:101853	zgc:101853 [Source:ZFIN;Acc:ZDB-GENE-041212-13]	1.07E-290	4.31E-295	0.955949759	0.659	0.013
71	ENSDARG00000008433	unc45b	unc-45 myosin chaperone B	4.37E-281	1.76E-285	0.739071907	0.683	0.015
72	ENSDARG00000058656	desma	desmin a	8.16E-281	3.29E-285	2.869096193	0.963	0.042
73	ENSDARG00000075993	clic5a	chloride intracellular channel 5a	7.52E-280	3.03E-284	0.654535168	0.427	0.003
74	ENSDARG00000030270	tnnt3a	troponin T type 3a (skeletal, fast)	5.25E-278	2.12E-282	3.330975305	0.89	0.034
75	ENSDARG00000067701	myoz3a	myozenin 3a	4.26E-277	1.71E-281	1.941903152	0.573	0.009
76	ENSDARG00000008880	usp28	ubiquitin specific peptidase 28	1.09E-275	4.40E-280	0.445990564	0.39	0.002
77	ENSDARG00000098478	FO704758.1	uncharacterized LOC100329294 [Source:NCBI gene;Acc:100329294]	4.51E-274	1.82E-278	2.457419375	0.598	0.011
78	ENSDARG00000036371	acta1a	actin alpha 1, skeletal muscle a	5.05E-270	2.03E-274	3.02811859	0.866	0.033
79	ENSDARG00000023797	ryr1b	ryanodine receptor 1b (skeletal)	7.30E-267	2.94E-271	0.397853713	0.427	0.003
80	ENSDARG00000019117	parvb	parvin, beta	1.03E-266	4.15E-271	0.641669551	0.61	0.012
81	ENSDARG00000037266	myoz2b	myozenin 2b	2.44E-265	9.84E-270	0.37005048	0.329	0.001
82	ENSDARG00000032242	tnnt2c	troponin T2c, cardiac	6.95E-263	2.80E-267	1.347323047	0.39	0.002
83	ENSDARG00000038107	sgcg	sarcoglycan, gamma	6.18E-256	2.49E-260	0.422341684	0.427	0.004
84	ENSDARG00000028213	ttn.2	titin, tandem duplicate 2	5.77E-255	2.32E-259	3.710095228	0.89	0.039
85	ENSDARG00000014179	pfkma	phosphofructokinase, muscle a	2.91E-254	1.17E-258	0.269638426	0.317	0.001
86	ENSDARG00000098883	stac3	SH3 and cysteine rich domain 3	9.14E-253	3.68E-257	0.453402415	0.402	0.003
87	ENSDARG00000103712	plpp7	phospholipid phosphatase 7 (inactive) [Source:ZFIN;Acc:ZDB-GENE-040426-1822]	2.90E-252	1.17E-256	0.557063529	0.549	0.01
88	ENSDARG00000034307	chrne	cholinergic receptor, nicotinic, epsilon	8.93E-252	3.59E-256	0.372159005	0.378	0.002
89	ENSDARG00000030110	myod1	myogenic differentiation 1	4.02E-250	1.62E-254	1.332489895	0.646	0.016
90	ENSDARG00000060797	pfkmb	phosphofructokinase, muscle b	1.91E-247	7.68E-252	0.393210237	0.329	0.001
91	ENSDARG00000102414	myhz1.1	myosin, heavy polypeptide 1.1, skeletal muscle	1.23E-245	4.97E-250	3.780487883	0.866	0.038
92	ENSDARG00000058799	mybpha	myosin binding protein Ha	1.82E-245	7.34E-250	0.821557004	0.354	0.002
93	ENSDARG00000016651	znf106a	zinc finger protein 106a	2.84E-242	1.14E-246	0.999320634	0.695	0.021
94	ENSDARG00000094792	twf2a	twinfilin actin-binding protein 2a	2.71E-241	1.09E-245	0.404773213	0.427	0.005
95	ENSDARG00000035958	tnni2b.1	troponin I type 2b (skeletal, fast), tandem duplicate 1	1.97E-240	7.92E-245	3.672880145	0.963	0.053
96	ENSDARG00000070835	tnnc2	troponin C type 2 (fast)	3.17E-239	1.28E-243	3.540233285	0.963	0.053
97	ENSDARG00000028027	trim63a	tripartite motif containing 63a	4.40E-236	1.77E-240	0.562923238	0.451	0.006
98	ENSDARG00000076348	mylk3	myosin light chain kinase 3	3.24E-233	1.30E-237	0.353932076	0.293	0.001
99	ENSDARG00000045560	mybpc1	myosin binding protein C1	3.43E-233	1.38E-237	1.323915123	0.39	0.004
100	ENSDARG00000069660	chrnb1	cholinergic receptor, nicotinic, beta 1 (muscle)	2.34E-232	9.41E-237	0.527591184	0.5	0.009
101	ENSDARG00000027355	slc25a4	solute carrier family 25 member 4	5.53E-231	2.23E-235	0.973538713	0.537	0.011
102	ENSDARG00000002204	hspb11	heat shock protein, alpha-crystallin-related, b11	1.89E-230	7.61E-235	1.629155742	0.598	0.015
103	ENSDARG00000045592	tnni2a.1	troponin I type 2a (skeletal, fast), tandem duplicate 1	4.29E-229	1.73E-233	3.891994813	0.902	0.047
104	ENSDARG00000014976	lims2	LIM and senescent cell antigen-like domains 2	1.79E-226	7.21E-231	0.408769261	0.415	0.005
105	ENSDARG00000077180	slc37a4b	solute carrier family 37 member 4b	5.53E-225	2.23E-229	0.337119207	0.354	0.003
106	ENSDARG00000045864	lmod2b	leiomodin 2 (cardiac) b	2.51E-221	1.01E-225	0.424301671	0.317	0.002
107	ENSDARG00000009021	chrna1	cholinergic receptor, nicotinic, alpha 1 (muscle)	2.33E-216	9.39E-221	0.870077915	0.61	0.018
108	ENSDARG00000008487	dmd	dystrophin	3.11E-213	1.25E-217	0.397340186	0.402	0.005
109	ENSDARG00000095002	si:rp71-17i16.4	si:rp71-17i16.4	5.76E-211	2.32E-215	0.584009851	0.256	0
110	ENSDARG00000103744	hacd1	3-hydroxyacyl-CoA dehydratase 1	3.59E-208	1.45E-212	0.774938319	0.695	0.026
111	ENSDARG00000076241	txlnbb	taxilin beta b	4.93E-208	1.98E-212	0.762693405	0.463	0.008
112	ENSDARG00000001993	myhb	myosin, heavy chain b	1.87E-206	7.53E-211	4.008718051	0.854	0.047
113	ENSDARG00000040565	ckmb	creatine kinase, muscle b	7.88E-204	3.17E-208	3.691127554	0.976	0.068
114	ENSDARG00000030176	zgc:92429	zgc:92429	3.02E-201	1.21E-205	0.431141226	0.439	0.008
115	ENSDARG00000038716	casq1a	calsequestrin 1a	3.25E-201	1.31E-205	0.288047165	0.256	0.001
116	ENSDARG00000009567	spegb	striated muscle enriched protein kinase b	2.50E-200	1.01E-204	0.372134069	0.402	0.006
117	ENSDARG00000035327	ckma	creatine kinase, muscle a	7.76E-199	3.12E-203	3.315200219	1	0.074
118	ENSDARG00000100596	si:ch73-43g23.1	si:ch73-43g23.1	1.93E-198	7.75E-203	0.402882976	0.366	0.004
119	ENSDARG00000071498	fhl1a	four and a half LIM domains 1a	1.98E-197	7.96E-202	1.495045546	0.707	0.03
120	ENSDARG00000005841	tnni2a.2	troponin I type 2a (skeletal, fast), tandem duplicate 2	2.44E-195	9.81E-200	0.3156944	0.317	0.003
121	ENSDARG00000014215	cdh13	cadherin 13, H-cadherin (heart)	1.16E-193	4.67E-198	0.519126049	0.427	0.008
122	ENSDARG00000058548	bves	blood vessel epicardial substance	6.55E-192	2.64E-196	0.413360197	0.451	0.009
123	ENSDARG00000057027	rtn2b	reticulon 2b	9.44E-191	3.80E-195	0.320872658	0.28	0.002
124	ENSDARG00000035458	atp2a1l	ATPase sarcoplasmic/endoplasmic reticulum Ca2+ transporting 1, like	4.71E-190	1.90E-194	1.540469502	0.585	0.019
125	ENSDARG00000042245	myl13	myosin, light chain 13	4.21E-187	1.70E-191	2.740037829	0.585	0.02
126	ENSDARG00000077301	mlf1	myeloid leukemia factor 1	1.01E-186	4.07E-191	0.549107305	0.439	0.009
127	ENSDARG00000089920	mlip	muscular LMNA-interacting protein	1.56E-184	6.27E-189	0.568588041	0.488	0.012
128	ENSDARG00000040161	zgc:92287	zgc:92287	3.29E-184	1.32E-188	0.445015075	0.488	0.012
129	ENSDARG00000093531	slc37a4b	solute carrier family 37 member 4b	3.75E-182	1.51E-186	0.281283539	0.244	0.001
130	ENSDARG00000033832	ampd1	adenosine monophosphate deaminase 1 (isoform M)	1.09E-181	4.39E-186	0.713498779	0.451	0.01
131	ENSDARG00000030490	sptb	spectrin, beta, erythrocytic	3.02E-177	1.21E-181	0.469933856	0.488	0.013
132	ENSDARG00000094809	ms4a17a.11	membrane-spanning 4-domains, subfamily A, member 17A.11	9.29E-176	3.74E-180	0.461748725	0.341	0.005
133	ENSDARG00000020890	tmod4	tropomodulin 4 (muscle)	3.92E-175	1.58E-179	0.930371309	0.744	0.04
134	ENSDARG00000019342	chrnd	cholinergic receptor, nicotinic, delta (muscle)	7.32E-174	2.95E-178	0.34973558	0.244	0.001
135	ENSDARG00000071560	dlx4b	distal-less homeobox 4b	6.86E-171	2.76E-175	0.684708388	0.585	0.022
136	ENSDARG00000086685	trim63b	tripartite motif containing 63b	2.76E-170	1.11E-174	0.409994736	0.329	0.004
137	ENSDARG00000012944	myhz2	myosin, heavy polypeptide 2, fast muscle specific	7.71E-168	3.10E-172	3.792175202	0.768	0.047
138	ENSDARG00000079637	alpk2	alpha-kinase 2	8.74E-168	3.52E-172	0.556563889	0.476	0.013
139	ENSDARG00000063682	fhod3a	formin homology 2 domain containing 3a	2.98E-162	1.20E-166	0.326761554	0.354	0.006
140	ENSDARG00000059259	pabpc4	poly(A) binding protein, cytoplasmic 4 (inducible form)	3.01E-159	1.21E-163	1.843611427	0.902	0.077
141	ENSDARG00000022101	obscnb	obscurin, cytoskeletal calmodulin and titin-interacting RhoGEF b	6.94E-158	2.80E-162	0.287367132	0.256	0.002
142	ENSDARG00000005629	smyd2b	SET and MYND domain containing 2b	7.09E-157	2.85E-161	0.257004014	0.341	0.006
143	ENSDARG00000101777	pdlim5a	PDZ and LIM domain 5a	3.54E-156	1.42E-160	0.548292229	0.402	0.01
144	ENSDARG00000055518	pygma	phosphorylase, glycogen, muscle A	4.39E-156	1.77E-160	0.314441906	0.293	0.004
145	ENSDARG00000035918	bzw2	basic leucine zipper and W2 domains 2	3.89E-155	1.57E-159	0.636793346	0.549	0.021
146	ENSDARG00000014196	myl1	myosin, light chain 1, alkali%3B skeletal, fast	3.20E-154	1.29E-158	4.403964459	0.951	0.094
147	ENSDARG00000018566	flnca	filamin C, gamma a (actin binding protein 280)	1.34E-150	5.40E-155	1.55613703	0.659	0.036
148	ENSDARG00000099420	nme2b.2	NME/NM23 nucleoside diphosphate kinase 2b, tandem duplicate 2	1.47E-148	5.93E-153	3.331052594	0.915	0.086
149	ENSDARG00000055412	mylk4b	myosin light chain kinase family, member 4b	1.83E-148	7.38E-153	0.666162348	0.341	0.007
150	ENSDARG00000067848	nmrk2	nicotinamide riboside kinase 2	1.13E-144	4.54E-149	1.643348679	0.72	0.047
151	ENSDARG00000076126	actc1a	actin alpha cardiac muscle 1a	2.11E-143	8.48E-148	0.40205997	0.232	0.002
152	ENSDARG00000096995	fbxl22	F-box and leucine-rich repeat protein 22	1.12E-142	4.52E-147	0.774112692	0.549	0.024
153	ENSDARG00000055618	acta1b	actin alpha 1, skeletal muscle b	1.19E-142	4.78E-147	3.397788613	0.793	0.063
154	ENSDARG00000068457	tnnt3b	troponin T type 3b (skeletal, fast)	8.93E-142	3.59E-146	3.733447397	0.963	0.106
155	ENSDARG00000034705	pvalb7	parvalbumin 7	4.20E-138	1.69E-142	3.932520839	0.756	0.058
156	ENSDARG00000011023	pdlim3a	PDZ and LIM domain 3a	8.48E-137	3.42E-141	0.275422346	0.244	0.003
157	ENSDARG00000024433	pvalb4	parvalbumin 4	1.10E-135	4.42E-140	4.012216454	0.829	0.075
158	ENSDARG00000061081	arpp21	cAMP-regulated phosphoprotein, 21	2.92E-134	1.18E-138	1.910692115	0.89	0.091
159	ENSDARG00000033683	tpma	alpha-tropomyosin	3.33E-133	1.34E-137	2.222990754	0.78	0.06
160	ENSDARG00000099849	ebf3a	EBF transcription factor 3a	4.11E-132	1.65E-136	0.573800168	0.524	0.023
161	ENSDARG00000029764	mef2ca	myocyte enhancer factor 2ca	8.39E-132	3.38E-136	1.197201332	0.756	0.059
162	ENSDARG00000017441	mylz3	myosin, light polypeptide 3, skeletal muscle	4.33E-130	1.75E-134	3.889072227	0.976	0.12
163	ENSDARG00000054942	lgals2a	lectin, galactoside-binding, soluble, 2a	2.25E-128	9.04E-133	2.389707452	0.951	0.11
164	ENSDARG00000101706	csrp3	cysteine and glycine-rich protein 3 (cardiac LIM protein)	2.54E-127	1.02E-131	0.326723503	0.171	0.001
165	ENSDARG00000007344	tcap	titin-cap (telethonin)	7.32E-125	2.95E-129	1.679310555	0.622	0.039
166	ENSDARG00000031891	tbx1	T-box transcription factor 1	1.03E-121	4.15E-126	0.425973889	0.427	0.016
167	ENSDARG00000078842	tns1a	tensin 1a	3.31E-121	1.33E-125	0.457488543	0.476	0.021
168	ENSDARG00000104478	cap2	cyclase associated actin cytoskeleton regulatory protein 2	5.75E-120	2.31E-124	0.557027578	0.549	0.03
169	ENSDARG00000058820	bin1b	bridging integrator 1b	2.60E-116	1.05E-120	0.536326732	0.512	0.027
170	ENSDARG00000057571	pgam2	phosphoglycerate mutase 2 (muscle)	1.98E-114	7.96E-119	1.059791531	0.72	0.063
171	ENSDARG00000038786	smarcd3a	SWI/SNF related, matrix associated, actin dependent regulator of chromatin, subfamily d, member 3a	1.12E-113	4.52E-118	0.315925004	0.329	0.009
172	ENSDARG00000010130	smpdl3b	sphingomyelin phosphodiesterase acid like 3B	1.64E-113	6.59E-118	0.425804851	0.439	0.019
173	ENSDARG00000004782	fgfr3	fibroblast growth factor receptor 3	1.82E-112	7.33E-117	0.560128265	0.561	0.034
174	ENSDARG00000079111	actc1c	actin alpha cardiac muscle 1c	7.27E-112	2.93E-116	1.799827649	0.293	0.007
175	ENSDARG00000077722	ppp2r3a	protein phosphatase 2, regulatory subunit B'', alpha	5.80E-111	2.33E-115	0.370766527	0.378	0.014
176	ENSDARG00000062103	ankrd24	ankyrin repeat domain 24	1.05E-110	4.24E-115	0.280531884	0.317	0.009
177	ENSDARG00000068397	tns2b	tensin 2b	1.28E-110	5.15E-115	0.372390502	0.317	0.009
178	ENSDARG00000079622	frmd5	FERM domain containing 5	2.03E-109	8.19E-114	0.252327382	0.244	0.004
179	ENSDARG00000035256	eef2l2	eukaryotic translation elongation factor 2, like 2	2.48E-107	9.97E-112	1.250766366	0.805	0.087
180	ENSDARG00000013414	lin7a	lin-7 homolog A (C. elegans)	1.73E-106	6.96E-111	0.412076936	0.451	0.022
181	ENSDARG00000011519	myl4	myosin, light chain 4, alkali%3B atrial, embryonic	2.82E-106	1.14E-110	2.470926846	0.354	0.013
182	ENSDARG00000098764	musk	muscle, skeletal, receptor tyrosine kinase	5.67E-106	2.28E-110	0.27563597	0.22	0.003
183	ENSDARG00000070000	txnipb	thioredoxin interacting protein b	3.97E-105	1.60E-109	0.316551922	0.268	0.006
184	ENSDARG00000031702	prkg1b	protein kinase cGMP-dependent 1b	8.35E-105	3.36E-109	0.574338185	0.415	0.019
185	ENSDARG00000100504	ppp1r27b	protein phosphatase 1, regulatory subunit 27b	1.79E-103	7.21E-108	0.450558378	0.317	0.01
186	ENSDARG00000021184	rbfox1l	RNA binding fox-1 homolog 1, like	1.80E-103	7.27E-108	0.574001973	0.512	0.032
187	ENSDARG00000030157	mybpc2a	myosin binding protein Ca	3.62E-102	1.46E-106	0.329341061	0.159	0.001
188	ENSDARG00000077236	hspb6	heat shock protein, alpha-crystallin-related, b6	4.49E-100	1.81E-104	0.377065055	0.195	0.003
189	ENSDARG00000042559	tnni1c	troponin I, skeletal, slow c	8.67E-99	3.49E-103	0.539209472	0.146	0.001
190	ENSDARG00000037403	si:dkey-4p15.3	si:dkey-4p15.3 [Source:ZFIN;Acc:ZDB-GENE-121214-31]	1.58E-98	6.35E-103	0.640528129	0.305	0.01
191	ENSDARG00000007370	dysf	dysferlin, limb girdle muscular dystrophy 2B (autosomal recessive)	1.10E-97	4.45E-102	0.469839495	0.488	0.029
192	ENSDARG00000071445	myoz1b	myozenin 1b	1.67E-97	6.73E-102	0.388452551	0.293	0.009
193	ENSDARG00000098573	sgcd	sarcoglycan, delta (dystrophin-associated glycoprotein)	4.03E-97	1.62E-101	0.318094822	0.354	0.014
194	ENSDARG00000102995	rbm24a	RNA binding motif protein 24a	4.86E-95	1.96E-99	0.845500309	0.72	0.073
195	ENSDARG00000055099	fam184b	family with sequence similarity 184 member B	6.34E-95	2.55E-99	0.277316046	0.28	0.008
196	ENSDARG00000014106	cfl2	cofilin 2 (muscle)	2.42E-92	9.76E-97	1.226028598	0.841	0.124
197	ENSDARG00000010437	tent5c	terminal nucleotidyltransferase 5C	2.46E-92	9.92E-97	0.632890515	0.549	0.041
198	ENSDARG00000014805	fhl5	four and a half LIM domains 5	3.03E-92	1.22E-96	0.899142366	0.146	0.001
199	ENSDARG00000095698	si:dkey-228a15.1	si:dkey-228a15.1	8.52E-91	3.43E-95	0.560629691	0.378	0.018
200	ENSDARG00000101989	thrap3a	thyroid hormone receptor associated protein 3a	3.02E-88	1.22E-92	0.25963649	0.293	0.01
201	ENSDARG00000052625	fkbp1b	FKBP prolyl isomerase 1B	3.08E-88	1.24E-92	0.986403005	0.707	0.079
202	ENSDARG00000087921	plce1	phospholipase C, epsilon 1	6.16E-87	2.48E-91	1.100399238	0.561	0.048
203	ENSDARG00000078419	filip1a	filamin A interacting protein 1a	1.93E-86	7.77E-91	0.286768667	0.268	0.008
204	ENSDARG00000079699	zgc:162612	zgc:162612	1.23E-84	4.96E-89	0.492554027	0.28	0.01
205	ENSDARG00000104470	syngr2b	synaptogyrin 2b	5.69E-84	2.29E-88	0.414207993	0.463	0.031
206	ENSDARG00000104682	tpm2	tropomyosin 2 (beta)	1.24E-83	5.01E-88	3.803924229	0.951	0.205
207	ENSDARG00000017901	tln2a	talin 2a	1.45E-83	5.84E-88	0.64489821	0.512	0.039
208	ENSDARG00000075263	ankrd1a	ankyrin repeat domain 1a (cardiac muscle)	1.01E-82	4.08E-87	0.674007716	0.293	0.011
209	ENSDARG00000095339	si:dkeyp-44a8.4	si:dkeyp-44a8.4	3.40E-82	1.37E-86	0.585955206	0.439	0.028
210	ENSDARG00000005139	hhatlb	hedgehog acyltransferase like, b	3.12E-81	1.26E-85	0.572454309	0.146	0.002
211	ENSDARG00000053254	mylpfa	myosin light chain, phosphorylatable, fast skeletal muscle a	1.04E-79	4.20E-84	4.481164761	0.988	0.256
212	ENSDARG00000014626	dlx3b	distal-less homeobox 3b	8.70E-78	3.50E-82	1.233941641	0.817	0.123
213	ENSDARG00000071658	ywhag2	3-monooxygenase/tryptophan 5-monooxygenase activation protein, gamma polypeptide 2	2.35E-77	9.47E-82	1.085718416	0.854	0.136
214	ENSDARG00000015016	kif26ab	kinesin family member 26Ab	1.46E-76	5.88E-81	0.419177715	0.354	0.019
215	ENSDARG00000053222	asb5b	ankyrin repeat and SOCS box containing 5b	1.87E-76	7.52E-81	0.304373662	0.244	0.008
216	ENSDARG00000052708	tnni1b	troponin I type 1b (skeletal, slow)	6.94E-75	2.80E-79	1.310051701	0.183	0.004
217	ENSDARG00000099197	actc1b	actin alpha cardiac muscle 1b	4.46E-74	1.80E-78	4.087647629	0.988	0.274
218	ENSDARG00000016260	fxr2	fragile X mental retardation, autosomal homolog 2	2.21E-73	8.90E-78	1.091534503	0.829	0.144
219	ENSDARG00000044615	zak	sterile alpha motif and leucine zipper containing kinase AZK	2.98E-73	1.20E-77	0.331946257	0.354	0.02
220	ENSDARG00000094324	efemp2a	EGF containing fibulin extracellular matrix protein 2a	8.09E-73	3.26E-77	0.558319422	0.512	0.044
221	ENSDARG00000039304	six1a	SIX homeobox 1a	8.71E-73	3.51E-77	0.260741296	0.305	0.014
222	ENSDARG00000079542	stard13a	StAR-related lipid transfer (START) domain containing 13a	9.93E-73	4.00E-77	0.320391535	0.341	0.018
223	ENSDARG00000038288	cd151	CD151 molecule	7.31E-72	2.95E-76	0.951494867	0.744	0.1
224	ENSDARG00000026473	six1b	SIX homeobox 1b	8.39E-72	3.38E-76	0.435471415	0.354	0.02
225	ENSDARG00000058365	hspb8	heat shock protein b8	9.54E-72	3.84E-76	1.186727398	0.817	0.14
226	ENSDARG00000031796	ache	acetylcholinesterase	5.40E-71	2.17E-75	0.422691148	0.39	0.026
227	ENSDARG00000014248	pdlim3b	PDZ and LIM domain 3b	3.07E-70	1.24E-74	0.313889891	0.244	0.009
228	ENSDARG00000071015	pbxip1a	pre-B-cell leukemia homeobox interacting protein 1a	6.06E-70	2.44E-74	0.672063971	0.549	0.056
229	ENSDARG00000099889	dusp27	dual specificity phosphatase 27	7.92E-70	3.19E-74	0.436964451	0.28	0.012
230	ENSDARG00000078674	hspb9	heat shock protein, alpha-crystallin-related, 9	3.71E-68	1.50E-72	1.541079735	0.695	0.093
231	ENSDARG00000077694	dtnba	dystrobrevin, beta a	5.77E-68	2.32E-72	0.785864528	0.695	0.096
232	ENSDARG00000071090	actn2b	actinin, alpha 2b	8.25E-66	3.32E-70	0.510237641	0.232	0.009
233	ENSDARG00000087402	tpm1	tropomyosin 1 (alpha)	4.58E-64	1.84E-68	2.882886586	0.951	0.284
234	ENSDARG00000054458	slmapa	sarcolemma associated protein a	2.01E-63	8.08E-68	1.204771312	0.756	0.134
235	ENSDARG00000040237	mef2d	myocyte enhancer factor 2d	2.07E-62	8.33E-67	0.873530937	0.793	0.146
236	ENSDARG00000018820	flncb	filamin C, gamma b (actin binding protein 280)	8.98E-61	3.62E-65	0.94957782	0.756	0.12
237	ENSDARG00000044968	vcla	vinculin a	1.68E-59	6.75E-64	0.396844958	0.378	0.028
238	ENSDARG00000034588	scn4ab	sodium channel, voltage-gated, type IV, alpha, b	3.95E-59	1.59E-63	0.380893308	0.293	0.016
239	ENSDARG00000052011	rrad	Ras-related associated with diabetes	1.52E-58	6.10E-63	0.780181257	0.488	0.051
240	ENSDARG00000001950	ak1	adenylate kinase 1	2.46E-57	9.92E-62	2.465007806	0.963	0.357
241	ENSDARG00000103435	sorbs1	sorbin and SH3 domain containing 1	4.62E-57	1.86E-61	1.083843875	0.732	0.127
242	ENSDARG00000019128	tpm4b	tropomyosin 4b	2.29E-56	9.21E-61	2.691748984	0.683	0.117
243	ENSDARG00000037030	casz1	castor zinc finger 1	5.08E-56	2.04E-60	0.389999538	0.354	0.027
244	ENSDARG00000076004	ppp2r3b	protein phosphatase 2, regulatory subunit B'', beta	7.19E-56	2.90E-60	0.25468404	0.232	0.011
245	ENSDARG00000061915	git2a	G protein-coupled receptor kinase interacting ArfGAP 2a	1.51E-55	6.06E-60	0.262651564	0.232	0.011
246	ENSDARG00000096616	si:ch211-255p10.3	si:ch211-255p10.3	3.10E-55	1.25E-59	0.810565631	0.402	0.037
247	ENSDARG00000095826	smdt1a	single-pass membrane protein with aspartate-rich tail 1a	3.22E-55	1.30E-59	0.572674399	0.585	0.081
248	ENSDARG00000071113	xirp2a	xin actin binding repeat containing 2a	8.37E-55	3.37E-59	1.026307306	0.683	0.119
249	ENSDARG00000002589	mylpfb	myosin light chain, phosphorylatable, fast skeletal muscle b	1.15E-54	4.65E-59	0.953623515	0.378	0.031
250	ENSDARG00000062058	slc12a7b	solute carrier family 12 member 7b	1.41E-54	5.68E-59	0.384727646	0.488	0.054
251	ENSDARG00000077044	arl6ip5a	ADP-ribosylation factor-like 6 interacting protein 5a	1.64E-54	6.62E-59	0.276922391	0.305	0.02
252	ENSDARG00000067997	myhz1.3	myosin, heavy polypeptide 1.3, skeletal muscle	8.41E-53	3.39E-57	0.294223507	0.207	0.009
253	ENSDARG00000087749	ccser2a	coiled-coil serine-rich protein 2a	1.50E-52	6.06E-57	0.396638428	0.415	0.04
254	ENSDARG00000057353	ehbp1l1a	EH domain binding protein 1-like 1a	1.85E-52	7.45E-57	0.289872513	0.28	0.017
255	ENSDARG00000016429	farp2	FERM, RhoGEF and pleckstrin domain protein 2	2.42E-49	9.73E-54	0.373090996	0.366	0.033
256	ENSDARG00000101076	irx3a	iroquois homeobox 3a	1.61E-48	6.47E-53	0.302207815	0.329	0.026
257	ENSDARG00000009134	hlx1	H2.0-like homeo box 1 (Drosophila)	4.80E-48	1.93E-52	0.622734343	0.537	0.072
258	ENSDARG00000027600	pdlim5b	PDZ and LIM domain 5b	8.22E-47	3.31E-51	1.045800426	0.732	0.163
259	ENSDARG00000021193	coro1cb	coronin, actin binding protein, 1Cb	1.21E-46	4.86E-51	0.426736815	0.354	0.032
260	ENSDARG00000056111	lmod1a	leiomodin 1a (smooth muscle)	1.15E-44	4.63E-49	0.261904743	0.293	0.022
261	ENSDARG00000058003	wfdc1	WAP four-disulfide core domain 1	1.57E-44	6.31E-49	0.286027494	0.366	0.035
262	ENSDARG00000042018	fhl2a	four and a half LIM domains 2a	2.91E-44	1.17E-48	1.875312535	0.561	0.094
263	ENSDARG00000042837	atp1b3b	ATPase Na+/K+ transporting subunit beta 3b	4.49E-44	1.81E-48	0.47521123	0.598	0.096
264	ENSDARG00000037539	tnnc1b	troponin C type 1b (slow)	8.27E-43	3.33E-47	2.309010947	0.207	0.011
265	ENSDARG00000007682	ppdpfa	pancreatic progenitor cell differentiation and proliferation factor a	8.79E-43	3.54E-47	1.540122263	0.817	0.244
266	ENSDARG00000010032	cmtm7	CKLF-like MARVEL transmembrane domain containing 7	1.50E-42	6.05E-47	1.069108077	0.646	0.136
267	ENSDARG00000045947	hrc	histidine rich calcium binding protein	1.75E-42	7.04E-47	0.644789171	0.707	0.128
268	ENSDARG00000041065	hspb1	heat shock protein, alpha-crystallin-related, 1	2.72E-42	1.09E-46	1.746992782	0.866	0.276
269	ENSDARG00000052702	capn1a	calpain 1, (mu/I) large subunit a	5.35E-42	2.16E-46	0.375596269	0.488	0.068
270	ENSDARG00000014804	cacna2d1a	calcium channel, voltage-dependent, alpha 2/delta subunit 1a	8.82E-42	3.55E-46	0.357917172	0.354	0.036
271	ENSDARG00000092035	si:ch211-156j16.1	si:ch211-156j16.1	3.63E-41	1.46E-45	0.711931902	0.793	0.178
272	ENSDARG00000104722	MYL2	myosin, light chain 2a, regulatory, cardiac, slow [Source:NCBI gene;Acc:100537244]	4.79E-41	1.93E-45	1.24221713	0.11	0.003
273	ENSDARG00000021195	st8sia6	ST8 alpha-N-acetyl-neuraminide alpha-2,8-sialyltransferase 6	2.68E-40	1.08E-44	0.305235143	0.378	0.041
274	ENSDARG00000022817	pvalb3	parvalbumin 3	1.98E-39	7.95E-44	0.646264871	0.122	0.004
275	ENSDARG00000062948	wasf3b	WASP family member 3b	2.39E-39	9.62E-44	0.329477139	0.439	0.056
276	ENSDARG00000006497	rtn1a	reticulon 1a	3.01E-39	1.21E-43	0.770838036	0.744	0.17
277	ENSDARG00000054723	si:ch211-242b18.1	si:ch211-242b18.1	5.75E-39	2.31E-43	0.395419577	0.415	0.053
278	ENSDARG00000024785	ctnna2	catenin (cadherin-associated protein), alpha 2	6.92E-39	2.79E-43	0.268106607	0.22	0.014
279	ENSDARG00000059391	gyg1b	glycogenin 1b	3.68E-38	1.48E-42	0.400856288	0.329	0.033
280	ENSDARG00000061794	jam3b	junctional adhesion molecule 3b	3.84E-38	1.55E-42	0.455382298	0.549	0.088
281	ENSDARG00000022968	fxr1	fragile X mental retardation, autosomal homolog 1	5.74E-38	2.31E-42	0.592753535	0.585	0.112
282	ENSDARG00000097208	alkbh3	alkB homolog 3, alpha-ketoglutarate-dependent dioxygenase	6.37E-38	2.56E-42	0.795822016	0.293	0.027
283	ENSDARG00000079578	rbpms2b	RNA binding protein, mRNA processing factor 2b	9.56E-38	3.85E-42	0.41465891	0.476	0.068
284	ENSDARG00000043066	nog2	noggin 2	1.68E-37	6.76E-42	0.45009023	0.268	0.022
285	ENSDARG00000100825	calm3a	calmodulin 3a (phosphorylase kinase, delta)	3.76E-37	1.52E-41	0.761585264	0.659	0.15
286	ENSDARG00000059601	map1aa	microtubule-associated protein 1Aa	4.74E-37	1.91E-41	0.290078443	0.207	0.013
287	ENSDARG00000052783	cdc42ep3	CDC42 effector protein (Rho GTPase binding) 3	7.34E-37	2.95E-41	0.278203256	0.329	0.034
288	ENSDARG00000055216	tuba1c	tubulin, alpha 1c	1.39E-35	5.58E-40	0.397320385	0.488	0.074
289	ENSDARG00000054911	tmsb	thymosin, beta	2.84E-35	1.14E-39	1.28470687	0.488	0.078
290	ENSDARG00000071026	mllt11	MLLT11 transcription factor 7 cofactor	3.63E-34	1.46E-38	0.327656717	0.28	0.026
291	ENSDARG00000043646	slc6a8	solute carrier family 6 member 8	4.23E-34	1.70E-38	0.37923269	0.402	0.056
292	ENSDARG00000001889	tuba1a	tubulin, alpha 1a	9.24E-34	3.72E-38	0.4224798	0.488	0.077
293	ENSDARG00000011459	gsna	gelsolin a	9.32E-34	3.75E-38	0.992524407	0.793	0.241
294	ENSDARG00000042133	si:dkey-51e6.1	si:dkey-51e6.1	1.33E-33	5.34E-38	0.775417293	0.622	0.148
295	ENSDARG00000009418	mef2cb	myocyte enhancer factor 2cb	7.97E-33	3.21E-37	0.410661147	0.451	0.068
296	ENSDARG00000097057	fxyd6l	FXYD domain containing ion transport regulator 6 like	1.19E-32	4.80E-37	1.017470138	0.78	0.244
297	ENSDARG00000100052	cckb	cholecystokinin b	2.63E-32	1.06E-36	0.313519892	0.39	0.052
298	ENSDARG00000018721	npnt	nephronectin [Source:ZFIN;Acc:ZDB-GENE-090312-201]	6.87E-32	2.77E-36	0.257694445	0.256	0.024
299	ENSDARG00000005162	tpm3	tropomyosin 3	1.43E-31	5.77E-36	1.814298263	0.963	0.833
300	ENSDARG00000069608	palm2	paralemmin 2 [Source:ZFIN;Acc:ZDB-GENE-050208-62]	4.01E-30	1.62E-34	0.533971095	0.598	0.125
301	ENSDARG00000017673	nova2	NOVA alternative splicing regulator 2	5.81E-30	2.34E-34	0.342511717	0.476	0.079
302	ENSDARG00000003835	stom	stomatin	8.96E-30	3.61E-34	0.5777925	0.61	0.135
303	ENSDARG00000103862	hoxa3a	homeobox A3a	1.11E-29	4.47E-34	0.394438704	0.463	0.079
304	ENSDARG00000032049	enah	ENAH actin regulator	2.07E-29	8.32E-34	0.474006098	0.463	0.082
305	ENSDARG00000079895	ehbp1l1b	EH domain binding protein 1-like 1b	7.98E-29	3.22E-33	0.310859445	0.305	0.037
306	ENSDARG00000029150	hsp90ab1	heat shock protein 90, alpha (cytosolic), class B member 1	8.94E-29	3.60E-33	-1.124437361	0.963	0.998
307	ENSDARG00000056695	phc2a	polyhomeotic homolog 2a (Drosophila)	1.10E-28	4.45E-33	1.020020686	0.61	0.162
308	ENSDARG00000097368	si:dkey-244a7.1	si:dkey-244a7.1	1.17E-28	4.70E-33	0.435397963	0.402	0.065
309	ENSDARG00000020893	slc25a55a	solute carrier family 25 member 55a	2.20E-28	8.86E-33	0.710197688	0.732	0.22
310	ENSDARG00000012381	hsc70	heat shock cognate 70	7.26E-28	2.92E-32	0.522482537	0.341	0.048
311	ENSDARG00000068461	zgc:162939	zgc:162939 [Source:ZFIN;Acc:ZDB-GENE-070410-115]	1.37E-27	5.51E-32	0.653400073	0.61	0.148
312	ENSDARG00000011824	pbxip1b	pre-B-cell leukemia homeobox interacting protein 1b	1.42E-27	5.72E-32	0.586468493	0.61	0.15
313	ENSDARG00000070155	tuba8l3	tubulin, alpha 8 like 3	1.60E-27	6.44E-32	0.656104459	0.671	0.167
314	ENSDARG00000060065	ubap2b	ubiquitin associated protein 2b	2.47E-27	9.96E-32	0.651914608	0.768	0.276
315	ENSDARG00000007825	map2k1	mitogen-activated protein kinase kinase 1	3.34E-27	1.34E-31	0.2640922	0.366	0.053
316	ENSDARG00000099732	gfra1a	gdnf family receptor alpha 1a	5.12E-27	2.06E-31	0.258981149	0.329	0.044
317	ENSDARG00000026871	uchl1	ubiquitin carboxyl-terminal esterase L1 (ubiquitin thiolesterase)	8.28E-27	3.33E-31	0.463808136	0.5	0.099
318	ENSDARG00000037789	pvalb1	parvalbumin 1	4.25E-26	1.71E-30	0.921381366	0.427	0.071
319	ENSDARG00000054030	hoxb5b	homeobox B5b	7.05E-26	2.84E-30	0.267372008	0.244	0.025
320	ENSDARG00000013317	pygmb	phosphorylase, glycogen, muscle b	9.31E-26	3.75E-30	0.37589086	0.427	0.075
321	ENSDARG00000016153	dag1	dystroglycan 1	2.58E-24	1.04E-28	0.684334795	0.683	0.215
322	ENSDARG00000020107	usp2a	ubiquitin specific peptidase 2a	3.22E-24	1.30E-28	0.3467248	0.451	0.092
323	ENSDARG00000015559	fstl1a	follistatin-like 1a	5.05E-24	2.04E-28	0.499278937	0.451	0.087
324	ENSDARG00000101362	mibp	muscle-specific beta 1 integrin binding protein	3.13E-23	1.26E-27	0.658145978	0.378	0.068
325	ENSDARG00000003971	isl2a	ISL LIM homeobox 2a	1.15E-22	4.63E-27	0.29164917	0.183	0.016
326	ENSDARG00000060457	pmp22b	peripheral myelin protein 22b	8.57E-22	3.45E-26	0.848836737	0.866	0.396
327	ENSDARG00000037997	tubb5	tubulin, beta 5	1.64E-21	6.62E-26	0.559554545	0.463	0.103
328	ENSDARG00000003795	idh2	isocitrate dehydrogenase (NADP(+)) 2	6.47E-21	2.60E-25	0.915274257	0.866	0.574
329	ENSDARG00000004757	ybx1	Y box binding protein 1	2.04E-20	8.23E-25	0.480093428	1	0.991
330	ENSDARG00000020610	tnnt2a	troponin T type 2a (cardiac)	3.03E-20	1.22E-24	1.182588116	0.11	0.006
331	ENSDARG00000052073	blcap	bladder cancer associated protein	4.04E-20	1.63E-24	0.662948458	0.915	0.529
332	ENSDARG00000037746	actb1	actin, beta 1	8.46E-20	3.41E-24	-1.32086911	0.951	0.965
333	ENSDARG00000031776	fthl27	ferritin, heavy polypeptide-like 27	2.74E-19	1.11E-23	-1.652174986	0.878	0.964
334	ENSDARG00000031756	mef2aa	myocyte enhancer factor 2aa	3.02E-19	1.22E-23	0.300486126	0.415	0.088
335	ENSDARG00000019367	tgfb3	transforming growth factor, beta 3	3.61E-19	1.45E-23	0.253903063	0.402	0.079
336	ENSDARG00000055678	akap12b	A kinase (PRKA) anchor protein 12b	3.87E-19	1.56E-23	0.767075655	0.707	0.24
337	ENSDARG00000077967	si:ch211-140m22.7	si:ch211-140m22.7	4.73E-19	1.90E-23	0.423008021	0.512	0.134
338	ENSDARG00000013623	vdac2	voltage-dependent anion channel 2	1.03E-18	4.15E-23	0.575771836	0.976	0.934
339	ENSDARG00000102572	si:ch211-260e23.9	si:ch211-260e23.9	1.03E-18	4.16E-23	0.503227958	0.415	0.094
340	ENSDARG00000005513	naca	nascent polypeptide associated complex subunit alpha	1.33E-18	5.37E-23	-0.538749022	0.988	0.996
341	ENSDARG00000021987	plecb	plectin b	3.78E-18	1.52E-22	0.705589717	0.817	0.395
342	ENSDARG00000013853	lmo4a	LIM domain only 4a	7.01E-18	2.82E-22	0.377476998	0.427	0.098
343	ENSDARG00000097478	qkia	QKI, KH domain containing, RNA binding a	9.69E-18	3.90E-22	0.832966826	0.89	0.513
344	ENSDARG00000041607	eif4ebp3l	eukaryotic translation initiation factor 4E binding protein 3, like	4.39E-17	1.77E-21	0.713104591	0.817	0.44
345	ENSDARG00000025348	igfbp5b	insulin-like growth factor binding protein 5b	4.79E-17	1.93E-21	0.366307316	0.476	0.114
346	ENSDARG00000077777	tmsb4x	thymosin beta 4 X-linked	1.28E-16	5.14E-21	-1.565219411	0.89	0.977
347	ENSDARG00000013295	slc2a3a	solute carrier family 2 member 3a	2.55E-16	1.03E-20	0.418507128	0.305	0.056
348	ENSDARG00000041869	tnfrsf19	tumor necrosis factor receptor superfamily, member 19	4.01E-16	1.62E-20	0.261589261	0.28	0.049
349	ENSDARG00000003695	vdac3	voltage-dependent anion channel 3	6.44E-16	2.59E-20	0.634110472	0.89	0.655
350	ENSDARG00000025147	cd63	CD63 molecule	6.73E-16	2.71E-20	-1.329184908	0.671	0.913
351	ENSDARG00000039255	klhl21	kelch-like family member 21	9.27E-16	3.73E-20	0.29202031	0.366	0.082
352	ENSDARG00000002768	pvalb2	parvalbumin 2	1.48E-15	5.97E-20	0.471483733	0.341	0.066
353	ENSDARG00000062590	pleca	plectin a	1.52E-15	6.14E-20	0.703931042	0.671	0.276
354	ENSDARG00000008030	myl9b	myosin, light chain 9b, regulatory	1.57E-15	6.31E-20	0.49201091	0.768	0.334
355	ENSDARG00000104801	tubb6	tubulin, beta 6 class V	4.07E-15	1.64E-19	0.308081164	0.463	0.118
356	ENSDARG00000075249	fam171a2a	family with sequence similarity 171 member A2a	5.78E-15	2.33E-19	0.319645695	0.305	0.06
357	ENSDARG00000056184	dvl2	dishevelled segment polarity protein 2	6.90E-15	2.78E-19	0.32538659	0.427	0.107
358	ENSDARG00000099144	igfbp3	insulin-like growth factor binding protein 3	7.40E-15	2.98E-19	0.262049133	0.39	0.089
359	ENSDARG00000078785	tmem258	transmembrane protein 258	1.15E-14	4.64E-19	-0.739824181	0.622	0.851
360	ENSDARG00000003952	pfn2	profilin 2	1.66E-14	6.68E-19	-1.03388845	0.695	0.884
361	ENSDARG00000002937	meis1a	Meis homeobox 1 a	1.87E-14	7.53E-19	0.283462341	0.415	0.101
362	ENSDARG00000095451	si:ch211-196l7.4	si:ch211-196l7.4	1.99E-14	8.01E-19	0.648626992	0.915	0.702
363	ENSDARG00000076223	SERP1	zgc:92744	2.81E-14	1.13E-18	-0.72858274	0.39	0.813
364	ENSDARG00000011201	rplp2l	ribosomal protein, large P2, like	4.08E-14	1.64E-18	-0.455357226	1	0.998
365	ENSDARG00000037860	cox6b2	cytochrome c oxidase subunit 6B2	5.37E-14	2.16E-18	0.555483019	0.951	0.94
366	ENSDARG00000023536	nnt	nicotinamide nucleotide transhydrogenase	9.00E-14	3.63E-18	0.610653402	0.646	0.278
367	ENSDARG00000033738	zgc:153867	zgc:153867	1.40E-13	5.63E-18	-0.947716646	0.683	0.903
368	ENSDARG00000061256	si:dkey-44g23.5	si:dkey-44g23.5	1.67E-13	6.74E-18	0.601109871	0.549	0.194
369	ENSDARG00000017219	pabpc1a	poly(A) binding protein, cytoplasmic 1a	2.65E-13	1.07E-17	-0.56613285	0.732	0.955
370	ENSDARG00000028228	zbtb18	zinc finger and BTB domain containing 18	3.14E-13	1.26E-17	0.291408239	0.305	0.066
371	ENSDARG00000033999	cyp26a1	cytochrome P450, family 26, subfamily A, polypeptide 1	3.84E-13	1.55E-17	0.694560872	0.232	0.04
372	ENSDARG00000036080	cd81a	CD81 molecule a	5.63E-13	2.27E-17	0.599507186	0.902	0.545
373	ENSDARG00000075468	vwa1	von Willebrand factor A domain containing 1	9.21E-13	3.71E-17	0.296189804	0.439	0.119
374	ENSDARG00000105018	lrrc20	leucine rich repeat containing 20	1.71E-12	6.90E-17	0.312207645	0.451	0.137
375	ENSDARG00000025375	idh1	isocitrate dehydrogenase (NADP(+)) 1	2.00E-12	8.04E-17	-1.017235691	0.146	0.597
376	ENSDARG00000056438	her9	hairy-related 9	2.31E-12	9.28E-17	0.430717146	0.512	0.161
377	ENSDARG00000007264	nipsnap2	nipsnap homolog 2	3.19E-12	1.28E-16	0.463363436	0.61	0.238
378	ENSDARG00000037870	actb2	actin, beta 2	3.93E-12	1.58E-16	-0.767159868	0.988	0.997
379	ENSDARG00000103720	zgc:162730	zgc:162730	4.07E-12	1.64E-16	-1.176660672	0.537	0.842
380	ENSDARG00000039997	ptp4a3	protein tyrosine phosphatase type IVA, member 3 [Source:ZFIN;Acc:ZDB-GENE-040426-2220]	4.51E-12	1.81E-16	0.374946716	0.524	0.178
381	ENSDARG00000035858	cnn2	calponin 2	7.53E-12	3.03E-16	-1.033883152	0.232	0.64
382	ENSDARG00000045064	ablim1b	actin binding LIM protein 1b	1.59E-11	6.40E-16	0.353246878	0.561	0.21
383	ENSDARG00000018404	krt18a.1	keratin 18a, tandem duplicate 1	1.91E-11	7.68E-16	-1.647666631	0.549	0.795
384	ENSDARG00000092033	si:dkey-239h2.3	si:dkey-239h2.3	2.16E-11	8.69E-16	0.464801539	0.634	0.245
385	ENSDARG00000095273	cox8a	cytochrome c oxidase subunit 8A	2.81E-11	1.13E-15	0.532351363	0.927	0.913
386	ENSDARG00000004714	tcf12	transcription factor 12	4.02E-11	1.62E-15	0.289067059	0.463	0.135
387	ENSDARG00000063646	lnpa	limb and neural patterns a	4.41E-11	1.78E-15	0.288459011	0.329	0.083
388	ENSDARG00000104068	gstp1	glutathione S-transferase pi 1	4.49E-11	1.81E-15	-1.975525586	0.561	0.771
389	ENSDARG00000057867	lasp1	LIM and SH3 protein 1	5.22E-11	2.10E-15	-0.707738044	0.195	0.647
390	ENSDARG00000063916	mt-nd4l		5.41E-11	2.18E-15	0.326979683	0.549	0.196
391	ENSDARG00000044803	dhrs3b	dehydrogenase/reductase (SDR family) member 3b	6.12E-11	2.47E-15	0.277454192	0.293	0.067
392	ENSDARG00000000551	slc1a4	solute carrier family 1 member 4	1.11E-10	4.47E-15	0.258903011	0.341	0.085
393	ENSDARG00000000103	myh10	myosin, heavy chain 10, non-muscle	1.17E-10	4.72E-15	0.387536037	0.463	0.151
394	ENSDARG00000078865	cxxc5a	CXXC finger protein 5a	1.39E-10	5.60E-15	0.259315194	0.39	0.111
395	ENSDARG00000094210	fthl31	ferritin, heavy polypeptide-like 31	2.42E-10	9.73E-15	-1.474745445	0.244	0.63
396	ENSDARG00000102105	dad1	defender against cell death 1	2.63E-10	1.06E-14	-0.683606532	0.683	0.866
397	ENSDARG00000035810	rgcc	regulator of cell cycle	2.81E-10	1.13E-14	0.801612523	0.683	0.36
398	ENSDARG00000017320	f11r.1	F11 receptor, tandem duplicate 1	2.87E-10	1.16E-14	-0.930627891	0.098	0.537
399	ENSDARG00000023323	ywhaqb	tyrosine 3-monooxygenase/tryptophan 5-monooxygenase activation protein, theta polypeptide b	3.28E-10	1.32E-14	-0.626577928	0.463	0.793
400	ENSDARG00000005926	ak2	adenylate kinase 2	3.91E-10	1.57E-14	-0.51003022	0.561	0.819
401	ENSDARG00000100252	capzb	capping actin protein of muscle Z-line subunit beta	4.48E-10	1.80E-14	0.622642148	0.829	0.747
402	ENSDARG00000000861	scrib	scribble planar cell polarity protein	5.95E-10	2.39E-14	0.302819426	0.463	0.155
403	ENSDARG00000101766	ptmab	prothymosin alpha b	5.98E-10	2.41E-14	-0.969056389	0.744	0.916
404	ENSDARG00000070560	nap1l4a	nucleosome assembly protein 1-like 4a	7.68E-10	3.09E-14	0.361560115	0.598	0.244
405	ENSDARG00000006900	impdh2	IMP (inosine 5'-monophosphate) dehydrogenase 2	9.56E-10	3.85E-14	0.265110862	0.305	0.077
406	ENSDARG00000011496	ppm1bb	protein phosphatase, Mg2+/Mn2+ dependent, 1Bb	1.06E-09	4.28E-14	0.280270837	0.439	0.141
407	ENSDARG00000092970	tmsb2	thymosin beta 2	1.41E-09	5.69E-14	0.30044942	0.22	0.043
408	ENSDARG00000043457	gapdh	glyceraldehyde-3-phosphate dehydrogenase	1.67E-09	6.73E-14	0.551791843	0.951	0.658
409	ENSDARG00000090912	npc2	Niemann-Pick disease, type C2	2.02E-09	8.13E-14	-0.673829441	0.463	0.753
410	ENSDARG00000092553	slc25a5	solute carrier family 25 member 5	2.82E-09	1.13E-13	0.315188718	1	0.999
411	ENSDARG00000033364	mgst3b	microsomal glutathione S-transferase 3b	3.03E-09	1.22E-13	-1.06145208	0.451	0.739
412	ENSDARG00000026829	cotl1	coactosin-like F-actin binding protein 1	3.39E-09	1.37E-13	-1.418143396	0.293	0.661
413	ENSDARG00000036252	rras2	RAS related 2	4.28E-09	1.72E-13	0.251594649	0.329	0.088
414	ENSDARG00000056090	capza1b	capping actin protein of muscle Z-line subunit alpha 1b	7.36E-09	2.96E-13	0.499464945	0.854	0.618
415	ENSDARG00000075774	foxj3	forkhead box J3	8.20E-09	3.30E-13	0.292682811	0.451	0.151
416	ENSDARG00000069752	ckba	creatine kinase, brain a	9.64E-09	3.88E-13	-0.855571992	0.171	0.548
417	ENSDARG00000007836	ctsla	cathepsin La	1.06E-08	4.27E-13	-0.951248589	0.707	0.836
418	ENSDARG00000009544	cldnb	claudin b	1.19E-08	4.80E-13	-1.750989957	0.268	0.619
419	ENSDARG00000034409	pik3r3b	phosphoinositide-3-kinase, regulatory subunit 3b (gamma)	2.26E-08	9.09E-13	0.26001171	0.39	0.121
420	ENSDARG00000040277	fbxo32	F-box protein 32	2.79E-08	1.12E-12	0.29453805	0.171	0.03
421	ENSDARG00000095157	zgc:163080	zgc:163080	3.18E-08	1.28E-12	-0.701414457	0.085	0.482
422	ENSDARG00000086996	si:ch73-234b20.5	si:ch73-234b20.5	3.41E-08	1.37E-12	-0.600248693	0.037	0.456
423	ENSDARG00000045803	mfge8b	milk fat globule-EGF factor 8 protein b	3.61E-08	1.45E-12	0.262467821	0.317	0.087
424	ENSDARG00000028957	maff	v-maf avian musculoaponeurotic fibrosarcoma oncogene homolog F	3.76E-08	1.51E-12	-0.607524102	0.207	0.592
425	ENSDARG00000004830	flot2a	flotillin 2a	4.61E-08	1.86E-12	0.540038097	0.805	0.524
426	ENSDARG00000104701	map7d1b	MAP7 domain containing 1b	4.94E-08	1.99E-12	0.275364436	0.512	0.183
427	ENSDARG00000019417	gadd45ga	growth arrest and DNA-damage-inducible, gamma a	4.95E-08	1.99E-12	0.574989247	0.537	0.235
428	ENSDARG00000031435	TXN	zgc:56493	5.89E-08	2.37E-12	-0.469050464	0.939	0.965
429	ENSDARG00000022995	clic4	chloride intracellular channel 4	6.98E-08	2.81E-12	0.406547042	0.585	0.259
430	ENSDARG00000076667	ccng1	cyclin G1	8.01E-08	3.23E-12	0.464692536	0.939	0.876
431	ENSDARG00000062592	myl10	myosin, light chain 10, regulatory	8.96E-08	3.61E-12	2.916241025	0.146	0.024
432	ENSDARG00000042977	nfil3	nuclear factor, interleukin 3 regulated	1.00E-07	4.04E-12	0.41025809	0.5	0.204
433	ENSDARG00000054814	si:ch211-251p5.5	si:ch211-251p5.5 [Source:ZFIN;Acc:ZDB-GENE-030131-2635]	1.01E-07	4.06E-12	0.334167211	0.524	0.215
434	ENSDARG00000041505	itm2bb	integral membrane protein 2Bb	1.07E-07	4.30E-12	-0.523980364	0.098	0.502
435	ENSDARG00000057882	arpc3	actin related protein 2/3 complex, subunit 3	1.08E-07	4.34E-12	-0.649662911	0.524	0.779
436	ENSDARG00000102632	ubc	ubiquitin C	1.29E-07	5.21E-12	-0.527170445	0.695	0.904
437	ENSDARG00000018968	acvr1ba	activin A receptor type 1Ba	1.70E-07	6.85E-12	0.277224065	0.378	0.123
438	ENSDARG00000045248	h3f3d	H3 histone, family 3D	1.78E-07	7.18E-12	-0.662034389	0.878	0.952
439	ENSDARG00000021140	pabpc1b	poly A binding protein, cytoplasmic 1 b	1.93E-07	7.78E-12	0.285851805	0.512	0.191
440	ENSDARG00000011170	ndrg2	NDRG family member 2	2.11E-07	8.49E-12	0.376403494	0.622	0.284
441	ENSDARG00000037998	flot1b	flotillin 1b	2.32E-07	9.33E-12	0.52659722	0.829	0.599
442	ENSDARG00000053684	aldob	aldolase b, fructose-bisphosphate	2.83E-07	1.14E-11	-0.996541862	0.451	0.745
443	ENSDARG00000034291	rpl37	ribosomal protein L37	2.85E-07	1.15E-11	-0.258232595	1	0.999
444	ENSDARG00000053979	chmp2a	charged multivesicular body protein 2A	2.98E-07	1.20E-11	-0.689975688	0.378	0.656
445	ENSDARG00000062469	hipk3a	homeodomain interacting protein kinase 3a	3.19E-07	1.28E-11	0.275330402	0.427	0.156
446	ENSDARG00000038473	ube2d3	ubiquitin-conjugating enzyme E2D 3	3.96E-07	1.59E-11	0.306018875	0.573	0.252
447	ENSDARG00000090190	bcam	basal cell adhesion molecule (Lutheran blood group)	4.47E-07	1.80E-11	0.299644553	0.512	0.19
448	ENSDARG00000054804	anp32e	acidic (leucine-rich) nuclear phosphoprotein 32 family, member E	5.26E-07	2.12E-11	0.365626929	0.659	0.325
449	ENSDARG00000033466	tagln2	transgelin 2	5.35E-07	2.15E-11	-1.134775581	0.317	0.628
450	ENSDARG00000103718	chmp5b	charged multivesicular body protein 5b	5.64E-07	2.27E-11	-0.692949357	0.378	0.665
451	ENSDARG00000099312	jpt1b	Jupiter microtubule associated homolog 1b	6.98E-07	2.81E-11	0.43437464	0.78	0.459
452	ENSDARG00000019881	bsg	basigin	7.27E-07	2.93E-11	-0.57445186	0.841	0.916
453	ENSDARG00000101986	irf6	interferon regulatory factor 6	7.54E-07	3.04E-11	-0.700172316	0.061	0.422
454	ENSDARG00000000069	dap	death-associated protein	9.71E-07	3.91E-11	-0.809076838	0.183	0.52
455	ENSDARG00000028106	glrx	glutaredoxin (thioltransferase)	1.03E-06	4.16E-11	-0.388857123	0.171	0.58
456	ENSDARG00000032849	ndrg1a	N-myc downstream regulated 1a	1.13E-06	4.56E-11	-0.967944454	0.341	0.657
457	ENSDARG00000035422	cyr61l1	cysteine-rich, angiogenic inducer 61 like 1 [Source:ZFIN;Acc:ZDB-GENE-050417-136]	1.15E-06	4.62E-11	0.254457525	0.171	0.034
458	ENSDARG00000009212	ppiaa	peptidylprolyl isomerase Aa (cyclophilin A)	1.52E-06	6.13E-11	-0.410043246	0.988	0.981
459	ENSDARG00000090228	gsta.1	glutathione S-transferase, alpha tandem duplicate 1	1.67E-06	6.72E-11	-2.204098927	0.463	0.689
460	ENSDARG00000098589	cyb5a	cytochrome b5 type A (microsomal)	1.70E-06	6.86E-11	-0.757928433	0.268	0.567
461	ENSDARG00000102317	rpl26	ribosomal protein L26	1.91E-06	7.71E-11	-0.32713473	0.878	0.947
462	ENSDARG00000070787	jupa	junction plakoglobin a	2.07E-06	8.33E-11	-0.807495448	0.354	0.634
463	ENSDARG00000005423	pgam1a	phosphoglycerate mutase 1a	2.13E-06	8.58E-11	-0.820973781	0.585	0.771
464	ENSDARG00000022165	mgst1.2	microsomal glutathione S-transferase 1.2	2.32E-06	9.33E-11	-0.8615656	0.159	0.518
465	ENSDARG00000010784	ppp1r12a	protein phosphatase 1, regulatory subunit 12A	2.38E-06	9.57E-11	0.29070157	0.439	0.169
466	ENSDARG00000070472	arf5	ADP-ribosylation factor 5	2.68E-06	1.08E-10	-0.533307554	0.61	0.79
467	ENSDARG00000071336	mif	macrophage migration inhibitory factor	2.73E-06	1.10E-10	-0.525121929	0.232	0.558
468	ENSDARG00000057456	ppp3ccb	protein phosphatase 3, catalytic subunit, gamma isozyme, b	2.90E-06	1.17E-10	0.370896959	0.622	0.305
469	ENSDARG00000092798	ppib	peptidylprolyl isomerase B (cyclophilin B)	3.68E-06	1.48E-10	-0.538704989	0.817	0.902
470	ENSDARG00000044601	rtn4a	reticulon 4a	3.76E-06	1.51E-10	0.482927054	0.866	0.707
471	ENSDARG00000068738	cox5b2	cytochrome c oxidase subunit 5B2	3.77E-06	1.52E-10	0.281784629	0.402	0.151
472	ENSDARG00000074057	calm3b	calmodulin 3b (phosphorylase kinase, delta)	3.96E-06	1.60E-10	-0.575527126	0.659	0.827
473	ENSDARG00000006019	tktb	transketolase b	4.36E-06	1.76E-10	-0.520914661	0.244	0.578
474	ENSDARG00000015918	dlat	dihydrolipoamide S-acetyltransferase (E2 component of pyruvate dehydrogenase complex)	4.83E-06	1.95E-10	0.307655731	0.585	0.272
475	ENSDARG00000098075	sh3bgrl3	SH3 domain binding glutamate-rich protein like 3	4.85E-06	1.95E-10	-0.406512274	0.037	0.396
476	ENSDARG00000006598	sgk2b	serum/glucocorticoid regulated kinase 2b	5.49E-06	2.21E-10	0.333839489	0.329	0.115
477	ENSDARG00000102640	pdia3	protein disulfide isomerase family A, member 3	5.79E-06	2.33E-10	-0.673437623	0.537	0.769
478	ENSDARG00000102750	cdh1	cadherin 1, type 1, E-cadherin (epithelial)	6.01E-06	2.42E-10	-0.702266756	0.11	0.476
479	ENSDARG00000014047	cldn7b	claudin 7b	6.18E-06	2.49E-10	-1.275954163	0.085	0.434
480	ENSDARG00000075758	ywhabb	tyrosine 3-monooxygenase/tryptophan 5-monooxygenase activation protein, beta polypeptide b	6.52E-06	2.62E-10	-0.477925107	0.634	0.807
481	ENSDARG00000055876	msmo1	methylsterol monooxygenase 1	7.43E-06	2.99E-10	-1.128426796	0.037	0.379
482	ENSDARG00000103791	nme2b.1	NME/NM23 nucleoside diphosphate kinase 2b, tandem duplicate 1	8.17E-06	3.29E-10	-0.292889259	1	0.993
483	ENSDARG00000012747	rer1	retention in endoplasmic reticulum sorting receptor 1	8.55E-06	3.44E-10	-0.54163552	0.305	0.607
484	ENSDARG00000026376	aco1	aconitase 1, soluble	8.65E-06	3.48E-10	-0.53308769	0.171	0.497
485	ENSDARG00000057853	atp6v0ca	ATPase H+ transporting V0 subunit ca	8.81E-06	3.55E-10	-0.645990675	0.476	0.714
486	ENSDARG00000045230	cox6b1	cytochrome c oxidase subunit 6B1	9.82E-06	3.95E-10	-0.895443689	0.646	0.768
487	ENSDARG00000040534	epcam	epithelial cell adhesion molecule	1.06E-05	4.29E-10	-1.85357167	0.5	0.706
488	ENSDARG00000033285	gsto2	glutathione S-transferase omega 2	1.12E-05	4.51E-10	-1.12875957	0.122	0.458
489	ENSDARG00000100844	cldn15lb	claudin 15-like b	1.16E-05	4.67E-10	-1.205221387	0.037	0.374
490	ENSDARG00000021346	pdhb	pyruvate dehydrogenase E1 beta subunit	1.16E-05	4.68E-10	0.377148948	0.524	0.253
491	ENSDARG00000043371	mdh2	malate dehydrogenase 2, NAD (mitochondrial)	1.31E-05	5.29E-10	0.420115129	0.915	0.796
492	ENSDARG00000007294	aco2	aconitase 2, mitochondrial	1.39E-05	5.60E-10	0.507068922	0.659	0.408
493	ENSDARG00000039490	pitpnaa	phosphatidylinositol transfer protein, alpha a	1.55E-05	6.26E-10	-0.434012841	0.061	0.405
494	ENSDARG00000099624	chmp1b	chromatin modifying protein 1B	1.59E-05	6.41E-10	-0.672375317	0.354	0.612
495	ENSDARG00000020944	ezra	ezrin a	1.69E-05	6.81E-10	-0.681092518	0	0.33
496	ENSDARG00000071014	s100u	S100 calcium binding protein U	2.03E-05	8.16E-10	-0.847582993	0.098	0.43
497	ENSDARG00000103364	cs	citrate synthase	2.06E-05	8.31E-10	0.465857264	0.659	0.393
498	ENSDARG00000068760	tnks1bp1	tankyrase 1 binding protein 1	2.11E-05	8.50E-10	-0.577392529	0.024	0.366
499	ENSDARG00000058128	msna	moesin a	2.50E-05	1.01E-09	0.415123986	0.805	0.473
500	ENSDARG00000070914	dusp6	dual specificity phosphatase 6	2.52E-05	1.01E-09	0.308907639	0.415	0.154
501	ENSDARG00000071871	glod5	glyoxalase domain containing 5	2.59E-05	1.04E-09	-0.424859853	0.061	0.386
502	ENSDARG00000063917	mt-nd4		3.17E-05	1.28E-09	0.646597541	0.927	0.945
503	ENSDARG00000103295	cyp3a65	cytochrome P450, family 3, subfamily A, polypeptide 65	3.45E-05	1.39E-09	-0.782549971	0.049	0.378
504	ENSDARG00000035598	coro1ca	coronin, actin binding protein, 1Ca	3.55E-05	1.43E-09	-0.39017245	0.061	0.399
505	ENSDARG00000027966	ap1s3b	adaptor related protein complex 1 subunit sigma 3b	3.59E-05	1.45E-09	-0.530676173	0.061	0.384
506	ENSDARG00000038153	lgals2b	lectin, galactoside-binding, soluble, 2b	3.77E-05	1.52E-09	-2.806527754	0.805	0.868
507	ENSDARG00000099510	cnn3a	calponin 3, acidic a	4.02E-05	1.62E-09	-0.563907969	0.146	0.478
508	ENSDARG00000012513	sdcbp2	syndecan binding protein (syntenin) 2	4.36E-05	1.76E-09	-0.656046206	0.61	0.777
509	ENSDARG00000069920	cox17	cytochrome c oxidase copper chaperone COX17	4.51E-05	1.82E-09	0.397834233	0.841	0.64
510	ENSDARG00000068432	si:dkey-56m19.5	si:dkey-56m19.5	4.55E-05	1.83E-09	0.35495233	0.439	0.19
511	ENSDARG00000042010	pklr	pyruvate kinase L/R	4.74E-05	1.91E-09	-1.103125536	0.085	0.4
512	ENSDARG00000063911	mt-atp6		4.75E-05	1.91E-09	0.704506271	0.976	0.988
513	ENSDARG00000018637	sec61g	SEC61 translocon gamma subunit	4.84E-05	1.95E-09	-0.419414745	0.963	0.986
514	ENSDARG00000032802	ktn1	kinectin 1	4.93E-05	1.98E-09	0.267858764	0.585	0.277
515	ENSDARG00000068940	atp5meb	ATP synthase membrane subunit eb	4.96E-05	2.00E-09	0.393910595	0.939	0.878
516	ENSDARG00000055416	serpinb1	serpin peptidase inhibitor, clade B (ovalbumin), member 1	5.90E-05	2.38E-09	-0.856961745	0.207	0.514
517	ENSDARG00000017049	adsl	adenylosuccinate lyase	5.99E-05	2.41E-09	0.280135792	0.341	0.122
518	ENSDARG00000018966	cyb5r1	cytochrome b5 reductase 1	6.28E-05	2.53E-09	0.328429623	0.622	0.306
519	ENSDARG00000053858	crip1	cysteine-rich protein 1	6.69E-05	2.69E-09	-1.5518993	0.244	0.51
520	ENSDARG00000104181	tmsb1	thymosin beta 1	6.82E-05	2.74E-09	-1.373769017	0.561	0.725
521	ENSDARG00000019644	ldhba	lactate dehydrogenase Ba	8.91E-05	3.59E-09	0.503754381	0.829	0.596
522	ENSDARG00000022309	dspa	desmoplakin a	9.30E-05	3.75E-09	-0.646386606	0.11	0.419
523	ENSDARG00000006220	ugt1a7	UDP glucuronosyltransferase 1 family, polypeptide A7	9.79E-05	3.94E-09	-0.854088327	0.037	0.347
524	ENSDARG00000013078	ywhaba	tyrosine 3-monooxygenase/tryptophan 5-monooxygenase activation protein, beta polypeptide a	0.000113638	4.58E-09	-0.424835548	0.756	0.868
525	ENSDARG00000042876	abracl	ABRA C-terminal like	0.000114138	4.60E-09	-0.61064267	0.329	0.608
526	ENSDARG00000043795	arhgdia	Rho GDP dissociation inhibitor (GDI) alpha	0.000114881	4.63E-09	-0.455933711	0.5	0.726
527	ENSDARG00000044751	ddt	D-dopachrome tautomerase	0.000120317	4.84E-09	-0.624741022	0.195	0.485
528	ENSDARG00000040158	cdc42l	cell division cycle 42, like	0.000123415	4.97E-09	-0.550632794	0.439	0.665
529	ENSDARG00000058734	prdx1	peroxiredoxin 1	0.000128819	5.19E-09	-1.038270633	0.232	0.509
530	ENSDARG00000076532	si:ch211-222l21.1	si:ch211-222l21.1	0.000131229	5.28E-09	-1.041888906	0.512	0.722
531	ENSDARG00000060796	slc20a2	solute carrier family 20 member 2	0.00013513	5.44E-09	0.39690693	0.451	0.205
532	ENSDARG00000009488	gipc2	GIPC PDZ domain containing family, member 2	0.000136352	5.49E-09	-0.408905936	0.012	0.317
533	ENSDARG00000102555	si:dkey-33i11.9	si:dkey-33i11.9	0.000137187	5.52E-09	-0.731061044	0.098	0.423
534	ENSDARG00000026766	bcl2l10	BCL2 like 10	0.000139325	5.61E-09	0.281026821	0.695	0.372
535	ENSDARG00000036462	rab11fip1b	RAB11 family interacting protein 1 (class I) b	0.000147928	5.96E-09	-0.362981985	0	0.303
536	ENSDARG00000017844	copz1	COPI coat complex subunit zeta 1	0.000149785	6.03E-09	-0.411078164	0.293	0.574
537	ENSDARG00000103994	ppiab	peptidylprolyl isomerase Ab (cyclophilin A)	0.000150802	6.07E-09	-0.411730116	0.963	0.969
538	ENSDARG00000052304	uqcrc1	ubiquinol-cytochrome c reductase core protein 1	0.000161126	6.49E-09	0.431915336	0.768	0.574
539	ENSDARG00000074378	junba	JunB proto-oncogene, AP-1 transcription factor subunit a	0.000167847	6.76E-09	-0.641858828	0.622	0.811
540	ENSDARG00000069476	spint2	serine peptidase inhibitor, Kunitz type, 2	0.000215389	8.67E-09	-0.690157425	0.073	0.397
541	ENSDARG00000077934	tegt	testis enhanced gene transcript (BAX inhibitor 1)	0.000222592	8.96E-09	-0.396919431	0.817	0.866
542	ENSDARG00000098024	si:dkey-262k9.2	si:dkey-262k9.2	0.000227483	9.16E-09	-0.530120216	0.049	0.367
543	ENSDARG00000101894	stk10	serine/threonine kinase 10	0.000265613	1.07E-08	-0.378583994	0.024	0.323
544	ENSDARG00000019353	sparc	secreted protein, acidic, cysteine-rich (osteonectin)	0.00029523	1.19E-08	-0.262057495	0.866	0.435
545	ENSDARG00000094133	wu:fc21g02	wu:fc21g02	0.000317219	1.28E-08	0.272705953	0.378	0.149
546	ENSDARG00000043848	sod1	superoxide dismutase 1, soluble	0.000333522	1.34E-08	-0.880718962	0.732	0.803
547	ENSDARG00000099499	ndufa4l	NADH:ubiquinone oxidoreductase subunit A4, like	0.000340993	1.37E-08	0.334543716	0.951	0.937
548	ENSDARG00000075989	arpc2	actin related protein 2/3 complex, subunit 2	0.000435085	1.75E-08	-0.508977792	0.512	0.706
549	ENSDARG00000044562	cycsb	cytochrome c, somatic b	0.000448024	1.80E-08	0.487583045	0.89	0.853
550	ENSDARG00000019924	cmpk	cytidylate kinase	0.00049898	2.01E-08	-0.450169843	0.256	0.531
551	ENSDARG00000068894	nrip1b	nuclear receptor interacting protein 1b	0.000501326	2.02E-08	0.296888479	0.28	0.098
552	ENSDARG00000042428	gstt1a	glutathione S-transferase theta 1a	0.000509599	2.05E-08	-0.813619222	0.098	0.385
553	ENSDARG00000021059	alas1	aminolevulinate, delta-, synthase 1	0.000577099	2.32E-08	-0.617047357	0.451	0.669
554	ENSDARG00000013430	bhmt	betaine-homocysteine methyltransferase	0.000591067	2.38E-08	-0.319084009	0.768	0.372
555	ENSDARG00000055120	ctsba	cathepsin Ba	0.000623579	2.51E-08	-0.609035936	0.268	0.536
556	ENSDARG00000055854	nr4a3	nuclear receptor subfamily 4, group A, member 3	0.00063873	2.57E-08	0.417317127	0.28	0.1
557	ENSDARG00000016691	cd9b	CD9 molecule b	0.000651116	2.62E-08	-1.386075364	0.183	0.473
558	ENSDARG00000014794	uqcrc2a	ubiquinol-cytochrome c reductase core protein 2a	0.000712525	2.87E-08	0.320096062	0.72	0.453
559	ENSDARG00000036074	cebpa	CCAAT enhancer binding protein alpha	0.000721047	2.90E-08	-0.437560921	0.049	0.352
560	ENSDARG00000002632	anxa11b	annexin A11b	0.000726897	2.93E-08	-0.381176512	0.354	0.623
561	ENSDARG00000020364	fbp1b	fructose-1,6-bisphosphatase 1b	0.000838924	3.38E-08	-0.96764487	0.049	0.337
562	ENSDARG00000015955	cldnc	claudin c	0.000950828	3.83E-08	-1.303169489	0.11	0.386
563	ENSDARG00000032868	pde4ba	phosphodiesterase 4B, cAMP-specific a	0.001017501	4.10E-08	0.269697453	0.549	0.286
564	ENSDARG00000034718	tfpia	tissue factor pathway inhibitor a	0.001104392	4.45E-08	-0.561984221	0.073	0.359
565	ENSDARG00000019332	ndufb4	NADH:ubiquinone oxidoreductase subunit B4	0.001151197	4.64E-08	0.378127788	0.854	0.704
566	ENSDARG00000013968	psap	prosaposin	0.001219712	4.91E-08	-0.567202234	0.415	0.629
567	ENSDARG00000052438	actr2a	actin related protein 2a	0.001297449	5.22E-08	-0.360634495	0.085	0.376
568	ENSDARG00000027345	mpzl2b	myelin protein zero-like 2b	0.001301962	5.24E-08	-0.317696464	0.061	0.356
569	ENSDARG00000059035	porb	P450 (cytochrome) oxidoreductase b	0.001337444	5.39E-08	-0.423194733	0.012	0.288
570	ENSDARG00000054172	pgrmc1	progesterone receptor membrane component 1	0.001351482	5.44E-08	-0.410794345	0.171	0.446
571	ENSDARG00000105068	si:ch1073-443f11.2	si:ch1073-443f11.2	0.001377252	5.55E-08	-0.4638857	0.037	0.318
572	ENSDARG00000014554	ppp1r3cb	protein phosphatase 1, regulatory subunit 3Cb	0.00140074	5.64E-08	0.252430812	0.341	0.135
573	ENSDARG00000020504	h3f3b.1	H3 histone, family 3A	0.001402414	5.65E-08	-0.734714547	0.598	0.771
574	ENSDARG00000055504	si:ch211-212k18.7	si:ch211-212k18.7	0.001405464	5.66E-08	-0.399001583	0.098	0.411
575	ENSDARG00000015343	pgd	phosphogluconate dehydrogenase	0.001510752	6.08E-08	-0.442003331	0.146	0.43
576	ENSDARG00000086842	dap1b	death associated protein 1b	0.001539501	6.20E-08	-0.29500517	0.402	0.682
577	ENSDARG00000095863	afp4	antifreeze protein type IV	0.001592617	6.41E-08	-2.31711264	0.366	0.568
578	ENSDARG00000028336	dhdhl	dihydrodiol dehydrogenase (dimeric), like	0.00176984	7.13E-08	-0.522456803	0.11	0.383
579	ENSDARG00000101324	apoa1b	apolipoprotein A-Ib	0.001850738	7.45E-08	-2.826030129	0.744	0.855
580	ENSDARG00000043663	faub	FAU ubiquitin like and ribosomal protein S30 fusion b	0.001878018	7.56E-08	-0.505400041	0.171	0.444
581	ENSDARG00000042332	plin2	perilipin 2	0.001915274	7.71E-08	-0.777643985	0.098	0.373
582	ENSDARG00000014488	ca2	carbonic anhydrase II	0.002152365	8.67E-08	-0.662755143	0.037	0.31
583	ENSDARG00000019231	sptan1	spectrin alpha, non-erythrocytic 1	0.002304813	9.28E-08	0.338921319	0.512	0.268
584	ENSDARG00000014165	ssr3	signal sequence receptor, gamma	0.002316242	9.33E-08	-0.463681987	0.646	0.826
585	ENSDARG00000080020	il13ra1	interleukin 13 receptor, alpha 1	0.002626081	1.06E-07	-0.358729543	0.037	0.309
586	ENSDARG00000040747	tm4sf4	transmembrane 4 L six family member 4	0.00265862	1.07E-07	-1.872161083	0.232	0.473
587	ENSDARG00000069013	prdx4	peroxiredoxin 4	0.002660878	1.07E-07	-0.433717054	0.22	0.495
588	ENSDARG00000103785	sult2st2	sulfotransferase family 2, cytosolic sulfotransferase 2	0.002690543	1.08E-07	-0.606132423	0.024	0.296
589	ENSDARG00000026611	socs3b	suppressor of cytokine signaling 3b	0.002746267	1.11E-07	0.272373816	0.634	0.366
590	ENSDARG00000041450	rab11a	RAB11a, member RAS oncogene family	0.00290666	1.17E-07	-0.384888945	0.268	0.548
591	ENSDARG00000010083	rbfox3a	RNA binding fox-1 homolog 3a	0.003082864	1.24E-07	0.263008961	0.11	0.021
592	ENSDARG00000037361	kdelr2b	KDEL endoplasmic reticulum protein retention receptor 2b	0.003142433	1.27E-07	-0.398848504	0.159	0.437
593	ENSDARG00000023989	pef1	penta-EF-hand domain containing 1	0.003350777	1.35E-07	-0.327882529	0.049	0.331
594	ENSDARG00000058358	krt8	keratin 8	0.003376924	1.36E-07	-0.533323817	0.805	0.924
595	ENSDARG00000035882	rida	reactive intermediate imine deaminase A homolog	0.003380442	1.36E-07	-0.525874244	0.037	0.303
596	ENSDARG00000069461	rnaseka	ribonuclease, RNase K a	0.003424685	1.38E-07	-0.513241969	0.317	0.568
597	ENSDARG00000015662	pla2g12b	phospholipase A2, group XIIB	0.003579056	1.44E-07	-0.538229354	0	0.259
598	ENSDARG00000007867	dazap2	DAZ associated protein 2	0.003590343	1.45E-07	-0.389030556	0.293	0.564
599	ENSDARG00000042641	cyp51	cytochrome P450, family 51	0.003626015	1.46E-07	-0.644358285	0.012	0.273
600	ENSDARG00000091280	si:ch211-66k16.27	si:ch211-66k16.27	0.003827811	1.54E-07	-0.386587883	0.049	0.325
601	ENSDARG00000089368	hopx	HOP homeobox	0.004484315	1.81E-07	-0.609872204	0.11	0.386
602	ENSDARG00000089441	si:ch211-105c13.3	si:ch211-105c13.3	0.004679598	1.88E-07	-0.959797299	0.11	0.389
603	ENSDARG00000075768	sdhb	succinate dehydrogenase complex, subunit B, iron sulfur (Ip)	0.004870083	1.96E-07	0.376335346	0.793	0.566
604	ENSDARG00000063899	mt-nd2		0.004910953	1.98E-07	0.549449929	0.915	0.934
605	ENSDARG00000090185	si:dkeyp-73b11.8	si:dkeyp-73b11.8	0.005245016	2.11E-07	-1.361190656	0.061	0.325
606	ENSDARG00000007745	uqcrfs1	ubiquinol-cytochrome c reductase, Rieske iron-sulfur polypeptide 1	0.005390075	2.17E-07	0.306771662	0.854	0.736
607	ENSDARG00000086216	prr13	proline rich 13	0.005420922	2.18E-07	-0.582096232	0.232	0.492
608	ENSDARG00000076221	fthl28	ferritin, heavy polypeptide-like 28	0.005449334	2.19E-07	-0.970473574	0.098	0.361
609	ENSDARG00000078233	ctnnd1	catenin (cadherin-associated protein), delta 1	0.005728256	2.31E-07	-0.519966416	0.378	0.574
610	ENSDARG00000105187	gcshb	glycine cleavage system protein H (aminomethyl carrier), b	0.005942618	2.39E-07	-0.454540926	0	0.252
611	ENSDARG00000056186	eif5a2	eukaryotic translation initiation factor 5A2	0.006261111	2.52E-07	-0.414992831	0.768	0.882
612	ENSDARG00000012987	gpia	glucose-6-phosphate isomerase a	0.006321357	2.55E-07	-0.589681568	0.5	0.674
613	ENSDARG00000102452	eif3ha	eukaryotic translation initiation factor 3, subunit H, a	0.006501361	2.62E-07	-0.297049824	0.5	0.744
614	ENSDARG00000006427	fabp2	fatty acid binding protein 2, intestinal	0.006884792	2.77E-07	-2.32243437	0.537	0.664
615	ENSDARG00000099291	lsr	lipolysis stimulated lipoprotein receptor	0.00702995	2.83E-07	-0.320034071	0.012	0.271
616	ENSDARG00000012387	pdha1a	pyruvate dehydrogenase E1 alpha 1 subunit a	0.007152837	2.88E-07	0.350705803	0.707	0.455
617	ENSDARG00000033440	metap1	methionyl aminopeptidase 1	0.007481794	3.01E-07	0.282217898	0.573	0.334
618	ENSDARG00000025350	prdx2	peroxiredoxin 2	0.007818748	3.15E-07	-0.911634851	0.915	0.908
619	ENSDARG00000104818	si:ch211-93f2.1	si:ch211-93f2.1 [Source:ZFIN;Acc:ZDB-GENE-041014-96]	0.008177875	3.29E-07	-0.451505475	0.012	0.264
620	ENSDARG00000039142	arpc5a	actin related protein 2/3 complex, subunit 5A	0.008379387	3.37E-07	-0.316573599	0.159	0.44
621	ENSDARG00000103735	elovl1b	ELOVL fatty acid elongase 1b	0.008623126	3.47E-07	-0.557294327	0.195	0.457
622	ENSDARG00000100366	si:dkey-102m7.3	si:dkey-102m7.3	0.008654386	3.48E-07	0.266348382	0.598	0.334
623	ENSDARG00000101160	apoa4a	apolipoprotein A-IV a	0.009050944	3.64E-07	-1.565398064	0.122	0.371
624	ENSDARG00000032575	ywhaz	tyrosine 3-monooxygenase/tryptophan 5-monooxygenase activation protein, zeta polypeptide	0.00924351	3.72E-07	-0.734887176	0.598	0.729
625	ENSDARG00000057706	si:ch211-137i24.10	si:ch211-137i24.10	0.009329633	3.76E-07	-1.21789295	0.061	0.314
626	ENSDARG00000044914	suclg2	succinate-CoA ligase, GDP-forming, beta subunit	0.010494509	4.23E-07	-0.591242531	0.134	0.386
627	ENSDARG00000051888	ist1	IST1 factor associated with ESCRT-III	0.011503288	4.63E-07	-0.50580681	0.354	0.576
628	ENSDARG00000061478	igf2bp1	insulin-like growth factor 2 mRNA binding protein 1	0.012661271	5.10E-07	0.279968022	0.585	0.338
629	ENSDARG00000003032	eif4a1b	eukaryotic translation initiation factor 4A1B	0.014570588	5.87E-07	0.30754852	0.89	0.788
630	ENSDARG00000015050	calm2b	calmodulin 2b, (phosphorylase kinase, delta)	0.014594868	5.88E-07	-0.601601183	0.756	0.838
631	ENSDARG00000036481	tcn2	transcobalamin II	0.014811764	5.96E-07	-0.447968052	0.024	0.268
632	ENSDARG00000093549	selenop	selenoprotein P	0.015038952	6.06E-07	-0.671595949	0.195	0.472
633	ENSDARG00000058225	arpc4l	actin related protein 2/3 complex, subunit 4, like	0.015322302	6.17E-07	-0.336352306	0.39	0.613
634	ENSDARG00000022767	apobb.1	apolipoprotein Bb, tandem duplicate 1	0.015791936	6.36E-07	-1.604960408	0.122	0.36
635	ENSDARG00000015575	cyp3c1	cytochrome P450, family 3, subfamily c, polypeptide 1	0.016496685	6.64E-07	-0.270983388	0.085	0.364
636	ENSDARG00000043729	plac8.1	placenta associated 8, tandem duplicate 1	0.017535207	7.06E-07	-2.321829278	0.146	0.383
637	ENSDARG00000012194	scp2a	sterol carrier protein 2a	0.018693429	7.53E-07	-0.795388839	0.11	0.362
638	ENSDARG00000091609	spink4	serine peptidase inhibitor, Kazal type 4	0.018746463	7.55E-07	-1.445858331	0.159	0.402
639	ENSDARG00000070427	s100v1	S100 calcium binding protein V1	0.018754477	7.55E-07	-0.6593286	0.098	0.353
640	ENSDARG00000006408	hmgb3b	high mobility group box 3b	0.020315615	8.18E-07	0.289701886	0.671	0.489
641	ENSDARG00000006603	csrp1a	cysteine and glycine-rich protein 1a	0.022286651	8.97E-07	-0.455635439	0.073	0.325
642	ENSDARG00000019362	ptbp1a	polypyrimidine tract binding protein 1a	0.023738359	9.56E-07	-0.325360189	0.073	0.345
643	ENSDARG00000036456	anxa4	annexin A4	0.025656103	1.03E-06	-1.270094824	0.244	0.488
644	ENSDARG00000013415	lmna	lamin A	0.025686185	1.03E-06	0.347210659	0.549	0.312
645	ENSDARG00000018459	msrb2	methionine sulfoxide reductase B2	0.025732918	1.04E-06	-0.339360371	0	0.23
646	ENSDARG00000037647	rnf175	ring finger protein 175	0.026353058	1.06E-06	0.258512866	0.183	0.055
647	ENSDARG00000013144	atp1b1a	ATPase Na+/K+ transporting subunit beta 1a	0.026842133	1.08E-06	0.328794557	0.915	0.871
648	ENSDARG00000016867	rnf128a	ring finger protein 128a	0.027298916	1.10E-06	-0.370124329	0.085	0.344
649	ENSDARG00000022372	kng1	kininogen 1	0.027511061	1.11E-06	-0.74121569	0	0.229
650	ENSDARG00000018146	gpx1a	glutathione peroxidase 1a	0.027557741	1.11E-06	-0.62620969	0.207	0.431
651	ENSDARG00000006215	akr1b1	aldo-keto reductase family 1, member B1 (aldose reductase) [Source:ZFIN;Acc:ZDB-GENE-040625-7]	0.029151231	1.17E-06	-0.392429532	0.012	0.245
652	ENSDARG00000040890	fdps	farnesyl diphosphate synthase (farnesyl pyrophosphate synthetase, dimethylallyltranstransferase, geranyltranstransferase)	0.029259519	1.18E-06	-0.486051984	0.061	0.305
653	ENSDARG00000012972	cfl1l	cofilin 1 (non-muscle), like	0.030813974	1.24E-06	-0.615622888	0.268	0.559
654	ENSDARG00000018283	cyba	cytochrome b-245, alpha polypeptide	0.030969856	1.25E-06	-0.382508927	0.061	0.304
655	ENSDARG00000060006	nedd4l	NEDD4 like E3 ubiquitin protein ligase	0.031986417	1.29E-06	0.260409072	0.378	0.175
656	ENSDARG00000089936	selenow2b	selenoprotein W, 2b	0.034727892	1.40E-06	-0.736247689	0.061	0.301
657	ENSDARG00000006242	ptp4a1	protein tyrosine phosphatase 4A1	0.035078452	1.41E-06	0.286580907	0.805	0.665
658	ENSDARG00000011665	aldoaa	aldolase a, fructose-bisphosphate, a	0.035749698	1.44E-06	0.268090351	0.915	0.805
659	ENSDARG00000102056	svild	supervillin d	0.036493625	1.47E-06	-0.318742332	0.061	0.313
660	ENSDARG00000021309	rhoca	ras homolog family member Ca	0.037625579	1.52E-06	-0.444359231	0.427	0.634
661	ENSDARG00000002986	gda	guanine deaminase	0.038240003	1.54E-06	-0.604522253	0.012	0.24
662	ENSDARG00000067741	itpkcb	inositol-trisphosphate 3-kinase Cb	0.0385541	1.55E-06	-0.297112369	0.085	0.352
663	ENSDARG00000001729	strn3	striatin, calmodulin binding protein 3	0.038564948	1.55E-06	0.258691796	0.415	0.211
664	ENSDARG00000068214	ccni	cyclin I	0.042268792	1.70E-06	-0.308149434	0.622	0.77
665	ENSDARG00000025522	sgk1	serum/glucocorticoid regulated kinase 1	0.042634705	1.72E-06	-0.42300831	0.134	0.385
666	ENSDARG00000018174	gnai2a	guanine nucleotide binding protein (G protein), alpha inhibiting activity polypeptide 2a	0.043977387	1.77E-06	-0.417650794	0.317	0.534
667	ENSDARG00000042620	gstr	glutathione S-transferase rho	0.045032202	1.81E-06	-0.731085247	0.354	0.531
668	ENSDARG00000096739	si:dkey-219e21.2	si:dkey-219e21.2	0.045076472	1.82E-06	-0.491269619	0.037	0.266
669	ENSDARG00000025338	hagh	hydroxyacylglutathione hydrolase	0.045500907	1.83E-06	-0.305936531	0.11	0.364
670	ENSDARG00000099351	igfbp1a	insulin-like growth factor binding protein 1a	0.046349936	1.87E-06	-1.364132451	0.512	0.661
671	ENSDARG00000057805	mrpl28	mitochondrial ribosomal protein L28	0.05108443	2.06E-06	0.25513908	0.415	0.202
672	ENSDARG00000070584	clic5b	chloride intracellular channel 5b	0.052641796	2.12E-06	-0.280520756	0.012	0.239
673	ENSDARG00000019260	dhrs9	dehydrogenase/reductase (SDR family) member 9	0.054536304	2.20E-06	-0.408728212	0.037	0.263
674	ENSDARG00000009447	atp5mc3b	ATP synthase membrane subunit c locus 3b	0.054983197	2.21E-06	0.251698939	1	0.98
675	ENSDARG00000098853	ehd1a	EH-domain containing 1a	0.055279967	2.23E-06	-0.372203123	0.122	0.362
676	ENSDARG00000031929	stard14	START domain containing 14	0.055764918	2.25E-06	-0.654005259	0.085	0.33
677	ENSDARG00000070702	s100v2	S100 calcium binding protein V2	0.055967743	2.25E-06	-0.77968886	0.159	0.41
678	ENSDARG00000055647	ftr82	finTRIM family, member 82	0.062086635	2.50E-06	-0.333287014	0.024	0.248
679	ENSDARG00000009779	mcl1a	MCL1 apoptosis regulator, BCL2 family member a	0.062541173	2.52E-06	-0.473460048	0.793	0.87
680	ENSDARG00000007693	nfkbiab	nuclear factor of kappa light polypeptide gene enhancer in B-cells inhibitor, alpha b	0.063699607	2.57E-06	-0.537619281	0.317	0.546
681	ENSDARG00000013804	capns1b	calpain, small subunit 1 b	0.064082442	2.58E-06	-0.62315698	0.573	0.665
682	ENSDARG00000014031	abcc2	ATP-binding cassette, sub-family C (CFTR/MRP), member 2	0.066760486	2.69E-06	-0.392380151	0.024	0.249
683	ENSDARG00000011934	gyg1a	glycogenin 1a	0.068127621	2.74E-06	0.306291804	0.549	0.336
684	ENSDARG00000019062	arpc5b	actin related protein 2/3 complex, subunit 5B	0.069435847	2.80E-06	-0.361995844	0.122	0.362
685	ENSDARG00000043511	prdx6	peroxiredoxin 6	0.071166438	2.87E-06	-0.37391766	0.476	0.66
686	ENSDARG00000008637	mttp	microsomal triglyceride transfer protein	0.071647787	2.89E-06	-0.375458508	0.012	0.233
687	ENSDARG00000090063	fa2h	fatty acid 2-hydroxylase	0.072507856	2.92E-06	-0.330502038	0.049	0.286
688	ENSDARG00000040190	qdpra	quinoid dihydropteridine reductase a	0.073015595	2.94E-06	-0.391220346	0.049	0.293
689	ENSDARG00000039429	adka	adenosine kinase a	0.074941193	3.02E-06	-0.481211598	0.122	0.348
690	ENSDARG00000015866	apoa2	apolipoprotein A-II	0.079603727	3.21E-06	-3.261095505	0.878	0.943
691	ENSDARG00000074809	zgc:194392	zgc:194392	0.082806849	3.33E-06	-0.269839433	0	0.213
692	ENSDARG00000036161	hnrnpa0l	heterogeneous nuclear ribonucleoprotein A0, like	0.083092729	3.35E-06	-0.452692121	0.89	0.934
693	ENSDARG00000058593	sri	sorcin	0.08396855	3.38E-06	-0.508071884	0.5	0.622
694	ENSDARG00000070038	rbp2a	retinol binding protein 2a, cellular	0.085402905	3.44E-06	-2.300746171	0.378	0.528
695	ENSDARG00000055185	tm4sf5	transmembrane 4 L six family member 5	0.089788717	3.62E-06	-0.264637187	0	0.211
696	ENSDARG00000096454	ap1m2	adaptor related protein complex 1 subunit mu 2	0.091029571	3.67E-06	-0.270272812	0.024	0.247
697	ENSDARG00000099819	sb:cb1058	sb:cb1058	0.09103222	3.67E-06	-0.331688299	0.024	0.246
698	ENSDARG00000096533	rltgr	RAMP-like triterpene glycoside receptor	0.092739051	3.73E-06	-0.295965126	0	0.211
699	ENSDARG00000102076	spink2.1	serine peptidase inhibitor, Kazal type 2, tandem duplicate 1	0.094697603	3.81E-06	-0.429512943	0.073	0.308
700	ENSDARG00000005840	got2b	glutamic-oxaloacetic transaminase 2b, mitochondrial	0.09980713	4.02E-06	0.289141188	0.707	0.495
701	ENSDARG00000078859	g0s2	G0/G1 switch 2	0.099961442	4.03E-06	-0.807044185	0.024	0.24
702	ENSDARG00000031907	ptbp1b	polypyrimidine tract binding protein 1b	0.101496872	4.09E-06	-0.273779654	0.049	0.287
703	ENSDARG00000099014	fxyd1	FXYD domain containing ion transport regulator 1 (phospholemman)	0.102379288	4.12E-06	0.412303183	0.768	0.609
704	ENSDARG00000068289	eif3k	eukaryotic translation initiation factor 3, subunit K	0.103069493	4.15E-06	-0.290536948	0.585	0.785
705	ENSDARG00000014536	pfdn1	prefoldin subunit 1	0.105283583	4.24E-06	-0.328854139	0.366	0.588
706	ENSDARG00000088091	pfn1	profilin 1	0.105757266	4.26E-06	-0.504882064	0.512	0.705
707	ENSDARG00000056498	crp2	C-reactive protein 2	0.106320729	4.28E-06	-1.545548978	0.024	0.241
708	ENSDARG00000089361	wu:fb59d01	wu:fb59d01	0.106752353	4.30E-06	-1.093849795	0.085	0.304
709	ENSDARG00000063572	perp	p53 apoptosis effector related to pmp22	0.111858311	4.50E-06	-0.844147593	0.476	0.614
710	ENSDARG00000026967	ap2s1	adaptor related protein complex 2 subunit sigma 1	0.113531717	4.57E-06	-0.277626328	0.134	0.376
711	ENSDARG00000004539	ptgs2a	prostaglandin-endoperoxide synthase 2a	0.11606218	4.67E-06	-1.029660964	0.073	0.301
712	ENSDARG00000039980	ppt1	palmitoyl-protein thioesterase 1 (ceroid-lipofuscinosis, neuronal 1, infantile)	0.123969672	4.99E-06	-0.279418861	0.183	0.454
713	ENSDARG00000019845	pdlim1	PDZ and LIM domain 1 (elfin)	0.131642016	5.30E-06	-0.336838424	0.061	0.293
714	ENSDARG00000063914	mt-nd3		0.132598903	5.34E-06	0.474397447	0.915	0.907
715	ENSDARG00000020956	pck2	phosphoenolpyruvate carboxykinase 2 (mitochondrial)	0.139275477	5.61E-06	-0.421446126	0.085	0.318
716	ENSDARG00000052856	khdrbs1a	KH domain containing, RNA binding, signal transduction associated 1a	0.146471791	5.90E-06	-0.453581952	0.744	0.863
717	ENSDARG00000013522	pck1	phosphoenolpyruvate carboxykinase 1 (soluble)	0.149533874	6.02E-06	-1.22514371	0.134	0.347
718	ENSDARG00000063924	mt-cyb	cytochrome b, mitochondrial	0.161611703	6.51E-06	0.495196297	0.963	0.985
719	ENSDARG00000101619	minos1	mitochondrial inner membrane organizing system 1 [Source:ZFIN;Acc:ZDB-GENE-060825-325]	0.161636659	6.51E-06	0.31973991	0.817	0.675
720	ENSDARG00000105037	snrpf	small nuclear ribonucleoprotein polypeptide F	0.170059971	6.85E-06	-0.424666158	0.561	0.709
721	ENSDARG00000059177	tax1bp3	Tax1 (human T-cell leukemia virus type I) binding protein 3	0.172656972	6.95E-06	-0.482641837	0.317	0.515
722	ENSDARG00000015201	pcmt	protein-L-isoaspartate (D-aspartate) O-methyltransferase	0.175708993	7.08E-06	0.294094711	0.402	0.21
723	ENSDARG00000097635	wu:fb18f06	wu:fb18f06	0.183994392	7.41E-06	-0.445378473	0.037	0.252
724	ENSDARG00000014577	rhpn2	rhophilin, Rho GTPase binding protein 2	0.185299794	7.46E-06	-0.381164751	0.098	0.334
725	ENSDARG00000086332	bri3	brain protein I3	0.189332911	7.62E-06	-0.359080671	0.171	0.38
726	ENSDARG00000054155	pcna	proliferating cell nuclear antigen	0.191167655	7.70E-06	-0.581042413	0.061	0.273
727	ENSDARG00000002298	ankrd22	ankyrin repeat domain 22	0.1940671	7.81E-06	-0.402771323	0.049	0.271
728	ENSDARG00000038010	rac2	Rac family small GTPase 2	0.194436918	7.83E-06	-0.351208174	0.073	0.309
729	ENSDARG00000101199	rbp4	retinol binding protein 4, plasma	0.196118863	7.90E-06	-1.268734364	0.341	0.554
730	ENSDARG00000068478	gpx4a	glutathione peroxidase 4a	0.200116915	8.06E-06	-1.740087771	0.354	0.501
731	ENSDARG00000099148	bzw1b	basic leucine zipper and W2 domains 1b	0.201863083	8.13E-06	-0.286108125	0.512	0.697
732	ENSDARG00000040298	apoa4b.1	apolipoprotein A-IV b, tandem duplicate 1	0.208990709	8.42E-06	-2.1634498	0.329	0.49
733	ENSDARG00000014806	hacd2	3-hydroxyacyl-CoA dehydratase 2	0.212388704	8.55E-06	-0.276379156	0.122	0.339
734	ENSDARG00000062909	furina	furin (paired basic amino acid cleaving enzyme) a	0.216847671	8.73E-06	-0.252783543	0.122	0.37
735	ENSDARG00000002967	pdap1b	pdgfa associated protein 1b	0.220705805	8.89E-06	0.285877626	0.671	0.471
736	ENSDARG00000038576	ube2d1b	ubiquitin-conjugating enzyme E2D 1b	0.224831746	9.05E-06	-0.490422979	0.512	0.668
737	ENSDARG00000075800	calml4a	calmodulin-like 4a	0.225802483	9.09E-06	-0.564702153	0.012	0.213
738	ENSDARG00000089976	spcs3	signal peptidase complex subunit 3	0.226402219	9.12E-06	-0.358730859	0.451	0.623
739	ENSDARG00000097209	cox8b	cytochrome c oxidase subunit 8B	0.226579756	9.12E-06	-0.682512345	0.232	0.448
740	ENSDARG00000011418	sigmar1	sigma non-opioid intracellular receptor 1	0.22901871	9.22E-06	-0.283700436	0.183	0.413
741	ENSDARG00000100003	glulb	glutamate-ammonia ligase (glutamine synthase) b	0.231805999	9.33E-06	-0.54767331	0.183	0.404
742	ENSDARG00000061173	st14a	suppression of tumorigenicity 14a	0.245455304	9.88E-06	-0.287698035	0.012	0.212
743	ENSDARG00000044540	fkbp2	FKBP prolyl isomerase 2	0.262529031	1.06E-05	-0.351182045	0.341	0.517
744	ENSDARG00000005191	ahcy	adenosylhomocysteinase	0.271812583	1.09E-05	-0.739229013	0.622	0.712
745	ENSDARG00000003113	ada	adenosine deaminase	0.280772732	1.13E-05	-0.425170284	0.085	0.298
746	ENSDARG00000074246	rab14	RAB14, member RAS oncogene family	0.2861997	1.15E-05	-0.320265572	0.195	0.419
747	ENSDARG00000077004	aldh1l1	aldehyde dehydrogenase 1 family, member L1	0.288179436	1.16E-05	-0.531143226	0.073	0.28
748	ENSDARG00000089399	tmem176l.2	transmembrane protein 176l.2	0.292023856	1.18E-05	-1.255963377	0.073	0.28
749	ENSDARG00000090444	ponzr1	plac8 onzin related protein 1	0.298047387	1.20E-05	-0.684515846	0.024	0.224
750	ENSDARG00000037873	cyp3c3	cytochrome P450, family 3, subfamily c, polypeptide 3	0.3003937	1.21E-05	-0.519179632	0.037	0.246
751	ENSDARG00000011521	upb1	ureidopropionase, beta	0.303422168	1.22E-05	-0.322538665	0.012	0.212
752	ENSDARG00000051940	ugt2a1	UDP glucuronosyltransferase 2 family, polypeptide A1	0.32451516	1.31E-05	-0.273324409	0.049	0.252
753	ENSDARG00000017624	krt4	keratin 4	0.331173683	1.33E-05	-0.872018634	0.817	0.854
754	ENSDARG00000004034	arhgdig	Rho GDP dissociation inhibitor (GDI) gamma	0.335037623	1.35E-05	-0.386866933	0.085	0.322
755	ENSDARG00000075014	sqstm1	sequestosome 1	0.337018137	1.36E-05	-0.498332397	0.244	0.486
756	ENSDARG00000079932	zgc:152830	zgc:152830	0.343527933	1.38E-05	-0.2587724	0.024	0.224
757	ENSDARG00000041400	ndufa3	NADH:ubiquinone oxidoreductase subunit A3	0.347954381	1.40E-05	0.298072266	0.854	0.755
758	ENSDARG00000018757	klf5l	Kruppel-like factor 5 like	0.351731079	1.42E-05	-0.285638996	0	0.19
759	ENSDARG00000071203	sptssa	serine palmitoyltransferase, small subunit A	0.35306778	1.42E-05	-0.390415702	0.5	0.65
760	ENSDARG00000014499	nutf2l	nuclear transport factor 2, like	0.353729656	1.42E-05	-0.355721039	0.183	0.399
761	ENSDARG00000016412	agt	angiotensinogen	0.363403653	1.46E-05	-0.791152945	0.012	0.206
762	ENSDARG00000003757	cnpy1	canopy FGF signaling regulator 1	0.414405096	1.67E-05	-0.280047009	0.159	0.376
763	ENSDARG00000055759	efhd2	EF-hand domain family, member D2	0.41862469	1.69E-05	-0.29671988	0.146	0.393
764	ENSDARG00000017882	rdh1	retinol dehydrogenase 1	0.423173853	1.70E-05	-0.260396697	0.012	0.203
765	ENSDARG00000104108	slco1d1	solute carrier organic anion transporter family, member 1D1	0.423646331	1.71E-05	-0.422671228	0.012	0.204
766	ENSDARG00000104372	gnb1b	guanine nucleotide binding protein (G protein), beta polypeptide 1b	0.425542334	1.71E-05	-0.317553789	0.585	0.734
767	ENSDARG00000019113	mob3a	MOB kinase activator 3A	0.433204694	1.74E-05	-0.303376433	0.171	0.383
768	ENSDARG00000015551	fth1a	ferritin, heavy polypeptide 1a	0.437377002	1.76E-05	-0.591788443	0.89	0.958
769	ENSDARG00000034187	calm1b	calmodulin 1b	0.440630015	1.77E-05	-0.558422596	0.049	0.252
770	ENSDARG00000074507	rmdn1	regulator of microtubule dynamics 1	0.443087164	1.78E-05	-0.334884181	0.256	0.441
771	ENSDARG00000092155	apoc2	apolipoprotein C-II	0.465780579	1.88E-05	-1.589734971	0.195	0.378
772	ENSDARG00000008491	si:ch211-107o10.3	si:ch211-107o10.3	0.471524903	1.90E-05	-0.325099267	0.085	0.29
773	ENSDARG00000040553	tmem97	transmembrane protein 97	0.473555356	1.91E-05	-0.254845292	0.037	0.24
774	ENSDARG00000102887	abhd4	abhydrolase domain containing 4	0.486566182	1.96E-05	-0.288009085	0.11	0.321
775	ENSDARG00000063895	mt-nd1	NADH dehydrogenase 1, mitochondrial	0.50380137	2.03E-05	0.533361828	0.927	0.938
776	ENSDARG00000051939	pcxb	pyruvate carboxylase b	0.510346833	2.06E-05	-0.29409483	0	0.184
777	ENSDARG00000101979	eps8l3a	EPS8-like 3a	0.518281618	2.09E-05	-0.334995119	0	0.184
778	ENSDARG00000038439	fabp10a	fatty acid binding protein 10a, liver basic	0.518770434	2.09E-05	-2.974357062	0.89	0.893
779	ENSDARG00000046098	ebp	EBP cholestenol delta-isomerase	0.520677986	2.10E-05	-0.359322836	0.037	0.235
780	ENSDARG00000042544	degs2	delta(4)-desaturase, sphingolipid 2	0.537696429	2.17E-05	-0.287777993	0.024	0.223
781	ENSDARG00000036684	ndufa7	NADH:ubiquinone oxidoreductase subunit A7	0.543059065	2.19E-05	0.309408462	0.683	0.503
782	ENSDARG00000026908	tmed2	transmembrane p24 trafficking protein 2	0.54813141	2.21E-05	-0.354767494	0.634	0.771
783	ENSDARG00000016598	ckmt1	creatine kinase, mitochondrial 1	0.563998461	2.27E-05	-0.52971913	0.049	0.246
784	ENSDARG00000098746	dhrs13l1	dehydrogenase/reductase (SDR family) member 13 like 1	0.568543283	2.29E-05	-0.625227919	0.061	0.259
785	ENSDARG00000099730	pkma	pyruvate kinase M1/2a	0.574653028	2.31E-05	-0.726171652	0.476	0.636
786	ENSDARG00000019702	aldocb	aldolase C, fructose-bisphosphate, b	0.57647712	2.32E-05	-1.193033145	0.293	0.506
787	ENSDARG00000014556	serpinb1l3	serpin peptidase inhibitor, clade B (ovalbumin), member 1, like 3	0.582586568	2.35E-05	-0.701900846	0.317	0.497
788	ENSDARG00000010113	ndufb8	NADH:ubiquinone oxidoreductase subunit B8	0.592662841	2.39E-05	0.271674442	0.878	0.794
789	ENSDARG00000039269	arg2	arginase 2	0.616995133	2.48E-05	-0.538662316	0.171	0.389
790	ENSDARG00000097082	im:7152348	im:7152348	0.621600878	2.50E-05	0.253904557	0.268	0.116
791	ENSDARG00000010149	atp5fa1	ATP synthase F1 subunit alpha	0.644182263	2.59E-05	0.305213137	0.927	0.881
792	ENSDARG00000021124	cfl1	cofilin 1	0.666861243	2.69E-05	-0.476173372	0.89	0.922
793	ENSDARG00000055912	nipa2	NIPA magnesium transporter 2	0.682928709	2.75E-05	-0.291724948	0.159	0.376
794	ENSDARG00000076439	ppp4cb	protein phosphatase 4, catalytic subunit b	0.684414812	2.76E-05	-0.281483141	0.354	0.552
795	ENSDARG00000038075	cyc1	cytochrome c-1	0.697816451	2.81E-05	0.284438796	0.805	0.706
796	ENSDARG00000093022	selenoh	selenoprotein H	0.702289607	2.83E-05	-0.287088434	0.146	0.365
797	ENSDARG00000045306	slc51a	solute carrier family 51 alpha subunit	0.704413981	2.84E-05	-0.370844479	0.024	0.213
798	ENSDARG00000025595	agmo	alkylglycerol monooxygenase	0.716223903	2.88E-05	-0.271155376	0.012	0.196
799	ENSDARG00000020252	btbd10b	BTB (POZ) domain containing 10b	0.718713208	2.89E-05	-0.318655234	0.171	0.382
800	ENSDARG00000057026	ran	RAN, member RAS oncogene family	0.719711181	2.90E-05	-0.328563177	0.939	0.946
801	ENSDARG00000018529	lipf	lipase, gastric	0.720137567	2.90E-05	-0.285610784	0.073	0.282
802	ENSDARG00000019986	grhprb	glyoxylate reductase/hydroxypyruvate reductase b	0.734850061	2.96E-05	-0.868744026	0.049	0.238
803	ENSDARG00000043587	srd5a2a	steroid-5-alpha-reductase, alpha polypeptide 2a	0.739991409	2.98E-05	-0.259990323	0.012	0.196
804	ENSDARG00000104085	abcd3a	ATP-binding cassette, sub-family D (ALD), member 3a	0.749478074	3.02E-05	-0.270296657	0.098	0.3
805	ENSDARG00000037318	ddost	dolichyl-diphosphooligosaccharide--protein glycosyltransferase subunit (non-catalytic)	0.752443551	3.03E-05	-0.330207145	0.354	0.554
806	ENSDARG00000038025	cbx7a	chromobox homolog 7a	0.762338152	3.07E-05	-0.72898574	0.244	0.442
807	ENSDARG00000099154	CABZ01032488.1	wu:fb14d09 [Source:NCBI gene;Acc:100536795]	0.767061465	3.09E-05	-0.321171662	0.146	0.354
808	ENSDARG00000103980	ets2	v-ets avian erythroblastosis virus E26 oncogene homolog 2	0.77253887	3.11E-05	-0.427761542	0.329	0.517
809	ENSDARG00000037000	fkbp11	FKBP prolyl isomerase 11	0.803757012	3.24E-05	-0.367920525	0.012	0.194
810	ENSDARG00000100952	wu:fj16a03	wu:fj16a03	0.821451783	3.31E-05	-1.681742319	0.195	0.377
811	ENSDARG00000016081	cldn15la	claudin 15-like a	0.851991304	3.43E-05	-1.245319992	0.098	0.292
812	ENSDARG00000029230	pnp4b	purine nucleoside phosphorylase 4b	0.868131359	3.50E-05	-1.041111253	0.098	0.288
813	ENSDARG00000031427	calm2a	calmodulin 2a (phosphorylase kinase, delta)	0.874540134	3.52E-05	-0.458255096	0.39	0.558
814	ENSDARG00000045367	tuba1b	tubulin, alpha 1b	0.87505921	3.52E-05	0.27812998	0.402	0.213
815	ENSDARG00000103919	si:ch73-1a9.3	si:ch73-1a9.3	0.878425509	3.54E-05	-0.598454478	0.61	0.744
816	ENSDARG00000077982	elf3	E74-like factor 3 (ets domain transcription factor, epithelial-specific )	0.879722982	3.54E-05	-0.404884884	0.061	0.263
817	ENSDARG00000093774	rbp2b	retinol binding protein 2b, cellular	0.896352559	3.61E-05	-1.698849965	0.098	0.295
818	ENSDARG00000059906	sdc4	syndecan 4	0.906281689	3.65E-05	-0.599701204	0.805	0.898
819	ENSDARG00000102599	si:ch1073-392o20.2	si:ch1073-392o20.2	0.951227547	3.83E-05	-0.332681188	0.195	0.404
820	ENSDARG00000036036	mdka	midkine a	0.959945212	3.87E-05	-1.26508678	0.159	0.361
821	ENSDARG00000032970	cox4i1	cytochrome c oxidase subunit 4I1	0.998303237	4.02E-05	0.250375359	0.939	0.917
822	ENSDARG00000071021	papss2a	3'-phosphoadenosine 5'-phosphosulfate synthase 2a	0.99919348	4.02E-05	-0.307920808	0.037	0.227
823	ENSDARG00000094041	krt17	keratin 17	1	0.104807351	0.842369853	0.207	0.15
824	ENSDARG00000115271	RPL37A	zgc:171772 [Source:ZFIN;Acc:ZDB-GENE-070928-31]	1	0.001584183	0.730338391	0.134	0.054
825	ENSDARG00000023082	krt1-19d	keratin, type 1, gene 19d	1	7.00E-05	0.635548977	0.183	0.069
826	ENSDARG00000020239	lpin1	lipin 1	1	0.001554635	0.544085811	0.256	0.14
827	ENSDARG00000002745	tdh	L-threonine dehydrogenase	1	9.36E-05	0.456239524	0.671	0.455
828	ENSDARG00000070426	chac1	ChaC, cation transport regulator homolog 1 (E. coli)	1	0.00322573	0.449469016	0.732	0.646
829	ENSDARG00000095147	krt96	keratin 96	1	0.001403456	0.421919418	0.122	0.047
830	ENSDARG00000032919	chchd3a	coiled-coil-helix-coiled-coil-helix domain containing 3a	1	4.15E-05	0.419608691	0.402	0.223
831	ENSDARG00000038559	h1f0	H1 histone family, member 0 [Source:ZFIN;Acc:ZDB-GENE-030131-337]	1	0.001312434	0.418726924	0.793	0.617
832	ENSDARG00000067990	myhz1.1	myosin, heavy polypeptide 1.1, skeletal muscle	1	5.03E-05	0.399198958	0.146	0.048
833	ENSDARG00000055192	zgc:136930	zgc:136930	1	0.232912453	0.363972503	0.11	0.076
834	ENSDARG00000103846	hspa5	heat shock protein 5	1	0.520222622	0.336466249	0.646	0.684
835	ENSDARG00000044565	ola1	Obg-like ATPase 1	1	0.000173698	0.330733785	0.756	0.616
836	ENSDARG00000063921	mt-nd5	NADH dehydrogenase 5, mitochondrial	1	0.000693471	0.321158088	0.829	0.704
837	ENSDARG00000053217	cox7a2a	cytochrome c oxidase subunit 7A2a	1	9.23E-05	0.315830892	0.89	0.893
838	ENSDARG00000007241	mycb	MYC proto-oncogene, bHLH transcription factor b	1	7.95E-05	0.312372331	0.402	0.234
839	ENSDARG00000035622	xbp1	X-box binding protein 1	1	0.000247598	0.303074919	0.841	0.778
840	ENSDARG00000062315	sik2b	salt-inducible kinase 2b	1	0.005712577	0.302183312	0.268	0.174
841	ENSDARG00000032866	erh	ERH mRNA splicing and mitosis factor	1	4.39E-05	0.294547308	0.78	0.732
842	ENSDARG00000009505	prelid3b	PRELI domain containing 3	1	0.000266623	0.292186678	0.817	0.725
843	ENSDARG00000004060	bhlhe40	basic helix-loop-helix family, member e40	1	8.59E-05	0.290963989	0.695	0.519
844	ENSDARG00000033789	ndufb7	NADH:ubiquinone oxidoreductase subunit B7	1	8.80E-05	0.289732449	0.829	0.653
845	ENSDARG00000014915	ndufab1b	NADH:ubiquinone oxidoreductase subunit AB1b	1	0.000659186	0.286901097	0.671	0.492
846	ENSDARG00000035751	ipo7	importin 7	1	5.66E-05	0.282196962	0.659	0.474
847	ENSDARG00000103422	usp10	ubiquitin specific peptidase 10	1	9.10E-05	0.276634622	0.463	0.262
848	ENSDARG00000075709	ndufb3	NADH:ubiquinone oxidoreductase subunit B3	1	0.00646141	0.275674311	0.817	0.736
849	ENSDARG00000104517	uqcr10	ubiquinol-cytochrome c reductase, complex III subunit X	1	0.000301534	0.275208185	0.854	0.847
850	ENSDARG00000039486	bag3	BCL2 associated athanogene 3	1	0.000170226	0.270127391	0.28	0.139
851	ENSDARG00000036028	arrdc3b	arrestin domain containing 3b	1	6.68E-05	0.269169286	0.561	0.357
852	ENSDARG00000036438	ndufv1	NADH:ubiquinone oxidoreductase core subunit V1	1	0.000374904	0.259752702	0.634	0.436
853	ENSDARG00000016721	sdha	succinate dehydrogenase complex, subunit A, flavoprotein (Fp)	1	0.000841851	0.258327616	0.622	0.46
854	ENSDARG00000021372	tob1b	transducer of ERBB2, 1b	1	0.003228688	0.257130732	0.683	0.558
855	ENSDARG00000017741	g3bp1	GTPase activating protein (SH3 domain) binding protein 1	1	0.000309015	0.250879274	0.622	0.439
856	ENSDARG00000058062	magt1	magnesium transporter 1	1	7.98E-05	-0.25029301	0.207	0.435
857	ENSDARG00000002401	gale	UDP-galactose-4-epimerase	1	8.07E-05	-0.250591562	0.061	0.248
858	ENSDARG00000096359	eppk1	epiplakin 1	1	0.000500071	-0.250593815	0.061	0.217
859	ENSDARG00000023299	snu13b	SNU13 homolog, small nuclear ribonucleoprotein b (U4/U6.U5)	1	0.154877176	-0.25068385	0.561	0.588
860	ENSDARG00000045676	calua	calumenin a	1	0.020039207	-0.251152406	0.195	0.297
861	ENSDARG00000103203	vps28	VPS28 subunit of ESCRT-I	1	0.0028378	-0.251329538	0.341	0.467
862	ENSDARG00000021004	c5	complement component 5	1	0.000563554	-0.251369098	0.012	0.146
863	ENSDARG00000023920	llgl2	LLGL scribble cell polarity complex component 2	1	7.79E-05	-0.251390526	0.073	0.271
864	ENSDARG00000019060	snx12	sorting nexin 12	1	9.92E-05	-0.251443181	0.146	0.361
865	ENSDARG00000013979	ndfip1	Nedd4 family interacting protein 1	1	0.000877127	-0.25198209	0.268	0.417
866	ENSDARG00000028327	gmfb	glia maturation factor, beta	1	0.000493012	-0.252670437	0.256	0.428
867	ENSDARG00000005704	eps8l3b	EPS8-like 3b	1	0.000815966	-0.25302692	0.024	0.16
868	ENSDARG00000003931	cndp2	carnosine dipeptidase 2	1	0.008976292	-0.254082891	0.098	0.205
869	ENSDARG00000044852	wbp2nl	WBP2 N-terminal like	1	0.007302173	-0.254404221	0.415	0.515
870	ENSDARG00000053468	adam10a	ADAM metallopeptidase domain 10a	1	0.000512061	-0.255558903	0.232	0.39
871	ENSDARG00000033009	h3f3c	H3 histone, family 3C	1	0.138949328	-0.255648631	0.78	0.757
872	ENSDARG00000078659	tmem176	transmembrane protein 176	1	0.682682154	-0.256512614	0.232	0.186
873	ENSDARG00000026712	rab5c	RAB5C, member RAS oncogene family	1	0.001021041	-0.25662953	0.39	0.542
874	ENSDARG00000052470	igfbp2a	insulin-like growth factor binding protein 2a	1	0.832680891	-0.257313228	0.244	0.225
875	ENSDARG00000104571	gadd45ab	growth arrest and DNA-damage-inducible, alpha, b	1	0.014374265	-0.258260111	0.207	0.313
876	ENSDARG00000059247	tmem54a	transmembrane protein 54a	1	0.000632493	-0.258710826	0.049	0.196
877	ENSDARG00000102482	zgc:165573	zgc:165573	1	0.01091174	-0.258780796	0.268	0.369
878	ENSDARG00000031678	col5a2a	collagen, type V, alpha 2a	1	0.005757993	-0.259083021	0.037	0.139
879	ENSDARG00000033175	snrpe	small nuclear ribonucleoprotein polypeptide E	1	0.012713265	-0.260277314	0.659	0.692
880	ENSDARG00000077776	csnk2b	casein kinase 2, beta polypeptide	1	0.001474208	-0.260934582	0.671	0.763
881	ENSDARG00000006283	waslb	WASP like actin nucleation promoting factor b	1	0.00011896	-0.261297794	0.061	0.233
882	ENSDARG00000051925	cyb5r2	cytochrome b5 reductase 2	1	7.43E-05	-0.261315183	0.049	0.232
883	ENSDARG00000022129	rbm4.3	RNA binding motif protein 4.3	1	0.002335839	-0.262007441	0.598	0.688
884	ENSDARG00000030441	ppa1b	inorganic pyrophosphatase 1b	1	0.004818822	-0.262210179	0.61	0.629
885	ENSDARG00000002344	tubb4b	tubulin, beta 4B class IVb	1	0.520162543	-0.262227782	0.976	0.921
886	ENSDARG00000098191	si:dkey-16l2.20	si:dkey-16l2.20	1	7.98E-05	-0.262497943	0.098	0.301
887	ENSDARG00000068629	cd151l	CD151 antigen, like	1	0.003824325	-0.262591255	0.268	0.395
888	ENSDARG00000013871	slc5a1	solute carrier family 5 member 1	1	0.013363175	-0.262640873	0.024	0.107
889	ENSDARG00000026629	gmds	GDP-mannose 4,6-dehydratase	1	0.021379641	-0.263171539	0.146	0.246
890	ENSDARG00000013763	rrbp1a	ribosome binding protein 1a	1	0.000112149	-0.263538337	0.171	0.368
891	ENSDARG00000017388	gstt1b	glutathione S-transferase theta 1b	1	0.011789599	-0.263968833	0.256	0.372
892	ENSDARG00000006092	rad21a	RAD21 cohesin complex component a	1	0.000623141	-0.265461201	0.256	0.432
893	ENSDARG00000058354	selenot1a	selenoprotein T, 1a	1	0.00078549	-0.265807275	0.476	0.582
894	ENSDARG00000040401	slc25a20	solute carrier family 25 member 20	1	0.001045907	-0.267018967	0.256	0.388
895	ENSDARG00000057498	habp2	hyaluronan binding protein 2	1	0.000286704	-0.267217298	0	0.14
896	ENSDARG00000021208	serpind1	serpin peptidase inhibitor, clade D (heparin cofactor), member 1	1	0.000244676	-0.267310682	0	0.142
897	ENSDARG00000005713	ethe1	ETHE1 persulfide dioxygenase	1	0.028271058	-0.268235154	0.122	0.21
898	ENSDARG00000090552	si:dkey-7j14.6	si:dkey-7j14.6	1	0.426232255	-0.268879324	0.537	0.506
899	ENSDARG00000015422	ppil1	peptidylprolyl isomerase (cyclophilin)-like 1	1	0.002168646	-0.269154481	0.122	0.264
900	ENSDARG00000101251	ldha	lactate dehydrogenase A4	1	0.080359621	-0.269360764	0.561	0.611
901	ENSDARG00000039832	gsta.2	glutathione S-transferase, alpha tandem duplicate 2	1	0.012462088	-0.26967841	0.024	0.11
902	ENSDARG00000090943	CABZ01033205.1	uncharacterized LOC100002960 [Source:NCBI gene;Acc:100002960]	1	0.000385151	-0.270023671	0.012	0.155
903	ENSDARG00000056510	gstk1	glutathione S-transferase kappa 1	1	0.002270704	-0.27135907	0.244	0.371
904	ENSDARG00000103117	tmprss4a	transmembrane serine protease 4a	1	0.00473933	-0.27175695	0.012	0.109
905	ENSDARG00000090401	CABZ01020840.1	apoptosis facilitator Bcl-2-like protein 14 [Source:NCBI gene;Acc:101885512]	1	0.00037056	-0.272848727	0.085	0.252
906	ENSDARG00000058638	si:ch211-71m22.1	si:ch211-71m22.1	1	0.000576397	-0.273330548	0.037	0.18
907	ENSDARG00000087863	cd44a	CD44 molecule (Indian blood group) a	1	0.002274317	-0.274376221	0.024	0.145
908	ENSDARG00000019976	idi1	isopentenyl-diphosphate delta isomerase 1	1	0.006758045	-0.274544328	0.146	0.267
909	ENSDARG00000006766	snd1	staphylococcal nuclease and tudor domain containing 1	1	0.000685338	-0.274963207	0.402	0.534
910	ENSDARG00000022280	brd2a	bromodomain containing 2a	1	0.001429716	-0.275060854	0.256	0.404
911	ENSDARG00000030694	atp6v1e1b	ATPase H+ transporting V1 subunit E1b	1	0.011576646	-0.275884779	0.317	0.434
912	ENSDARG00000005104	limk2	LIM domain kinase 2	1	0.000154855	-0.276029721	0.061	0.237
913	ENSDARG00000099663	cox5ab	cytochrome c oxidase subunit 5Ab	1	0.088988131	-0.276178177	0.817	0.819
914	ENSDARG00000052063	col4a5	collagen, type IV, alpha 5 (Alport syndrome)	1	0.033067318	-0.27628229	0.049	0.129
915	ENSDARG00000016393	arf2b	ADP-ribosylation factor 2b	1	0.000652878	-0.276599291	0.378	0.534
916	ENSDARG00000061436	col6a2	collagen, type VI, alpha 2	1	0.020798176	-0.276812138	0.037	0.119
917	ENSDARG00000045516	itih2	inter-alpha-trypsin inhibitor heavy chain 2	1	0.000274592	-0.277151173	0	0.14
918	ENSDARG00000015111	ddx39ab	DEAD (Asp-Glu-Ala-Asp) box polypeptide 39Ab	1	0.003632168	-0.277268089	0.463	0.537
919	ENSDARG00000029795	prxl2b	peroxiredoxin like 2B	1	0.002025777	-0.277810814	0.073	0.205
920	ENSDARG00000035557	gabarapa	GABA(A) receptor-associated protein a	1	0.005856953	-0.278031775	0.5	0.574
921	ENSDARG00000004470	prkcsh	protein kinase C substrate 80K-H	1	7.11E-05	-0.278279654	0.232	0.432
922	ENSDARG00000036754	hmgn3	high mobility group nucleosomal binding domain 3	1	0.000144695	-0.278749335	0.11	0.302
923	ENSDARG00000074301	cth	cystathionase (cystathionine gamma-lyase)	1	0.000488322	-0.278751342	0.159	0.323
924	ENSDARG00000021582	dynlrb1	dynein, light chain, roadblock-type 1	1	0.000105006	-0.279435851	0.561	0.702
925	ENSDARG00000034211	capn2l	calpain 2, (m/II) large subunit, like	1	0.001188883	-0.279861935	0.012	0.133
926	ENSDARG00000102643	chmp1a	charged multivesicular body protein 1A	1	0.000106764	-0.279871427	0.146	0.334
927	ENSDARG00000010752	acsl4b	acyl-CoA synthetase long chain family member 4b	1	0.000266757	-0.28009122	0.037	0.197
928	ENSDARG00000059298	spcs1	signal peptidase complex subunit 1	1	0.003194021	-0.280242937	0.695	0.7
929	ENSDARG00000020387	nipsnap3a	nipsnap homolog 3A (C. elegans)	1	0.000527889	-0.280321383	0.085	0.247
930	ENSDARG00000054823	id3	inhibitor of DNA binding 3	1	0.002984904	-0.280854052	0.183	0.333
931	ENSDARG00000095459	si:ch211-191j22.3	si:ch211-191j22.3	1	5.84E-05	-0.281594888	0.207	0.404
932	ENSDARG00000102945	ccl39.2	chemokine (C-C motif) ligand 39, duplicate 2	1	0.008564975	-0.281968989	0.024	0.116
933	ENSDARG00000059323	rpn1	ribophorin I	1	0.000143171	-0.282218287	0.378	0.563
934	ENSDARG00000019949	serpinh1b	serpin peptidase inhibitor, clade H (heat shock protein 47), member 1b	1	0.564465957	-0.283102757	0.134	0.156
935	ENSDARG00000014572	chpt1	choline phosphotransferase 1	1	0.00783609	-0.283331322	0.159	0.267
936	ENSDARG00000070959	si:ch211-288g17.3	si:ch211-288g17.3	1	0.060823086	-0.283964836	0.268	0.332
937	ENSDARG00000101441	lima1a	LIM domain and actin binding 1a	1	0.001074371	-0.284869257	0.049	0.185
938	ENSDARG00000088040	si:dkeyp-27c8.2	si:dkeyp-27c8.2	1	0.026122395	-0.285204649	0.354	0.444
939	ENSDARG00000051957	selenom	selenoprotein M	1	0.000344906	-0.287310782	0.073	0.238
940	ENSDARG00000056239	tmem45b	transmembrane protein 45B	1	0.000173831	-0.287394641	0.024	0.182
941	ENSDARG00000099664	selenof	selenoprotein F	1	6.88E-05	-0.287555148	0.573	0.71
942	ENSDARG00000054300	dhrs1	dehydrogenase/reductase (SDR family) member 1	1	4.50E-05	-0.28765367	0.061	0.255
943	ENSDARG00000100712	si:dkey-19b23.12	si:dkey-19b23.12	1	0.048049444	-0.288082974	0.049	0.116
944	ENSDARG00000055365	si:dkey-25e12.3	si:dkey-25e12.3	1	0.007913139	-0.288294297	0.171	0.287
945	ENSDARG00000013800	snrpd3	small nuclear ribonucleoprotein D3 polypeptide	1	5.43E-05	-0.289070738	0.146	0.354
946	ENSDARG00000089382	zgc:158463	zgc:158463	1	0.002224503	-0.289168058	0.561	0.673
947	ENSDARG00000005451	gdi2	GDP dissociation inhibitor 2	1	0.00032788	-0.28951786	0.451	0.596
948	ENSDARG00000104901	ostc	oligosaccharyltransferase complex subunit	1	0.000492965	-0.289848865	0.549	0.662
949	ENSDARG00000001870	atp1a1a.4	ATPase Na+/K+ transporting subunit alpha 1a, tandem duplicate 4	1	0.008474399	-0.289872706	0.037	0.133
950	ENSDARG00000079946	sqlea	squalene epoxidase a	1	0.000367233	-0.289884599	0.037	0.187
951	ENSDARG00000040781	sult3st4	sulfotransferase family 3, cytosolic sulfotransferase 4	1	0.001023638	-0.290852187	0.024	0.154
952	ENSDARG00000078322	col12a1a	collagen, type XII, alpha 1a	1	0.180462726	-0.291213925	0.159	0.213
953	ENSDARG00000069464	cox7a1	cytochrome c oxidase subunit 7A1	1	0.052841043	-0.291664078	0.232	0.29
954	ENSDARG00000069293	ahsg2	alpha-2-HS-glycoprotein 2	1	0.000326249	-0.29369673	0	0.137
955	ENSDARG00000038068	ddx5	DEAD (Asp-Glu-Ala-Asp) box helicase 5	1	0.000972137	-0.293737335	0.866	0.866
956	ENSDARG00000016871	smarce1	SWI/SNF related, matrix associated, actin dependent regulator of chromatin, subfamily e, member 1	1	0.004982164	-0.29417574	0.439	0.551
957	ENSDARG00000103929	ildr1a	immunoglobulin-like domain containing receptor 1a	1	0.007269656	-0.294186485	0.085	0.196
958	ENSDARG00000043581	gadd45aa	growth arrest and DNA-damage-inducible, alpha, a	1	7.19E-05	-0.294246047	0.024	0.196
959	ENSDARG00000023820	faxdc2	fatty acid hydroxylase domain containing 2	1	0.001913655	-0.29445745	0.11	0.258
960	ENSDARG00000015355	fosl1a	FOS like 1, AP-1 transcription factor subunit a	1	0.002663377	-0.295148739	0.561	0.698
961	ENSDARG00000010785	thbs1b	thrombospondin 1b	1	0.241121035	-0.295872656	0.122	0.166
962	ENSDARG00000103403	sar1b	secretion associated, Ras related GTPase 1B	1	0.00021351	-0.296387473	0.39	0.512
963	ENSDARG00000027984	gstz1	glutathione S-transferase zeta 1	1	0.021908251	-0.296550373	0.244	0.334
964	ENSDARG00000044356	tp63	tumor protein p63	1	0.047982803	-0.296820085	0.049	0.115
965	ENSDARG00000069630	tat	tyrosine aminotransferase	1	0.026755889	-0.298094939	0.061	0.148
966	ENSDARG00000011125	snrpb	small nuclear ribonucleoprotein polypeptides B and B1	1	0.007222874	-0.29833971	0.683	0.75
967	ENSDARG00000031981	pcbd1	pterin-4 alpha-carbinolamine dehydratase/dimerization cofactor of hepatocyte nuclear factor 1 alpha	1	0.000204218	-0.29943495	0.11	0.309
968	ENSDARG00000091656	lsm8	LSM8 homolog, U6 small nuclear RNA associated	1	0.000842089	-0.299508525	0.268	0.436
969	ENSDARG00000035715	marcksl1b	MARCKS-like 1b	1	0.042603897	-0.300699439	0.512	0.356
970	ENSDARG00000007323	chmp4bb	charged multivesicular body protein 4Bb	1	0.022729267	-0.301076628	0.488	0.565
971	ENSDARG00000019444	ssr4	signal sequence receptor, delta	1	0.001424622	-0.301895244	0.793	0.848
972	ENSDARG00000070078	abcb11b	ATP-binding cassette, sub-family B (MDR/TAP), member 11b	1	0.000754415	-0.302242225	0.012	0.142
973	ENSDARG00000011693	ttc36	tetratricopeptide repeat domain 36	1	0.001264558	-0.302417974	0.049	0.194
974	ENSDARG00000036427	slc3a2a	solute carrier family 3 member 2a	1	0.000104901	-0.302643724	0	0.157
975	ENSDARG00000102744	mgst3a	microsomal glutathione S-transferase 3a	1	0.435021615	-0.303730902	0.573	0.533
976	ENSDARG00000019532	fads2	fatty acid desaturase 2	1	0.00012892	-0.304814905	0	0.153
977	ENSDARG00000069175	vps4b	vacuolar protein sorting 4 homolog B	1	4.60E-05	-0.305001517	0.293	0.488
978	ENSDARG00000020187	GCA	zgc:92027 [Source:ZFIN;Acc:ZDB-GENE-040930-3]	1	0.010090323	-0.30531742	0.732	0.731
979	ENSDARG00000036558	col18a1a	collagen type XVIII alpha 1 chain a	1	0.009219873	-0.305496767	0.122	0.241
980	ENSDARG00000002369	UBB		1	0.014863036	-0.306280038	0.707	0.797
981	ENSDARG00000002644	rgs5a	regulator of G protein signaling 5a	1	0.264540542	-0.306962197	0.244	0.176
982	ENSDARG00000017676	mmp2	matrix metallopeptidase 2	1	0.002827689	-0.307172611	0.024	0.135
983	ENSDARG00000012388	cox4i1l	cytochrome c oxidase subunit 4I1, like	1	0.000497131	-0.307375945	0.061	0.218
984	ENSDARG00000068820	h2afva	H2A histone family, member Va [Source:ZFIN;Acc:ZDB-GENE-020717-1]	1	0.000755495	-0.307408248	0.256	0.417
985	ENSDARG00000014727	acox1	acyl-CoA oxidase 1, palmitoyl	1	0.000872438	-0.307877141	0.11	0.268
986	ENSDARG00000018562	cope	COPI coat complex subunit epsilon	1	0.000136415	-0.308814459	0.293	0.483
987	ENSDARG00000027063	arpc1b	actin related protein 2/3 complex, subunit 1B	1	0.000590677	-0.30930936	0.012	0.146
988	ENSDARG00000041875	ube2v1	ubiquitin-conjugating enzyme E2 variant 1	1	7.78E-05	-0.310454399	0.5	0.668
989	ENSDARG00000003681	eif5	eukaryotic translation initiation factor 5	1	0.001933894	-0.310911014	0.463	0.57
990	ENSDARG00000035652	sat1a.1	spermidine/spermine N1-acetyltransferase 1a, duplicate 1	1	0.000387587	-0.311271546	0.768	0.898
991	ENSDARG00000098671	prelid1a	PRELI domain containing 1a	1	0.000168309	-0.311663482	0.476	0.623
992	ENSDARG00000016470	anxa5b	annexin A5b	1	0.498913859	-0.311685189	0.39	0.377
993	ENSDARG00000086740	phyh	phytanoyl-CoA 2-hydroxylase	1	0.005011146	-0.312339476	0.134	0.253
994	ENSDARG00000035054	pdcd10a	programmed cell death 10a	1	0.000117638	-0.312557821	0.366	0.511
995	ENSDARG00000015887	b2ml	beta-2-microglobulin, like	1	0.000139905	-0.312600054	0.451	0.592
996	ENSDARG00000102748	CABZ01074745.1	deoxyuridine 5'-triphosphate nucleotidohydrolase-like [Source:NCBI gene;Acc:110438480]	1	0.001193352	-0.312613567	0.024	0.15
997	ENSDARG00000030479	hmgb1b	high mobility group box 1b	1	0.414616053	-0.312858677	0.439	0.41
998	ENSDARG00000099056	CABZ01065076.1	3-ketoacyl-CoA thiolase, mitochondrial-like [Source:NCBI gene;Acc:103910030]	1	0.009194459	-0.313069592	0.195	0.295
999	ENSDARG00000017602	ccng2	cyclin G2	1	7.79E-05	-0.313547151	0.122	0.334
1000	ENSDARG00000021149	cbr1l	carbonyl reductase 1-like	1	8.26E-05	-0.313771278	0.134	0.334
1001	ENSDARG00000011648	snrpd1	small nuclear ribonucleoprotein D1 polypeptide	1	0.000578644	-0.314114077	0.512	0.628
1002	ENSDARG00000100223	gpa33a	glycoprotein A33 (transmembrane), paralog a	1	0.002710094	-0.31419456	0.073	0.207
1003	ENSDARG00000074201	flna	filamin A, alpha (actin binding protein 280)	1	0.023729375	-0.314300085	0.354	0.462
1004	ENSDARG00000078619	pnp5a	purine nucleoside phosphorylase 5a	1	0.106499769	-0.315067609	0.366	0.428
1005	ENSDARG00000056481	vat1	vesicle amine transport 1	1	0.003572699	-0.315157787	0.049	0.169
1006	ENSDARG00000010250	nqo1	NAD(P)H dehydrogenase, quinone 1	1	0.000125194	-0.315687623	0.073	0.252
1007	ENSDARG00000055751	fosb	FBJ murine osteosarcoma viral oncogene homolog B	1	0.007513935	-0.31745923	0.098	0.221
1008	ENSDARG00000055046	ponzr5	plac8 onzin related protein 5	1	0.23788388	-0.318355415	0.061	0.102
1009	ENSDARG00000028507	itgb4	integrin, beta 4	1	0.00793887	-0.318852716	0.061	0.169
1010	ENSDARG00000009534	wls	Wnt ligand secretion mediator	1	0.001343943	-0.319231522	0.122	0.268
1011	ENSDARG00000007960	hnrnpaba	heterogeneous nuclear ribonucleoprotein A/Ba	1	0.003645594	-0.319636747	0.793	0.876
1012	ENSDARG00000043102	lxn	latexin	1	7.32E-05	-0.320695544	0.305	0.504
1013	ENSDARG00000099672	capgb	capping protein (actin filament), gelsolin-like b	1	0.000511883	-0.3218451	0.085	0.26
1014	ENSDARG00000056108	ndufa4	NADH:ubiquinone oxidoreductase subunit A4	1	0.345187486	-0.322431559	0.366	0.357
1015	ENSDARG00000026845	rhoaa	ras homolog gene family, member Aa	1	0.000655204	-0.322703163	0.512	0.638
1016	ENSDARG00000005185	cpn1	carboxypeptidase N, polypeptide 1	1	0.119982783	-0.322766112	0.22	0.276
1017	ENSDARG00000002197	pygl	phosphorylase, glycogen, liver	1	0.001015364	-0.32367596	0.024	0.153
1018	ENSDARG00000043081	ctsz	cathepsin Z	1	4.50E-05	-0.324406915	0.146	0.35
1019	ENSDARG00000067851	lcn15	lipocalin 15	1	6.82E-05	-0.324614747	0	0.164
1020	ENSDARG00000099411	zgc:158343	zgc:158343	1	0.975444227	-0.325513495	0.634	0.535
1021	ENSDARG00000103342	wu:fa56d06	wu:fa56d06	1	0.005103092	-0.325549381	0.012	0.108
1022	ENSDARG00000078918	comtd1	catechol-O-methyltransferase domain containing 1	1	0.000217944	-0.326063587	0	0.144
1023	ENSDARG00000019838	ugdh	UDP-glucose 6-dehydrogenase	1	0.000730525	-0.326966929	0.11	0.263
1024	ENSDARG00000070057	si:dkey-69o16.5	si:dkey-69o16.5	1	0.006866695	-0.328694608	0.049	0.157
1025	ENSDARG00000036876	zgc:153284	zgc:153284	1	0.004876947	-0.330534545	0.098	0.222
1026	ENSDARG00000100515	dusp1	dual specificity phosphatase 1	1	0.009993034	-0.330624816	0.354	0.46
1027	ENSDARG00000041595	ces3	carboxylesterase 3	1	0.000415948	-0.331293413	0	0.133
1028	ENSDARG00000031495	seta	SET nuclear proto-oncogene a	1	0.022889546	-0.331333592	0.549	0.585
1029	ENSDARG00000019492	shbg	sex hormone-binding globulin	1	0.000430086	-0.331621059	0.012	0.151
1030	ENSDARG00000001452	adam8a	ADAM metallopeptidase domain 8a	1	0.000766447	-0.332071284	0.012	0.143
1031	ENSDARG00000102583	il4r.1	interleukin 4 receptor, tandem duplicate 1	1	0.001119512	-0.332103392	0.171	0.327
1032	ENSDARG00000056026	tprg1	tumor protein p63 regulated 1	1	0.003021112	-0.333780189	0.073	0.194
1033	ENSDARG00000042539	ywhaqa	tyrosine 3-monooxygenase/tryptophan 5-monooxygenase activation protein, theta polypeptide a	1	0.000359659	-0.334517632	0.512	0.665
1034	ENSDARG00000102808	calr3b	calreticulin 3b	1	0.038289702	-0.335758189	0.402	0.47
1035	ENSDARG00000099448	sh3d21	SH3 domain containing 21	1	0.000738394	-0.336207734	0.098	0.251
1036	ENSDARG00000035852	cart3	cocaine- and amphetamine-regulated transcript 3	1	0.02344616	-0.337521078	0.037	0.114
1037	ENSDARG00000019253	rhag	Rh associated glycoprotein	1	0.00520301	-0.337744814	0.061	0.179
1038	ENSDARG00000014763	arf2a	ADP-ribosylation factor 2a	1	0.000107639	-0.338122496	0.561	0.651
1039	ENSDARG00000104359	anxa1c	annexin A1c	1	0.881600317	-0.33865765	0.183	0.184
1040	ENSDARG00000040432	klf2b	Kruppel-like factor 2b	1	0.000105237	-0.338822852	0.012	0.18
1041	ENSDARG00000003523	itln3	intelectin 3	1	0.000502027	-0.338865886	0.012	0.148
1042	ENSDARG00000019815	fn1a	fibronectin 1a	1	0.012526865	-0.338979198	0.049	0.144
1043	ENSDARG00000038312	rcl1	RNA terminal phosphate cyclase-like 1	1	0.000617761	-0.33898895	0.159	0.308
1044	ENSDARG00000040440	snrpd2	small nuclear ribonucleoprotein D2 polypeptide	1	0.00049472	-0.339275381	0.524	0.697
1045	ENSDARG00000105644	zgc:172079	zgc:172079	1	0.008564701	-0.340081126	0.049	0.146
1046	ENSDARG00000052712	suclg1	succinate-CoA ligase, alpha subunit	1	0.706064694	-0.34034901	0.732	0.636
1047	ENSDARG00000092115	eif4a1a	eukaryotic translation initiation factor 4A1A	1	0.002926901	-0.342883999	0.744	0.789
1048	ENSDARG00000002190	chmp2bb	charged multivesicular body protein 2Bb	1	0.0024765	-0.343293796	0.402	0.493
1049	ENSDARG00000029388	si:dkey-90m5.4	si:dkey-90m5.4	1	0.000514153	-0.343934815	0.012	0.148
1050	ENSDARG00000015709	hsd17b12a	hydroxysteroid (17-beta) dehydrogenase 12a	1	0.007211987	-0.345163896	0.11	0.23
1051	ENSDARG00000038694	zgc:101744	zgc:101744	1	0.000169066	-0.345719642	0.11	0.287
1052	ENSDARG00000032098	c8g	complement component 8, gamma polypeptide	1	0.000171588	-0.34650935	0.012	0.166
1053	ENSDARG00000096118	ost4	oligosaccharyltransferase complex subunit 4 (non-catalytic)	1	0.000126311	-0.34776253	0.78	0.809
1054	ENSDARG00000007823	atf3	activating transcription factor 3	1	0.015697011	-0.348457154	0.488	0.618
1055	ENSDARG00000056410	fdx1	ferredoxin 1	1	5.88E-05	-0.351242836	0.207	0.396
1056	ENSDARG00000077138	zgc:195173	zgc:195173	1	0.000180869	-0.351324027	0.061	0.23
1057	ENSDARG00000007421	ftcd	formimidoyltransferase cyclodeaminase	1	0.000567806	-0.351345168	0.037	0.179
1058	ENSDARG00000092947	cyt1	type I cytokeratin, enveloping layer	1	0.009750799	-0.351425725	0.463	0.579
1059	ENSDARG00000004141	zgc:92630	zgc:92630	1	0.000152026	-0.35209922	0.085	0.268
1060	ENSDARG00000012450	vmp1	vacuole membrane protein 1	1	0.541175186	-0.352974723	0.341	0.351
1061	ENSDARG00000042708	tuba8l	tubulin, alpha 8 like	1	0.074682373	-0.353522781	0.646	0.699
1062	ENSDARG00000055036	itih3a	inter-alpha-trypsin inhibitor heavy chain 3a	1	0.000108044	-0.354283198	0	0.156
1063	ENSDARG00000099766	myl12.1	myosin, light chain 12, genome duplicate 1	1	7.85E-05	-0.355604885	0.902	0.933
1064	ENSDARG00000061120	slc43a2b	solute carrier family 43 member 2b	1	0.000999736	-0.355658903	0.024	0.153
1065	ENSDARG00000094695	si:dkey-204f11.64	si:dkey-204f11.64	1	0.002392001	-0.356099773	0.195	0.336
1066	ENSDARG00000013976	anxa13	annexin A13	1	0.809732671	-0.356488849	0.378	0.327
1067	ENSDARG00000051912	hbxb	hemopexin b [Source:ZFIN;Acc:ZDB-GENE-060929-800]	1	0.000167776	-0.356712441	0	0.149
1068	ENSDARG00000010658	insig1	insulin induced gene 1	1	0.000706268	-0.35739497	0.268	0.417
1069	ENSDARG00000029353	serpine2	serpin peptidase inhibitor, clade E (nexin, plasminogen activator inhibitor type 1), member 2	1	0.00047282	-0.357846739	0.098	0.253
1070	ENSDARG00000010276	ptgs2b	prostaglandin-endoperoxide synthase 2b	1	0.004503816	-0.358917927	0.11	0.237
1071	ENSDARG00000013721	g6pca.2	glucose-6-phosphatase a, catalytic subunit, tandem duplicate 2	1	0.000136274	-0.359849749	0.024	0.194
1072	ENSDARG00000099667	snrpg	small nuclear ribonucleoprotein polypeptide G	1	0.008767918	-0.360186128	0.646	0.727
1073	ENSDARG00000105116	p4hb	prolyl 4-hydroxylase, beta polypeptide	1	0.002139327	-0.360273778	0.524	0.635
1074	ENSDARG00000014817	ranbp1	RAN binding protein 1	1	0.001126785	-0.360958536	0.476	0.582
1075	ENSDARG00000103979	calr3a	calreticulin 3a	1	0.000884035	-0.36105379	0.329	0.487
1076	ENSDARG00000039605	mat1a	methionine adenosyltransferase I, alpha	1	0.031908761	-0.361783635	0.134	0.218
1077	ENSDARG00000052746	grinab	glutamate receptor, ionotropic, N-methyl D-aspartate-associated protein 1b (glutamate binding)	1	9.34E-05	-0.363654538	0.451	0.585
1078	ENSDARG00000101074	glud1b	glutamate dehydrogenase 1b	1	0.016200761	-0.363904039	0.817	0.577
1079	ENSDARG00000013351	cirbpb	cold inducible RNA binding protein b	1	0.000576317	-0.364074245	0.988	0.971
1080	ENSDARG00000042874	phlda2	pleckstrin homology-like domain, family A, member 2	1	0.29930117	-0.367357938	0.646	0.616
1081	ENSDARG00000070386	krtcap2	keratinocyte associated protein 2	1	0.000128155	-0.367421331	0.378	0.533
1082	ENSDARG00000093440	tnfaip6	tumor necrosis factor, alpha-induced protein 6	1	0.046562684	-0.368198303	0.402	0.268
1083	ENSDARG00000005112	cdh17	cadherin 17, LI cadherin (liver-intestine)	1	0.000225309	-0.368786079	0.024	0.177
1084	ENSDARG00000104329	si:ch73-281k2.5	si:ch73-281k2.5	1	0.000119784	-0.369283434	0	0.155
1085	ENSDARG00000075261	timp2b	TIMP metallopeptidase inhibitor 2b	1	0.971636813	-0.369531047	0.317	0.294
1086	ENSDARG00000042953	cyp2n13	cytochrome P450, family 2, subfamily N, polypeptide 13	1	7.62E-05	-0.370827636	0.049	0.235
1087	ENSDARG00000086826	sult6b1	sulfotransferase family, cytosolic, 6b, member 1	1	0.000685372	-0.37138206	0.171	0.348
1088	ENSDARG00000052705	pkp1b	plakophilin 1b	1	0.006847273	-0.37211331	0.073	0.185
1089	ENSDARG00000103747	cav1	caveolin 1	1	0.009289708	-0.372199891	0.183	0.31
1090	ENSDARG00000039576	fstl1b	follistatin-like 1b	1	0.160355639	-0.373429224	0.293	0.328
1091	ENSDARG00000043180	gpd1b	glycerol-3-phosphate dehydrogenase 1b	1	0.188712039	-0.373494406	0.195	0.235
1092	ENSDARG00000075718	rpz5	rapunzel 5	1	0.000244596	-0.374359999	0.061	0.228
1093	ENSDARG00000056627	cxcl14	chemokine (C-X-C motif) ligand 14	1	0.001347744	-0.375010008	0.037	0.169
1094	ENSDARG00000005108	oclna	occludin a	1	0.000166039	-0.375110509	0.122	0.309
1095	ENSDARG00000076858	TCIM (1 of many)	transcriptional and immune response regulator b [Source:NCBI gene;Acc:558746]	1	0.010424497	-0.375459533	0.134	0.252
1096	ENSDARG00000097746	si:rp71-77l1.1	si:rp71-77l1.1	1	0.001665509	-0.376446644	0.049	0.186
1097	ENSDARG00000074749	abca12	ATP-binding cassette, sub-family A (ABC1), member 12	1	0.002590151	-0.376478958	0.024	0.136
1098	ENSDARG00000100020	pim1	Pim-1 proto-oncogene, serine/threonine kinase	1	0.021740868	-0.377323069	0.488	0.57
1099	ENSDARG00000041394	dnajb1b	DnaJ heat shock protein family (Hsp40) member B1b	1	0.051416048	-0.378523152	0.207	0.286
1100	ENSDARG00000075015	soul5	heme-binding protein soul5	1	0.001428821	-0.379305536	0.098	0.245
1101	ENSDARG00000098162	zgc:77748	zgc:77748	1	4.68E-05	-0.379738122	0	0.17
1102	ENSDARG00000103775	thbs1a	thrombospondin 1a	1	0.033341607	-0.379896713	0.073	0.162
1103	ENSDARG00000104227	nop10	NOP10 ribonucleoprotein homolog (yeast)	1	0.000352328	-0.380146245	0.524	0.653
1104	ENSDARG00000043257	ckbb	creatine kinase, brain b	1	0.00080517	-0.381168244	0.146	0.317
1105	ENSDARG00000032765	net1	neuroepithelial cell transforming 1	1	0.008733329	-0.381605825	0.244	0.344
1106	ENSDARG00000043133	cldnf	claudin f	1	0.008644559	-0.381814076	0.024	0.115
1107	ENSDARG00000094673	rhoab	ras homolog gene family, member Ab	1	0.002960192	-0.383076042	0.61	0.692
1108	ENSDARG00000097902	si:ch73-204p21.2	si:ch73-204p21.2	1	0.485807887	-0.383383029	0.11	0.127
1109	ENSDARG00000057121	c7b	complement component 7b	1	0.030655029	-0.384356344	0.061	0.14
1110	ENSDARG00000076448	serpinf2a	serpin peptidase inhibitor, clade F (alpha-2 antiplasmin, pigment epithelium derived factor), member 2a	1	0.000360121	-0.384494462	0.012	0.153
1111	ENSDARG00000006588	zgc:111983	zgc:111983	1	0.714044323	-0.384926888	0.183	0.193
1112	ENSDARG00000039150	lgmn	legumain	1	0.029688702	-0.386610908	0.159	0.25
1113	ENSDARG00000053446	sub1a	SUB1 regulator of transcription a	1	0.000346815	-0.386876835	0.378	0.54
1114	ENSDARG00000026165	col11a1a	collagen, type XI, alpha 1a	1	0.010859758	-0.387286851	0.024	0.112
1115	ENSDARG00000053485	aldh6a1	aldehyde dehydrogenase 6 family, member A1	1	0.171008793	-0.388052547	0.561	0.541
1116	ENSDARG00000079727	selenop2	selenoprotein P2	1	0.004642916	-0.389819164	0.037	0.143
1117	ENSDARG00000055705	f5	coagulation factor V	1	0.000402919	-0.390267233	0.024	0.17
1118	ENSDARG00000043342	gpx3	glutathione peroxidase 3	1	0.010437501	-0.390421712	0.122	0.224
1119	ENSDARG00000054058	h1fx	H1 histone family, member X [Source:ZFIN;Acc:ZDB-GENE-030131-1228]	1	0.252252088	-0.391744917	0.585	0.649
1120	ENSDARG00000026726	anxa1a	annexin A1a	1	0.000485439	-0.392382057	0.171	0.368
1121	ENSDARG00000075121	hbegfa	heparin-binding EGF-like growth factor a	1	0.795765878	-0.39240069	0.695	0.614
1122	ENSDARG00000068710	nid1a	nidogen 1a	1	0.000436493	-0.392665279	0.061	0.218
1123	ENSDARG00000095796	si:dkey-87o1.2	si:dkey-87o1.2	1	0.008647254	-0.393432107	0.085	0.197
1124	ENSDARG00000027529	hmox1a	heme oxygenase 1a	1	0.077585947	-0.39448221	0.073	0.135
1125	ENSDARG00000010267	dpydb	dihydropyrimidine dehydrogenase b	1	0.000277687	-0.394494724	0.061	0.224
1126	ENSDARG00000052207	c3a.3	complement component c3a, duplicate 3	1	0.002569689	-0.395851011	0.037	0.152
1127	ENSDARG00000036171	rnasel3	ribonuclease like 3	1	0.0001831	-0.395893743	0	0.147
1128	ENSDARG00000025670	fstl3	follistatin-like 3 (secreted glycoprotein)	1	0.387362721	-0.396471469	0.134	0.161
1129	ENSDARG00000074613	si:ch211-240l19.6	si:ch211-240l19.6	1	0.174688843	-0.40273792	0.061	0.106
1130	ENSDARG00000087188	nfil3-6	nuclear factor, interleukin 3 regulated, member 6	1	0.008280675	-0.404156472	0.232	0.346
1131	ENSDARG00000013711	zgc:77486	zgc:77486	1	7.42E-05	-0.405948194	0.232	0.419
1132	ENSDARG00000058389	ccl19a.1	chemokine (C-C motif) ligand 19a, tandem duplicate 1	1	0.002420871	-0.406019516	0.024	0.141
1133	ENSDARG00000002509	zgc:153911	zgc:153911	1	6.86E-05	-0.406613529	0.024	0.199
1134	ENSDARG00000028096	cldn23a	claudin 23a	1	0.022594712	-0.407796453	0.061	0.146
1135	ENSDARG00000092362	hsp70.2	heat shock cognate 70-kd protein, tandem duplicate 2	1	0.909741222	-0.410794053	0.427	0.401
1136	ENSDARG00000032639	cd36	CD36 molecule (thrombospondin receptor)	1	0.000592918	-0.411881048	0	0.127
1137	ENSDARG00000042780	apoba	apolipoprotein Ba	1	0.000836134	-0.416329412	0.024	0.156
1138	ENSDARG00000076386	epdl1	ependymin-like 1	1	0.000537977	-0.421899798	0.134	0.32
1139	ENSDARG00000079647	muc13b	mucin 13b, cell surface associated	1	0.000811454	-0.423371895	0.024	0.16
1140	ENSDARG00000022615	si:ch211-241e1.3	si:ch211-241e1.3	1	0.002429958	-0.424075878	0.012	0.122
1141	ENSDARG00000041051	mid1ip1a	MID1 interacting protein 1a	1	5.19E-05	-0.431133262	0.134	0.353
1142	ENSDARG00000074908	col6a1	collagen, type VI, alpha 1	1	0.000248949	-0.43205819	0.073	0.257
1143	ENSDARG00000055723	hsp70l	heat shock cognate 70-kd protein, like	1	0.693367828	-0.434004939	0.39	0.38
1144	ENSDARG00000105528	si:dkey-86l18.10	si:dkey-86l18.10	1	0.000331085	-0.435658507	0.012	0.155
1145	ENSDARG00000103672	cirbpa	cold inducible RNA binding protein a	1	0.010523612	-0.437395281	0.902	0.922
1146	ENSDARG00000042824	nfe2l2a	nuclear factor, erythroid 2-like 2a	1	0.000521505	-0.437849824	0.354	0.495
1147	ENSDARG00000043531	jun	Jun proto-oncogene, AP-1 transcription factor subunit	1	0.00287281	-0.439385638	0.817	0.84
1148	ENSDARG00000101762	fah	fumarylacetoacetate hydrolase (fumarylacetoacetase)	1	0.000252424	-0.442102096	0.159	0.317
1149	ENSDARG00000045352	cst14a.2	cystatin 14a, tandem duplicate 2	1	0.00070461	-0.442103365	0.634	0.729
1150	ENSDARG00000079302	and2	actinodin2	1	0.521919922	-0.444427412	0.11	0.089
1151	ENSDARG00000018787	efna1b	ephrin-A1b	1	0.000207119	-0.448211004	0.207	0.368
1152	ENSDARG00000101043	ppl	periplakin	1	0.00026419	-0.448568636	0.098	0.272
1153	ENSDARG00000003570	hsp90b1	heat shock protein 90, beta (grp94), member 1	1	0.025229264	-0.448768204	0.341	0.437
1154	ENSDARG00000031683	fosab	v-fos FBJ murine osteosarcoma viral oncogene homolog Ab	1	0.349622841	-0.452408608	0.756	0.735
1155	ENSDARG00000044001	lgals3b	lectin, galactoside binding soluble 3b	1	0.000431242	-0.457334984	0.415	0.564
1156	ENSDARG00000045414	elovl2	ELOVL fatty acid elongase 2	1	0.000330156	-0.468035243	0.073	0.231
1157	ENSDARG00000017860	rgs5b	regulator of G protein signaling 5b	1	0.013996741	-0.469538166	0.037	0.127
1158	ENSDARG00000069192	zgc:163030	zgc:163030	1	0.027380364	-0.47298709	0.049	0.128
1159	ENSDARG00000010572	slc25a25a	solute carrier family 25 member 25a	1	0.001117265	-0.477584805	0.183	0.331
1160	ENSDARG00000040295	apoeb	apolipoprotein Eb	1	0.003287602	-0.477762525	0.366	0.497
1161	ENSDARG00000053625	anxa2b	annexin A2b	1	0.002533768	-0.483403214	0.061	0.186
1162	ENSDARG00000054319	oxct1b	3-oxoacid CoA transferase 1b	1	0.000441968	-0.48400463	0.024	0.166
1163	ENSDARG00000103025	hmgcs1	3-hydroxy-3-methylglutaryl-CoA synthase 1 (soluble)	1	0.000643616	-0.48434458	0.134	0.283
1164	ENSDARG00000057698	ctsd	cathepsin D	1	0.002644662	-0.486208015	0.427	0.537
1165	ENSDARG00000009018	rhbg	Rh family, B glycoprotein (gene/pseudogene)	1	0.074445791	-0.489025973	0.061	0.125
1166	ENSDARG00000004748	zgc:100868	zgc:100868	1	0.032050038	-0.490048311	0.049	0.127
1167	ENSDARG00000004169	stmn1a	stathmin 1a	1	0.013810209	-0.49088474	0.085	0.189
1168	ENSDARG00000100442	cfh	complement factor H	1	0.000674332	-0.495796277	0.024	0.159
1169	ENSDARG00000052099	agxta	alanine--glyoxylate and serine--pyruvate aminotransferase a	1	9.30E-05	-0.498800917	0.037	0.209
1170	ENSDARG00000021172	cyp2ad2	cytochrome P450, family 2, subfamily AD, polypeptide 2	1	0.000104021	-0.50256135	0.012	0.177
1171	ENSDARG00000053831	vtnb	vitronectin b	1	9.10E-05	-0.50324746	0.012	0.176
1172	ENSDARG00000005481	nfkbiaa	nuclear factor of kappa light polypeptide gene enhancer in B-cells inhibitor, alpha a	1	0.000655142	-0.507492777	0.268	0.405
1173	ENSDARG00000055278	cfb	complement factor B	1	0.000360896	-0.516370292	0.024	0.17
1174	ENSDARG00000006207	gpx1b	glutathione peroxidase 1b	1	6.89E-05	-0.516481602	0.037	0.213
1175	ENSDARG00000100185	elovl7b	ELOVL fatty acid elongase 7b	1	0.002973514	-0.519115221	0.024	0.135
1176	ENSDARG00000021443	zfp36l1b	zinc finger protein 36, C3H type-like 1b	1	0.000554578	-0.52286785	0.5	0.586
1177	ENSDARG00000099425	CABZ01073265.1	complement factor I [Source:NCBI gene;Acc:557557]	1	6.09E-05	-0.523013047	0.024	0.199
1178	ENSDARG00000061858	zgc:153968	zgc:153968	1	0.001396542	-0.524298526	0.012	0.131
1179	ENSDARG00000099371	cygb1	cytoglobin 1	1	0.001528587	-0.526714043	0.134	0.292
1180	ENSDARG00000019307	dusp5	dual specificity phosphatase 5	1	0.000164849	-0.529479332	0.244	0.42
1181	ENSDARG00000068257	kcne4	potassium voltage-gated channel, Isk-related family, member 4	1	0.49982079	-0.530323715	0.085	0.103
1182	ENSDARG00000100635	chia.1	chitinase, acidic.1	1	0.075849598	-0.536834199	0.049	0.105
1183	ENSDARG00000097102	si:ch73-281n10.2	si:ch73-281n10.2	1	0.020510929	-0.539244777	0.488	0.546
1184	ENSDARG00000100719	uraha	urate (5-hydroxyiso-) hydrolase a	1	0.000289052	-0.540397707	0.037	0.192
1185	ENSDARG00000087693	atox1	antioxidant 1 copper chaperone	1	6.00E-05	-0.543159946	0.646	0.706
1186	ENSDARG00000097973	si:ch1073-190k2.1	si:ch1073-190k2.1	1	0.000276481	-0.547816623	0.037	0.192
1187	ENSDARG00000104702	cat	catalase	1	0.000212462	-0.549243555	0.122	0.284
1188	ENSDARG00000079497	tcima	transcriptional and immune response regulator a	1	0.003792183	-0.549548889	0.39	0.512
1189	ENSDARG00000026369	dbi	diazepam binding inhibitor (GABA receptor modulator, acyl-CoA binding protein)	1	0.000137769	-0.551675202	0.817	0.795
1190	ENSDARG00000023290	fabp3	fatty acid binding protein 3, muscle and heart	1	0.211718683	-0.552897136	0.72	0.669
1191	ENSDARG00000043442	zgc:153665	zgc:153665	1	0.006134238	-0.554265797	0.037	0.14
1192	ENSDARG00000098315	cyp1a	cytochrome P450, family 1, subfamily A	1	0.00016113	-0.554762934	0.037	0.198
1193	ENSDARG00000038666	igfbp1b	insulin-like growth factor binding protein 1b	1	5.49E-05	-0.555174556	0.037	0.218
1194	ENSDARG00000038199	cdab	cytidine deaminase b	1	6.17E-05	-0.555801482	0.012	0.183
1195	ENSDARG00000038123	myl9a	myosin, light chain 9a, regulatory	1	0.617098999	-0.559759239	0.134	0.146
1196	ENSDARG00000017489	ifi45	interferon alpha inducible protein 45	1	0.001701645	-0.56193294	0.195	0.331
1197	ENSDARG00000104795	cxcl8a	chemokine (C-X-C motif) ligand 8a	1	0.200670139	-0.562566221	0.134	0.18
1198	ENSDARG00000029072	klf6a	Kruppel-like factor 6a	1	5.68E-05	-0.569092252	0.61	0.743
1199	ENSDARG00000041623	mt2	metallothionein 2	1	0.69160726	-0.576625469	0.207	0.227
1200	ENSDARG00000045835	si:dkey-14d8.6	si:dkey-14d8.6	1	0.047578699	-0.585564498	0.098	0.184
1201	ENSDARG00000021924	hsp70.3	heat shock cognate 70-kd protein, tandem duplicate 3	1	0.095593704	-0.586424176	0.427	0.501
1202	ENSDARG00000052336	ociad2	OCIA domain containing 2	1	0.381048554	-0.587853301	0.317	0.322
1203	ENSDARG00000012593	col5a1	procollagen, type V, alpha 1	1	0.012617608	-0.594120191	0.171	0.276
1204	ENSDARG00000057437	apodb	apolipoprotein Db	1	0.050735556	-0.597324437	0.073	0.146
1205	ENSDARG00000098700	il1b	interleukin 1, beta	1	0.003131637	-0.599027284	0.012	0.116
1206	ENSDARG00000043279	aqp12	aquaporin 12	1	7.07E-05	-0.600418448	0.037	0.211
1207	ENSDARG00000003902	ctsl.1	cathepsin L.1	1	0.008837475	-0.601345806	0.037	0.131
1208	ENSDARG00000088116	gstm.3	glutathione S-transferase mu tandem duplicate 3	1	0.00024094	-0.601605062	0.085	0.264
1209	ENSDARG00000074390	tmem176l.4	transmembrane protein 176l.4	1	0.011472505	-0.601665243	0.098	0.203
1210	ENSDARG00000100513	rps27l	ribosomal protein S27 like	1	0.001135243	-0.604828247	0.756	0.763
1211	ENSDARG00000042725	cebpb	CCAAT enhancer binding protein beta	1	0.000167629	-0.604902507	0.793	0.841
1212	ENSDARG00000020133	jdp2b	Jun dimerization protein 2b	1	0.007498556	-0.606698739	0.22	0.34
1213	ENSDARG00000021113	ptmaa	prothymosin alpha a	1	0.004678798	-0.608834488	0.756	0.811
1214	ENSDARG00000056781	zanl	zonadhesin, like	1	0.00061679	-0.612929731	0.024	0.162
1215	ENSDARG00000024160	hao1	hydroxyacid oxidase (glycolate oxidase) 1	1	9.01E-05	-0.615153731	0.024	0.192
1216	ENSDARG00000013856	amy2a	amylase alpha 2A	1	0.387993152	-0.618353699	0.146	0.174
1217	ENSDARG00000092916	mlnl	motilin-like	1	0.002224925	-0.62103043	0.012	0.124
1218	ENSDARG00000095633	si:ch211-133l5.7	si:ch211-133l5.7	1	0.001371244	-0.622278071	0.049	0.178
1219	ENSDARG00000024746	hsp90aa1.2	heat shock protein 90, alpha (cytosolic), class A member 1, tandem duplicate 2	1	0.1591133	-0.624018993	0.317	0.356
1220	ENSDARG00000055539	epdl2	ependymin-like 2	1	0.001705422	-0.628988932	0.024	0.148
1221	ENSDARG00000036041	f2	coagulation factor II (thrombin)	1	0.001268111	-0.632698877	0.049	0.18
1222	ENSDARG00000102456	cfhl4	complement factor H like 4	1	6.63E-05	-0.635484058	0.012	0.182
1223	ENSDARG00000039034	marcksl1a	MARCKS-like 1a	1	0.695793063	-0.641094059	0.561	0.491
1224	ENSDARG00000076043	si:dkeyp-73d8.9	si:dkeyp-73d8.9	1	0.000663702	-0.645239713	0	0.125
1225	ENSDARG00000094929	apoa4b.2	apolipoprotein A-IV b, tandem duplicate 2	1	0.01322172	-0.647388225	0.061	0.157
1226	ENSDARG00000056314	a2ml	alpha-2-macroglobulin-like	1	0.000166259	-0.648039266	0.012	0.166
1227	ENSDARG00000017772	mdh1aa	malate dehydrogenase 1Aa, NAD (soluble)	1	0.027689509	-0.665667972	0.646	0.617
1228	ENSDARG00000045141	aqp8a.1	aquaporin 8a, tandem duplicate 1	1	0.082847831	-0.67103907	0.073	0.139
1229	ENSDARG00000010625	clic2	chloride intracellular channel 2	1	0.00068733	-0.675514512	0.122	0.287
1230	ENSDARG00000057035	stoml3b	stomatin (EPB72)-like 3b	1	5.39E-05	-0.679010916	0.012	0.185
1231	ENSDARG00000023111	plg	plasminogen	1	0.000236481	-0.679535023	0.024	0.178
1232	ENSDARG00000052734	hmgcra	3-hydroxy-3-methylglutaryl-CoA reductase a	1	0.000157971	-0.680468624	0.098	0.279
1233	ENSDARG00000036832	cyt1l	type I cytokeratin, enveloping layer, like	1	0.372712943	-0.682210462	0.329	0.372
1234	ENSDARG00000035326	nccrp1	P1, F-box associated domain containing	1	4.07E-05	-0.695632867	0.341	0.515
1235	ENSDARG00000023151	ucp1	uncoupling protein 1	1	0.002842826	-0.699639239	0.171	0.301
1236	ENSDARG00000018351	hpda	4-hydroxyphenylpyruvate dioxygenase a	1	0.000160379	-0.701381307	0.049	0.217
1237	ENSDARG00000008494	myl6	myosin, light chain 6, alkali, smooth muscle and non-muscle	1	0.000158259	-0.702201861	0.122	0.322
1238	ENSDARG00000052578	c6ast4	six-cysteine containing astacin protease 4	1	0.137122474	-0.707824034	0.159	0.221
1239	ENSDARG00000016319	c9	complement component 9	1	0.000298817	-0.722624408	0.037	0.194
1240	ENSDARG00000045442	cpb1	carboxypeptidase B1 (tissue)	1	0.038727526	-0.732833293	0.134	0.22
1241	ENSDARG00000093303	ifitm1	interferon induced transmembrane protein 1	1	0.677267484	-0.733320595	0.232	0.196
1242	ENSDARG00000053990	hmgb2b	high mobility group box 2b	1	0.002771888	-0.743614054	0.476	0.549
1243	ENSDARG00000036840	krt15	keratin 15	1	0.230905823	-0.74441631	0.159	0.207
1244	ENSDARG00000044125	txn	thioredoxin	1	0.001477352	-0.755776539	0.756	0.781
1245	ENSDARG00000061383	serpinf2b	serpin peptidase inhibitor, clade F (alpha-2 antiplasmin, pigment epithelium derived factor), member 2b	1	0.000157413	-0.765464303	0.049	0.213
1246	ENSDARG00000104138	igfbp7	insulin-like growth factor binding protein 7	1	0.001009532	-0.774644797	0.037	0.171
1247	ENSDARG00000012405	col1a1a	collagen, type I, alpha 1a	1	0.00192919	-0.775419227	0.134	0.293
1248	ENSDARG00000056795	serpine1	serpin peptidase inhibitor, clade E (nexin, plasminogen activator inhibitor type 1), member 1	1	0.000196857	-0.781633054	0.171	0.362
1249	ENSDARG00000035809	col1a1b	collagen, type I, alpha 1b	1	0.001543623	-0.784282914	0.11	0.259
1250	ENSDARG00000042684	serpinc1	serpin peptidase inhibitor, clade C (antithrombin), member 1	1	0.000120542	-0.797728355	0.024	0.189
1251	ENSDARG00000070844	gamt	guanidinoacetate N-methyltransferase	1	0.161189006	-0.801975024	0.732	0.547
1252	ENSDARG00000077069	srgn	serglycin	1	7.08E-05	-0.807481021	0.085	0.275
1253	ENSDARG00000045143	hbbe2	hemoglobin beta embryonic-2	1	0.223562107	-0.809614628	0.061	0.103
1254	ENSDARG00000014646	aoc2	amine oxidase copper containing 2	1	0.029975817	-0.818344496	0.122	0.213
1255	ENSDARG00000070780	rln3a	relaxin 3a	1	0.000738854	-0.833622881	0.024	0.163
1256	ENSDARG00000028335	hmga1a	high mobility group AT-hook 1a	1	0.000359962	-0.846071261	0.756	0.819
1257	ENSDARG00000025254	s100a10b	S100 calcium binding protein A10b	1	0.001178566	-0.848032136	0.524	0.619
1258	ENSDARG00000090268	krtt1c19e	keratin type 1 c19e	1	0.158200453	-0.861182949	0.146	0.21
1259	ENSDARG00000093584	zgc:193505	zgc:193505	1	0.970687908	-0.86345761	0.207	0.193
1260	ENSDARG00000029722	hmgb2a	high mobility group box 2a	1	0.000293495	-0.865381568	0.744	0.783
1261	ENSDARG00000012671	inhbaa	inhibin subunit beta Aa	1	0.007863386	-0.866540918	0.098	0.209
1262	ENSDARG00000003808	aqp3a	aquaporin 3a	1	0.023404685	-0.870051822	0.183	0.273
1263	ENSDARG00000012694	c3a.1	complement component c3a, duplicate 1	1	0.000114229	-0.872975865	0.037	0.208
1264	ENSDARG00000033227	lect2l	leukocyte cell-derived chemotaxin 2 like	1	0.000789289	-0.877234035	0.11	0.268
1265	ENSDARG00000089362	grn1	granulin 1	1	0.000299187	-0.890800036	0.073	0.237
1266	ENSDARG00000102004	apoea	apolipoprotein Ea	1	0.415546571	-0.891963524	0.146	0.165
1267	ENSDARG00000042613	crp3	C-reactive protein 3	1	8.04E-05	-0.894622424	0.012	0.178
1268	ENSDARG00000020007	col1a2	collagen, type I, alpha 2	1	0.457800943	-0.90835468	0.256	0.253
1269	ENSDARG00000039914	gapdhs	glyceraldehyde-3-phosphate dehydrogenase, spermatogenic	1	0.000482094	-0.915833577	0.793	0.789
1270	ENSDARG00000104721	si:dkey-203a12.9	si:dkey-203a12.9	1	0.344844323	-0.920844663	0.073	0.103
1271	ENSDARG00000103019	gstp2	glutathione S-transferase pi 2	1	0.125592318	-0.935462595	0.098	0.149
1272	ENSDARG00000040466	vil1	villin 1	1	0.000148043	-0.946031351	0.037	0.202
1273	ENSDARG00000056744	ela2	elastase 2	1	0.151231416	-0.960190013	0.402	0.466
1274	ENSDARG00000004296	ambp	alpha-1-microglobulin/bikunin precursor	1	0.000105227	-0.970260225	0.037	0.207
1275	ENSDARG00000091234	si:ch73-335l21.4	si:ch73-335l21.4	1	8.41E-05	-0.977240941	0.585	0.69
1276	ENSDARG00000018478	agxtb	alanine--glyoxylate and serine--pyruvate aminotransferase b	1	0.000135624	-0.980252055	0.049	0.219
1277	ENSDARG00000058462	zgc:158846	zgc:158846	1	0.000474628	-0.983683357	0.061	0.208
1278	ENSDARG00000037790	pvalb8	parvalbumin 8	1	0.005842261	-0.984489919	0.183	0.088
1279	ENSDARG00000036239	gatm	glycine amidinotransferase (L-arginine:glycine amidinotransferase)	1	0.142300831	-0.991040085	0.317	0.323
1280	ENSDARG00000093124	scpp8	secretory calcium-binding phosphoprotein 8	1	0.756725086	-0.991877696	0.11	0.117
1281	ENSDARG00000078757	si:ch211-212c13.8	si:ch211-212c13.8	1	5.57E-05	-0.994215567	0.012	0.185
1282	ENSDARG00000101479	BX908782.2	CD59 glycoprotein-like [Source:NCBI gene;Acc:103910140]	1	0.004072983	-0.995078277	0.049	0.168
1283	ENSDARG00000009978	icn	ictacalcin	1	0.006330638	-0.996516901	0.976	0.918
1284	ENSDARG00000045408	tagln	transgelin	1	0.255876242	-1.001232632	0.207	0.25
1285	ENSDARG00000069503	cldnh	claudin h	1	0.011709895	-1.025340952	0.073	0.17
1286	ENSDARG00000020741	fga	fibrinogen alpha chain	1	0.002912795	-1.033156644	0.11	0.232
1287	ENSDARG00000103687	sycn.2	syncollin, tandem duplicate 2	1	0.003106906	-1.040471175	0.134	0.272
1288	ENSDARG00000102175	hamp	hepcidin antimicrobial peptide	1	0.03213427	-1.041208283	0.256	0.341
1289	ENSDARG00000003216	anxa2a	annexin A2a	1	0.000195999	-1.054345057	0.256	0.428
1290	ENSDARG00000044975	krt94	keratin 94	1	0.017767958	-1.056699015	0.11	0.2
1291	ENSDARG00000097959	si:dkey-248g15.3	si:dkey-248g15.3	1	0.120529938	-1.066200089	0.28	0.339
1292	ENSDARG00000095807	hp	haptoglobin	1	9.71E-05	-1.078347574	0.037	0.208
1293	ENSDARG00000045089	si:ch211-270n8.1	si:ch211-270n8.1	1	0.000538938	-1.087321321	0.061	0.208
1294	ENSDARG00000039579	cfd	complement factor D (adipsin)	1	0.058116909	-1.090033861	0.134	0.205
1295	ENSDARG00000045180	acta2	actin alpha 2, smooth muscle	1	0.739191446	-1.093572944	0.22	0.222
1296	ENSDARG00000090722	leg1.1	liver-enriched gene 1, tandem duplicate 1	1	6.57E-05	-1.100342906	0.049	0.227
1297	ENSDARG00000007276	ela3l	elastase 3 like	1	0.281551477	-1.108101239	0.378	0.421
1298	ENSDARG00000089310	gc	GC vitamin D binding protein	1	0.001298768	-1.110079341	0.085	0.22
1299	ENSDARG00000043128	cldne	claudin e	1	0.152394427	-1.112930245	0.159	0.209
1300	ENSDARG00000055514	icn2	ictacalcin 2	1	0.615041938	-1.136991699	0.427	0.416
1301	ENSDARG00000042816	mmp9	matrix metallopeptidase 9	1	0.162919221	-1.143976613	0.11	0.155
1302	ENSDARG00000054616	cldni	claudin i	1	0.214835846	-1.163118435	0.244	0.287
1303	ENSDARG00000017299	fabp11a	fatty acid binding protein 11a	1	0.028381352	-1.164159346	0.085	0.171
1304	ENSDARG00000037191	ttr	transthyretin (prealbumin, amyloidosis type I)	1	0.000445098	-1.186499321	0.061	0.213
1305	ENSDARG00000060350	apoda.2	apolipoprotein Da, duplicate 2	1	0.10208455	-1.209599383	0.329	0.396
1306	ENSDARG00000007024	uox	urate oxidase	1	0.00153341	-1.212703671	0.098	0.231
1307	ENSDARG00000102299	cxcl8b.1	chemokine (C-X-C motif) ligand 8b, duplicate 1	1	0.09721954	-1.235358453	0.049	0.101
1308	ENSDARG00000036834	krt92	keratin 92	1	0.001094574	-1.248672281	0.402	0.504
1309	ENSDARG00000006526	fn1b	fibronectin 1b	1	0.000680328	-1.256710377	0.317	0.425
1310	ENSDARG00000012366	fbp2	fructose-1,6-bisphosphatase 2	1	0.69240013	-1.26293626	0.159	0.138
1311	ENSDARG00000075045	cxcl18b	chemokine (C-X-C motif) ligand 18b	1	0.041212328	-1.292100048	0.244	0.337
1312	ENSDARG00000020866	apoa4b.2	apolipoprotein A-IV b, tandem duplicate 2	1	0.10482492	-1.330433352	0.207	0.261
1313	ENSDARG00000039730	zgc:112160	zgc:112160	1	0.285975639	-1.352065215	0.39	0.442
1314	ENSDARG00000068680	ctrl	chymotrypsin-like	1	0.006612283	-1.354247277	0.293	0.438
1315	ENSDARG00000100406	zgc:112265	zgc:112265	1	7.80E-05	-1.367272194	0.037	0.212
1316	ENSDARG00000021339	cpa5	carboxypeptidase A5	1	0.030224545	-1.369553247	0.256	0.357
1317	ENSDARG00000008969	fgb	fibrinogen beta chain	1	0.000497389	-1.384887621	0.098	0.251
1318	ENSDARG00000099572	hmgn2	high mobility group nucleosomal binding domain 2	1	0.000129307	-1.409661799	0.622	0.69
1319	ENSDARG00000056765	ela2l	elastase 2 like	1	0.03228201	-1.411396962	0.341	0.454
1320	ENSDARG00000041569	ces2	carboxylesterase 2 (intestine, liver) [Source:ZFIN;Acc:ZDB-GENE-061013-99]	1	0.000501862	-1.415267452	0.085	0.239
1321	ENSDARG00000099185	chia.2	chitinase, acidic.2	1	0.017578037	-1.417576336	0.195	0.296
1322	ENSDARG00000103639	si:dkey-36i7.3	si:dkey-36i7.3	1	0.000990568	-1.422567901	0.11	0.252
1323	ENSDARG00000093844	zgc:136461	zgc:136461	1	0.000374256	-1.461552692	0.256	0.456
1324	ENSDARG00000070480	agr2	anterior gradient 2	1	0.605620714	-1.462875652	0.183	0.196
1325	ENSDARG00000079274	prss59.1	serine protease 59, tandem duplicate 1	1	0.003471552	-1.465740857	0.402	0.557
1326	ENSDARG00000100582	si:ch211-195b11.3	si:ch211-195b11.3	1	0.068620556	-1.478357365	0.402	0.487
1327	ENSDARG00000076838	apom	apolipoprotein M	1	0.000373406	-1.537420936	0.122	0.281
1328	ENSDARG00000040799	sst1.1	somatostatin 1, tandem duplicate 1	1	0.618520319	-1.569775477	0.098	0.118
1329	ENSDARG00000037281	fgg	fibrinogen gamma chain	1	0.003686409	-1.601268432	0.207	0.321
1330	ENSDARG00000090286	serpina1	serpin peptidase inhibitor, clade A (alpha-1 antiproteinase, antitrypsin), member 1	1	0.000103276	-1.609867454	0.085	0.266
1331	ENSDARG00000053973	fetub	fetuin B	1	0.007010046	-1.613854799	0.28	0.381
1332	ENSDARG00000090850	serpina1l	serine (or cysteine) proteinase inhibitor, clade A (alpha-1 antiproteinase, antitrypsin), member 1, like	1	0.006517253	-1.642872663	0.159	0.264
1333	ENSDARG00000059049	zgc:174904	zgc:174904	1	0.000288255	-1.716601484	0.146	0.303
1334	ENSDARG00000090428	ctrb1	chymotrypsinogen B1	1	0.096918871	-1.726116026	0.707	0.758
1335	ENSDARG00000012076	apoa1a	apolipoprotein A-Ia	1	7.36E-05	-1.748702682	0.329	0.479
1336	ENSDARG00000073742	prss59.2	serine protease 59, tandem duplicate 2	1	0.048493768	-1.808236693	0.732	0.728
1337	ENSDARG00000037425	s100a10a	S100 calcium binding protein A10a	1	0.004077941	-1.845643533	0.293	0.388
1338	ENSDARG00000012395	mmp13a	matrix metallopeptidase 13a	1	0.000136552	-1.854584284	0.061	0.234
1339	ENSDARG00000079443	vipb	vasoactive intestinal peptide b	1	0.143711609	-1.856775417	0.085	0.141
1340	ENSDARG00000093628	s100a11	S100 calcium binding protein A11	1	0.643283959	-1.861257686	0.146	0.126
1341	ENSDARG00000017314	CELA1 (1 of many)	zgc:92745 [Source:ZFIN;Acc:ZDB-GENE-040801-12]	1	0.000106799	-1.874640693	0.537	0.692
1342	ENSDARG00000058206	si:ch211-153b23.5	si:ch211-153b23.5	1	0.003211945	-1.901099656	0.28	0.381
1343	ENSDARG00000091996	tcnbb	transcobalamin beta b	1	0.01585423	-1.912874607	0.22	0.335
1344	ENSDARG00000099200	zgc:123103	zgc:123103	1	0.001278368	-1.93885754	0.183	0.322
1345	ENSDARG00000033161	sst1.2	somatostatin 1, tandem duplicate 2	1	0.695983725	-1.939971197	0.098	0.107
1346	ENSDARG00000042993	prss1	serine protease 1	1	0.000152769	-1.946325388	0.61	0.771
1347	ENSDARG00000092170	apoc1	apolipoprotein C-I	1	5.34E-05	-2.039240555	0.183	0.371
1348	ENSDARG00000040907	gcgb	glucagon b	1	0.942530362	-2.064212864	0.159	0.163
1349	ENSDARG00000035832	pyyb	peptide YYb	1	0.088390369	-2.108089189	0.122	0.19
1350	ENSDARG00000035350	ins	preproinsulin	1	0.200658809	-2.173144742	0.293	0.23
1351	ENSDARG00000044566	fabp6	fatty acid binding protein 6, ileal (gastrotropin)	1	0.56345478	-2.208294968	0.341	0.279
1352	ENSDARG00000014190	sst2	somatostatin 2	1	0.21296664	-2.228411404	0.11	0.161
1353	ENSDARG00000079296	gcga	glucagon a	1	0.035049456	-2.459722883	0.427	0.507
1354	ENSDARG00000016771	tfa	transferrin-a	1	0.000218523	-2.590955489	0.378	0.496
1355	ENSDARG00000068088	tcnba	transcobalamin beta a	1	0.586286952	-2.675756823	0.598	0.54
1356	ENSDARG00000059227	fabp1b.1	fatty acid binding protein 1b, tandem duplicate 1	1	0.004737299	-2.694893498	0.537	0.656
