# Supplementary material for: Cell-type-specific responses to the microbiota across all tissues of the larval zebrafish
Source: Cell Rep. Author manuscript; Available in PMC 2023 Oct 23. (PMC10423310; doi:10.1016/j.celrep.2023.112095)
Supplement: MMC9 [file NIHMS1880944-supplement-MMC9.zip › DataS3/Figure2_PanelC_GenesLists/cluster12.tsv]

	gene	ZFIN_name	full_name	p_val_adj	p_val	avg_logFC	pct.1	pct.2
1	ENSDARG00000032126	scg5	secretogranin V	0	0	2.269735883	1	0.025
2	ENSDARG00000058732	scgn	secretagogin, EF-hand calcium binding protein	0	0	1.776387897	0.841	0.013
3	ENSDARG00000019566	neurod1	neuronal differentiation 1	0	0	1.156088112	0.659	0.008
4	ENSDARG00000045936	pax6b	paired box 6b	3.98E-291	1.60E-295	0.836630972	0.602	0.01
5	ENSDARG00000076170	pcsk1nl	proprotein convertase subtilisin/kexin type 1 inhibitor, like	1.45E-263	5.83E-268	1.093302654	0.682	0.018
6	ENSDARG00000061416	c2cd4a	C2 calcium dependent domain containing 4A	2.06E-242	8.28E-247	0.941913735	0.557	0.012
7	ENSDARG00000018259	atp1a3a	ATPase Na+/K+ transporting subunit alpha 3a	6.06E-220	2.44E-224	0.983005378	0.602	0.017
8	ENSDARG00000086288	scg3	secretogranin III	4.03E-215	1.62E-219	2.602178539	0.989	0.07
9	ENSDARG00000091756	insm1a	insulinoma-associated 1a	5.70E-214	2.30E-218	0.867814398	0.455	0.008
10	ENSDARG00000008407	tspan7b	tetraspanin 7b	4.41E-202	1.77E-206	1.085882021	0.807	0.043
11	ENSDARG00000038574	scg2b	secretogranin II (chromogranin C), b	1.14E-198	4.60E-203	0.988659586	0.648	0.024
12	ENSDARG00000014967	g6pcb	glucose-6-phosphatase b, catalytic subunit	3.30E-176	1.33E-180	0.253471826	0.216	0
13	ENSDARG00000040965	zgc:101731	zgc:101731	5.54E-173	2.23E-177	0.711775604	0.443	0.011
14	ENSDARG00000004023	isl1	ISL LIM homeobox 1	1.84E-169	7.40E-174	0.506042062	0.375	0.007
15	ENSDARG00000058646	ptprna	protein tyrosine phosphatase receptor type Na	4.12E-166	1.66E-170	0.65430011	0.534	0.02
16	ENSDARG00000025034	syngr3b	synaptogyrin 3b	2.97E-163	1.20E-167	0.620570677	0.5	0.017
17	ENSDARG00000074064	rem2	RAS (RAD and GEM)-like GTP binding 2	4.44E-158	1.79E-162	0.29936378	0.273	0.003
18	ENSDARG00000056877	vamp2	vesicle-associated membrane protein 2	1.55E-151	6.23E-156	0.729229457	0.693	0.04
19	ENSDARG00000036816	pou2f2a	POU class 2 homeobox 2a	2.95E-151	1.19E-155	0.473590233	0.375	0.009
20	ENSDARG00000059945	sv2a	synaptic vesicle glycoprotein 2A	6.09E-149	2.45E-153	0.484219576	0.409	0.011
21	ENSDARG00000055874	cpe	carboxypeptidase E	6.95E-145	2.80E-149	1.399082403	0.909	0.087
22	ENSDARG00000053298	nkx2.2a	NK2 homeobox 2a	8.23E-145	3.31E-149	0.417503832	0.261	0.003
23	ENSDARG00000054239	ghrl	ghrelin/obestatin prepropeptide	1.73E-136	6.95E-141	3.367432509	0.409	0.014
24	ENSDARG00000030614	syt1a	synaptotagmin Ia	6.14E-136	2.47E-140	0.648613531	0.523	0.024
25	ENSDARG00000018997	cplx2l	complexin 2, like	9.26E-130	3.73E-134	0.462901296	0.386	0.012
26	ENSDARG00000004386	si:dkey-153k10.9	si:dkey-153k10.9	3.39E-127	1.37E-131	0.338413493	0.295	0.006
27	ENSDARG00000053301	insm1b	insulinoma-associated 1b	4.34E-122	1.75E-126	0.756579362	0.477	0.022
28	ENSDARG00000007663	amph	amphiphysin	1.57E-113	6.33E-118	0.276575205	0.25	0.005
29	ENSDARG00000040177	rgs16	regulator of G protein signaling 16	1.89E-112	7.62E-117	1.25078934	0.443	0.022
30	ENSDARG00000078560	slc9a5	solute carrier family 9 member A5	2.38E-109	9.58E-114	0.352571416	0.307	0.009
31	ENSDARG00000016301	zgc:65894	zgc:65894	1.27E-105	5.13E-110	0.766669193	0.568	0.041
32	ENSDARG00000009242	fev	FEV transcription factor, ETS family member	4.85E-104	1.95E-108	1.152021396	0.33	0.012
33	ENSDARG00000068144	nmba	neuromedin Ba	5.74E-104	2.31E-108	2.246004881	0.341	0.013
34	ENSDARG00000103390	cacna2d2a	calcium channel, voltage-dependent, alpha 2/delta subunit 2a	8.14E-103	3.28E-107	0.470660939	0.375	0.016
35	ENSDARG00000032317	tox	thymocyte selection-associated high mobility group box	5.46E-99	2.20E-103	0.727559295	0.557	0.042
36	ENSDARG00000057913	syt11a	synaptotagmin XIa	5.45E-98	2.19E-102	0.601164635	0.466	0.028
37	ENSDARG00000068006	gck	glucokinase (hexokinase 4)	1.80E-94	7.25E-99	1.162438073	0.568	0.049
38	ENSDARG00000078768	abhd15a	abhydrolase domain containing 15a	2.27E-94	9.13E-99	0.610588227	0.42	0.024
39	ENSDARG00000087798	pdyn	prodynorphin	4.39E-92	1.77E-96	0.661648841	0.205	0.004
40	ENSDARG00000056262	slc35g2a	solute carrier family 35 member G2a	7.47E-92	3.01E-96	0.884006514	0.591	0.053
41	ENSDARG00000020609	snap25a	synaptosome associated protein 25a	2.14E-91	8.63E-96	0.582847722	0.511	0.036
42	ENSDARG00000102340	ptn	pleiotrophin	2.39E-88	9.64E-93	0.466269007	0.341	0.016
43	ENSDARG00000091558	si:ch211-251f6.7	si:ch211-251f6.7	7.94E-87	3.20E-91	0.390028548	0.25	0.007
44	ENSDARG00000041417	atp6ap1a	ATPase H+ transporting accessory protein 1a	1.67E-82	6.72E-87	0.286773842	0.284	0.011
45	ENSDARG00000099720	evlb	Enah/Vasp-like b	7.39E-80	2.98E-84	0.354931259	0.352	0.019
46	ENSDARG00000098810	VSTM2B	zgc:194678 [Source:ZFIN;Acc:ZDB-GENE-030131-8082]	1.54E-79	6.21E-84	0.259296661	0.227	0.007
47	ENSDARG00000104458	rnasekb	ribonuclease, RNase K b	5.51E-76	2.22E-80	1.011999855	0.818	0.138
48	ENSDARG00000073704	si:dkeyp-72g9.4	si:dkeyp-72g9.4	1.44E-74	5.81E-79	1.028555751	0.5	0.046
49	ENSDARG00000008829	chga	chromogranin A	3.94E-73	1.59E-77	0.399012053	0.284	0.013
50	ENSDARG00000052567	tmem35	transmembrane protein 35	4.53E-73	1.82E-77	0.587515372	0.5	0.046
51	ENSDARG00000036291	nucb2b	nucleobindin 2b	3.59E-70	1.45E-74	1.246825616	0.784	0.151
52	ENSDARG00000036577	atp6v0cb	ATPase H+ transporting V0 subunit cb	1.46E-68	5.90E-73	0.701243547	0.727	0.106
53	ENSDARG00000056156	npdc1b	neural proliferation, differentiation and control, 1b	2.13E-68	8.59E-73	0.354527765	0.307	0.017
54	ENSDARG00000016676	gnao1a	guanine nucleotide binding protein (G protein), alpha activating activity polypeptide O, a	2.80E-67	1.13E-71	0.512157226	0.545	0.058
55	ENSDARG00000087413	bean1	brain expressed, associated with NEDD4, 1	2.59E-66	1.04E-70	0.257937006	0.216	0.008
56	ENSDARG00000102879	myt1b	myelin transcription factor 1b	1.23E-65	4.96E-70	0.326369968	0.295	0.016
57	ENSDARG00000054456	clip3	CAP-GLY domain containing linker protein 3	4.19E-65	1.69E-69	0.255896687	0.295	0.016
58	ENSDARG00000101606	rims2a	regulating synaptic membrane exocytosis 2a	4.42E-65	1.78E-69	0.349410038	0.239	0.01
59	ENSDARG00000069435	cfap58	cilia and flagella associated protein 58	3.24E-64	1.30E-68	0.284297113	0.17	0.004
60	ENSDARG00000052948	zgc:195023	zgc:195023 [Source:ZFIN;Acc:ZDB-GENE-081022-175]	9.52E-64	3.83E-68	0.91402265	0.193	0.006
61	ENSDARG00000000551	slc1a4	solute carrier family 1 member 4	4.83E-63	1.95E-67	0.732133497	0.602	0.079
62	ENSDARG00000006497	rtn1a	reticulon 1a	8.78E-61	3.53E-65	0.903772322	0.852	0.167
63	ENSDARG00000099238	rasd4	rasd family member 4	6.50E-59	2.62E-63	0.28629161	0.182	0.006
64	ENSDARG00000024006	rprmb	reprimo, TP53 dependent G2 arrest mediator candidate b	5.06E-57	2.04E-61	0.448877103	0.341	0.026
65	ENSDARG00000095152	si:ch211-255i3.4	si:ch211-255i3.4	1.42E-55	5.73E-60	0.299132747	0.227	0.011
66	ENSDARG00000102051	mtbl	metallothionein-B-like	1.55E-54	6.24E-59	0.396040354	0.398	0.037
67	ENSDARG00000061365	hepacam2	HEPACAM family member 2	3.07E-54	1.23E-58	0.479534775	0.318	0.024
68	ENSDARG00000061918	cplx2	complexin 2	4.62E-52	1.86E-56	0.596621622	0.341	0.028
69	ENSDARG00000045594	shisal1a	shisa like 1a	1.10E-50	4.42E-55	0.255410817	0.273	0.018
70	ENSDARG00000025855	camk2n1a	calcium/calmodulin-dependent protein kinase II inhibitor 1a	4.73E-50	1.91E-54	0.749459687	0.534	0.075
71	ENSDARG00000025024	pnoca	prepronociceptin a	9.06E-50	3.65E-54	3.448792227	0.386	0.041
72	ENSDARG00000103521	capsla	calcyphosine-like a	1.86E-49	7.48E-54	0.305775586	0.193	0.009
73	ENSDARG00000087704	gfra3	GDNF family receptor alpha 3	5.24E-49	2.11E-53	0.283079367	0.227	0.013
74	ENSDARG00000056481	vat1	vesicle amine transport 1	7.01E-49	2.82E-53	0.744421793	0.75	0.154
75	ENSDARG00000070683	dkk3b	dickkopf WNT signaling pathway inhibitor 3b	1.71E-47	6.89E-52	1.485325782	0.477	0.067
76	ENSDARG00000034187	calm1b	calmodulin 1b	1.90E-45	7.65E-50	1.043985421	0.852	0.234
77	ENSDARG00000036505	syt4	synaptotagmin IV	6.08E-45	2.45E-49	0.311499697	0.273	0.02
78	ENSDARG00000036427	slc3a2a	solute carrier family 3 member 2a	5.63E-44	2.27E-48	0.774834464	0.693	0.142
79	ENSDARG00000056122	gdi1	GDP dissociation inhibitor 1	1.29E-42	5.18E-47	0.471978622	0.477	0.067
80	ENSDARG00000003281	pik3ip1	phosphoinositide-3-kinase interacting protein 1	1.14E-41	4.59E-46	0.508886185	0.443	0.06
81	ENSDARG00000061120	slc43a2b	solute carrier family 43 member 2b	1.35E-40	5.43E-45	0.869025846	0.659	0.139
82	ENSDARG00000051876	ush1c	Usher syndrome 1C	2.58E-38	1.04E-42	0.924088283	0.625	0.144
83	ENSDARG00000014053	olfm1b	olfactomedin 1b	6.77E-38	2.73E-42	0.975397157	0.568	0.116
84	ENSDARG00000000503	stx1b	syntaxin 1B	4.67E-37	1.88E-41	0.300789931	0.273	0.024
85	ENSDARG00000070047	rgs4	regulator of G protein signaling 4	4.95E-37	1.99E-41	0.872139629	0.523	0.093
86	ENSDARG00000055226	slc7a7	solute carrier family 7 member 7	1.26E-35	5.06E-40	0.585013656	0.386	0.053
87	ENSDARG00000089362	grn1	granulin 1	3.02E-34	1.22E-38	0.85442677	0.75	0.223
88	ENSDARG00000070266	spock3	SPARC (osteonectin), cwcv and kazal like domains proteoglycan 3	9.50E-34	3.83E-38	0.4150579	0.352	0.045
89	ENSDARG00000031981	pcbd1	pterin-4 alpha-carbinolamine dehydratase/dimerization cofactor of hepatocyte nuclear factor 1 alpha	8.34E-33	3.36E-37	0.812281466	0.864	0.293
90	ENSDARG00000077167	nmbb	neuromedin Bb	8.79E-32	3.54E-36	1.996689595	0.114	0.004
91	ENSDARG00000037159	oprd1b	opioid receptor, delta 1b	9.87E-32	3.97E-36	0.322746715	0.114	0.004
92	ENSDARG00000033161	sst1.2	somatostatin 1, tandem duplicate 2	1.82E-31	7.32E-36	5.553750538	0.477	0.098
93	ENSDARG00000077799	egr4	early growth response 4	9.43E-31	3.80E-35	0.468271724	0.25	0.025
94	ENSDARG00000016128	ap3m2	adaptor related protein complex 3 subunit mu 2	7.84E-30	3.16E-34	0.350757504	0.364	0.054
95	ENSDARG00000100170	pam	peptidylglycine alpha-amidating monooxygenase	1.88E-29	7.58E-34	0.780073547	0.75	0.262
96	ENSDARG00000036316	rpl39	ribosomal protein L39	2.58E-29	1.04E-33	-0.510746503	1	0.998
97	ENSDARG00000058538	alcamb	activated leukocyte cell adhesion molecule b	2.91E-29	1.17E-33	0.614762685	0.568	0.136
98	ENSDARG00000099732	gfra1a	gdnf family receptor alpha 1a	1.82E-28	7.31E-33	0.70833033	0.318	0.043
99	ENSDARG00000094836	si:ch211-195b15.8	si:ch211-195b15.8	2.12E-28	8.52E-33	0.558258143	0.466	0.093
100	ENSDARG00000043342	gpx3	glutathione peroxidase 3	1.94E-27	7.80E-32	0.59777762	0.75	0.21
101	ENSDARG00000019702	aldocb	aldolase C, fructose-bisphosphate, b	3.39E-27	1.37E-31	0.633477026	0.977	0.491
102	ENSDARG00000043509	rpl11	ribosomal protein L11	3.60E-27	1.45E-31	-0.477559668	1	0.999
103	ENSDARG00000102720	zgc:123284	zgc:123284	3.98E-27	1.60E-31	0.473543174	0.17	0.013
104	ENSDARG00000011201	rplp2l	ribosomal protein, large P2, like	7.38E-27	2.97E-31	-0.55179905	1	0.998
105	ENSDARG00000017127	pdzk1ip1	PDZK1 interacting protein 1	8.12E-27	3.27E-31	0.313315442	0.284	0.036
106	ENSDARG00000020798	necap1	NECAP endocytosis associated 1	3.22E-26	1.30E-30	0.350062537	0.364	0.059
107	ENSDARG00000070810	ccka	cholecystokinin a	3.45E-26	1.39E-30	1.623808661	0.227	0.024
108	ENSDARG00000055305	ret	ret proto-oncogene receptor tyrosine kinase	3.92E-26	1.58E-30	0.274070495	0.216	0.021
109	ENSDARG00000010160	rps15a	ribosomal protein S15a	1.36E-25	5.48E-30	-0.439120061	1	1
110	ENSDARG00000036875	rps12	ribosomal protein S12	2.24E-25	9.02E-30	-0.476717679	1	1
111	ENSDARG00000041811	rps25	ribosomal protein S25	2.58E-25	1.04E-29	-0.497631336	1	0.997
112	ENSDARG00000058105	rpl36a	ribosomal protein L36A	2.86E-25	1.15E-29	-0.437142034	1	0.999
113	ENSDARG00000035832	pyyb	peptide YYb	7.10E-25	2.86E-29	4.662101339	0.602	0.18
114	ENSDARG00000058451	rpl6	ribosomal protein L6	9.14E-25	3.68E-29	-0.553070832	1	0.998
115	ENSDARG00000010437	tent5c	terminal nucleotidyltransferase 5C	2.72E-24	1.09E-28	0.363459923	0.307	0.046
116	ENSDARG00000015128	rpl27	ribosomal protein L27	2.95E-24	1.19E-28	-0.488867847	1	0.996
117	ENSDARG00000021351	nefma	neurofilament, medium polypeptide a	3.42E-24	1.38E-28	0.256256397	0.159	0.012
118	ENSDARG00000030408	rps26l	ribosomal protein S26, like	1.67E-23	6.71E-28	-0.446552426	1	0.993
119	ENSDARG00000053457	rpl23	ribosomal protein L23	1.90E-23	7.66E-28	-0.42588561	1	0.999
120	ENSDARG00000094730	acbd7	acyl-CoA binding domain containing 7	2.33E-23	9.37E-28	0.453822043	0.466	0.109
121	ENSDARG00000019230	rpl7a	ribosomal protein L7a	2.49E-23	1.00E-27	-0.512862861	1	0.999
122	ENSDARG00000032725	rps27a	ribosomal protein S27a	2.61E-23	1.05E-27	-0.470446764	1	0.999
123	ENSDARG00000039347	rps24	ribosomal protein S24	2.00E-22	8.06E-27	-0.483087003	1	0.998
124	ENSDARG00000068967	zgc:153372	zgc:153372	3.63E-22	1.46E-26	0.288196482	0.295	0.045
125	ENSDARG00000088030	rpl35a	ribosomal protein L35a	1.14E-21	4.57E-26	-0.420047976	1	0.996
126	ENSDARG00000034291	rpl37	ribosomal protein L37	1.16E-21	4.67E-26	-0.403133525	1	0.999
127	ENSDARG00000016570	prlra	prolactin receptor a	1.25E-21	5.02E-26	0.432246689	0.398	0.086
128	ENSDARG00000099014	fxyd1	FXYD domain containing ion transport regulator 1 (phospholemman)	1.41E-21	5.66E-26	0.716746448	0.977	0.604
129	ENSDARG00000014867	rpl8	ribosomal protein L8	1.49E-21	5.99E-26	-0.517466135	1	0.998
130	ENSDARG00000013500	abca2	ATP-binding cassette, sub-family A (ABC1), member 2	2.10E-21	8.46E-26	0.473550382	0.341	0.063
131	ENSDARG00000021864	rplp1	ribosomal protein, large, P1	3.99E-21	1.61E-25	-0.439310408	1	1
132	ENSDARG00000010516	rpl21	ribosomal protein L21	4.85E-21	1.95E-25	-0.420301437	1	0.998
133	ENSDARG00000010434	clu	clusterin	7.55E-21	3.04E-25	0.384204175	0.386	0.077
134	ENSDARG00000097693	si:ch211-248a14.8	si:ch211-248a14.8	1.21E-20	4.86E-25	0.527881156	0.443	0.111
135	ENSDARG00000099425	CABZ01073265.1	complement factor I [Source:NCBI gene;Acc:557557]	1.41E-20	5.66E-25	0.712094187	0.625	0.186
136	ENSDARG00000035860	rps28	ribosomal protein S28	1.94E-20	7.81E-25	-0.396131112	1	0.998
137	ENSDARG00000077717	rpl29	ribosomal protein L29	2.56E-20	1.03E-24	-0.479482338	1	0.989
138	ENSDARG00000033234	stmn2a	stathmin 2a	2.62E-20	1.06E-24	0.272566129	0.193	0.021
139	ENSDARG00000009677	dlg1	discs, large homolog 1 (Drosophila)	3.93E-20	1.58E-24	0.276926293	0.216	0.027
140	ENSDARG00000070437	rpl22	ribosomal protein L22	7.27E-20	2.93E-24	-0.442342724	1	0.997
141	ENSDARG00000009285	rpl15	ribosomal protein L15	7.29E-20	2.94E-24	-0.442311254	1	0.999
142	ENSDARG00000103915	ero1b	endoplasmic reticulum oxidoreductase beta	2.40E-19	9.65E-24	0.374864567	0.477	0.126
143	ENSDARG00000017739	ak5l	adenylate kinase 5, like	3.03E-19	1.22E-23	0.379079621	0.364	0.076
144	ENSDARG00000057556	rpl17	ribosomal protein L17	3.79E-19	1.53E-23	-0.465464238	1	0.997
145	ENSDARG00000099380	rpl13	ribosomal protein L13	1.23E-18	4.97E-23	-0.443569857	1	0.997
146	ENSDARG00000100588	rpl36	ribosomal protein L36	1.71E-18	6.88E-23	-0.346517492	1	0.998
147	ENSDARG00000013307	rpl19	ribosomal protein L19	1.79E-18	7.22E-23	-0.430189456	1	1
148	ENSDARG00000037870	actb2	actin, beta 2	2.02E-18	8.14E-23	-0.90512124	1	0.996
149	ENSDARG00000070453	gch1	GTP cyclohydrolase 1	2.05E-18	8.25E-23	0.516058849	0.466	0.125
150	ENSDARG00000040907	gcgb	glucagon b	3.05E-18	1.23E-22	5.763480511	0.489	0.155
151	ENSDARG00000092807	si:dkey-151g10.6	si:dkey-151g10.6	3.88E-18	1.56E-22	-0.370045223	1	1
152	ENSDARG00000035858	cnn2	calponin 2	4.75E-18	1.91E-22	-1.147016029	0.091	0.643
153	ENSDARG00000025850	rps21	ribosomal protein S21	7.41E-18	2.99E-22	-0.35264162	1	0.997
154	ENSDARG00000078854	tusc3	tumor suppressor candidate 3	8.68E-18	3.50E-22	0.261728775	0.341	0.069
155	ENSDARG00000069425	hsbp1a	heat shock factor binding protein 1a	1.08E-17	4.36E-22	0.542520758	0.5	0.148
156	ENSDARG00000007753	cpne2	copine II	1.38E-17	5.57E-22	0.274900372	0.273	0.046
157	ENSDARG00000006413	rpl38	ribosomal protein L38	1.40E-17	5.63E-22	-0.395323143	1	0.991
158	ENSDARG00000053365	rpl31	ribosomal protein L31	1.64E-17	6.62E-22	-0.399021914	1	0.993
159	ENSDARG00000045360	flj11011l	hypothetical protein FLJ11011-like (H. sapiens)	2.01E-17	8.10E-22	0.273317081	0.295	0.055
160	ENSDARG00000054794	plcxd3	phosphatidylinositol-specific phospholipase C, X domain containing 3	2.60E-17	1.05E-21	0.27090143	0.159	0.017
161	ENSDARG00000031317	ppdpfb	pancreatic progenitor cell differentiation and proliferation factor b	2.63E-17	1.06E-21	1.555621349	0.977	0.919
162	ENSDARG00000039882	ap3s2	adaptor related protein complex 3 subunit sigma 2	3.95E-17	1.59E-21	0.540836884	0.466	0.133
163	ENSDARG00000015793	creb3l1	cAMP responsive element binding protein 3-like 1	6.68E-17	2.69E-21	0.319653753	0.239	0.037
164	ENSDARG00000011405	rps9	ribosomal protein S9	8.63E-17	3.48E-21	-0.438400203	1	0.999
165	ENSDARG00000035870	laptm4b	lysosomal protein transmembrane 4 beta	1.12E-16	4.53E-21	0.439002076	0.386	0.092
166	ENSDARG00000100392	rps18	ribosomal protein S18	1.65E-16	6.66E-21	-0.38942025	1	0.998
167	ENSDARG00000030602	rps19	ribosomal protein S19	2.15E-16	8.66E-21	-0.316359938	1	0.999
168	ENSDARG00000070849	rps15	ribosomal protein S15	2.24E-16	9.02E-21	-0.352042807	1	0.999
169	ENSDARG00000007795	cst3	cystatin C (amyloid angiopathy and cerebral hemorrhage)	2.38E-16	9.59E-21	0.819557964	0.83	0.511
170	ENSDARG00000034897	rps10	ribosomal protein S10	4.23E-16	1.70E-20	-0.360207058	1	0.997
171	ENSDARG00000015822	sesn3	sestrin 3	4.39E-16	1.77E-20	0.34941608	0.398	0.101
172	ENSDARG00000001889	tuba1a	tubulin, alpha 1a	4.70E-16	1.89E-20	0.288824912	0.364	0.079
173	ENSDARG00000009212	ppiaa	peptidylprolyl isomerase Aa (cyclophilin A)	6.76E-16	2.72E-20	-0.578017724	1	0.981
174	ENSDARG00000042566	rps7	ribosomal protein S7	1.03E-15	4.13E-20	-0.361069939	1	0.999
175	ENSDARG00000062469	hipk3a	homeodomain interacting protein kinase 3a	1.81E-15	7.29E-20	0.473423632	0.477	0.154
176	ENSDARG00000103007	rps3	ribosomal protein S3	2.38E-15	9.60E-20	-0.390476664	1	0.996
177	ENSDARG00000035871	rpl30	ribosomal protein L30	3.47E-15	1.40E-19	-0.357828468	1	0.997
178	ENSDARG00000044521	eef1b2	eukaryotic translation elongation factor 1 beta 2	3.68E-15	1.48E-19	-0.520015488	0.989	0.991
179	ENSDARG00000006316	rpl23a	ribosomal protein L23a	4.66E-15	1.88E-19	-0.398147238	1	0.996
180	ENSDARG00000046157	RPS17	zgc:114188	5.05E-15	2.03E-19	-0.351020937	1	0.998
181	ENSDARG00000002506	zgc:92818	zgc:92818	5.09E-15	2.05E-19	0.444198152	0.534	0.181
182	ENSDARG00000024954	tmed4	transmembrane p24 trafficking protein 4	1.35E-14	5.46E-19	0.263245812	0.352	0.083
183	ENSDARG00000056550	tango2	transport and golgi organization 2 homolog (Drosophila)	1.85E-14	7.44E-19	0.622669206	0.534	0.195
184	ENSDARG00000039914	gapdhs	glyceraldehyde-3-phosphate dehydrogenase, spermatogenic	1.95E-14	7.83E-19	0.536317964	0.989	0.785
185	ENSDARG00000045695	myca	MYC proto-oncogene, bHLH transcription factor a	2.35E-14	9.48E-19	0.520130815	0.511	0.172
186	ENSDARG00000036456	anxa4	annexin A4	2.38E-14	9.58E-19	1.726090931	0.795	0.476
187	ENSDARG00000012788	foxa3	forkhead box A3	2.95E-14	1.19E-18	0.40715747	0.5	0.163
188	ENSDARG00000105503	fndc3a	fibronectin type III domain containing 3A	3.02E-14	1.22E-18	0.393666543	0.398	0.111
189	ENSDARG00000043932	stmn4l	stathmin-like 4, like	3.64E-14	1.47E-18	0.40332117	0.148	0.017
190	ENSDARG00000013087	ndrg3a	ndrg family member 3a	3.86E-14	1.56E-18	0.389190914	0.58	0.208
191	ENSDARG00000051783	rplp0	ribosomal protein, large, P0	5.96E-14	2.40E-18	-0.377943103	1	0.999
192	ENSDARG00000022456	eno1a	enolase 1a, (alpha)	9.64E-14	3.88E-18	0.658622816	0.966	0.673
193	ENSDARG00000036629	rps14	ribosomal protein S14	1.39E-13	5.61E-18	-0.330999438	1	0.997
194	ENSDARG00000025581	rpl10	ribosomal protein L10	1.40E-13	5.65E-18	-0.375486341	1	0.998
195	ENSDARG00000025073	rpl18a	ribosomal protein L18a	1.96E-13	7.91E-18	-0.3294732	1	0.999
196	ENSDARG00000021838	rps23	ribosomal protein S23	2.36E-13	9.50E-18	-0.346086454	1	0.997
197	ENSDARG00000002644	rgs5a	regulator of G protein signaling 5a	2.51E-13	1.01E-17	0.410687129	0.523	0.17
198	ENSDARG00000016904	bckdk	branched chain ketoacid dehydrogenase kinase	2.87E-13	1.15E-17	0.715149771	0.568	0.245
199	ENSDARG00000070721	vdrb	vitamin D receptor b	3.97E-13	1.60E-17	0.445882675	0.568	0.224
200	ENSDARG00000077777	tmsb4x	thymosin beta 4 X-linked	4.34E-13	1.75E-17	-1.596456314	1	0.975
201	ENSDARG00000020850	eef1a1l1	eukaryotic translation elongation factor 1 alpha 1, like 1	4.86E-13	1.96E-17	-0.401595379	1	1
202	ENSDARG00000036298	rps13	ribosomal protein S13	6.02E-13	2.43E-17	-0.320154627	1	0.998
203	ENSDARG00000075831	slc7a8a	solute carrier family 7 member 8a	8.93E-13	3.59E-17	0.312961226	0.364	0.095
204	ENSDARG00000056653	fhl1b	four and a half LIM domains 1b	1.02E-12	4.10E-17	0.827800373	0.318	0.079
205	ENSDARG00000041435	uba52	ubiquitin A-52 residue ribosomal protein fusion product 1	1.16E-12	4.65E-17	-0.356524179	1	0.986
206	ENSDARG00000029533	rpl18	ribosomal protein L18	1.23E-12	4.97E-17	-0.378979499	1	1
207	ENSDARG00000103878	anpepb	alanyl (membrane) aminopeptidase b	1.33E-12	5.36E-17	0.828380026	0.295	0.069
208	ENSDARG00000039601	ier3ip1	immediate early response 3 interacting protein 1	1.34E-12	5.38E-17	0.580039951	0.841	0.573
209	ENSDARG00000038306	tsc22d1	TSC22 domain family, member 1	1.44E-12	5.78E-17	0.440274576	0.534	0.204
210	ENSDARG00000042905	rpl10a	ribosomal protein L10a	1.56E-12	6.29E-17	-0.407562791	1	0.998
211	ENSDARG00000037350	rpl9	ribosomal protein L9	1.74E-12	7.00E-17	-0.323998965	1	0.998
212	ENSDARG00000036878	sh3bgrl2	SH3 domain binding glutamate-rich protein like 2	2.27E-12	9.15E-17	0.268559856	0.261	0.054
213	ENSDARG00000029500	rpl34	ribosomal protein L34	2.29E-12	9.22E-17	-0.329005996	1	0.997
214	ENSDARG00000040799	sst1.1	somatostatin 1, tandem duplicate 1	2.35E-12	9.45E-17	5.200185936	0.375	0.112
215	ENSDARG00000033738	zgc:153867	zgc:153867	2.40E-12	9.67E-17	-0.921045784	0.784	0.902
216	ENSDARG00000102291	eef1da	eukaryotic translation elongation factor 1 delta a (guanine nucleotide exchange protein)	2.48E-12	9.98E-17	-0.725616395	0.886	0.949
217	ENSDARG00000019038	sgsm3	small G protein signaling modulator 3	2.69E-12	1.08E-16	0.285044235	0.364	0.098
218	ENSDARG00000019778	rps6	ribosomal protein S6	2.75E-12	1.11E-16	-0.404969091	1	0.999
219	ENSDARG00000035256	eef2l2	eukaryotic translation elongation factor 2, like 2	4.51E-12	1.82E-16	0.270399134	0.364	0.095
220	ENSDARG00000069503	cldnh	claudin h	6.17E-12	2.48E-16	1.349050583	0.466	0.161
221	ENSDARG00000045487	rps16	ribosomal protein S16	7.12E-12	2.87E-16	-0.311410918	1	0.999
222	ENSDARG00000014690	rps4x	ribosomal protein S4 X-linked	1.55E-11	6.24E-16	-0.368983452	1	0.999
223	ENSDARG00000005791	rpl28	ribosomal protein L28	1.96E-11	7.91E-16	-0.316586076	1	0.998
224	ENSDARG00000068992	hspa8	heat shock protein 8	2.45E-11	9.88E-16	-0.481056243	1	0.997
225	ENSDARG00000022165	mgst1.2	microsomal glutathione S-transferase 1.2	2.59E-11	1.04E-15	-1.084286547	0.068	0.52
226	ENSDARG00000026531	alcama	activated leukocyte cell adhesion molecule a	5.24E-11	2.11E-15	0.252865506	0.477	0.156
227	ENSDARG00000098662	si:ch73-359m17.9	si:ch73-359m17.9	5.33E-11	2.15E-15	1.951756107	0.17	0.027
228	ENSDARG00000070822	cnp	2',3'-cyclic nucleotide 3' phosphodiesterase	6.40E-11	2.58E-15	0.563648821	0.545	0.234
229	ENSDARG00000035578	hs3st1l2	heparan sulfate (glucosamine) 3-O-sulfotransferase 1-like 2	2.04E-10	8.21E-15	0.390838421	0.239	0.052
230	ENSDARG00000018334	rpl35	ribosomal protein L35	2.19E-10	8.82E-15	-0.311827267	1	0.999
231	ENSDARG00000097478	qkia	QKI, KH domain containing, RNA binding a	2.68E-10	1.08E-14	-0.808829153	0.102	0.529
232	ENSDARG00000020197	rpl5a	ribosomal protein L5a	2.87E-10	1.15E-14	-0.418885091	0.989	0.982
233	ENSDARG00000058358	krt8	keratin 8	2.94E-10	1.18E-14	-0.981069582	0.818	0.924
234	ENSDARG00000013628	cd164	CD164 molecule, sialomucin	2.99E-10	1.20E-14	0.525267157	0.761	0.428
235	ENSDARG00000043453	rps5	ribosomal protein S5	3.42E-10	1.38E-14	-0.317411592	1	0.998
236	ENSDARG00000030053	eef1db	eukaryotic translation elongation factor 1 delta b (guanine nucleotide exchange protein)	3.51E-10	1.41E-14	0.427586023	0.977	0.836
237	ENSDARG00000091377	galn	galanin/GMAP prepropeptide	3.73E-10	1.50E-14	2.85959128	0.125	0.016
238	ENSDARG00000069013	prdx4	peroxiredoxin 4	4.08E-10	1.64E-14	0.610788376	0.75	0.484
239	ENSDARG00000087749	ccser2a	coiled-coil serine-rich protein 2a	5.18E-10	2.09E-14	0.262022114	0.216	0.044
240	ENSDARG00000014190	sst2	somatostatin 2	7.46E-10	3.00E-14	5.862130155	0.409	0.155
241	ENSDARG00000103735	elovl1b	ELOVL fatty acid elongase 1b	8.93E-10	3.60E-14	0.847689211	0.795	0.444
242	ENSDARG00000099104	rpl24	ribosomal protein L24	1.01E-09	4.05E-14	-0.279663384	1	0.999
243	ENSDARG00000035692	rps3a	ribosomal protein S3A	1.08E-09	4.34E-14	-0.349640714	1	1
244	ENSDARG00000054818	rpl32	ribosomal protein L32	1.20E-09	4.84E-14	-0.260276865	1	0.997
245	ENSDARG00000102317	rpl26	ribosomal protein L26	1.29E-09	5.20E-14	-0.281846895	1	0.944
246	ENSDARG00000058394	tagln3b	transgelin 3b	1.72E-09	6.91E-14	0.270503273	0.17	0.029
247	ENSDARG00000086842	dap1b	death associated protein 1b	2.03E-09	8.17E-14	-0.893429189	0.341	0.684
248	ENSDARG00000003599	rpl3	ribosomal protein L3	2.34E-09	9.40E-14	-0.413360186	1	0.998
249	ENSDARG00000006691	rpl12	ribosomal protein L12	3.07E-09	1.24E-13	-0.338626083	1	0.996
250	ENSDARG00000042620	gstr	glutathione S-transferase rho	4.43E-09	1.78E-13	-0.956923308	0.136	0.536
251	ENSDARG00000053129	carhsp1	calcium regulated heat stable protein 1	4.59E-09	1.85E-13	0.870096205	0.568	0.262
252	ENSDARG00000034240	capza1a	capping actin protein of muscle Z-line subunit alpha 1a	4.67E-09	1.88E-13	-0.674119483	0.182	0.579
253	ENSDARG00000044001	lgals3b	lectin, galactoside binding soluble 3b	6.10E-09	2.46E-13	-0.885447394	0.159	0.57
254	ENSDARG00000103433	rpl14	ribosomal protein L14	7.87E-09	3.17E-13	-0.324295599	1	0.99
255	ENSDARG00000009771	ppme1	protein phosphatase methylesterase 1	8.30E-09	3.34E-13	0.349430498	0.511	0.217
256	ENSDARG00000041182	rpl4	ribosomal protein L4	9.94E-09	4.00E-13	-0.387947635	0.989	0.992
257	ENSDARG00000020504	h3f3b.1	H3 histone, family 3A	1.01E-08	4.09E-13	0.278842559	0.977	0.763
258	ENSDARG00000041619	rack1	receptor for activated C kinase 1	1.15E-08	4.62E-13	-0.356519482	1	0.997
259	ENSDARG00000044093	rpl13a	ribosomal protein L13a	1.40E-08	5.65E-13	-0.291448734	1	0.997
260	ENSDARG00000002779	pdx1	pancreatic and duodenal homeobox 1	2.00E-08	8.04E-13	0.432320065	0.239	0.059
261	ENSDARG00000018404	krt18a.1	keratin 18a, tandem duplicate 1	2.97E-08	1.20E-12	-1.245531483	0.523	0.796
262	ENSDARG00000053449	pyya	peptide YYa	3.60E-08	1.45E-12	0.380029623	0.114	0.015
263	ENSDARG00000053485	aldh6a1	aldehyde dehydrogenase 6 family, member A1	5.33E-08	2.15E-12	-0.877352534	0.193	0.549
264	ENSDARG00000055540	pfkfb4a	6-phosphofructo-2-kinase/fructose-2,6-biphosphatase 4a	6.14E-08	2.47E-12	0.278459493	0.239	0.06
265	ENSDARG00000056119	eef1g	eukaryotic translation elongation factor 1 gamma	6.23E-08	2.51E-12	-0.421798972	1	0.991
266	ENSDARG00000025254	s100a10b	S100 calcium binding protein A10b	6.25E-08	2.52E-12	-1.881331569	0.307	0.624
267	ENSDARG00000061764	ahnak	AHNAK nucleoprotein	6.43E-08	2.59E-12	-0.948123443	0.114	0.478
268	ENSDARG00000008936	sec11a	SEC11 homolog A, signal peptidase complex subunit	7.09E-08	2.86E-12	0.50159653	0.739	0.467
269	ENSDARG00000055996	rps8a	ribosomal protein S8a	7.13E-08	2.87E-12	-0.304224058	1	0.999
270	ENSDARG00000053058	rps11	ribosomal protein S11	7.28E-08	2.93E-12	-0.30047448	1	0.997
271	ENSDARG00000029524	impdh1b	IMP (inosine 5'-monophosphate) dehydrogenase 1b	8.36E-08	3.37E-12	0.320415034	0.477	0.199
272	ENSDARG00000007320	rpl7	ribosomal protein L7	9.82E-08	3.95E-12	-0.327666835	1	0.999
273	ENSDARG00000005191	ahcy	adenosylhomocysteinase	1.04E-07	4.20E-12	-1.101731473	0.477	0.715
274	ENSDARG00000011824	pbxip1b	pre-B-cell leukemia homeobox interacting protein 1b	1.06E-07	4.26E-12	0.457812973	0.409	0.154
275	ENSDARG00000007836	ctsla	cathepsin La	1.09E-07	4.40E-12	-0.712654023	0.614	0.838
276	ENSDARG00000045417	fam49bb	family with sequence similarity 49 member Bb	1.17E-07	4.73E-12	0.306129982	0.386	0.139
277	ENSDARG00000063665	mat2al	methionine adenosyltransferase II, alpha-like	1.19E-07	4.81E-12	0.425231898	0.432	0.168
278	ENSDARG00000026908	tmed2	transmembrane p24 trafficking protein 2	1.23E-07	4.95E-12	0.408427052	0.955	0.764
279	ENSDARG00000079296	gcga	glucagon a	1.76E-07	7.10E-12	3.704142533	0.693	0.502
280	ENSDARG00000008735	atp6ap2	ATPase H+ transporting accessory protein 2	1.78E-07	7.17E-12	0.415542299	0.67	0.39
281	ENSDARG00000099022	faua	FAU ubiquitin like and ribosomal protein S30 fusion a	2.02E-07	8.13E-12	-0.254610122	1	0.998
282	ENSDARG00000056725	hmgb3a	high mobility group box 3a	2.39E-07	9.62E-12	0.276318171	0.727	0.378
283	ENSDARG00000033182	arl4ab	ADP-ribosylation factor-like 4ab	2.41E-07	9.72E-12	0.412859706	0.42	0.171
284	ENSDARG00000089302	hnrnpa0a	heterogeneous nuclear ribonucleoprotein A0a	3.34E-07	1.35E-11	0.355807141	0.75	0.426
285	ENSDARG00000019353	sparc	secreted protein, acidic, cysteine-rich (osteonectin)	3.88E-07	1.56E-11	-1.653050182	0.091	0.452
286	ENSDARG00000077291	rps2	ribosomal protein S2	4.12E-07	1.66E-11	-0.292825195	1	1
287	ENSDARG00000005560	ywhah	tyrosine 3-monooxygenase/tryptophan 5-monooxygenase activation protein, eta polypeptide	5.21E-07	2.10E-11	0.443815705	0.716	0.439
288	ENSDARG00000103114	ndufa4l2a	NDUFA4 mitochondrial complex associated like 2a	5.92E-07	2.39E-11	0.378681922	0.159	0.031
289	ENSDARG00000004757	ybx1	Y box binding protein 1	5.94E-07	2.39E-11	-0.346090707	0.989	0.991
290	ENSDARG00000033184	prkar2aa	protein kinase, cAMP-dependent, regulatory, type II, alpha A	7.12E-07	2.87E-11	0.361828586	0.557	0.267
291	ENSDARG00000043511	prdx6	peroxiredoxin 6	8.27E-07	3.33E-11	-0.524850739	0.318	0.664
292	ENSDARG00000024540	tspan36	tetraspanin 36	8.31E-07	3.35E-11	-0.796367984	0.295	0.606
293	ENSDARG00000063167	chkb	choline kinase beta	1.04E-06	4.19E-11	0.47219819	0.42	0.179
294	ENSDARG00000008808	eml2	EMAP like 2	1.18E-06	4.77E-11	0.37651814	0.227	0.06
295	ENSDARG00000003216	anxa2a	annexin A2a	1.23E-06	4.97E-11	-1.749581199	0.091	0.432
296	ENSDARG00000034700	vegfab	vascular endothelial growth factor Ab	1.38E-06	5.58E-11	0.313881877	0.409	0.162
297	ENSDARG00000101074	glud1b	glutamate dehydrogenase 1b	1.80E-06	7.23E-11	-1.230469942	0.273	0.589
298	ENSDARG00000063370	sgk2a	serum/glucocorticoid regulated kinase 2a	1.90E-06	7.66E-11	0.257909223	0.273	0.083
299	ENSDARG00000099184	map2k6	mitogen-activated protein kinase kinase 6	1.99E-06	8.01E-11	0.397633534	0.33	0.114
300	ENSDARG00000044528	slc15a1b	solute carrier family 15 member 1b	2.14E-06	8.61E-11	0.391794534	0.193	0.046
301	ENSDARG00000075800	calml4a	calmodulin-like 4a	2.19E-06	8.81E-11	0.431130397	0.489	0.203
302	ENSDARG00000041505	itm2bb	integral membrane protein 2Bb	2.22E-06	8.93E-11	-0.490074171	0.136	0.502
303	ENSDARG00000069100	aldh9a1a.1	aldehyde dehydrogenase 9 family, member A1a, tandem duplicate 1	2.22E-06	8.95E-11	-0.773062801	0.375	0.665
304	ENSDARG00000039034	marcksl1a	MARCKS-like 1a	2.42E-06	9.76E-11	-1.491304681	0.182	0.499
305	ENSDARG00000040009	palld	palladin, cytoskeletal associated protein	2.44E-06	9.82E-11	-0.773338541	0.045	0.393
306	ENSDARG00000069752	ckba	creatine kinase, brain a	2.76E-06	1.11E-10	-0.728996269	0.216	0.548
307	ENSDARG00000020261	rab2a	RAB2A, member RAS oncogene family	2.92E-06	1.18E-10	0.412535348	0.875	0.695
308	ENSDARG00000059298	spcs1	signal peptidase complex subunit 1	3.35E-06	1.35E-10	0.447080332	0.83	0.697
309	ENSDARG00000001129	dicer1	dicer 1, ribonuclease type III	3.69E-06	1.49E-10	0.285745872	0.455	0.199
310	ENSDARG00000100371	eef2b	eukaryotic translation elongation factor 2b	3.70E-06	1.49E-10	-0.340690048	0.989	0.982
311	ENSDARG00000025350	prdx2	peroxiredoxin 2	3.76E-06	1.52E-10	-0.917506604	0.841	0.91
312	ENSDARG00000070966	insl5a	insulin-like 5a	4.34E-06	1.75E-10	2.6268372	0.148	0.03
313	ENSDARG00000088091	pfn1	profilin 1	4.62E-06	1.86E-10	-1.830551087	0.477	0.706
314	ENSDARG00000092916	mlnl	motilin-like	4.64E-06	1.87E-10	3.323674819	0.318	0.117
315	ENSDARG00000089976	spcs3	signal peptidase complex subunit 3	5.00E-06	2.01E-10	0.444073511	0.807	0.615
316	ENSDARG00000099236	10-Sep	septin 10	5.31E-06	2.14E-10	-0.435413611	0.045	0.397
317	ENSDARG00000013711	zgc:77486	zgc:77486	5.39E-06	2.17E-10	-0.591299788	0.091	0.422
318	ENSDARG00000019181	rpsa	ribosomal protein SA	6.26E-06	2.52E-10	-0.271761002	1	0.998
319	ENSDARG00000042141	myo6b	myosin VIb	6.47E-06	2.61E-10	0.254997874	0.182	0.043
320	ENSDARG00000104068	gstp1	glutathione S-transferase pi 1	6.52E-06	2.62E-10	-1.578317627	0.659	0.769
321	ENSDARG00000037746	actb1	actin, beta 1	6.75E-06	2.72E-10	-0.606978063	0.989	0.964
322	ENSDARG00000099154	CABZ01032488.1	wu:fb14d09 [Source:NCBI gene;Acc:100536795]	7.37E-06	2.97E-10	-0.431212697	0.023	0.357
323	ENSDARG00000029150	hsp90ab1	heat shock protein 90, alpha (cytosolic), class B member 1	7.51E-06	3.02E-10	-0.331898591	1	0.997
324	ENSDARG00000031427	calm2a	calmodulin 2a (phosphorylase kinase, delta)	8.70E-06	3.50E-10	0.424798471	0.818	0.549
325	ENSDARG00000055120	ctsba	cathepsin Ba	1.03E-05	4.13E-10	-0.617277763	0.205	0.538
326	ENSDARG00000076858	TCIM (1 of many)	transcriptional and immune response regulator b [Source:NCBI gene;Acc:558746]	1.04E-05	4.19E-10	0.874546188	0.489	0.245
327	ENSDARG00000056590	calca	calcitonin/calcitonin-related polypeptide, alpha	1.27E-05	5.11E-10	2.309522943	0.136	0.027
328	ENSDARG00000001873	phgdh	phosphoglycerate dehydrogenase	2.14E-05	8.62E-10	0.356081034	0.364	0.134
329	ENSDARG00000091234	si:ch73-335l21.4	si:ch73-335l21.4	2.50E-05	1.01E-09	-0.75206503	0.455	0.693
330	ENSDARG00000012874	snap23.1	synaptosome associated protein 23.1	2.62E-05	1.06E-09	-0.364460298	0.023	0.342
331	ENSDARG00000034534	atp6v1aa	ATPase H+ transporting V1 subunit Aa	2.76E-05	1.11E-09	0.298638068	0.466	0.222
332	ENSDARG00000037921	gng13b	guanine nucleotide binding protein (G protein), gamma 13b	3.00E-05	1.21E-09	0.530539136	0.17	0.039
333	ENSDARG00000017235	eif5a	eukaryotic translation initiation factor 5A	4.32E-05	1.74E-09	-0.355655573	0.943	0.961
334	ENSDARG00000009830	hdlbpa	high density lipoprotein binding protein a	4.87E-05	1.96E-09	-0.52061369	0.648	0.797
335	ENSDARG00000040971	zgc:92606	zgc:92606	5.04E-05	2.03E-09	-0.449192905	0.114	0.446
336	ENSDARG00000058128	msna	moesin a	5.08E-05	2.05E-09	-1.120985427	0.193	0.486
337	ENSDARG00000028067	bnip3lb	BCL2 interacting protein 3 like b	5.20E-05	2.10E-09	0.402774227	0.58	0.315
338	ENSDARG00000043457	gapdh	glyceraldehyde-3-phosphate dehydrogenase	5.79E-05	2.33E-09	-1.841851754	0.477	0.668
339	ENSDARG00000015355	fosl1a	FOS like 1, AP-1 transcription factor subunit a	6.89E-05	2.77E-09	-0.620432542	0.432	0.701
340	ENSDARG00000042428	gstt1a	glutathione S-transferase theta 1a	7.35E-05	2.96E-09	-0.855838584	0.08	0.386
341	ENSDARG00000053446	sub1a	SUB1 regulator of transcription a	7.52E-05	3.03E-09	0.432400595	0.75	0.532
342	ENSDARG00000103791	nme2b.1	NME/NM23 nucleoside diphosphate kinase 2b, tandem duplicate 1	7.56E-05	3.04E-09	-0.26792206	1	0.993
343	ENSDARG00000062315	sik2b	salt-inducible kinase 2b	8.49E-05	3.42E-09	0.368741976	0.386	0.171
344	ENSDARG00000063177	manf	mesencephalic astrocyte-derived neurotrophic factor	8.50E-05	3.42E-09	0.44261717	0.67	0.435
345	ENSDARG00000006603	csrp1a	cysteine and glycine-rich protein 1a	8.58E-05	3.46E-09	-0.497868134	0.023	0.327
346	ENSDARG00000016754	tbca	tubulin cofactor a	8.64E-05	3.48E-09	-0.42418447	0.239	0.566
347	ENSDARG00000030441	ppa1b	inorganic pyrophosphatase 1b	0.000105709	4.26E-09	-0.486878794	0.364	0.635
348	ENSDARG00000054793	emc10	ER membrane protein complex subunit 10	0.000109937	4.43E-09	0.349709403	0.534	0.299
349	ENSDARG00000006786	copz2	COPI coat complex subunit zeta 2	0.000116392	4.69E-09	0.258011383	0.42	0.188
350	ENSDARG00000100742	reep5	receptor accessory protein 5	0.000121783	4.90E-09	0.373491879	0.852	0.66
351	ENSDARG00000042876	abracl	ABRA C-terminal like	0.000127763	5.14E-09	-0.644666146	0.341	0.608
352	ENSDARG00000098191	si:dkey-16l2.20	si:dkey-16l2.20	0.000129875	5.23E-09	-0.479175052	0.011	0.303
353	ENSDARG00000023963	tpm4a	tropomyosin 4a	0.000135785	5.47E-09	-1.116737727	0.125	0.427
354	ENSDARG00000052011	rrad	Ras-related associated with diabetes	0.000139738	5.63E-09	0.285014627	0.205	0.057
355	ENSDARG00000098591	tubb2b	tubulin, beta 2b	0.000175628	7.07E-09	0.412417675	0.727	0.474
356	ENSDARG00000014361	tmbim4	transmembrane BAX inhibitor motif containing 4	0.000175876	7.08E-09	0.354294733	0.625	0.393
357	ENSDARG00000028336	dhdhl	dihydrodiol dehydrogenase (dimeric), like	0.000193194	7.78E-09	-0.504505112	0.08	0.384
358	ENSDARG00000068401	yap1	Yes-associated protein 1	0.000195513	7.87E-09	-0.423226694	0.011	0.299
359	ENSDARG00000035519	histh1l	histone H1 like	0.000195561	7.87E-09	-0.945829566	0.67	0.803
360	ENSDARG00000004034	arhgdig	Rho GDP dissociation inhibitor (GDI) gamma	0.000243119	9.79E-09	-0.596083508	0.034	0.324
361	ENSDARG00000021149	cbr1l	carbonyl reductase 1-like	0.000282242	1.14E-08	-0.474919976	0.045	0.336
362	ENSDARG00000013522	pck1	phosphoenolpyruvate carboxykinase 1 (soluble)	0.000284584	1.15E-08	-1.366431197	0.068	0.349
363	ENSDARG00000022315	atp6v1g1	ATPase H+ transporting V1 subunit G1	0.000337771	1.36E-08	0.257414416	0.773	0.566
364	ENSDARG00000042823	spcs2	signal peptidase complex subunit 2	0.000338602	1.36E-08	0.327167767	0.545	0.306
365	ENSDARG00000045618	clta	clathrin, light chain A	0.000376541	1.52E-08	0.409159844	0.75	0.557
366	ENSDARG00000026017	xpnpep2	X-prolyl aminopeptidase (aminopeptidase P) 2, membrane-bound	0.000398754	1.61E-08	0.320593732	0.102	0.018
367	ENSDARG00000063572	perp	p53 apoptosis effector related to pmp22	0.000439813	1.77E-08	-0.852329316	0.364	0.617
368	ENSDARG00000070657	pa2g4b	proliferation-associated 2G4, b	0.000443601	1.79E-08	-0.445584848	0.205	0.5
369	ENSDARG00000043102	lxn	latexin	0.000545142	2.20E-08	-0.757183952	0.216	0.506
370	ENSDARG00000058734	prdx1	peroxiredoxin 1	0.000548804	2.21E-08	-1.009954621	0.239	0.51
371	ENSDARG00000005162	tpm3	tropomyosin 3	0.000603081	2.43E-08	-0.672059222	0.739	0.838
372	ENSDARG00000100729	tln1	talin 1	0.000621341	2.50E-08	-0.487670051	0.091	0.378
373	ENSDARG00000027590	2-Sep	septin 2	0.000633505	2.55E-08	-0.501467428	0.045	0.324
374	ENSDARG00000035810	rgcc	regulator of cell cycle	0.00070963	2.86E-08	-0.650912226	0.08	0.373
375	ENSDARG00000021372	tob1b	transducer of ERBB2, 1b	0.000832318	3.35E-08	-0.569445344	0.273	0.567
376	ENSDARG00000074057	calm3b	calmodulin 3b (phosphorylase kinase, delta)	0.000874039	3.52E-08	0.36641092	0.92	0.821
377	ENSDARG00000032849	ndrg1a	N-myc downstream regulated 1a	0.000907685	3.66E-08	-0.876567643	0.398	0.656
378	ENSDARG00000042021	mapk12a	mitogen-activated protein kinase 12a	0.000914813	3.68E-08	0.298325718	0.352	0.155
379	ENSDARG00000051975	cd99	CD99 molecule	0.000944114	3.80E-08	-0.551663561	0.068	0.34
380	ENSDARG00000090228	gsta.1	glutathione S-transferase, alpha tandem duplicate 1	0.000946503	3.81E-08	-1.523162625	0.477	0.689
381	ENSDARG00000070161	vamp3	vesicle-associated membrane protein 3 (cellubrevin)	0.000951187	3.83E-08	-0.412879472	0.307	0.61
382	ENSDARG00000091001	mycbp	MYC binding protein	0.00104031	4.19E-08	0.368131385	0.568	0.345
383	ENSDARG00000040290	pon3.2	paraoxonase 3, tandem duplicate 2	0.001061631	4.27E-08	-0.336250727	0.045	0.332
384	ENSDARG00000077069	srgn	serglycin	0.001067535	4.30E-08	-0.969896472	0.011	0.277
385	ENSDARG00000056379	si:ch73-86n18.1	si:ch73-86n18.1	0.001146465	4.62E-08	-0.491262185	0.034	0.307
386	ENSDARG00000056803	ap1s1	adaptor related protein complex 1 subunit sigma 1	0.001164674	4.69E-08	0.314701245	0.614	0.374
387	ENSDARG00000026726	anxa1a	annexin A1a	0.001168443	4.71E-08	-1.261718803	0.091	0.37
388	ENSDARG00000020956	pck2	phosphoenolpyruvate carboxykinase 2 (mitochondrial)	0.00117527	4.73E-08	-0.500203545	0.045	0.32
389	ENSDARG00000087636	hmgn6	high mobility group nucleosome binding domain 6	0.001199933	4.83E-08	0.272678021	0.898	0.653
390	ENSDARG00000070702	s100v2	S100 calcium binding protein V2	0.001523039	6.13E-08	-0.95048017	0.136	0.411
391	ENSDARG00000004261	tmed9	transmembrane p24 trafficking protein 9	0.001536559	6.19E-08	0.252339448	0.818	0.558
392	ENSDARG00000054916	eif4ebp3	eukaryotic translation initiation factor 4E binding protein 3	0.001837366	7.40E-08	-0.471863388	0.011	0.274
393	ENSDARG00000025566	slc25a3b	solute carrier family 25 member 3b	0.001848455	7.44E-08	-0.337679937	0.943	0.942
394	ENSDARG00000017624	krt4	keratin 4	0.002141759	8.62E-08	-2.475038744	0.818	0.854
395	ENSDARG00000015862	rpl5b	ribosomal protein L5b	0.002153745	8.67E-08	-0.290590568	1	0.988
396	ENSDARG00000099203	atp1b2a	ATPase Na+/K+ transporting subunit beta 2a	0.002165971	8.72E-08	0.26115231	0.318	0.13
397	ENSDARG00000005673	f3b	coagulation factor IIIb	0.002196758	8.85E-08	-0.729660201	0.045	0.311
398	ENSDARG00000010301	b4galt6	UDP-Gal:betaGlcNAc beta 1,4- galactosyltransferase, polypeptide 6	0.002227822	8.97E-08	0.316358139	0.5	0.288
399	ENSDARG00000093382	uqcc3	ubiquinol-cytochrome c reductase complex assembly factor 3	0.002583124	1.04E-07	0.259591379	0.318	0.136
400	ENSDARG00000034718	tfpia	tissue factor pathway inhibitor a	0.002636492	1.06E-07	-0.499735487	0.08	0.359
401	ENSDARG00000036036	mdka	midkine a	0.002684416	1.08E-07	-1.531572998	0.102	0.363
402	ENSDARG00000070844	gamt	guanidinoacetate N-methyltransferase	0.002702036	1.09E-07	-1.683552734	0.341	0.555
403	ENSDARG00000077004	aldh1l1	aldehyde dehydrogenase 1 family, member L1	0.002733954	1.10E-07	-0.546698918	0.023	0.282
404	ENSDARG00000075015	soul5	heme-binding protein soul5	0.003068975	1.24E-07	-0.497804388	0	0.247
405	ENSDARG00000041607	eif4ebp3l	eukaryotic translation initiation factor 4E binding protein 3, like	0.003136349	1.26E-07	-0.538799862	0.17	0.454
406	ENSDARG00000035350	ins	preproinsulin	0.003175928	1.28E-07	5.497987857	0.409	0.227
407	ENSDARG00000101043	ppl	periplakin	0.003197969	1.29E-07	-0.597158164	0.023	0.274
408	ENSDARG00000093549	selenop	selenoprotein P	0.003210307	1.29E-07	-0.676393148	0.193	0.473
409	ENSDARG00000014329	npm1a	nucleophosmin 1a	0.00336122	1.35E-07	0.400019876	0.898	0.798
410	ENSDARG00000035400	btf3	basic transcription factor 3	0.00339381	1.37E-07	-0.34584223	1	0.984
411	ENSDARG00000010625	clic2	chloride intracellular channel 2	0.003399024	1.37E-07	-0.913848974	0.034	0.29
412	ENSDARG00000035329	capns1a	calpain, small subunit 1 a	0.003524084	1.42E-07	-0.631673131	0.352	0.568
413	ENSDARG00000056795	serpine1	serpin peptidase inhibitor, clade E (nexin, plasminogen activator inhibitor type 1), member 1	0.003837431	1.55E-07	-0.994545114	0.091	0.364
414	ENSDARG00000096849	si:dkey-16p21.8	si:dkey-16p21.8	0.003854599	1.55E-07	-0.893938928	0.17	0.412
415	ENSDARG00000044566	fabp6	fatty acid binding protein 6, ileal (gastrotropin)	0.003863962	1.56E-07	-1.570546308	0.5	0.275
416	ENSDARG00000020364	fbp1b	fructose-1,6-bisphosphatase 1b	0.004306021	1.73E-07	-0.914835424	0.08	0.337
417	ENSDARG00000043299	nmu	neuromedin U	0.004800599	1.93E-07	0.256731313	0.114	0.025
418	ENSDARG00000038787	tmub1	transmembrane and ubiquitin-like domain containing 1	0.004861947	1.96E-07	0.274497945	0.432	0.23
419	ENSDARG00000075211	chd7	chromodomain helicase DNA binding protein 7	0.004899689	1.97E-07	0.277966685	0.511	0.286
420	ENSDARG00000017388	gstt1b	glutathione S-transferase theta 1b	0.005757421	2.32E-07	-0.403244644	0.102	0.376
421	ENSDARG00000100952	wu:fj16a03	wu:fj16a03	0.005902152	2.38E-07	-1.697836774	0.125	0.379
422	ENSDARG00000006526	fn1b	fibronectin 1b	0.006386051	2.57E-07	-1.294584971	0.182	0.428
423	ENSDARG00000037860	cox6b2	cytochrome c oxidase subunit 6B2	0.006606801	2.66E-07	-0.354343058	0.886	0.942
424	ENSDARG00000043081	ctsz	cathepsin Z	0.006681444	2.69E-07	-0.351991728	0.08	0.352
425	ENSDARG00000039007	eno3	enolase 3, (beta, muscle)	0.007001266	2.82E-07	-1.031447871	0.602	0.739
426	ENSDARG00000039064	st3gal7	ST3 beta-galactoside alpha-2,3-sialyltransferase 7	0.007200402	2.90E-07	0.259857941	0.386	0.187
427	ENSDARG00000026611	socs3b	suppressor of cytokine signaling 3b	0.007385507	2.97E-07	-0.50001262	0.114	0.377
428	ENSDARG00000098635	irf2bp2b	interferon regulatory factor 2 binding protein 2b	0.007760904	3.13E-07	0.350341067	0.602	0.366
429	ENSDARG00000038835	ppid	peptidylprolyl isomerase D	0.008218125	3.31E-07	-0.26397315	0.091	0.375
430	ENSDARG00000092155	apoc2	apolipoprotein C-II	0.008696329	3.50E-07	-1.558006913	0.136	0.38
431	ENSDARG00000036834	krt92	keratin 92	0.008697008	3.50E-07	-1.687459391	0.261	0.507
432	ENSDARG00000038068	ddx5	DEAD (Asp-Glu-Ala-Asp) box helicase 5	0.008767787	3.53E-07	0.352569532	0.932	0.865
433	ENSDARG00000006408	hmgb3b	high mobility group box 3b	0.008982466	3.62E-07	-0.346487686	0.216	0.499
434	ENSDARG00000087303	cebpd	CCAAT enhancer binding protein delta	0.009019111	3.63E-07	-0.569247545	0.25	0.518
435	ENSDARG00000018898	zfand5a	zinc finger, AN1-type domain 5a	0.010542259	4.25E-07	-0.497762181	0.193	0.488
436	ENSDARG00000040338	hvcn1	hydrogen voltage-gated channel 1	0.010563534	4.25E-07	-0.25463432	0.011	0.246
437	ENSDARG00000013430	bhmt	betaine-homocysteine methyltransferase	0.011558416	4.65E-07	-1.453647883	0.148	0.385
438	ENSDARG00000089441	si:ch211-105c13.3	si:ch211-105c13.3	0.011595736	4.67E-07	-1.196657005	0.159	0.388
439	ENSDARG00000044914	suclg2	succinate-CoA ligase, GDP-forming, beta subunit	0.011622501	4.68E-07	-0.563974313	0.136	0.386
440	ENSDARG00000016691	cd9b	CD9 molecule b	0.011735864	4.73E-07	-1.309735722	0.227	0.472
441	ENSDARG00000006220	ugt1a7	UDP glucuronosyltransferase 1 family, polypeptide A7	0.011941526	4.81E-07	-0.762075496	0.102	0.346
442	ENSDARG00000031907	ptbp1b	polypyrimidine tract binding protein 1b	0.012126459	4.88E-07	0.276890122	0.489	0.277
443	ENSDARG00000035631	sdf2l1	stromal cell-derived factor 2-like 1	0.012214892	4.92E-07	0.319161199	0.477	0.275
444	ENSDARG00000097057	fxyd6l	FXYD domain containing ion transport regulator 6 like	0.01280516	5.16E-07	-0.462988399	0.023	0.26
445	ENSDARG00000055759	efhd2	EF-hand domain family, member D2	0.012847557	5.17E-07	-0.344660473	0.125	0.394
446	ENSDARG00000041078	chka	choline kinase alpha	0.012854849	5.18E-07	0.292393109	0.455	0.251
447	ENSDARG00000074849	rac1a	Rac family small GTPase 1a	0.013421897	5.40E-07	-0.358286769	0.216	0.494
448	ENSDARG00000012194	scp2a	sterol carrier protein 2a	0.013424915	5.41E-07	-0.94599827	0.125	0.362
449	ENSDARG00000019302	mid1ip1b	MID1 interacting protein 1b	0.013572981	5.47E-07	0.55735868	0.602	0.399
450	ENSDARG00000038059	grb2b	growth factor receptor-bound protein 2b	0.015666129	6.31E-07	0.251346295	0.477	0.267
451	ENSDARG00000054823	id3	inhibitor of DNA binding 3	0.01568929	6.32E-07	-0.384933738	0.08	0.336
452	ENSDARG00000103785	sult2st2	sulfotransferase family 2, cytosolic sulfotransferase 2	0.015788388	6.36E-07	-0.576297418	0.057	0.295
453	ENSDARG00000039429	adka	adenosine kinase a	0.015938004	6.42E-07	-0.465065075	0.102	0.349
454	ENSDARG00000028275	sult1st1	sulfotransferase family 1, cytosolic sulfotransferase 1	0.016610701	6.69E-07	-0.335504758	0.08	0.335
455	ENSDARG00000055912	nipa2	NIPA magnesium transporter 2	0.016722536	6.73E-07	0.349208307	0.568	0.367
456	ENSDARG00000032619	tob1a	transducer of ERBB2, 1a	0.017740521	7.14E-07	0.518211413	0.648	0.46
457	ENSDARG00000102482	zgc:165573	zgc:165573	0.018931563	7.62E-07	0.379747128	0.58	0.362
458	ENSDARG00000074507	rmdn1	regulator of microtubule dynamics 1	0.01917253	7.72E-07	-0.378818157	0.182	0.443
459	ENSDARG00000005481	nfkbiaa	nuclear factor of kappa light polypeptide gene enhancer in B-cells inhibitor, alpha a	0.021732464	8.75E-07	-0.325339905	0.136	0.408
460	ENSDARG00000023290	fabp3	fatty acid binding protein 3, muscle and heart	0.021779591	8.77E-07	-0.979465434	0.511	0.673
461	ENSDARG00000055381	bambia	BMP and activin membrane-bound inhibitor (Xenopus laevis) homolog a	0.022406325	9.02E-07	0.298804114	0.432	0.225
462	ENSDARG00000016081	cldn15la	claudin 15-like a	0.02407742	9.70E-07	1.01250372	0.477	0.284
463	ENSDARG00000027966	ap1s3b	adaptor related protein complex 1 subunit sigma 3b	0.024124263	9.71E-07	0.32116936	0.591	0.373
464	ENSDARG00000075132	fh	fumarate hydratase	0.024522168	9.87E-07	-0.276811331	0.091	0.353
465	ENSDARG00000028335	hmga1a	high mobility group AT-hook 1a	0.025243048	1.02E-06	-1.056335851	0.739	0.819
466	ENSDARG00000003113	ada	adenosine deaminase	0.025327754	1.02E-06	-0.419382198	0.057	0.299
467	ENSDARG00000015543	s100a1	S100 calcium binding protein A1	0.025607164	1.03E-06	0.972763355	0.136	0.037
468	ENSDARG00000101199	rbp4	retinol binding protein 4, plasma	0.025722352	1.04E-06	-2.287254646	0.352	0.554
469	ENSDARG00000101766	ptmab	prothymosin alpha b	0.025989244	1.05E-06	-0.667976154	0.841	0.915
470	ENSDARG00000036754	hmgn3	high mobility group nucleosomal binding domain 3	0.027088841	1.09E-06	0.265129248	0.523	0.293
471	ENSDARG00000102583	il4r.1	interleukin 4 receptor, tandem duplicate 1	0.027303144	1.10E-06	-0.462489673	0.091	0.329
472	ENSDARG00000044254	anxa3b	annexin A3b	0.028975711	1.17E-06	-0.425027222	0.08	0.324
473	ENSDARG00000052470	igfbp2a	insulin-like growth factor binding protein 2a	0.030904691	1.24E-06	-0.598202753	0.011	0.23
474	ENSDARG00000023062	cyr61	cysteine-rich, angiogenic inducer, 61 [Source:ZFIN;Acc:ZDB-GENE-040426-3]	0.03105298	1.25E-06	-0.586208158	0	0.215
475	ENSDARG00000099672	capgb	capping protein (actin filament), gelsolin-like b	0.031164887	1.25E-06	-0.518203811	0.034	0.262
476	ENSDARG00000022303	higd1a	HIG1 hypoxia inducible domain family, member 1A	0.031432249	1.27E-06	0.303335897	0.989	0.891
477	ENSDARG00000057890	si:dkey-33c12.4	si:dkey-33c12.4	0.03631955	1.46E-06	0.31442748	0.489	0.282
478	ENSDARG00000015557	zgc:100829	zgc:100829	0.03795523	1.53E-06	-0.387519455	0.034	0.258
479	ENSDARG00000019307	dusp5	dual specificity phosphatase 5	0.042537774	1.71E-06	-0.575479952	0.17	0.421
480	ENSDARG00000087647	sept7a	septin 7a	0.042767321	1.72E-06	-0.342163405	0.159	0.415
481	ENSDARG00000093313	ubb	ubiquitin B	0.045411959	1.83E-06	-0.511578677	0.409	0.667
482	ENSDARG00000089399	tmem176l.2	transmembrane protein 176l.2	0.048783147	1.96E-06	1.857893666	0.432	0.272
483	ENSDARG00000004141	zgc:92630	zgc:92630	0.051593562	2.08E-06	-0.405411883	0.045	0.269
484	ENSDARG00000074201	flna	filamin A, alpha (actin binding protein 280)	0.052353995	2.11E-06	-0.793646405	0.227	0.465
485	ENSDARG00000074266	si:ch1073-314i13.4	si:ch1073-314i13.4	0.053445389	2.15E-06	0.309390616	0.648	0.468
486	ENSDARG00000042953	cyp2n13	cytochrome P450, family 2, subfamily N, polypeptide 13	0.055891303	2.25E-06	-0.428842907	0.023	0.236
487	ENSDARG00000020573	ddx3xa	DEAD-box helicase 3 X-linked a	0.056647051	2.28E-06	0.301443029	0.602	0.408
488	ENSDARG00000015662	pla2g12b	phospholipase A2, group XIIB	0.057214303	2.30E-06	-0.462522997	0.034	0.259
489	ENSDARG00000012656	atf6	activating transcription factor 6	0.059230688	2.39E-06	0.300993083	0.545	0.355
490	ENSDARG00000051939	pcxb	pyruvate carboxylase b	0.059360776	2.39E-06	0.39586227	0.352	0.176
491	ENSDARG00000039576	fstl1b	follistatin-like 1b	0.060069142	2.42E-06	-0.704999334	0.114	0.332
492	ENSDARG00000014499	nutf2l	nuclear transport factor 2, like	0.060176455	2.42E-06	-0.311224945	0.148	0.4
493	ENSDARG00000015757	tmem50a	transmembrane protein 50A	0.061365302	2.47E-06	0.422651211	0.568	0.362
494	ENSDARG00000059035	porb	P450 (cytochrome) oxidoreductase b	0.064222934	2.59E-06	-0.357246591	0.057	0.287
495	ENSDARG00000036107	txnipa	thioredoxin interacting protein a	0.06431535	2.59E-06	-0.580863284	0.182	0.418
496	ENSDARG00000017882	rdh1	retinol dehydrogenase 1	0.066384396	2.67E-06	-0.266365714	0	0.204
497	ENSDARG00000025522	sgk1	serum/glucocorticoid regulated kinase 1	0.067393816	2.71E-06	-0.454548028	0.148	0.385
498	ENSDARG00000040764	id1	inhibitor of DNA binding 1, HLH protein	0.071682548	2.89E-06	-0.72367813	0.114	0.358
499	ENSDARG00000099371	cygb1	cytoglobin 1	0.07590142	3.06E-06	-0.740582819	0.068	0.294
500	ENSDARG00000042874	phlda2	pleckstrin homology-like domain, family A, member 2	0.076075519	3.06E-06	-0.675941502	0.364	0.622
501	ENSDARG00000026655	tspo	translocator protein	0.077892551	3.14E-06	-0.344538462	0.193	0.441
502	ENSDARG00000010250	nqo1	NAD(P)H dehydrogenase, quinone 1	0.078818968	3.17E-06	-0.341619503	0.034	0.253
503	ENSDARG00000063292	ssuh2rs1	ssu-2 homolog, related sequence 1	0.084138417	3.39E-06	-0.281314835	0.045	0.259
504	ENSDARG00000018966	cyb5r1	cytochrome b5 reductase 1	0.084581637	3.41E-06	-0.348520789	0.091	0.318
505	ENSDARG00000052842	ppifb	peptidylprolyl isomerase Fb	0.086323248	3.48E-06	-0.330676758	0.136	0.377
506	ENSDARG00000061201	acsf2	acyl-CoA synthetase family member 2	0.091115126	3.67E-06	-0.283908564	0.011	0.216
507	ENSDARG00000105187	gcshb	glycine cleavage system protein H (aminomethyl carrier), b	0.092181368	3.71E-06	-0.387217725	0.034	0.251
508	ENSDARG00000039757	mcfd2	multiple coagulation factor deficiency 2, ER cargo receptor complex subunit	0.093312569	3.76E-06	0.274800365	0.42	0.236
509	ENSDARG00000031435	TXN	zgc:56493	0.093674526	3.77E-06	-0.297639321	0.977	0.964
510	ENSDARG00000041391	tmed10	transmembrane p24 trafficking protein 10	0.094774747	3.82E-06	0.371826984	0.875	0.765
511	ENSDARG00000074378	junba	JunB proto-oncogene, AP-1 transcription factor subunit a	0.095328487	3.84E-06	-0.531341508	0.693	0.81
512	ENSDARG00000020007	col1a2	collagen, type I, alpha 2	0.100153497	4.03E-06	-1.163151569	0.045	0.258
513	ENSDARG00000102441	ctnna1	catenin (cadherin-associated protein), alpha 1	0.104315299	4.20E-06	-0.324665807	0.25	0.495
514	ENSDARG00000070427	s100v1	S100 calcium binding protein V1	0.106772977	4.30E-06	-0.636603826	0.125	0.352
515	ENSDARG00000044565	ola1	Obg-like ATPase 1	0.10787003	4.34E-06	-0.351592784	0.42	0.624
516	ENSDARG00000028618	krt18b	keratin 18b	0.110969387	4.47E-06	-0.82034494	0.045	0.253
517	ENSDARG00000029905	phyhd1	phytanoyl-CoA dioxygenase domain containing 1	0.112845598	4.54E-06	-0.329608706	0.011	0.212
518	ENSDARG00000004017	spag1a	sperm associated antigen 1a	0.115328395	4.64E-06	-0.274684754	0.102	0.339
519	ENSDARG00000044601	rtn4a	reticulon 4a	0.116183036	4.68E-06	-0.401203626	0.534	0.715
520	ENSDARG00000069432	plscr3b	phospholipid scramblase 3b	0.11659548	4.69E-06	-0.323511319	0.08	0.302
521	ENSDARG00000044751	ddt	D-dopachrome tautomerase	0.12373991	4.98E-06	-0.496009179	0.284	0.484
522	ENSDARG00000061124	srpra	SRP receptor subunit alpha	0.124642326	5.02E-06	0.26692384	0.511	0.33
523	ENSDARG00000078233	ctnnd1	catenin (cadherin-associated protein), delta 1	0.124786186	5.02E-06	-0.468264999	0.375	0.574
524	ENSDARG00000038608	sdhc	succinate dehydrogenase complex, subunit C, integral membrane protein	0.125857157	5.07E-06	0.299832483	0.841	0.729
525	ENSDARG00000076742	cyth1a	cytohesin 1a	0.12938879	5.21E-06	-0.330658869	0.125	0.359
526	ENSDARG00000006840	gnmt	glycine N-methyltransferase	0.131076248	5.28E-06	-0.326695316	0.068	0.288
527	ENSDARG00000058693	cast	calpastatin	0.141338693	5.69E-06	-0.393302586	0.102	0.329
528	ENSDARG00000014587	slc38a5b	solute carrier family 38 member 5b	0.144685885	5.83E-06	-0.527164648	0.273	0.469
529	ENSDARG00000012593	col5a1	procollagen, type V, alpha 1	0.155028882	6.24E-06	-0.85195536	0.068	0.278
530	ENSDARG00000052816	shmt1	serine hydroxymethyltransferase 1 (soluble)	0.155121307	6.25E-06	-0.316572784	0.045	0.255
531	ENSDARG00000007708	nsa2	NSA2 ribosome biogenesis homolog (S. cerevisiae)	0.156805394	6.31E-06	-0.403935099	0.92	0.923
532	ENSDARG00000104011	rps17	ribosomal protein S17	0.160707799	6.47E-06	-0.25830272	1	0.981
533	ENSDARG00000005185	cpn1	carboxypeptidase N, polypeptide 1	0.16793637	6.76E-06	-0.503500815	0.068	0.279
534	ENSDARG00000016393	arf2b	ADP-ribosylation factor 2b	0.195627638	7.88E-06	0.281771652	0.693	0.527
535	ENSDARG00000022309	dspa	desmoplakin a	0.199794472	8.05E-06	-0.493139473	0.205	0.418
536	ENSDARG00000054906	ier5l	immediate early response 5-like	0.201958275	8.13E-06	-0.276377968	0.011	0.203
537	ENSDARG00000074635	abca1a	ATP-binding cassette, sub-family A (ABC1), member 1A	0.210607607	8.48E-06	-0.26393369	0.011	0.208
538	ENSDARG00000078619	pnp5a	purine nucleoside phosphorylase 5a	0.213705721	8.61E-06	-0.556400315	0.193	0.432
539	ENSDARG00000035809	col1a1b	collagen, type I, alpha 1b	0.216514202	8.72E-06	-0.982510951	0.057	0.26
540	ENSDARG00000104818	si:ch211-93f2.1	si:ch211-93f2.1 [Source:ZFIN;Acc:ZDB-GENE-041014-96]	0.221757593	8.93E-06	-0.40782029	0.057	0.263
541	ENSDARG00000071116	eepd1	endonuclease/exonuclease/phosphatase family domain containing 1	0.237158123	9.55E-06	0.365218626	0.193	0.075
542	ENSDARG00000091699	capn2a	calpain 2, (m/II) large subunit a	0.246267767	9.92E-06	-0.285735299	0.034	0.23
543	ENSDARG00000099448	sh3d21	SH3 domain containing 21	0.270429429	1.09E-05	-0.36938812	0.045	0.253
544	ENSDARG00000103747	cav1	caveolin 1	0.275600561	1.11E-05	-0.57103781	0.102	0.312
545	ENSDARG00000018426	aldh7a1	aldehyde dehydrogenase 7 family, member A1	0.291997914	1.18E-05	-0.393745484	0.182	0.397
546	ENSDARG00000033285	gsto2	glutathione S-transferase omega 2	0.29505373	1.19E-05	-0.884008643	0.239	0.456
547	ENSDARG00000005513	naca	nascent polypeptide associated complex subunit alpha	0.312642252	1.26E-05	-0.254066772	1	0.995
548	ENSDARG00000039677	dsc2l	desmocollin 2 like	0.319648086	1.29E-05	-0.282755599	0.023	0.219
549	ENSDARG00000075261	timp2b	TIMP metallopeptidase inhibitor 2b	0.325175635	1.31E-05	-0.874848049	0.091	0.299
550	ENSDARG00000099960	elovl1a	ELOVL fatty acid elongase 1a	0.326003273	1.31E-05	0.251831593	0.295	0.138
551	ENSDARG00000009779	mcl1a	MCL1 apoptosis regulator, BCL2 family member a	0.3296813	1.33E-05	-0.477436573	0.795	0.87
552	ENSDARG00000007421	ftcd	formimidoyltransferase cyclodeaminase	0.331616966	1.34E-05	-0.374453969	0	0.18
553	ENSDARG00000074908	col6a1	collagen, type VI, alpha 1	0.333596436	1.34E-05	-0.693883069	0.057	0.257
554	ENSDARG00000040295	apoeb	apolipoprotein Eb	0.335943013	1.35E-05	-1.059060418	0.33	0.498
555	ENSDARG00000012671	inhbaa	inhibin subunit beta Aa	0.344373254	1.39E-05	-0.996885253	0.023	0.211
556	ENSDARG00000019260	dhrs9	dehydrogenase/reductase (SDR family) member 9	0.350628013	1.41E-05	-0.343832005	0.057	0.263
557	ENSDARG00000091801	serpinb14	serpin peptidase inhibitor, clade B (ovalbumin), member 14	0.382312821	1.54E-05	-0.25367444	0.034	0.23
558	ENSDARG00000076568	sec61b	SEC61 translocon beta subunit	0.397384947	1.60E-05	0.322005261	0.898	0.894
559	ENSDARG00000008030	myl9b	myosin, light chain 9b, regulatory	0.414025952	1.67E-05	-0.813234556	0.148	0.347
560	ENSDARG00000027984	gstz1	glutathione S-transferase zeta 1	0.414575194	1.67E-05	-0.4138405	0.125	0.337
561	ENSDARG00000014577	rhpn2	rhophilin, Rho GTPase binding protein 2	0.4344715	1.75E-05	-0.363369164	0.114	0.334
562	ENSDARG00000055647	ftr82	finTRIM family, member 82	0.438954079	1.77E-05	-0.27968533	0.045	0.248
563	ENSDARG00000076144	si:ch211-74m13.3	si:ch211-74m13.3 [Source:ZFIN;Acc:ZDB-GENE-060503-219]	0.450576678	1.81E-05	-0.277065422	0.011	0.193
564	ENSDARG00000015575	cyp3c1	cytochrome P450, family 3, subfamily c, polypeptide 1	0.456479088	1.84E-05	-0.25306175	0.125	0.364
565	ENSDARG00000018283	cyba	cytochrome b-245, alpha polypeptide	0.459790082	1.85E-05	-0.291575729	0.091	0.304
566	ENSDARG00000078659	tmem176	transmembrane protein 176	0.460708184	1.86E-05	-0.486472558	0.011	0.191
567	ENSDARG00000014572	chpt1	choline phosphotransferase 1	0.490687803	1.98E-05	-0.331345376	0.068	0.269
568	ENSDARG00000003486	ppp1caa	protein phosphatase 1, catalytic subunit, alpha isozyme a	0.499176552	2.01E-05	0.315144462	0.636	0.484
569	ENSDARG00000099499	ndufa4l	NADH:ubiquinone oxidoreductase subunit A4, like	0.511112689	2.06E-05	-0.337594602	0.92	0.937
570	ENSDARG00000058371	krt5	keratin 5	0.512299224	2.06E-05	-1.852741428	0.102	0.297
571	ENSDARG00000024654	pgm3	phosphoglucomutase 3	0.517842205	2.09E-05	0.370093087	0.239	0.108
572	ENSDARG00000079388	agrn	agrin	0.554533846	2.23E-05	-0.25104854	0.034	0.229
573	ENSDARG00000071196	cavin2b	caveolae associated protein 2b	0.5545366	2.23E-05	-0.436018648	0.068	0.272
574	ENSDARG00000056438	her9	hairy-related 9	0.558814002	2.25E-05	-0.361356158	0	0.172
575	ENSDARG00000068434	h3f3b.1		0.582622756	2.35E-05	0.380791113	0.875	0.717
576	ENSDARG00000105223	pmp22a	peripheral myelin protein 22a	0.602999937	2.43E-05	-0.607952082	0.068	0.264
577	ENSDARG00000045414	elovl2	ELOVL fatty acid elongase 2	0.665130202	2.68E-05	-0.479245213	0.045	0.232
578	ENSDARG00000045367	tuba1b	tubulin, alpha 1b	0.679637966	2.74E-05	-0.325288757	0.034	0.22
579	ENSDARG00000009881	ier5	immediate early response 5	0.687241252	2.77E-05	-0.302896965	0.33	0.567
580	ENSDARG00000096037	si:ch211-214j24.14	si:ch211-214j24.14	0.701573206	2.83E-05	-0.311597643	0.034	0.218
581	ENSDARG00000019976	idi1	isopentenyl-diphosphate delta isomerase 1	0.736969676	2.97E-05	-0.350762843	0.08	0.268
582	ENSDARG00000090912	npc2	Niemann-Pick disease, type C2	0.743582785	2.99E-05	-0.368560948	0.557	0.751
583	ENSDARG00000076386	epdl1	ependymin-like 1	0.807226618	3.25E-05	-0.843117462	0.136	0.32
584	ENSDARG00000008816	glud1a	glutamate dehydrogenase 1a	0.810460978	3.26E-05	-0.283020633	0.091	0.288
585	ENSDARG00000104538	tmem184a	transmembrane protein 184a	0.820835604	3.31E-05	0.477330502	0.25	0.125
586	ENSDARG00000020387	nipsnap3a	nipsnap homolog 3A (C. elegans)	0.8233821	3.32E-05	-0.308710706	0.057	0.247
587	ENSDARG00000017794	sdr16c5b	short chain dehydrogenase/reductase family 16C, member 5b	0.848287703	3.42E-05	-0.265132498	0.068	0.263
588	ENSDARG00000070155	tuba8l3	tubulin, alpha 8 like 3	0.872389346	3.51E-05	-0.467564773	0.011	0.181
589	ENSDARG00000067851	lcn15	lipocalin 15	0.905791758	3.65E-05	-0.325031181	0	0.164
590	ENSDARG00000104108	slco1d1	solute carrier organic anion transporter family, member 1D1	0.924689655	3.72E-05	-0.310457324	0.023	0.204
591	ENSDARG00000063899	mt-nd2		0.954527249	3.84E-05	-0.493807357	0.943	0.934
592	ENSDARG00000020944	ezra	ezrin a	0.955910908	3.85E-05	-0.500655049	0.125	0.328
593	ENSDARG00000018146	gpx1a	glutathione peroxidase 1a	0.994067982	4.00E-05	-0.52802666	0.25	0.43
594	ENSDARG00000010752	acsl4b	acyl-CoA synthetase long chain family member 4b	0.996301861	4.01E-05	-0.297733121	0.023	0.198
595	ENSDARG00000100844	cldn15lb	claudin 15-like b	1	0.040171101	1.258654693	0.42	0.366
596	ENSDARG00000078828	npb	neuropeptide B	1	0.000500082	1.036639999	0.352	0.236
597	ENSDARG00000031246	hbegfb	heparin-binding EGF-like growth factor b	1	0.79315835	0.953886472	0.102	0.12
598	ENSDARG00000041623	mt2	metallothionein 2	1	0.00167786	0.953403701	0.352	0.223
599	ENSDARG00000089361	wu:fb59d01	wu:fb59d01	1	0.001803876	0.870366607	0.409	0.297
600	ENSDARG00000040747	tm4sf4	transmembrane 4 L six family member 4	1	0.00196528	0.864890261	0.591	0.465
601	ENSDARG00000057706	si:ch211-137i24.10	si:ch211-137i24.10	1	0.002597185	0.738825035	0.409	0.307
602	ENSDARG00000076221	fthl28	ferritin, heavy polypeptide-like 28	1	0.010435685	0.659342158	0.489	0.352
603	ENSDARG00000024746	hsp90aa1.2	heat shock protein 90, alpha (cytosolic), class A member 1, tandem duplicate 2	1	6.63E-05	0.635023831	0.545	0.351
604	ENSDARG00000090185	si:dkeyp-73b11.8	si:dkeyp-73b11.8	1	0.003158038	0.569810577	0.432	0.317
605	ENSDARG00000012388	cox4i1l	cytochrome c oxidase subunit 4I1, like	1	0.044258885	0.554201065	0.284	0.213
606	ENSDARG00000070480	agr2	anterior gradient 2	1	0.748790171	0.480927047	0.182	0.196
607	ENSDARG00000055723	hsp70l	heat shock cognate 70-kd protein, like	1	0.004023808	0.440924264	0.511	0.377
608	ENSDARG00000038153	lgals2b	lectin, galactoside-binding, soluble, 2b	1	0.007218578	0.426886116	0.943	0.865
609	ENSDARG00000055185	tm4sf5	transmembrane 4 L six family member 5	1	0.020938762	0.415118444	0.273	0.206
610	ENSDARG00000077982	elf3	E74-like factor 3 (ets domain transcription factor, epithelial-specific )	1	0.557343826	0.410482097	0.284	0.259
611	ENSDARG00000014222	zgc:86598	zgc:86598	1	0.003055003	0.392923674	0.5	0.413
612	ENSDARG00000042332	plin2	perilipin 2	1	0.641741706	0.378592921	0.398	0.367
613	ENSDARG00000105644	zgc:172079	zgc:172079	1	0.009458019	0.349883373	0.227	0.142
614	ENSDARG00000021924	hsp70.3	heat shock cognate 70-kd protein, tandem duplicate 3	1	0.082961854	0.347323818	0.58	0.498
615	ENSDARG00000068996	hist2h2l	histone 2, H2, like	1	0.011086574	0.331587608	0.455	0.37
616	ENSDARG00000086996	si:ch73-234b20.5	si:ch73-234b20.5	1	0.083457408	0.325276569	0.477	0.447
617	ENSDARG00000023712	mao	monoamine oxidase	1	0.000195591	0.320871163	0.318	0.189
618	ENSDARG00000005112	cdh17	cadherin 17, LI cadherin (liver-intestine)	1	0.001365817	0.310644267	0.295	0.172
619	ENSDARG00000039490	pitpnaa	phosphatidylinositol transfer protein, alpha a	1	0.07313614	0.306990515	0.42	0.397
620	ENSDARG00000032553	egln3	egl-9 family hypoxia-inducible factor 3	1	0.004282059	0.29469041	0.511	0.377
621	ENSDARG00000099079	aclya	ATP citrate lyase a	1	0.000236794	0.289684373	0.33	0.196
622	ENSDARG00000012684	atp2b1a	ATPase plasma membrane Ca2+ transporting 1a	1	4.49E-05	0.285473893	0.386	0.215
623	ENSDARG00000013763	rrbp1a	ribosome binding protein 1a	1	8.95E-05	0.281451494	0.511	0.36
624	ENSDARG00000098162	zgc:77748	zgc:77748	1	0.019064289	0.273121777	0.25	0.165
625	ENSDARG00000017489	ifi45	interferon alpha inducible protein 45	1	0.706726328	0.270530583	0.341	0.328
626	ENSDARG00000023989	pef1	penta-EF-hand domain containing 1	1	0.003629895	0.270175752	0.432	0.323
627	ENSDARG00000099667	snrpg	small nuclear ribonucleoprotein polypeptide G	1	0.00021455	0.269621644	0.864	0.723
628	ENSDARG00000035676	ptp4a2b	protein tyrosine phosphatase 4A2b	1	0.002814313	0.26946482	0.614	0.515
629	ENSDARG00000016830	rimkla	ribosomal modification protein rimK-like family member A	1	0.000373494	0.265053888	0.364	0.221
630	ENSDARG00000054814	si:ch211-251p5.5	si:ch211-251p5.5 [Source:ZFIN;Acc:ZDB-GENE-030131-2635]	1	0.002348702	0.262975151	0.33	0.218
631	ENSDARG00000059304	chchd2	coiled-coil-helix-coiled-coil-helix domain containing 2	1	0.000859124	0.260257487	0.67	0.572
632	ENSDARG00000004060	bhlhe40	basic helix-loop-helix family, member e40	1	0.005496541	0.259751257	0.636	0.52
633	ENSDARG00000055365	si:dkey-25e12.3	si:dkey-25e12.3	1	0.018454264	0.257490506	0.375	0.283
634	ENSDARG00000075121	hbegfa	heparin-binding EGF-like growth factor a	1	0.001611677	0.250311207	0.75	0.613
635	ENSDARG00000089382	zgc:158463	zgc:158463	1	0.104954539	-0.250303027	0.591	0.673
636	ENSDARG00000014793	ehd1b	EH-domain containing 1b	1	0.000118229	-0.250471159	0.08	0.268
637	ENSDARG00000038754	plk3	polo-like kinase 3 (Drosophila)	1	0.002502677	-0.250865576	0.125	0.258
638	ENSDARG00000040251	ctsk	cathepsin K	1	0.000829031	-0.250949256	0	0.113
639	ENSDARG00000014626	dlx3b	distal-less homeobox 3b	1	0.010769476	-0.251146296	0.045	0.138
640	ENSDARG00000068432	si:dkey-56m19.5	si:dkey-56m19.5	1	0.001244288	-0.251245358	0.057	0.198
641	ENSDARG00000035308	grb10b	growth factor receptor-bound protein 10b	1	0.009608589	-0.251245902	0.125	0.246
642	ENSDARG00000098589	cyb5a	cytochrome b5 type A (microsomal)	1	0.011811693	-0.252982078	0.466	0.563
643	ENSDARG00000005104	limk2	LIM domain kinase 2	1	0.00052813	-0.25309054	0.08	0.237
644	ENSDARG00000002445	prdm1a	PR domain containing 1a, with ZNF domain	1	0.000111342	-0.253288879	0.011	0.165
645	ENSDARG00000017602	ccng2	cyclin G2	1	0.001098463	-0.253856011	0.17	0.333
646	ENSDARG00000006514	her6	hairy-related 6	1	0.011728592	-0.254989065	0.057	0.152
647	ENSDARG00000040362	ehd2b	EH-domain containing 2b	1	0.001090395	-0.255307384	0.023	0.143
648	ENSDARG00000039832	gsta.2	glutathione S-transferase, alpha tandem duplicate 2	1	0.020890061	-0.255687283	0.034	0.11
649	ENSDARG00000061242	tuft1a	tuftelin 1a	1	0.000505609	-0.256277851	0.057	0.209
650	ENSDARG00000027345	mpzl2b	myelin protein zero-like 2b	1	5.05E-05	-0.256571366	0.136	0.354
651	ENSDARG00000092998	si:ch211-202f5.3	si:ch211-202f5.3	1	0.004839893	-0.257244094	0.068	0.183
652	ENSDARG00000037804	phlda3	pleckstrin homology-like domain, family A, member 3	1	0.000108317	-0.257398424	0.034	0.197
653	ENSDARG00000098766	pcxa	pyruvate carboxylase a	1	0.022830694	-0.257532329	0.136	0.229
654	ENSDARG00000024478	mpc2	mitochondrial pyruvate carrier 2	1	0.002197584	-0.257976289	0.307	0.457
655	ENSDARG00000079647	muc13b	mucin 13b, cell surface associated	1	0.346173875	-0.25802837	0.125	0.158
656	ENSDARG00000097209	cox8b	cytochrome c oxidase subunit 8B	1	0.312742696	-0.258763785	0.409	0.445
657	ENSDARG00000011170	ndrg2	NDRG family member 2	1	0.035646595	-0.259173375	0.205	0.292
658	ENSDARG00000012450	vmp1	vacuole membrane protein 1	1	0.023387334	-0.259564448	0.239	0.353
659	ENSDARG00000100252	capzb	capping actin protein of muscle Z-line subunit beta	1	0.002908407	-0.260005685	0.648	0.751
660	ENSDARG00000103129	nid1b	nidogen 1b	1	0.001927204	-0.260138977	0.023	0.133
661	ENSDARG00000000002	ccdc80	coiled-coil domain containing 80	1	0.000507989	-0.260160082	0.023	0.156
662	ENSDARG00000039150	lgmn	legumain	1	0.169556861	-0.260312724	0.182	0.25
663	ENSDARG00000076799	rnd3a	Rho family GTPase 3a	1	0.001237758	-0.26088401	0.068	0.206
664	ENSDARG00000054271	cdkn1bb	cyclin-dependent kinase inhibitor 1Bb	1	0.011320089	-0.261009072	0.352	0.479
665	ENSDARG00000020693	sesn1	sestrin 1	1	0.221582575	-0.262393696	0.136	0.178
666	ENSDARG00000013847	egfra	epidermal growth factor receptor a (erythroblastic leukemia viral (v-erb-b) oncogene homolog, avian)	1	0.000289945	-0.262407901	0.057	0.218
667	ENSDARG00000103117	tmprss4a	transmembrane serine protease 4a	1	0.008610937	-0.263722346	0.023	0.108
668	ENSDARG00000034368	hexb	hexosaminidase B (beta polypeptide)	1	5.72E-05	-0.263827782	0.102	0.303
669	ENSDARG00000000069	dap	death-associated protein	1	0.287181117	-0.264009975	0.511	0.513
670	ENSDARG00000075468	vwa1	von Willebrand factor A domain containing 1	1	0.000353123	-0.264200844	0	0.128
671	ENSDARG00000006353	itga5	integrin, alpha 5 (fibronectin receptor, alpha polypeptide)	1	0.000258286	-0.265183348	0.023	0.167
672	ENSDARG00000055064	prdx5	peroxiredoxin 5	1	0.031390304	-0.26519799	0.455	0.534
673	ENSDARG00000021669	sec61a1	SEC61 translocon alpha 1 subunit	1	0.00100538	-0.265618565	0.614	0.741
674	ENSDARG00000063921	mt-nd5	NADH dehydrogenase 5, mitochondrial	1	0.064341802	-0.265624801	0.659	0.708
675	ENSDARG00000052150	pbx4	pre-B-cell leukemia transcription factor 4	1	0.000206015	-0.26589106	0.102	0.273
676	ENSDARG00000075707	nid2a	nidogen 2a (osteonidogen)	1	5.02E-05	-0.266014821	0	0.159
677	ENSDARG00000045516	itih2	inter-alpha-trypsin inhibitor heavy chain 2	1	0.000485688	-0.266912253	0.011	0.14
678	ENSDARG00000100446	si:ch211-286o17.1	si:ch211-286o17.1	1	0.006904142	-0.267075134	0.023	0.113
679	ENSDARG00000094965	nfil3-5	nuclear factor, interleukin 3 regulated, member 5	1	0.011905742	-0.267232638	0.295	0.422
680	ENSDARG00000057121	c7b	complement component 7b	1	0.04695387	-0.267516959	0.068	0.139
681	ENSDARG00000021208	serpind1	serpin peptidase inhibitor, clade D (heparin cofactor), member 1	1	0.000143275	-0.267663083	0	0.142
682	ENSDARG00000018459	msrb2	methionine sulfoxide reductase B2	1	0.000128648	-0.26803114	0.057	0.229
683	ENSDARG00000086216	prr13	proline rich 13	1	0.020584285	-0.268899782	0.375	0.489
684	ENSDARG00000015343	pgd	phosphogluconate dehydrogenase	1	0.000638611	-0.269024236	0.25	0.428
685	ENSDARG00000027063	arpc1b	actin related protein 2/3 complex, subunit 1B	1	0.003272035	-0.269745179	0.034	0.145
686	ENSDARG00000071558	fblim1	filamin binding LIM protein 1	1	5.55E-05	-0.270053031	0.057	0.236
687	ENSDARG00000090943	CABZ01033205.1	uncharacterized LOC100002960 [Source:NCBI gene;Acc:100002960]	1	0.000218279	-0.270326352	0.011	0.155
688	ENSDARG00000027249	btg1	B-cell translocation gene 1, anti-proliferative	1	0.01888067	-0.270639348	0.841	0.854
689	ENSDARG00000007377	odc1	ornithine decarboxylase 1	1	0.144904342	-0.272066062	0.557	0.597
690	ENSDARG00000030125	sox7	SRY-box transcription factor 7	1	0.009359718	-0.272877556	0.023	0.107
691	ENSDARG00000039830	gng5	guanine nucleotide binding protein (G protein), gamma 5	1	0.005729011	-0.273020584	0.716	0.768
692	ENSDARG00000100712	si:dkey-19b23.12	si:dkey-19b23.12	1	0.037022125	-0.2741664	0.045	0.116
693	ENSDARG00000035859	angptl4	angiopoietin-like 4	1	0.476880067	-0.274438188	0.58	0.611
694	ENSDARG00000105590	si:cabz01007794.1	si:cabz01007794.1	1	0.001679922	-0.275678468	0	0.101
695	ENSDARG00000013561	pgm1	phosphoglucomutase 1	1	0.03337839	-0.277143889	0.239	0.326
696	ENSDARG00000091280	si:ch211-66k16.27	si:ch211-66k16.27	1	0.00019805	-0.278950652	0.136	0.323
697	ENSDARG00000102945	ccl39.2	chemokine (C-C motif) ligand 39, duplicate 2	1	0.002242437	-0.279406715	0.011	0.116
698	ENSDARG00000042667	klf2a	Kruppel-like factor 2a	1	0.000975608	-0.279711268	0	0.111
699	ENSDARG00000001870	atp1a1a.4	ATPase Na+/K+ transporting subunit alpha 1a, tandem duplicate 4	1	0.012454316	-0.280075264	0.045	0.133
700	ENSDARG00000103720	zgc:162730	zgc:162730	1	0.013475934	-0.281546314	0.795	0.836
701	ENSDARG00000040534	epcam	epithelial cell adhesion molecule	1	0.771059853	-0.282039612	0.841	0.699
702	ENSDARG00000071586	tgfbi	transforming growth factor, beta-induced	1	0.010005841	-0.28216239	0.023	0.107
703	ENSDARG00000068262	vamp5	vesicle-associated membrane protein 5	1	0.000123533	-0.282682964	0.034	0.198
704	ENSDARG00000009250	etfb	electron transfer flavoprotein subunit beta	1	0.000447042	-0.282892515	0.443	0.588
705	ENSDARG00000026369	dbi	diazepam binding inhibitor (GABA receptor modulator, acyl-CoA binding protein)	1	0.045907123	-0.283930329	0.852	0.794
706	ENSDARG00000069464	cox7a1	cytochrome c oxidase subunit 7A1	1	0.000706516	-0.284743076	0.125	0.293
707	ENSDARG00000027310	lsp1	lymphocyte specific protein 1 [Source:ZFIN;Acc:ZDB-GENE-131127-171]	1	0.00055566	-0.284890904	0.057	0.204
708	ENSDARG00000104701	map7d1b	MAP7 domain containing 1b	1	0.00150763	-0.286395412	0.068	0.192
709	ENSDARG00000063295	myh9a	myosin, heavy chain 9a, non-muscle	1	0.000142963	-0.28698252	0.034	0.194
710	ENSDARG00000103799	kars	lysyl-tRNA synthetase [Source:ZFIN;Acc:ZDB-GENE-021115-8]	1	0.001549133	-0.287189808	0.352	0.518
711	ENSDARG00000024278	adh8b	alcohol dehydrogenase 8b	1	5.92E-05	-0.287234282	0.057	0.24
712	ENSDARG00000021366	fbp1a	fructose-1,6-bisphosphatase 1a	1	0.001068976	-0.287288978	0.045	0.176
713	ENSDARG00000006207	gpx1b	glutathione peroxidase 1b	1	0.121414462	-0.287352272	0.148	0.211
714	ENSDARG00000031678	col5a2a	collagen, type V, alpha 2a	1	0.000167179	-0.287902522	0	0.14
715	ENSDARG00000029443	zgc:92242	zgc:92242	1	0.000204906	-0.288156399	0.045	0.213
716	ENSDARG00000080010	adh5	alcohol dehydrogenase 5	1	7.43E-05	-0.288776952	0.511	0.651
717	ENSDARG00000017676	mmp2	matrix metallopeptidase 2	1	0.002052761	-0.289529437	0.023	0.135
718	ENSDARG00000099624	chmp1b	chromatin modifying protein 1B	1	0.021743571	-0.289676607	0.489	0.61
719	ENSDARG00000054155	pcna	proliferating cell nuclear antigen	1	0.240843074	-0.289962534	0.227	0.27
720	ENSDARG00000069476	spint2	serine peptidase inhibitor, Kunitz type, 2	1	0.922159438	-0.290546668	0.42	0.39
721	ENSDARG00000040158	cdc42l	cell division cycle 42, like	1	0.001558663	-0.290574132	0.545	0.663
722	ENSDARG00000015015	tspan18b	tetraspanin 18b	1	0.000669839	-0.291857045	0.011	0.134
723	ENSDARG00000069293	ahsg2	alpha-2-HS-glycoprotein 2	1	0.000194957	-0.294079072	0	0.137
724	ENSDARG00000036675	hnrnpa1b	heterogeneous nuclear ribonucleoprotein A1b	1	0.001092155	-0.294541661	0.386	0.535
725	ENSDARG00000103025	hmgcs1	3-hydroxy-3-methylglutaryl-CoA synthase 1 (soluble)	1	0.07860923	-0.297004514	0.205	0.281
726	ENSDARG00000099056	CABZ01065076.1	3-ketoacyl-CoA thiolase, mitochondrial-like [Source:NCBI gene;Acc:103910030]	1	0.000437773	-0.298320713	0.125	0.296
727	ENSDARG00000076223	SERP1	zgc:92744	1	0.004818757	-0.300715587	0.716	0.806
728	ENSDARG00000019881	bsg	basigin	1	0.000431027	-0.300784453	0.909	0.915
729	ENSDARG00000089645	si:ch1073-406l10.2	si:ch1073-406l10.2	1	0.001004855	-0.301260515	0	0.11
730	ENSDARG00000002509	zgc:153911	zgc:153911	1	0.009984699	-0.302453508	0.091	0.197
731	ENSDARG00000053493	aldh1a2	aldehyde dehydrogenase 1 family, member A2	1	0.000567468	-0.302592509	0.011	0.138
732	ENSDARG00000032575	ywhaz	tyrosine 3-monooxygenase/tryptophan 5-monooxygenase activation protein, zeta polypeptide	1	0.906789919	-0.302901513	0.83	0.725
733	ENSDARG00000026865	fam107b	family with sequence similarity 107 member B	1	0.00929466	-0.303080679	0.216	0.344
734	ENSDARG00000099491	tmem176l.1	transmembrane protein 176l.1	1	5.16E-05	-0.303730459	0.045	0.224
735	ENSDARG00000051912	hbxb	hemopexin b [Source:ZFIN;Acc:ZDB-GENE-060929-800]	1	0.002321157	-0.304202415	0.034	0.148
736	ENSDARG00000101914	metrnla	meteorin like, glial cell differentiation regulator a	1	0.000207657	-0.304492614	0.08	0.251
737	ENSDARG00000057882	arpc3	actin related protein 2/3 complex, subunit 3	1	7.03E-05	-0.304968239	0.602	0.778
738	ENSDARG00000019949	serpinh1b	serpin peptidase inhibitor, clade H (heat shock protein 47), member 1b	1	0.092515235	-0.305529436	0.091	0.157
739	ENSDARG00000015123	dnase1l4.1	deoxyribonuclease 1 like 4, tandem duplicate 1	1	0.000698018	-0.30629618	0.023	0.151
740	ENSDARG00000029353	serpine2	serpin peptidase inhibitor, clade E (nexin, plasminogen activator inhibitor type 1), member 2	1	0.003419727	-0.307169446	0.125	0.253
741	ENSDARG00000013721	g6pca.2	glucose-6-phosphatase a, catalytic subunit, tandem duplicate 2	1	0.000512992	-0.308043889	0.045	0.194
742	ENSDARG00000070078	abcb11b	ATP-binding cassette, sub-family B (MDR/TAP), member 11b	1	0.000426385	-0.308076906	0.011	0.142
743	ENSDARG00000019601	col12a1b	collagen, type XII, alpha 1b	1	0.00151175	-0.308167355	0.011	0.121
744	ENSDARG00000040781	sult3st4	sulfotransferase family 3, cytosolic sulfotransferase 4	1	6.67E-05	-0.308617966	0	0.155
745	ENSDARG00000002523	hsdl2	hydroxysteroid dehydrogenase like 2	1	5.65E-05	-0.309126999	0.25	0.447
746	ENSDARG00000074613	si:ch211-240l19.6	si:ch211-240l19.6	1	0.801322574	-0.309983759	0.114	0.105
747	ENSDARG00000018820	flncb	filamin C, gamma b (actin binding protein 280)	1	0.000640031	-0.311077264	0.011	0.135
748	ENSDARG00000055036	itih3a	inter-alpha-trypsin inhibitor heavy chain 3a	1	0.003242772	-0.312153043	0.045	0.156
749	ENSDARG00000102105	dad1	defender against cell death 1	1	0.00020227	-0.312913495	0.795	0.864
750	ENSDARG00000078918	comtd1	catechol-O-methyltransferase domain containing 1	1	0.000380616	-0.3143307	0.011	0.144
751	ENSDARG00000036876	zgc:153284	zgc:153284	1	0.000817999	-0.314640959	0.068	0.222
752	ENSDARG00000058454	dynll1	dynein, light chain, LC8-type 1	1	0.187558516	-0.315183642	0.455	0.515
753	ENSDARG00000062129	mxra8b	matrix-remodelling associated 8b	1	0.000436161	-0.315913803	0	0.124
754	ENSDARG00000003523	itln3	intelectin 3	1	0.000881234	-0.31607155	0.023	0.148
755	ENSDARG00000099766	myl12.1	myosin, light chain 12, genome duplicate 1	1	0.000188525	-0.318764686	0.966	0.932
756	ENSDARG00000032098	c8g	complement component 8, gamma polypeptide	1	0.000296523	-0.31885763	0.023	0.166
757	ENSDARG00000002745	tdh	L-threonine dehydrogenase	1	0.037091428	-0.31906066	0.341	0.462
758	ENSDARG00000095796	si:dkey-87o1.2	si:dkey-87o1.2	1	0.026247659	-0.319118196	0.102	0.197
759	ENSDARG00000010572	slc25a25a	solute carrier family 25 member 25a	1	0.202547845	-0.319323778	0.284	0.329
760	ENSDARG00000032639	cd36	CD36 molecule (thrombospondin receptor)	1	0.255618243	-0.319405781	0.091	0.125
761	ENSDARG00000087697	lpl	lipoprotein lipase	1	0.000190862	-0.319946918	0.034	0.19
762	ENSDARG00000011876	ednraa	endothelin receptor type Aa	1	0.001080745	-0.320410006	0.011	0.129
763	ENSDARG00000070057	si:dkey-69o16.5	si:dkey-69o16.5	1	0.189816936	-0.321290052	0.114	0.156
764	ENSDARG00000014047	cldn7b	claudin 7b	1	0.321634491	-0.321617594	0.534	0.424
765	ENSDARG00000019838	ugdh	UDP-glucose 6-dehydrogenase	1	8.87E-05	-0.322055538	0.08	0.264
766	ENSDARG00000014031	abcc2	ATP-binding cassette, sub-family C (CFTR/MRP), member 2	1	4.98E-05	-0.322993964	0.057	0.249
767	ENSDARG00000104347	rtn4b	reticulon 4b	1	0.355023177	-0.323371187	0.341	0.262
768	ENSDARG00000006019	tktb	transketolase b	1	0.001283432	-0.324319684	0.477	0.574
769	ENSDARG00000009447	atp5mc3b	ATP synthase membrane subunit c locus 3b	1	0.001228136	-0.325682886	1	0.98
770	ENSDARG00000005713	ethe1	ETHE1 persulfide dioxygenase	1	4.74E-05	-0.326539707	0.034	0.212
771	ENSDARG00000043608	eif4ebp1	eukaryotic translation initiation factor 4E binding protein 1	1	0.000142326	-0.327039013	0.318	0.525
772	ENSDARG00000059367	mfap2	microfibril associated protein 2	1	0.000423916	-0.327782267	0.011	0.142
773	ENSDARG00000001452	adam8a	ADAM metallopeptidase domain 8a	1	0.001195057	-0.328031015	0.023	0.143
774	ENSDARG00000040439	rsl24d1	ribosomal L24 domain containing 1	1	0.000388584	-0.328554	0.966	0.957
775	ENSDARG00000013968	psap	prosaposin	1	0.003501335	-0.328805814	0.5	0.628
776	ENSDARG00000019492	shbg	sex hormone-binding globulin	1	0.000251265	-0.329589389	0.011	0.152
777	ENSDARG00000063924	mt-cyb	cytochrome b, mitochondrial	1	0.094557477	-0.331626664	1	0.984
778	ENSDARG00000041595	ces3	carboxylesterase 3	1	0.000252843	-0.331717073	0	0.133
779	ENSDARG00000044356	tp63	tumor protein p63	1	0.002067609	-0.333211326	0.011	0.116
780	ENSDARG00000011146	uqcrb	ubiquinol-cytochrome c reductase binding protein	1	4.29E-05	-0.333421683	0.42	0.603
781	ENSDARG00000056874	lygl1	lysozyme g-like 1	1	0.002292459	-0.335566044	0.045	0.167
782	ENSDARG00000037421	egr1	early growth response 1	1	0.000252376	-0.335916142	0.125	0.304
783	ENSDARG00000003570	hsp90b1	heat shock protein 90, beta (grp94), member 1	1	0.217644621	-0.337890453	0.409	0.436
784	ENSDARG00000045306	slc51a	solute carrier family 51 alpha subunit	1	0.00011962	-0.338617641	0.045	0.213
785	ENSDARG00000103342	wu:fa56d06	wu:fa56d06	1	0.001114133	-0.340197715	0	0.108
786	ENSDARG00000037009	banf1	BAF nuclear assembly factor 1	1	0.000282758	-0.341476255	0.386	0.536
787	ENSDARG00000042533	gstm.1	glutathione S-transferase mu, tandem duplicate 1	1	9.03E-05	-0.341732342	0.182	0.37
788	ENSDARG00000025147	cd63	CD63 molecule	1	0.012867905	-0.342011948	0.932	0.907
789	ENSDARG00000058389	ccl19a.1	chemokine (C-C motif) ligand 19a, tandem duplicate 1	1	0.010473345	-0.342037562	0.045	0.141
790	ENSDARG00000002197	pygl	phosphorylase, glycogen, liver	1	7.10E-05	-0.343064465	0	0.154
791	ENSDARG00000037998	flot1b	flotillin 1b	1	7.52E-05	-0.343190855	0.398	0.609
792	ENSDARG00000074749	abca12	ATP-binding cassette, sub-family A (ABC1), member 12	1	0.00487703	-0.343221225	0.034	0.136
793	ENSDARG00000063908	mt-co2	cytochrome c oxidase II, mitochondrial	1	0.074711867	-0.343503479	1	0.997
794	ENSDARG00000042725	cebpb	CCAAT enhancer binding protein beta	1	0.001418544	-0.343710127	0.807	0.841
795	ENSDARG00000055278	cfb	complement factor B	1	0.496971275	-0.344471069	0.159	0.168
796	ENSDARG00000069708	cdc34a	cell division cycle 34 homolog (S. cerevisiae) a	1	0.000149762	-0.344787552	0.034	0.195
797	ENSDARG00000005913	tgm1l3	transglutaminase 1 like 3	1	0.56664625	-0.345554604	0.159	0.184
798	ENSDARG00000104329	si:ch73-281k2.5	si:ch73-281k2.5	1	0.001350824	-0.346210056	0.034	0.154
799	ENSDARG00000105116	p4hb	prolyl 4-hydroxylase, beta polypeptide	1	0.041573182	-0.346354849	0.557	0.635
800	ENSDARG00000033364	mgst3b	microsomal glutathione S-transferase 3b	1	0.559399542	-0.346868511	0.83	0.731
801	ENSDARG00000042708	tuba8l	tubulin, alpha 8 like	1	0.013681982	-0.349027785	0.58	0.7
802	ENSDARG00000014727	acox1	acyl-CoA oxidase 1, palmitoyl	1	0.000108672	-0.349383102	0.091	0.269
803	ENSDARG00000023820	faxdc2	fatty acid hydroxylase domain containing 2	1	0.000871419	-0.349835595	0.102	0.258
804	ENSDARG00000029388	si:dkey-90m5.4	si:dkey-90m5.4	1	0.00010182	-0.35090214	0	0.148
805	ENSDARG00000100452	nop53	NOP53 ribosome biogenesis factor	1	0.002262261	-0.351004039	0.591	0.736
806	ENSDARG00000032868	pde4ba	phosphodiesterase 4B, cAMP-specific a	1	0.001947877	-0.351955046	0.148	0.295
807	ENSDARG00000037895	ramp2	receptor (G protein-coupled) activity modifying protein 2	1	4.48E-05	-0.353320162	0.011	0.178
808	ENSDARG00000043133	cldnf	claudin f	1	0.032895757	-0.356434941	0.045	0.114
809	ENSDARG00000102640	pdia3	protein disulfide isomerase family A, member 3	1	0.000337512	-0.356495838	0.67	0.767
810	ENSDARG00000020761	arrdc2	arrestin domain containing 2	1	0.000380513	-0.356650734	0.102	0.27
811	ENSDARG00000045442	cpb1	carboxypeptidase B1 (tissue)	1	0.00378621	-0.357403825	0.33	0.215
812	ENSDARG00000035882	rida	reactive intermediate imine deaminase A homolog	1	0.00685554	-0.358215885	0.193	0.3
813	ENSDARG00000097635	wu:fb18f06	wu:fb18f06	1	0.000232463	-0.361268468	0.08	0.252
814	ENSDARG00000102744	mgst3a	microsomal glutathione S-transferase 3a	1	0.110978902	-0.363300914	0.5	0.534
815	ENSDARG00000028507	itgb4	integrin, beta 4	1	0.000757267	-0.364762535	0.034	0.17
816	ENSDARG00000021987	plecb	plectin b	1	0.00017716	-0.365304964	0.216	0.408
817	ENSDARG00000023330	anp32b	acidic (leucine-rich) nuclear phosphoprotein 32 family, member B	1	0.000417462	-0.365691068	0.295	0.467
818	ENSDARG00000076532	si:ch211-222l21.1	si:ch211-222l21.1	1	0.209749233	-0.366048147	0.92	0.713
819	ENSDARG00000038010	rac2	Rac family small GTPase 2	1	0.000120368	-0.366064204	0.114	0.308
820	ENSDARG00000052061	col4a6	collagen, type IV, alpha 6	1	0.003630458	-0.367633171	0.023	0.123
821	ENSDARG00000036481	tcn2	transcobalamin II	1	5.09E-05	-0.368066748	0.08	0.267
822	ENSDARG00000036558	col18a1a	collagen type XVIII alpha 1 chain a	1	0.000161184	-0.369300972	0.068	0.242
823	ENSDARG00000062590	pleca	plectin a	1	0.00018437	-0.370257621	0.114	0.288
824	ENSDARG00000090190	bcam	basal cell adhesion molecule (Lutheran blood group)	1	0.00130648	-0.371278073	0.068	0.199
825	ENSDARG00000075989	arpc2	actin related protein 2/3 complex, subunit 2	1	0.000138198	-0.372695409	0.545	0.706
826	ENSDARG00000061858	zgc:153968	zgc:153968	1	0.148374816	-0.373635779	0.08	0.129
827	ENSDARG00000055283	id2a	inhibitor of DNA binding 2a	1	0.000176554	-0.374006662	0.284	0.481
828	ENSDARG00000099749	ube2d2l	ubiquitin-conjugating enzyme E2D 2 (UBC4/5 homolog, yeast), like	1	0.00364594	-0.375077055	0.432	0.543
829	ENSDARG00000036171	rnasel3	ribonuclease like 3	1	0.000881734	-0.376599552	0.023	0.147
830	ENSDARG00000041502	tgfb1a	transforming growth factor, beta 1a	1	0.002665168	-0.377805108	0.08	0.202
831	ENSDARG00000008363	mcl1b	MCL1 apoptosis regulator, BCL2 family member b	1	5.96E-05	-0.378193042	0.545	0.708
832	ENSDARG00000099312	jpt1b	Jupiter microtubule associated homolog 1b	1	0.446221508	-0.378317737	0.5	0.465
833	ENSDARG00000021443	zfp36l1b	zinc finger protein 36, C3H type-like 1b	1	0.019420721	-0.379672496	0.511	0.586
834	ENSDARG00000009544	cldnb	claudin b	1	0.722150844	-0.380282807	0.659	0.611
835	ENSDARG00000074425	si:busm1-57f23.1	si:busm1-57f23.1	1	0.00729711	-0.380709157	0.273	0.421
836	ENSDARG00000069630	tat	tyrosine aminotransferase	1	0.002310825	-0.38361241	0.034	0.148
837	ENSDARG00000021059	alas1	aminolevulinate, delta-, synthase 1	1	0.000250371	-0.385075306	0.58	0.666
838	ENSDARG00000032765	net1	neuroepithelial cell transforming 1	1	0.000402012	-0.385520193	0.17	0.346
839	ENSDARG00000101181	s100w	S100 calcium binding protein W	1	0.004124028	-0.387867679	0.068	0.182
840	ENSDARG00000101762	fah	fumarylacetoacetate hydrolase (fumarylacetoacetase)	1	0.000550964	-0.389563358	0.159	0.317
841	ENSDARG00000063912	mt-co3		1	0.071857565	-0.38970476	1	0.996
842	ENSDARG00000045888	acat1	acetyl-CoA acetyltransferase 1	1	0.006148425	-0.389970077	0.17	0.284
843	ENSDARG00000094210	fthl31	ferritin, heavy polypeptide-like 31	1	0.421323704	-0.390202452	0.568	0.624
844	ENSDARG00000063905	mt-co1	cytochrome c oxidase I, mitochondrial	1	0.006369313	-0.390238692	1	0.984
845	ENSDARG00000076448	serpinf2a	serpin peptidase inhibitor, clade F (alpha-2 antiplasmin, pigment epithelium derived factor), member 2a	1	7.10E-05	-0.390418267	0	0.154
846	ENSDARG00000103979	calr3a	calreticulin 3a	1	0.000292119	-0.390886443	0.318	0.488
847	ENSDARG00000055705	f5	coagulation factor V	1	0.000516405	-0.391295556	0.034	0.17
848	ENSDARG00000063914	mt-nd3		1	0.001595298	-0.392750784	0.875	0.908
849	ENSDARG00000061436	col6a2	collagen, type VI, alpha 2	1	0.000579964	-0.392940896	0	0.119
850	ENSDARG00000052336	ociad2	OCIA domain containing 2	1	0.949673184	-0.39295138	0.341	0.322
851	ENSDARG00000087693	atox1	antioxidant 1 copper chaperone	1	0.158381792	-0.392965486	0.761	0.703
852	ENSDARG00000040076	pycard	PYD and CARD domain containing	1	4.69E-05	-0.393520361	0.045	0.226
853	ENSDARG00000052063	col4a5	collagen, type IV, alpha 5 (Alport syndrome)	1	0.01461012	-0.395232639	0.045	0.129
854	ENSDARG00000100223	gpa33a	glycoprotein A33 (transmembrane), paralog a	1	0.000109097	-0.395376372	0.045	0.207
855	ENSDARG00000042018	fhl2a	four and a half LIM domains 2a	1	0.010242899	-0.397999868	0.023	0.105
856	ENSDARG00000015164	mknk2b	MAPK interacting serine/threonine kinase 2b	1	9.16E-05	-0.400004196	0.557	0.688
857	ENSDARG00000102808	calr3b	calreticulin 3b	1	0.004525409	-0.400294114	0.352	0.471
858	ENSDARG00000063917	mt-nd4		1	0.004138527	-0.400303217	0.989	0.944
859	ENSDARG00000043154	ucp2	uncoupling protein 2	1	0.326021566	-0.400833344	0.591	0.606
860	ENSDARG00000004169	stmn1a	stathmin 1a	1	0.018147648	-0.401732072	0.091	0.189
861	ENSDARG00000026165	col11a1a	collagen, type XI, alpha 1a	1	0.006652849	-0.401831032	0.023	0.112
862	ENSDARG00000042780	apoba	apolipoprotein Ba	1	0.000195265	-0.403429919	0.011	0.157
863	ENSDARG00000027529	hmox1a	heme oxygenase 1a	1	0.002086064	-0.403541462	0.023	0.136
864	ENSDARG00000021309	rhoca	ras homolog family member Ca	1	0.000167901	-0.406550595	0.477	0.634
865	ENSDARG00000052705	pkp1b	plakophilin 1b	1	0.000257152	-0.406959003	0.034	0.186
866	ENSDARG00000052207	c3a.3	complement component c3a, duplicate 3	1	0.000219683	-0.407042123	0.011	0.153
867	ENSDARG00000022615	si:ch211-241e1.3	si:ch211-241e1.3	1	0.004315884	-0.411389699	0.023	0.122
868	ENSDARG00000094673	rhoab	ras homolog gene family, member Ab	1	4.59E-05	-0.411621032	0.5	0.694
869	ENSDARG00000063895	mt-nd1	NADH dehydrogenase 1, mitochondrial	1	0.005596393	-0.412254204	0.977	0.937
870	ENSDARG00000010267	dpydb	dihydropyrimidine dehydrogenase b	1	9.77E-05	-0.412296167	0.057	0.225
871	ENSDARG00000040432	klf2b	Kruppel-like factor 2b	1	0.000800198	-0.412528881	0.045	0.18
872	ENSDARG00000058005	hgd	homogentisate 1,2-dioxygenase	1	0.000323842	-0.413123726	0.045	0.192
873	ENSDARG00000054319	oxct1b	3-oxoacid CoA transferase 1b	1	0.004048829	-0.413177042	0.057	0.166
874	ENSDARG00000011693	ttc36	tetratricopeptide repeat domain 36	1	0.003874872	-0.415431137	0.08	0.194
875	ENSDARG00000079727	selenop2	selenoprotein P2	1	0.000132607	-0.416365557	0	0.144
876	ENSDARG00000007693	nfkbiab	nuclear factor of kappa light polypeptide gene enhancer in B-cells inhibitor, alpha b	1	0.000100289	-0.419563377	0.341	0.545
877	ENSDARG00000007682	ppdpfa	pancreatic progenitor cell differentiation and proliferation factor a	1	0.001293901	-0.419644866	0.114	0.259
878	ENSDARG00000068710	nid1a	nidogen 1a	1	0.000153316	-0.421246869	0.057	0.218
879	ENSDARG00000100635	chia.1	chitinase, acidic.1	1	0.137523558	-0.421851326	0.057	0.105
880	ENSDARG00000070426	chac1	ChaC, cation transport regulator homolog 1 (E. coli)	1	0.023038579	-0.422257604	0.591	0.649
881	ENSDARG00000035715	marcksl1b	MARCKS-like 1b	1	0.665332917	-0.425100805	0.42	0.358
882	ENSDARG00000020239	lpin1	lipin 1	1	0.000353939	-0.425518313	0.011	0.145
883	ENSDARG00000010785	thbs1b	thrombospondin 1b	1	0.010305807	-0.429801821	0.068	0.167
884	ENSDARG00000019815	fn1a	fibronectin 1a	1	0.000118964	-0.43245174	0	0.146
885	ENSDARG00000105528	si:dkey-86l18.10	si:dkey-86l18.10	1	0.000185952	-0.434656254	0.011	0.155
886	ENSDARG00000035890	fuca1.1	alpha-L-fucosidase 1, tandem duplicate 1	1	0.021266212	-0.440425723	0.136	0.236
887	ENSDARG00000078859	g0s2	G0/G1 switch 2	1	0.007468756	-0.440673562	0.114	0.239
888	ENSDARG00000098315	cyp1a	cytochrome P450, family 1, subfamily A	1	0.000136741	-0.442533259	0.034	0.198
889	ENSDARG00000078322	col12a1a	collagen, type XII, alpha 1a	1	0.001188878	-0.442797765	0.08	0.215
890	ENSDARG00000010276	ptgs2b	prostaglandin-endoperoxide synthase 2b	1	0.001028096	-0.443522384	0.091	0.238
891	ENSDARG00000042934	ctgfa	connective tissue growth factor a [Source:ZFIN;Acc:ZDB-GENE-030131-102]	1	0.000289176	-0.447115529	0.011	0.149
892	ENSDARG00000052099	agxta	alanine--glyoxylate and serine--pyruvate aminotransferase a	1	0.00156876	-0.447864984	0.08	0.208
893	ENSDARG00000015551	fth1a	ferritin, heavy polypeptide 1a	1	0.009749456	-0.448127914	0.989	0.956
894	ENSDARG00000028096	cldn23a	claudin 23a	1	0.000955458	-0.448469835	0.023	0.147
895	ENSDARG00000059933	plpp3	phospholipid phosphatase 3	1	0.000318958	-0.452721726	0.068	0.222
896	ENSDARG00000053831	vtnb	vitronectin b	1	0.000957891	-0.452873467	0.045	0.176
897	ENSDARG00000100442	cfh	complement factor H	1	0.005663248	-0.454226081	0.057	0.159
898	ENSDARG00000019098	cd82a	CD82 molecule a	1	0.002532442	-0.458155373	0.125	0.262
899	ENSDARG00000043279	aqp12	aquaporin 12	1	0.133155184	-0.459033574	0.17	0.209
900	ENSDARG00000041339	zgc:92380	zgc:92380	1	0.004625838	-0.469244598	0.057	0.171
901	ENSDARG00000104702	cat	catalase	1	0.000862493	-0.472760843	0.136	0.283
902	ENSDARG00000053990	hmgb2b	high mobility group box 2b	1	0.421260486	-0.473894138	0.545	0.547
903	ENSDARG00000039605	mat1a	methionine adenosyltransferase I, alpha	1	6.37E-05	-0.474167007	0.045	0.22
904	ENSDARG00000038199	cdab	cytidine deaminase b	1	0.013399485	-0.474178745	0.091	0.182
905	ENSDARG00000039269	arg2	arginase 2	1	0.0002556	-0.476590562	0.216	0.388
906	ENSDARG00000101251	ldha	lactate dehydrogenase A4	1	0.236310009	-0.478352765	0.659	0.609
907	ENSDARG00000038666	igfbp1b	insulin-like growth factor binding protein 1b	1	0.004928086	-0.480334032	0.102	0.217
908	ENSDARG00000054942	lgals2a	lectin, galactoside-binding, soluble, 2a	1	0.520376463	-0.485099193	0.159	0.126
909	ENSDARG00000016470	anxa5b	annexin A5b	1	0.000294496	-0.48567446	0.193	0.382
910	ENSDARG00000052712	suclg1	succinate-CoA ligase, alpha subunit	1	0.004687481	-0.48623468	0.545	0.64
911	ENSDARG00000102456	cfhl4	complement factor H like 4	1	0.091812814	-0.487699382	0.125	0.18
912	ENSDARG00000097973	si:ch1073-190k2.1	si:ch1073-190k2.1	1	0.001201738	-0.488775029	0.057	0.192
913	ENSDARG00000052578	c6ast4	six-cysteine containing astacin protease 4	1	0.825590473	-0.490526061	0.205	0.22
914	ENSDARG00000017860	rgs5b	regulator of G protein signaling 5b	1	0.007768233	-0.495036293	0.034	0.127
915	ENSDARG00000069192	zgc:163030	zgc:163030	1	0.01711819	-0.496302978	0.045	0.128
916	ENSDARG00000057698	ctsd	cathepsin D	1	0.005413715	-0.496328912	0.42	0.537
917	ENSDARG00000063911	mt-atp6		1	9.14E-05	-0.501071701	1	0.987
918	ENSDARG00000052734	hmgcra	3-hydroxy-3-methylglutaryl-CoA reductase a	1	0.556824897	-0.502172558	0.284	0.275
919	ENSDARG00000034677	scel	sciellin	1	0.000189704	-0.506018979	0.023	0.173
920	ENSDARG00000021172	cyp2ad2	cytochrome P450, family 2, subfamily AD, polypeptide 2	1	5.12E-05	-0.507807752	0.011	0.177
921	ENSDARG00000033466	tagln2	transgelin 2	1	4.57E-05	-0.50804434	0.409	0.627
922	ENSDARG00000021113	ptmaa	prothymosin alpha a	1	0.233213936	-0.512491278	0.864	0.809
923	ENSDARG00000094929	apoa4b.2	apolipoprotein A-IV b, tandem duplicate 2	1	0.045346786	-0.51365746	0.08	0.157
924	ENSDARG00000002986	gda	guanine deaminase	1	6.83E-05	-0.515490053	0.057	0.239
925	ENSDARG00000017772	mdh1aa	malate dehydrogenase 1Aa, NAD (soluble)	1	0.348638296	-0.519115339	0.682	0.617
926	ENSDARG00000013856	amy2a	amylase alpha 2A	1	0.999668384	-0.522190436	0.17	0.174
927	ENSDARG00000056781	zanl	zonadhesin, like	1	0.051090321	-0.522714472	0.091	0.161
928	ENSDARG00000100185	elovl7b	ELOVL fatty acid elongase 7b	1	0.000685167	-0.523589935	0.011	0.135
929	ENSDARG00000078674	hspb9	heat shock protein, alpha-crystallin-related, 9	1	0.109523769	-0.524014687	0.057	0.106
930	ENSDARG00000098746	dhrs13l1	dehydrogenase/reductase (SDR family) member 13 like 1	1	0.000675477	-0.526556034	0.102	0.259
931	ENSDARG00000041051	mid1ip1a	MID1 interacting protein 1a	1	0.031778435	-0.527893111	0.25	0.351
932	ENSDARG00000059906	sdc4	syndecan 4	1	0.000323142	-0.530204131	0.875	0.897
933	ENSDARG00000070787	jupa	junction plakoglobin a	1	0.000203327	-0.532761232	0.545	0.63
934	ENSDARG00000092035	si:ch211-156j16.1	si:ch211-156j16.1	1	0.000156661	-0.537401717	0.034	0.194
935	ENSDARG00000103295	cyp3a65	cytochrome P450, family 3, subfamily A, polypeptide 65	1	0.00037117	-0.53836932	0.205	0.375
936	ENSDARG00000042641	cyp51	cytochrome P450, family 51	1	9.20E-05	-0.539068539	0.091	0.272
937	ENSDARG00000035326	nccrp1	P1, F-box associated domain containing	1	0.005562559	-0.543599387	0.432	0.513
938	ENSDARG00000097746	si:rp71-77l1.1	si:rp71-77l1.1	1	7.16E-05	-0.545033947	0.023	0.187
939	ENSDARG00000013976	anxa13	annexin A13	1	8.96E-05	-0.546527211	0.148	0.332
940	ENSDARG00000097902	si:ch73-204p21.2	si:ch73-204p21.2	1	0.00253898	-0.548250539	0.023	0.129
941	ENSDARG00000101479	BX908782.2	CD59 glycoprotein-like [Source:NCBI gene;Acc:103910140]	1	0.446785301	-0.551726843	0.136	0.166
942	ENSDARG00000100719	uraha	urate (5-hydroxyiso-) hydrolase a	1	0.000294335	-0.557017214	0.045	0.192
943	ENSDARG00000055009	col4a1	collagen, type IV, alpha 1	1	0.000105902	-0.563296055	0.023	0.179
944	ENSDARG00000045835	si:dkey-14d8.6	si:dkey-14d8.6	1	0.490225611	-0.565420528	0.148	0.183
945	ENSDARG00000104721	si:dkey-203a12.9	si:dkey-203a12.9	1	0.732974247	-0.569408943	0.091	0.102
946	ENSDARG00000043442	zgc:153665	zgc:153665	1	0.008729149	-0.573793137	0.045	0.14
947	ENSDARG00000098700	il1b	interleukin 1, beta	1	0.006206099	-0.574904237	0.023	0.116
948	ENSDARG00000035136	selenow1	selenoprotein W, 1	1	0.000537016	-0.576112842	0.705	0.772
949	ENSDARG00000086826	sult6b1	sulfotransferase family, cytosolic, 6b, member 1	1	7.91E-05	-0.576226578	0.148	0.349
950	ENSDARG00000024160	hao1	hydroxyacid oxidase (glycolate oxidase) 1	1	0.000323996	-0.576934315	0.045	0.192
951	ENSDARG00000104795	cxcl8a	chemokine (C-X-C motif) ligand 8a	1	0.001954162	-0.577925292	0.057	0.182
952	ENSDARG00000015263	adma	adrenomedullin a	1	8.98E-05	-0.578786393	0.068	0.244
953	ENSDARG00000074390	tmem176l.4	transmembrane protein 176l.4	1	0.013338288	-0.58017566	0.102	0.203
954	ENSDARG00000043848	sod1	superoxide dismutase 1, soluble	1	0.008132241	-0.580816342	0.841	0.801
955	ENSDARG00000089936	selenow2b	selenoprotein W, 2b	1	0.000399533	-0.59323683	0.136	0.3
956	ENSDARG00000018149	slc38a4	solute carrier family 38 member 4	1	4.19E-05	-0.594739926	0.045	0.225
957	ENSDARG00000045947	hrc	histidine rich calcium binding protein	1	0.000411452	-0.596157718	0.011	0.142
958	ENSDARG00000088116	gstm.3	glutathione S-transferase mu tandem duplicate 3	1	0.000931065	-0.599849368	0.114	0.263
959	ENSDARG00000004748	zgc:100868	zgc:100868	1	0.017978621	-0.604986374	0.045	0.127
960	ENSDARG00000103775	thbs1a	thrombospondin 1a	1	0.000111562	-0.605382613	0.011	0.163
961	ENSDARG00000055539	epdl2	ependymin-like 2	1	0.05957097	-0.605679235	0.08	0.147
962	ENSDARG00000056314	a2ml	alpha-2-macroglobulin-like	1	0.000271191	-0.60649233	0.023	0.166
963	ENSDARG00000003902	ctsl.1	cathepsin L.1	1	0.000873275	-0.608585898	0.011	0.132
964	ENSDARG00000068257	kcne4	potassium voltage-gated channel, Isk-related family, member 4	1	0.011053997	-0.608599409	0.023	0.104
965	ENSDARG00000019253	rhag	Rh associated glycoprotein	1	0.000126956	-0.611607419	0.023	0.18
966	ENSDARG00000060682	agr1	anterior gradient 1	1	0.000612942	-0.612530131	0.023	0.154
967	ENSDARG00000099411	zgc:158343	zgc:158343	1	6.81E-05	-0.620576064	0.341	0.541
968	ENSDARG00000023111	plg	plasminogen	1	0.004113778	-0.628436188	0.068	0.177
969	ENSDARG00000076043	si:dkeyp-73d8.9	si:dkeyp-73d8.9	1	0.001245889	-0.63359916	0.011	0.125
970	ENSDARG00000016319	c9	complement component 9	1	0.054566577	-0.635938913	0.125	0.192
971	ENSDARG00000036041	f2	coagulation factor II (thrombin)	1	0.000105999	-0.648054115	0.023	0.18
972	ENSDARG00000025670	fstl3	follistatin-like 3 (secreted glycoprotein)	1	0.02417279	-0.656924722	0.08	0.162
973	ENSDARG00000094910	si:dkey-22i16.7	si:dkey-22i16.7	1	0.007030632	-0.659627361	0.114	0.051
974	ENSDARG00000022372	kng1	kininogen 1	1	7.54E-05	-0.662826688	0.057	0.228
975	ENSDARG00000103919	si:ch73-1a9.3	si:ch73-1a9.3	1	0.000363895	-0.668717496	0.625	0.744
976	ENSDARG00000037790	pvalb8	parvalbumin 8	1	0.437810558	-0.670348663	0.114	0.089
977	ENSDARG00000019128	tpm4b	tropomyosin 4b	1	0.006208427	-0.679481755	0.034	0.13
978	ENSDARG00000087093	si:ch211-157c3.4	si:ch211-157c3.4	1	0.003061427	-0.686126947	0.034	0.142
979	ENSDARG00000055678	akap12b	A kinase (PRKA) anchor protein 12b	1	0.000108785	-0.689149155	0.08	0.253
980	ENSDARG00000009018	rhbg	Rh family, B glycoprotein (gene/pseudogene)	1	0.001120389	-0.68961551	0.011	0.126
981	ENSDARG00000026829	cotl1	coactosin-like F-actin binding protein 1	1	0.061216687	-0.694255057	0.682	0.653
982	ENSDARG00000104267	postnb	periostin, osteoblast specific factor b	1	0.000624408	-0.696173974	0.023	0.152
983	ENSDARG00000103687	sycn.2	syncollin, tandem duplicate 2	1	0.232846063	-0.699778889	0.318	0.268
984	ENSDARG00000071626	ptgdsb.2	prostaglandin D2 synthase b, tandem duplicate 2	1	0.008865774	-0.706105738	0.045	0.139
985	ENSDARG00000057437	apodb	apolipoprotein Db	1	0.002337803	-0.708253728	0.034	0.147
986	ENSDARG00000093936	si:dkeyp-1h4.6	si:dkeyp-1h4.6	1	0.005084335	-0.722638904	0.011	0.101
987	ENSDARG00000104138	igfbp7	insulin-like growth factor binding protein 7	1	0.003575906	-0.72581255	0.057	0.171
988	ENSDARG00000061383	serpinf2b	serpin peptidase inhibitor, clade F (alpha-2 antiplasmin, pigment epithelium derived factor), member 2b	1	8.85E-05	-0.737859561	0.045	0.213
989	ENSDARG00000007275	si:ch211-251b21.1	si:ch211-251b21.1	1	0.00570897	-0.739780483	0.023	0.116
990	ENSDARG00000041065	hspb1	heat shock protein, alpha-crystallin-related, 1	1	0.007370229	-0.74552504	0.17	0.291
991	ENSDARG00000012972	cfl1l	cofilin 1 (non-muscle), like	1	0.384660736	-0.747185282	0.625	0.551
992	ENSDARG00000045141	aqp8a.1	aquaporin 8a, tandem duplicate 1	1	0.009615996	-0.751355372	0.045	0.139
993	ENSDARG00000053858	crip1	cysteine-rich protein 1	1	8.37E-05	-0.751549637	0.295	0.51
994	ENSDARG00000099420	nme2b.2	NME/NM23 nucleoside diphosphate kinase 2b, tandem duplicate 2	1	0.026894183	-0.764772618	0.034	0.104
995	ENSDARG00000055046	ponzr5	plac8 onzin related protein 5	1	0.012135524	-0.767624202	0.023	0.102
996	ENSDARG00000009844	dusp23a	dual specificity phosphatase 23a	1	0.15012789	-0.768265195	0.091	0.148
997	ENSDARG00000018351	hpda	4-hydroxyphenylpyruvate dioxygenase a	1	6.32E-05	-0.770123871	0.045	0.217
998	ENSDARG00000102004	apoea	apolipoprotein Ea	1	0.291614902	-0.770684705	0.125	0.166
999	ENSDARG00000056744	ela2	elastase 2	1	0.060744739	-0.771142238	0.545	0.463
1000	ENSDARG00000042684	serpinc1	serpin peptidase inhibitor, clade C (antithrombin), member 1	1	0.000169096	-0.771219087	0.034	0.189
1001	ENSDARG00000004539	ptgs2a	prostaglandin-endoperoxide synthase 2a	1	0.01781131	-0.778720598	0.205	0.298
1002	ENSDARG00000099572	hmgn2	high mobility group nucleosomal binding domain 2	1	0.632974398	-0.782880915	0.705	0.688
1003	ENSDARG00000019986	grhprb	glyoxylate reductase/hydroxypyruvate reductase b	1	4.21E-05	-0.795255802	0.057	0.238
1004	ENSDARG00000038123	myl9a	myosin, light chain 9a, regulatory	1	0.002530656	-0.814045936	0.034	0.148
1005	ENSDARG00000060457	pmp22b	peripheral myelin protein 22b	1	4.66E-05	-0.820454672	0.216	0.409
1006	ENSDARG00000007276	ela3l	elastase 3 like	1	0.005033424	-0.821052441	0.568	0.417
1007	ENSDARG00000008494	myl6	myosin, light chain 6, alkali, smooth muscle and non-muscle	1	0.252145853	-0.822484846	0.295	0.319
1008	ENSDARG00000103639	si:dkey-36i7.3	si:dkey-36i7.3	1	0.127414514	-0.823040986	0.193	0.25
1009	ENSDARG00000020133	jdp2b	Jun dimerization protein 2b	1	0.000119207	-0.824548437	0.159	0.342
1010	ENSDARG00000103019	gstp2	glutathione S-transferase pi 2	1	0.290548122	-0.83184874	0.114	0.149
1011	ENSDARG00000055876	msmo1	methylsterol monooxygenase 1	1	0.000681742	-0.834989233	0.216	0.376
1012	ENSDARG00000060350	apoda.2	apolipoprotein Da, duplicate 2	1	0.084355696	-0.836810947	0.477	0.393
1013	ENSDARG00000058206	si:ch211-153b23.5	si:ch211-153b23.5	1	0.265453227	-0.843883145	0.33	0.38
1014	ENSDARG00000045089	si:ch211-270n8.1	si:ch211-270n8.1	1	0.410983733	-0.849431585	0.193	0.205
1015	ENSDARG00000058462	zgc:158846	zgc:158846	1	0.00077132	-0.85737924	0.068	0.208
1016	ENSDARG00000104181	tmsb1	thymosin beta 1	1	0.754112064	-0.86511303	0.875	0.719
1017	ENSDARG00000093440	tnfaip6	tumor necrosis factor, alpha-induced protein 6	1	0.000782466	-0.871944289	0.125	0.273
1018	ENSDARG00000042613	crp3	C-reactive protein 3	1	0.000120277	-0.873387608	0.023	0.178
1019	ENSDARG00000070780	rln3a	relaxin 3a	1	0.000387186	-0.87552191	0.023	0.164
1020	ENSDARG00000012694	c3a.1	complement component c3a, duplicate 1	1	0.00588965	-0.892367373	0.102	0.207
1021	ENSDARG00000102175	hamp	hepcidin antimicrobial peptide	1	0.010130001	-0.896412719	0.227	0.341
1022	ENSDARG00000029230	pnp4b	purine nucleoside phosphorylase 4b	1	0.002111209	-0.897770844	0.159	0.287
1023	ENSDARG00000045143	hbbe2	hemoglobin beta embryonic-2	1	0.159413899	-0.900974196	0.057	0.103
1024	ENSDARG00000014646	aoc2	amine oxidase copper containing 2	1	0.021389864	-0.904525273	0.125	0.213
1025	ENSDARG00000091609	spink4	serine peptidase inhibitor, Kazal type 4	1	0.571219661	-0.907220888	0.455	0.396
1026	ENSDARG00000087402	tpm1	tropomyosin 1 (alpha)	1	0.665780257	-0.924764928	0.341	0.297
1027	ENSDARG00000036080	cd81a	CD81 molecule a	1	0.000139835	-0.930924595	0.432	0.555
1028	ENSDARG00000004296	ambp	alpha-1-microglobulin/bikunin precursor	1	0.001556703	-0.933340536	0.08	0.207
1029	ENSDARG00000053684	aldob	aldolase b, fructose-bisphosphate	1	0.093358645	-0.963896274	0.818	0.738
1030	ENSDARG00000020741	fga	fibrinogen alpha chain	1	0.004038729	-0.978895445	0.114	0.232
1031	ENSDARG00000078757	si:ch211-212c13.8	si:ch211-212c13.8	1	0.000184873	-0.987821601	0.034	0.185
1032	ENSDARG00000018478	agxtb	alanine--glyoxylate and serine--pyruvate aminotransferase b	1	0.000125349	-0.993634987	0.057	0.219
1033	ENSDARG00000044975	krt94	keratin 94	1	0.001425955	-1.006076282	0.068	0.201
1034	ENSDARG00000079274	prss59.1	serine protease 59, tandem duplicate 1	1	0.004082195	-1.007404763	0.67	0.551
1035	ENSDARG00000095807	hp	haptoglobin	1	0.003182673	-1.020536596	0.091	0.207
1036	ENSDARG00000093844	zgc:136461	zgc:136461	1	0.01150608	-1.031399181	0.58	0.449
1037	ENSDARG00000039579	cfd	complement factor D (adipsin)	1	0.001309901	-1.032510942	0.068	0.207
1038	ENSDARG00000037425	s100a10a	S100 calcium binding protein A10a	1	0.013680161	-1.038083606	0.284	0.388
1039	ENSDARG00000023151	ucp1	uncoupling protein 1	1	6.45E-05	-1.044156942	0.125	0.302
1040	ENSDARG00000021339	cpa5	carboxypeptidase A5	1	0.389154519	-1.044829458	0.386	0.354
1041	ENSDARG00000003808	aqp3a	aquaporin 3a	1	7.92E-05	-1.045970801	0.091	0.275
1042	ENSDARG00000097157	si:ch211-207n23.2	si:ch211-207n23.2	1	0.002606612	-1.054648939	0.045	0.16
1043	ENSDARG00000093124	scpp8	secretory calcium-binding phosphoprotein 8	1	0.140335023	-1.059215397	0.068	0.117
1044	ENSDARG00000036239	gatm	glycine amidinotransferase (L-arginine:glycine amidinotransferase)	1	0.000176932	-1.067189663	0.159	0.327
1045	ENSDARG00000090722	leg1.1	liver-enriched gene 1, tandem duplicate 1	1	8.41E-05	-1.071356603	0.057	0.227
1046	ENSDARG00000001950	ak1	adenylate kinase 1	1	0.003758543	-1.076961962	0.227	0.372
1047	ENSDARG00000089310	gc	GC vitamin D binding protein	1	0.000142434	-1.083351857	0.057	0.221
1048	ENSDARG00000039730	zgc:112160	zgc:112160	1	0.263642766	-1.085879176	0.466	0.441
1049	ENSDARG00000007024	uox	urate oxidase	1	0.167752625	-1.093326019	0.193	0.229
1050	ENSDARG00000020866	apoa4b.2	apolipoprotein A-IV b, tandem duplicate 2	1	0.091449562	-1.094604431	0.193	0.262
1051	ENSDARG00000102299	cxcl8b.1	chemokine (C-X-C motif) ligand 8b, duplicate 1	1	0.082809064	-1.099090237	0.045	0.101
1052	ENSDARG00000104682	tpm2	tropomyosin 2 (beta)	1	0.046031545	-1.107022255	0.136	0.222
1053	ENSDARG00000101160	apoa4a	apolipoprotein A-IV a	1	0.000326215	-1.118131316	0.205	0.37
1054	ENSDARG00000042816	mmp9	matrix metallopeptidase 9	1	0.136019766	-1.11821332	0.102	0.155
1055	ENSDARG00000036840	krt15	keratin 15	1	0.145367401	-1.129204208	0.159	0.207
1056	ENSDARG00000033227	lect2l	leukocyte cell-derived chemotaxin 2 like	1	0.00047194	-1.132786153	0.114	0.268
1057	ENSDARG00000104359	anxa1c	annexin A1c	1	0.014771602	-1.152081667	0.091	0.186
1058	ENSDARG00000059227	fabp1b.1	fatty acid binding protein 1b, tandem duplicate 1	1	0.001894824	-1.159053591	0.773	0.651
1059	ENSDARG00000056765	ela2l	elastase 2 like	1	0.631883504	-1.170399835	0.466	0.452
1060	ENSDARG00000012366	fbp2	fructose-1,6-bisphosphatase 2	1	0.184298517	-1.175202159	0.182	0.138
1061	ENSDARG00000068680	ctrl	chymotrypsin-like	1	0.046680672	-1.192086537	0.523	0.433
1062	ENSDARG00000037191	ttr	transthyretin (prealbumin, amyloidosis type I)	1	0.002071407	-1.22700229	0.091	0.212
1063	ENSDARG00000017299	fabp11a	fatty acid binding protein 11a	1	0.119865075	-1.228040989	0.114	0.17
1064	ENSDARG00000068457	tnnt3b	troponin T type 3b (skeletal, fast)	1	0.003300145	-1.265240935	0.023	0.125
1065	ENSDARG00000012076	apoa1a	apolipoprotein A-Ia	1	0.000131924	-1.266029953	0.307	0.48
1066	ENSDARG00000017314	CELA1 (1 of many)	zgc:92745 [Source:ZFIN;Acc:ZDB-GENE-040801-12]	1	0.592618954	-1.27114617	0.67	0.689
1067	ENSDARG00000093303	ifitm1	interferon induced transmembrane protein 1	1	0.028924098	-1.275883248	0.114	0.198
1068	ENSDARG00000103199	si:dkey-247k7.2	si:dkey-247k7.2	1	0.001449405	-1.303224588	0.057	0.184
1069	ENSDARG00000093584	zgc:193505	zgc:193505	1	0.050833117	-1.310487349	0.125	0.195
1070	ENSDARG00000100406	zgc:112265	zgc:112265	1	0.000609412	-1.311200114	0.068	0.211
1071	ENSDARG00000008969	fgb	fibrinogen beta chain	1	0.004780057	-1.328811331	0.136	0.251
1072	ENSDARG00000014196	myl1	myosin, light chain 1, alkali%3B skeletal, fast	1	0.088172571	-1.340734893	0.057	0.112
1073	ENSDARG00000099185	chia.2	chitinase, acidic.2	1	0.266350258	-1.345628189	0.261	0.295
1074	ENSDARG00000068478	gpx4a	glutathione peroxidase 4a	1	0.034254546	-1.360453879	0.489	0.499
1075	ENSDARG00000042993	prss1	serine protease 1	1	0.14072092	-1.404252123	0.83	0.767
1076	ENSDARG00000045408	tagln	transgelin	1	0.039646149	-1.409990337	0.159	0.251
1077	ENSDARG00000000212	krt97	keratin 97	1	0.000845846	-1.418540637	0.193	0.344
1078	ENSDARG00000073742	prss59.2	serine protease 59, tandem duplicate 2	1	0.189578128	-1.420638262	0.784	0.727
1079	ENSDARG00000012405	col1a1a	collagen, type I, alpha 1a	1	7.36E-05	-1.421720605	0.114	0.294
1080	ENSDARG00000056498	crp2	C-reactive protein 2	1	0.005169063	-1.426098395	0.125	0.239
1081	ENSDARG00000043128	cldne	claudin e	1	0.006764034	-1.426833536	0.102	0.21
1082	ENSDARG00000022767	apobb.1	apolipoprotein Bb, tandem duplicate 1	1	0.000102388	-1.435246292	0.193	0.358
1083	ENSDARG00000006427	fabp2	fatty acid binding protein 2, intestinal	1	0.130910649	-1.438755485	0.659	0.662
1084	ENSDARG00000070038	rbp2a	retinol binding protein 2a, cellular	1	0.000622125	-1.451956049	0.42	0.528
1085	ENSDARG00000006588	zgc:111983	zgc:111983	1	0.030517816	-1.4710531	0.114	0.194
1086	ENSDARG00000037281	fgg	fibrinogen gamma chain	1	0.223678336	-1.473502551	0.295	0.319
1087	ENSDARG00000090428	ctrb1	chymotrypsinogen B1	1	0.135523749	-1.482548364	0.795	0.756
1088	ENSDARG00000041569	ces2	carboxylesterase 2 (intestine, liver) [Source:ZFIN;Acc:ZDB-GENE-061013-99]	1	9.01E-05	-1.505221005	0.068	0.24
1089	ENSDARG00000017441	mylz3	myosin, light polypeptide 3, skeletal muscle	1	0.010064346	-1.508165233	0.045	0.139
1090	ENSDARG00000094041	krt17	keratin 17	1	0.004192055	-1.510009524	0.045	0.153
1091	ENSDARG00000054616	cldni	claudin i	1	0.752487785	-1.574695217	0.295	0.286
1092	ENSDARG00000075045	cxcl18b	chemokine (C-X-C motif) ligand 18b	1	0.004687091	-1.574935812	0.216	0.338
1093	ENSDARG00000090268	krtt1c19e	keratin type 1 c19e	1	0.013731424	-1.588585677	0.114	0.211
1094	ENSDARG00000090850	serpina1l	serine (or cysteine) proteinase inhibitor, clade A (alpha-1 antiproteinase, antitrypsin), member 1, like	1	0.004739798	-1.594224535	0.148	0.264
1095	ENSDARG00000076838	apom	apolipoprotein M	1	0.014946362	-1.594821742	0.193	0.28
1096	ENSDARG00000053973	fetub	fetuin B	1	0.144947113	-1.613888355	0.352	0.379
1097	ENSDARG00000093774	rbp2b	retinol binding protein 2b, cellular	1	0.002192461	-1.639650807	0.17	0.294
1098	ENSDARG00000045180	acta2	actin alpha 2, smooth muscle	1	0.777192987	-1.656940195	0.216	0.222
1099	ENSDARG00000090286	serpina1	serpin peptidase inhibitor, clade A (alpha-1 antiproteinase, antitrypsin), member 1	1	0.000414061	-1.673802341	0.114	0.266
1100	ENSDARG00000027088	ptgdsb.1	prostaglandin D2 synthase b, tandem duplicate 1	1	0.112101251	-1.691309024	0.239	0.294
1101	ENSDARG00000068088	tcnba	transcobalamin beta a	1	0.151722562	-1.698950029	0.614	0.539
1102	ENSDARG00000059049	zgc:174904	zgc:174904	1	0.000258175	-1.709996608	0.148	0.303
1103	ENSDARG00000012395	mmp13a	matrix metallopeptidase 13a	1	0.035803908	-1.726650752	0.148	0.233
1104	ENSDARG00000097959	si:dkey-248g15.3	si:dkey-248g15.3	1	0.021484694	-1.805799097	0.239	0.34
1105	ENSDARG00000093628	s100a11	S100 calcium binding protein A11	1	0.101890823	-1.811153168	0.182	0.125
1106	ENSDARG00000036830	krt91	keratin 91	1	0.004289358	-1.880579714	0.284	0.395
1107	ENSDARG00000040298	apoa4b.1	apolipoprotein A-IV b, tandem duplicate 1	1	0.001606247	-1.919160284	0.409	0.488
1108	ENSDARG00000099200	zgc:123103	zgc:123103	1	0.05142093	-1.940199958	0.261	0.32
1109	ENSDARG00000095863	afp4	antifreeze protein type IV	1	0.001666659	-2.025608979	0.489	0.566
1110	ENSDARG00000092170	apoc1	apolipoprotein C-I	1	0.000914905	-2.064462438	0.227	0.37
1111	ENSDARG00000100582	si:ch211-195b11.3	si:ch211-195b11.3	1	0.000899938	-2.182715276	0.352	0.489
1112	ENSDARG00000036832	cyt1l	type I cytokeratin, enveloping layer, like	1	0.060238127	-2.234365731	0.295	0.373
1113	ENSDARG00000053254	mylpfa	myosin light chain, phosphorylatable, fast skeletal muscle a	1	0.040124223	-2.258190187	0.182	0.273
1114	ENSDARG00000091996	tcnbb	transcobalamin beta b	1	0.010222898	-2.349688223	0.227	0.335
1115	ENSDARG00000016771	tfa	transferrin-a	1	0.325760667	-2.397860345	0.523	0.493
1116	ENSDARG00000099197	actc1b	actin alpha cardiac muscle 1b	1	0.033021289	-2.39907667	0.205	0.29
1117	ENSDARG00000055514	icn2	ictacalcin 2	1	0.001427139	-2.50652767	0.273	0.419
1118	ENSDARG00000038439	fabp10a	fatty acid binding protein 10a, liver basic	1	0.780943203	-2.837802312	0.955	0.892
1119	ENSDARG00000101324	apoa1b	apolipoprotein A-Ib	1	0.102099777	-2.843480683	0.875	0.852
1120	ENSDARG00000092947	cyt1	type I cytokeratin, enveloping layer	1	0.40569702	-2.875246438	0.591	0.577
1121	ENSDARG00000015866	apoa2	apolipoprotein A-II	1	0.605812452	-3.094884168	0.92	0.942
