# Supplementary material for: Cell-type-specific responses to the microbiota across all tissues of the larval zebrafish
Source: Cell Rep. Author manuscript; Available in PMC 2023 Oct 23. (PMC10423310; doi:10.1016/j.celrep.2023.112095)
Supplement: MMC24 [file NIHMS1880944-supplement-MMC24.zip]

Archive with 83 entries (81 files):
- DataS18/
- DataS18/.DS_Store
- __MACOSX/DataS18/._.DS_Store
- DataS18/Figure6_PanelG_GOresults_subcluster/
- __MACOSX/DataS18/._Figure6_PanelG_GOresults_subcluster
- DataS18/README_Figure6_PanelG_GOresults_subcluster.docx
- __MACOSX/DataS18/._README_Figure6_PanelG_GOresults_subcluster.docx
- DataS18/Figure6_PanelG_GOresults_subcluster/.DS_Store
- __MACOSX/DataS18/Figure6_PanelG_GOresults_subcluster/._.DS_Store
- DataS18/Figure6_PanelG_GOresults_subcluster/GOresults_up_fdrSubClu10.tsv
- __MACOSX/DataS18/Figure6_PanelG_GOresults_subcluster/._GOresults_up_fdrSubClu10.tsv
- DataS18/Figure6_PanelG_GOresults_subcluster/GOresults_up_fdrSubClu11.tsv
- __MACOSX/DataS18/Figure6_PanelG_GOresults_subcluster/._GOresults_up_fdrSubClu11.tsv
- DataS18/Figure6_PanelG_GOresults_subcluster/GOresults_up_fdrSubClu13.tsv
- __MACOSX/DataS18/Figure6_PanelG_GOresults_subcluster/._GOresults_up_fdrSubClu13.tsv
- DataS18/Figure6_PanelG_GOresults_subcluster/GOresults_up_fdrSubClu12.tsv
- __MACOSX/DataS18/Figure6_PanelG_GOresults_subcluster/._GOresults_up_fdrSubClu12.tsv
- DataS18/Figure6_PanelG_GOresults_subcluster/GOresults_up_fdrSubClu16.tsv
- __MACOSX/DataS18/Figure6_PanelG_GOresults_subcluster/._GOresults_up_fdrSubClu16.tsv
- DataS18/Figure6_PanelG_GOresults_subcluster/GOresults_up_fdrSubClu17.tsv
- __MACOSX/DataS18/Figure6_PanelG_GOresults_subcluster/._GOresults_up_fdrSubClu17.tsv
- DataS18/Figure6_PanelG_GOresults_subcluster/GOresults_up_fdrSubClu8.tsv
- __MACOSX/DataS18/Figure6_PanelG_GOresults_subcluster/._GOresults_up_fdrSubClu8.tsv
- DataS18/Figure6_PanelG_GOresults_subcluster/GOresults_up_fdrSubClu29.tsv
- __MACOSX/DataS18/Figure6_PanelG_GOresults_subcluster/._GOresults_up_fdrSubClu29.tsv
- DataS18/Figure6_PanelG_GOresults_subcluster/GOresults_up_fdrSubClu15.tsv
- __MACOSX/DataS18/Figure6_PanelG_GOresults_subcluster/._GOresults_up_fdrSubClu15.tsv
- DataS18/Figure6_PanelG_GOresults_subcluster/GOresults_up_fdrSubClu14.tsv
- __MACOSX/DataS18/Figure6_PanelG_GOresults_subcluster/._GOresults_up_fdrSubClu14.tsv
- DataS18/Figure6_PanelG_GOresults_subcluster/GOresults_up_fdrSubClu28.tsv
- __MACOSX/DataS18/Figure6_PanelG_GOresults_subcluster/._GOresults_up_fdrSubClu28.tsv
- DataS18/Figure6_PanelG_GOresults_subcluster/GOresults_up_fdrSubClu9.tsv
- __MACOSX/DataS18/Figure6_PanelG_GOresults_subcluster/._GOresults_up_fdrSubClu9.tsv
- DataS18/Figure6_PanelG_GOresults_subcluster/GOresults_up_fdrSubClu4.tsv
- __MACOSX/DataS18/Figure6_PanelG_GOresults_subcluster/._GOresults_up_fdrSubClu4.tsv
- DataS18/Figure6_PanelG_GOresults_subcluster/GOresults_up_fdrSubClu25.tsv
- __MACOSX/DataS18/Figure6_PanelG_GOresults_subcluster/._GOresults_up_fdrSubClu25.tsv
- DataS18/Figure6_PanelG_GOresults_subcluster/GOresults_up_fdrSubClu31.tsv
- __MACOSX/DataS18/Figure6_PanelG_GOresults_subcluster/._GOresults_up_fdrSubClu31.tsv
- DataS18/Figure6_PanelG_GOresults_subcluster/GOresults_up_fdrSubClu19.tsv
- __MACOSX/DataS18/Figure6_PanelG_GOresults_subcluster/._GOresults_up_fdrSubClu19.tsv
- DataS18/Figure6_PanelG_GOresults_subcluster/GOresults_up_fdrSubClu18.tsv
- __MACOSX/DataS18/Figure6_PanelG_GOresults_subcluster/._GOresults_up_fdrSubClu18.tsv
- DataS18/Figure6_PanelG_GOresults_subcluster/GOresults_up_fdrSubClu30.tsv
- __MACOSX/DataS18/Figure6_PanelG_GOresults_subcluster/._GOresults_up_fdrSubClu30.tsv
- DataS18/Figure6_PanelG_GOresults_subcluster/GOresults_up_fdrSubClu24.tsv
- __MACOSX/DataS18/Figure6_PanelG_GOresults_subcluster/._GOresults_up_fdrSubClu24.tsv
- DataS18/Figure6_PanelG_GOresults_subcluster/GOresults_up_fdrSubClu5.tsv
- __MACOSX/DataS18/Figure6_PanelG_GOresults_subcluster/._GOresults_up_fdrSubClu5.tsv
- DataS18/Figure6_PanelG_GOresults_subcluster/GOresults_up_fdrSubClu7.tsv
- __MACOSX/DataS18/Figure6_PanelG_GOresults_subcluster/._GOresults_up_fdrSubClu7.tsv
- DataS18/Figure6_PanelG_GOresults_subcluster/GOresults_up_fdrSubClu32.tsv
- __MACOSX/DataS18/Figure6_PanelG_GOresults_subcluster/._GOresults_up_fdrSubClu32.tsv
- DataS18/Figure6_PanelG_GOresults_subcluster/GOresults_up_fdrSubClu26.tsv
- __MACOSX/DataS18/Figure6_PanelG_GOresults_subcluster/._GOresults_up_fdrSubClu26.tsv
- DataS18/Figure6_PanelG_GOresults_subcluster/GOresults_up_fdrSubClu27.tsv
- __MACOSX/DataS18/Figure6_PanelG_GOresults_subcluster/._GOresults_up_fdrSubClu27.tsv
- DataS18/Figure6_PanelG_GOresults_subcluster/GOresults_up_fdrSubClu33.tsv
- __MACOSX/DataS18/Figure6_PanelG_GOresults_subcluster/._GOresults_up_fdrSubClu33.tsv
- DataS18/Figure6_PanelG_GOresults_subcluster/GOresults_up_fdrSubClu6.tsv
- __MACOSX/DataS18/Figure6_PanelG_GOresults_subcluster/._GOresults_up_fdrSubClu6.tsv
- DataS18/Figure6_PanelG_GOresults_subcluster/GOresults_up_fdrSubClu2.tsv
- __MACOSX/DataS18/Figure6_PanelG_GOresults_subcluster/._GOresults_up_fdrSubClu2.tsv
- DataS18/Figure6_PanelG_GOresults_subcluster/GOresults_up_fdrSubClu23.tsv
- __MACOSX/DataS18/Figure6_PanelG_GOresults_subcluster/._GOresults_up_fdrSubClu23.tsv
- DataS18/Figure6_PanelG_GOresults_subcluster/GOresults_up_fdrSubClu22.tsv
- __MACOSX/DataS18/Figure6_PanelG_GOresults_subcluster/._GOresults_up_fdrSubClu22.tsv
- DataS18/Figure6_PanelG_GOresults_subcluster/GOresults_up_fdrSubClu36.tsv
- __MACOSX/DataS18/Figure6_PanelG_GOresults_subcluster/._GOresults_up_fdrSubClu36.tsv
- DataS18/Figure6_PanelG_GOresults_subcluster/GOresults_up_fdrSubClu3.tsv
- __MACOSX/DataS18/Figure6_PanelG_GOresults_subcluster/._GOresults_up_fdrSubClu3.tsv
- DataS18/Figure6_PanelG_GOresults_subcluster/GOresults_up_fdrSubClu1.tsv
- __MACOSX/DataS18/Figure6_PanelG_GOresults_subcluster/._GOresults_up_fdrSubClu1.tsv
- DataS18/Figure6_PanelG_GOresults_subcluster/GOresults_up_fdrSubClu20.tsv
- __MACOSX/DataS18/Figure6_PanelG_GOresults_subcluster/._GOresults_up_fdrSubClu20.tsv
- DataS18/Figure6_PanelG_GOresults_subcluster/GOresults_up_fdrSubClu34.tsv
- __MACOSX/DataS18/Figure6_PanelG_GOresults_subcluster/._GOresults_up_fdrSubClu34.tsv
- DataS18/Figure6_PanelG_GOresults_subcluster/GOresults_up_fdrSubClu35.tsv
- __MACOSX/DataS18/Figure6_PanelG_GOresults_subcluster/._GOresults_up_fdrSubClu35.tsv
- DataS18/Figure6_PanelG_GOresults_subcluster/GOresults_up_fdrSubClu21.tsv
- __MACOSX/DataS18/Figure6_PanelG_GOresults_subcluster/._GOresults_up_fdrSubClu21.tsv
- DataS18/Figure6_PanelG_GOresults_subcluster/GOresults_up_fdrSubClu0.tsv
- __MACOSX/DataS18/Figure6_PanelG_GOresults_subcluster/._GOresults_up_fdrSubClu0.tsv
