# Supplementary material for: Cell-type-specific responses to the microbiota across all tissues of the larval zebrafish
Source: Cell Rep. Author manuscript; Available in PMC 2023 Oct 23. (PMC10423310; doi:10.1016/j.celrep.2023.112095)
Supplement: MMC24 [file NIHMS1880944-supplement-MMC24.zip › DataS18/Figure6_PanelG_GOresults_subcluster/GOresults_up_fdrSubClu10.tsv]

ONTOLOGY	ID	Description	pvalue	p.adjust	qvalue	geneID	Count
BP	GO:0048024	regulation of mRNA splicing, via spliceosome	1.42E-05	0.008171309	0.007020298	ENSDARG00000052856/ENSDARG00000002131/ENSDARG00000014746/ENSDARG00000022129/ENSDARG00000034668/ENSDARG00000098280/ENSDARG00000105293	7
BP	GO:0031110	regulation of microtubule polymerization or depolymerization	3.73E-05	0.008171309	0.007020298	ENSDARG00000102878/ENSDARG00000030106/ENSDARG00000033234/ENSDARG00000033655/ENSDARG00000059601	5
BP	GO:0000381	regulation of alternative mRNA splicing, via spliceosome	4.35E-05	0.008171309	0.007020298	ENSDARG00000002131/ENSDARG00000014746/ENSDARG00000022129/ENSDARG00000034668/ENSDARG00000098280/ENSDARG00000105293	6
BP	GO:0050684	regulation of mRNA processing	4.36E-05	0.008171309	0.007020298	ENSDARG00000052856/ENSDARG00000002131/ENSDARG00000014746/ENSDARG00000022129/ENSDARG00000034668/ENSDARG00000098280/ENSDARG00000105293	7
BP	GO:0043484	regulation of RNA splicing	5.60E-05	0.008171309	0.007020298	ENSDARG00000052856/ENSDARG00000002131/ENSDARG00000014746/ENSDARG00000022129/ENSDARG00000034668/ENSDARG00000098280/ENSDARG00000105293	7
BP	GO:0048812	neuron projection morphogenesis	6.32E-05	0.008171309	0.007020298	ENSDARG00000003655/ENSDARG00000074443/ENSDARG00000032865/ENSDARG00000098936/ENSDARG00000004452/ENSDARG00000005479/ENSDARG00000011665/ENSDARG00000014891/ENSDARG00000019881/ENSDARG00000034195/ENSDARG00000045639/ENSDARG00000059311/ENSDARG00000059601/ENSDARG00000060853/ENSDARG00000103002	15
BP	GO:0048858	cell projection morphogenesis	6.32E-05	0.008171309	0.007020298	ENSDARG00000003655/ENSDARG00000074443/ENSDARG00000032865/ENSDARG00000098936/ENSDARG00000004452/ENSDARG00000005479/ENSDARG00000011665/ENSDARG00000014891/ENSDARG00000019881/ENSDARG00000034195/ENSDARG00000045639/ENSDARG00000059311/ENSDARG00000059601/ENSDARG00000060853/ENSDARG00000103002	15
BP	GO:0120039	plasma membrane bounded cell projection morphogenesis	6.32E-05	0.008171309	0.007020298	ENSDARG00000003655/ENSDARG00000074443/ENSDARG00000032865/ENSDARG00000098936/ENSDARG00000004452/ENSDARG00000005479/ENSDARG00000011665/ENSDARG00000014891/ENSDARG00000019881/ENSDARG00000034195/ENSDARG00000045639/ENSDARG00000059311/ENSDARG00000059601/ENSDARG00000060853/ENSDARG00000103002	15
BP	GO:0000380	alternative mRNA splicing, via spliceosome	6.47E-05	0.008171309	0.007020298	ENSDARG00000002131/ENSDARG00000014746/ENSDARG00000022129/ENSDARG00000034668/ENSDARG00000098280/ENSDARG00000105293	6
BP	GO:1903311	regulation of mRNA metabolic process	0.00011636	0.011712506	0.010062681	ENSDARG00000052856/ENSDARG00000002131/ENSDARG00000004452/ENSDARG00000014746/ENSDARG00000022129/ENSDARG00000034668/ENSDARG00000098280/ENSDARG00000105293	8
BP	GO:0061564	axon development	0.000122273	0.011712506	0.010062681	ENSDARG00000003655/ENSDARG00000098936/ENSDARG00000004452/ENSDARG00000005479/ENSDARG00000011665/ENSDARG00000012248/ENSDARG00000014891/ENSDARG00000019881/ENSDARG00000034195/ENSDARG00000045639/ENSDARG00000059311/ENSDARG00000059601/ENSDARG00000099175/ENSDARG00000103002	14
BP	GO:0007019	microtubule depolymerization	0.000123615	0.011712506	0.010062681	ENSDARG00000030106/ENSDARG00000033234/ENSDARG00000033655/ENSDARG00000059601	4
BP	GO:0060384	innervation	0.000329908	0.026033957	0.022366812	ENSDARG00000013838/ENSDARG00000014891/ENSDARG00000044062	3
BP	GO:0032886	regulation of microtubule-based process	0.000341194	0.026033957	0.022366812	ENSDARG00000102878/ENSDARG00000030106/ENSDARG00000033234/ENSDARG00000033655/ENSDARG00000059601/ENSDARG00000100514	6
BP	GO:0031109	microtubule polymerization or depolymerization	0.000343456	0.026033957	0.022366812	ENSDARG00000102878/ENSDARG00000030106/ENSDARG00000033234/ENSDARG00000033655/ENSDARG00000059601	5
BP	GO:0099003	vesicle-mediated transport in synapse	0.00037958	0.026973873	0.023174331	ENSDARG00000020609/ENSDARG00000098936/ENSDARG00000007663/ENSDARG00000025206/ENSDARG00000057913/ENSDARG00000058117	6
BP	GO:0032940	secretion by cell	0.000473197	0.031648555	0.027190537	ENSDARG00000020609/ENSDARG00000030479/ENSDARG00000045945/ENSDARG00000013843/ENSDARG00000001994/ENSDARG00000025206/ENSDARG00000057913/ENSDARG00000058117/ENSDARG00000090086/ENSDARG00000099175	10
BP	GO:0051261	protein depolymerization	0.00075121	0.043631122	0.037485239	ENSDARG00000021124/ENSDARG00000030106/ENSDARG00000033234/ENSDARG00000033655/ENSDARG00000059601	5
BP	GO:0007409	axonogenesis	0.000781657	0.043631122	0.037485239	ENSDARG00000003655/ENSDARG00000098936/ENSDARG00000004452/ENSDARG00000005479/ENSDARG00000011665/ENSDARG00000014891/ENSDARG00000019881/ENSDARG00000034195/ENSDARG00000045639/ENSDARG00000059311/ENSDARG00000059601/ENSDARG00000103002	12
BP	GO:0046903	secretion	0.000782542	0.043631122	0.037485239	ENSDARG00000020609/ENSDARG00000030479/ENSDARG00000045945/ENSDARG00000013843/ENSDARG00000001994/ENSDARG00000025206/ENSDARG00000057913/ENSDARG00000058117/ENSDARG00000090086/ENSDARG00000099175	10
BP	GO:0007269	neurotransmitter secretion	0.000844226	0.043631122	0.037485239	ENSDARG00000020609/ENSDARG00000045945/ENSDARG00000025206/ENSDARG00000057913/ENSDARG00000058117	5
BP	GO:0099643	signal release from synapse	0.000844226	0.043631122	0.037485239	ENSDARG00000020609/ENSDARG00000045945/ENSDARG00000025206/ENSDARG00000057913/ENSDARG00000058117	5
BP	GO:0006096	glycolytic process	0.000938742	0.044472898	0.038208443	ENSDARG00000011665/ENSDARG00000014287/ENSDARG00000019702/ENSDARG00000039914	4
BP	GO:0006757	ATP generation from ADP	0.000938742	0.044472898	0.038208443	ENSDARG00000011665/ENSDARG00000014287/ENSDARG00000019702/ENSDARG00000039914	4
BP	GO:0042866	pyruvate biosynthetic process	0.001016732	0.045288095	0.038908811	ENSDARG00000011665/ENSDARG00000014287/ENSDARG00000019702/ENSDARG00000039914	4
BP	GO:0048489	synaptic vesicle transport	0.00117504	0.045288095	0.038908811	ENSDARG00000020609/ENSDARG00000098936/ENSDARG00000025206/ENSDARG00000057913/ENSDARG00000058117	5
BP	GO:0097479	synaptic vesicle localization	0.00117504	0.045288095	0.038908811	ENSDARG00000020609/ENSDARG00000098936/ENSDARG00000025206/ENSDARG00000057913/ENSDARG00000058117	5
BP	GO:0097480	establishment of synaptic vesicle localization	0.00117504	0.045288095	0.038908811	ENSDARG00000020609/ENSDARG00000098936/ENSDARG00000025206/ENSDARG00000057913/ENSDARG00000058117	5
BP	GO:0006376	mRNA splice site selection	0.00121586	0.045288095	0.038908811	ENSDARG00000002131/ENSDARG00000014366/ENSDARG00000034668	3
BP	GO:0046031	ADP metabolic process	0.001277893	0.045288095	0.038908811	ENSDARG00000011665/ENSDARG00000014287/ENSDARG00000019702/ENSDARG00000039914	4
BP	GO:0009135	purine nucleoside diphosphate metabolic process	0.001374459	0.045288095	0.038908811	ENSDARG00000011665/ENSDARG00000014287/ENSDARG00000019702/ENSDARG00000039914	4
BP	GO:0009179	purine ribonucleoside diphosphate metabolic process	0.001374459	0.045288095	0.038908811	ENSDARG00000011665/ENSDARG00000014287/ENSDARG00000019702/ENSDARG00000039914	4
BP	GO:0009185	ribonucleoside diphosphate metabolic process	0.001374459	0.045288095	0.038908811	ENSDARG00000011665/ENSDARG00000014287/ENSDARG00000019702/ENSDARG00000039914	4
BP	GO:0051493	regulation of cytoskeleton organization	0.001449671	0.045288095	0.038908811	ENSDARG00000102878/ENSDARG00000026829/ENSDARG00000030106/ENSDARG00000033234/ENSDARG00000033655/ENSDARG00000044573/ENSDARG00000059601/ENSDARG00000077777/ENSDARG00000092970	9
BP	GO:0048667	cell morphogenesis involved in neuron differentiation	0.001486917	0.045288095	0.038908811	ENSDARG00000003655/ENSDARG00000098936/ENSDARG00000004452/ENSDARG00000005479/ENSDARG00000011665/ENSDARG00000014891/ENSDARG00000019881/ENSDARG00000034195/ENSDARG00000045639/ENSDARG00000059311/ENSDARG00000059601/ENSDARG00000103002	12
BP	GO:0000375	RNA splicing, via transesterification reactions	0.001535494	0.045288095	0.038908811	ENSDARG00000052856/ENSDARG00000002131/ENSDARG00000014366/ENSDARG00000014746/ENSDARG00000022129/ENSDARG00000034668/ENSDARG00000098280/ENSDARG00000105293	8
BP	GO:0000377	RNA splicing, via transesterification reactions with bulged adenosine as nucleophile	0.001535494	0.045288095	0.038908811	ENSDARG00000052856/ENSDARG00000002131/ENSDARG00000014366/ENSDARG00000014746/ENSDARG00000022129/ENSDARG00000034668/ENSDARG00000098280/ENSDARG00000105293	8
BP	GO:0000398	mRNA splicing, via spliceosome	0.001535494	0.045288095	0.038908811	ENSDARG00000052856/ENSDARG00000002131/ENSDARG00000014366/ENSDARG00000014746/ENSDARG00000022129/ENSDARG00000034668/ENSDARG00000098280/ENSDARG00000105293	8
BP	GO:0045815	positive regulation of gene expression, epigenetic	0.001557675	0.045288095	0.038908811	ENSDARG00000018691/ENSDARG00000038559/ENSDARG00000099453	3
BP	GO:0070507	regulation of microtubule cytoskeleton organization	0.001593249	0.045288095	0.038908811	ENSDARG00000102878/ENSDARG00000030106/ENSDARG00000033234/ENSDARG00000033655/ENSDARG00000059601	5
CC	GO:0099503	secretory vesicle	8.93E-06	0.002108257	0.001908903	ENSDARG00000077045/ENSDARG00000045945/ENSDARG00000013843/ENSDARG00000055874/ENSDARG00000002230/ENSDARG00000007663/ENSDARG00000025206/ENSDARG00000036577/ENSDARG00000038574/ENSDARG00000057913	10
CC	GO:0005874	microtubule	5.06E-05	0.005972611	0.005407851	ENSDARG00000102878/ENSDARG00000055216/ENSDARG00000098936/ENSDARG00000058454/ENSDARG00000016301/ENSDARG00000059601/ENSDARG00000068745/ENSDARG00000070155/ENSDARG00000098591/ENSDARG00000100514	10
CC	GO:0099513	polymeric cytoskeletal fiber	9.75E-05	0.007671365	0.006945973	ENSDARG00000102878/ENSDARG00000074443/ENSDARG00000055216/ENSDARG00000098936/ENSDARG00000058454/ENSDARG00000016301/ENSDARG00000026829/ENSDARG00000028618/ENSDARG00000059601/ENSDARG00000068745/ENSDARG00000070155/ENSDARG00000098591/ENSDARG00000100514	13
CC	GO:0031083	BLOC-1 complex	0.000286135	0.016365915	0.01481838	ENSDARG00000020609/ENSDARG00000007597/ENSDARG00000058117	3
CC	GO:0031082	BLOC complex	0.00036141	0.016365915	0.01481838	ENSDARG00000020609/ENSDARG00000007597/ENSDARG00000058117	3
CC	GO:0033179	proton-transporting V-type ATPase, V0 domain	0.00044834	0.016365915	0.01481838	ENSDARG00000036577/ENSDARG00000059057/ENSDARG00000069090	3
CC	GO:0070382	exocytic vesicle	0.00048543	0.016365915	0.01481838	ENSDARG00000045945/ENSDARG00000013843/ENSDARG00000002230/ENSDARG00000007663/ENSDARG00000025206/ENSDARG00000036577/ENSDARG00000057913	7
CC	GO:0030141	secretory granule	0.000823901	0.024305086	0.022006836	ENSDARG00000077045/ENSDARG00000055874/ENSDARG00000025206/ENSDARG00000038574	4
CC	GO:0030133	transport vesicle	0.000963782	0.024614496	0.022286988	ENSDARG00000045945/ENSDARG00000013843/ENSDARG00000002230/ENSDARG00000007663/ENSDARG00000025206/ENSDARG00000036577/ENSDARG00000057913/ENSDARG00000093945	8
CC	GO:0008021	synaptic vesicle	0.001128679	0.024614496	0.022286988	ENSDARG00000045945/ENSDARG00000013843/ENSDARG00000002230/ENSDARG00000007663/ENSDARG00000025206/ENSDARG00000036577	6
CC	GO:0030424	axon	0.001147286	0.024614496	0.022286988	ENSDARG00000005479/ENSDARG00000019881/ENSDARG00000025206/ENSDARG00000033234/ENSDARG00000045639/ENSDARG00000057913/ENSDARG00000103002	7
CC	GO:0045202	synapse	0.001350018	0.026550346	0.024039787	ENSDARG00000020609/ENSDARG00000027828/ENSDARG00000045945/ENSDARG00000013843/ENSDARG00000055874/ENSDARG00000002230/ENSDARG00000007663/ENSDARG00000025206/ENSDARG00000025728/ENSDARG00000036577/ENSDARG00000058117/ENSDARG00000059601/ENSDARG00000071860	13
MF	GO:0003924	GTPase activity	5.86E-05	0.016105314	0.013932252	ENSDARG00000055216/ENSDARG00000013843/ENSDARG00000060481/ENSDARG00000009553/ENSDARG00000015649/ENSDARG00000016301/ENSDARG00000020261/ENSDARG00000021647/ENSDARG00000031343/ENSDARG00000044573/ENSDARG00000056831/ENSDARG00000070155/ENSDARG00000090086/ENSDARG00000098591	14
MF	GO:0019904	protein domain specific binding	0.000263943	0.028191895	0.024388013	ENSDARG00000052856/ENSDARG00000071658/ENSDARG00000005560/ENSDARG00000010137/ENSDARG00000012684/ENSDARG00000023323/ENSDARG00000024746	7
MF	GO:0017075	syntaxin-1 binding	0.000307548	0.028191895	0.024388013	ENSDARG00000020609/ENSDARG00000002230/ENSDARG00000058117	3
MF	GO:0005200	structural constituent of cytoskeleton	0.000500254	0.034392451	0.029751938	ENSDARG00000055216/ENSDARG00000016301/ENSDARG00000070155/ENSDARG00000098591	4
MF	GO:0015662	ATPase activity, coupled to transmembrane movement of ions, phosphorylative mechanism	0.000805206	0.038379765	0.033201251	ENSDARG00000099203/ENSDARG00000012684/ENSDARG00000030694/ENSDARG00000069090	4
MF	GO:0019829	cation-transporting ATPase activity	0.001116502	0.038379765	0.033201251	ENSDARG00000099203/ENSDARG00000012684/ENSDARG00000030694/ENSDARG00000036577/ENSDARG00000069090	5
MF	GO:0022853	active ion transmembrane transporter activity	0.001116502	0.038379765	0.033201251	ENSDARG00000099203/ENSDARG00000012684/ENSDARG00000030694/ENSDARG00000036577/ENSDARG00000069090	5
MF	GO:0042625	ATPase coupled ion transmembrane transporter activity	0.001116502	0.038379765	0.033201251	ENSDARG00000099203/ENSDARG00000012684/ENSDARG00000030694/ENSDARG00000036577/ENSDARG00000069090	5
