# Supplementary material for: Cell-type-specific responses to the microbiota across all tissues of the larval zebrafish
Source: Cell Rep. Author manuscript; Available in PMC 2023 Oct 23. (PMC10423310; doi:10.1016/j.celrep.2023.112095)
Supplement: MMC24 [file NIHMS1880944-supplement-MMC24.zip › DataS18/Figure6_PanelG_GOresults_subcluster/GOresults_up_fdrSubClu11.tsv]

ONTOLOGY	ID	Description	pvalue	p.adjust	qvalue	geneID	Count
BP	GO:0002088	lens development in camera-type eye	8.13E-42	4.41E-39	4.20E-39	ENSDARG00000068507/ENSDARG00000030349/ENSDARG00000053875/ENSDARG00000087324/ENSDARG00000069801/ENSDARG00000032929/ENSDARG00000007576/ENSDARG00000016793/ENSDARG00000024548/ENSDARG00000030411/ENSDARG00000036140/ENSDARG00000041925/ENSDARG00000057460/ENSDARG00000069817/ENSDARG00000069826/ENSDARG00000069827/ENSDARG00000073750/ENSDARG00000073874/ENSDARG00000076572/ENSDARG00000076790/ENSDARG00000086658/…	26
BP	GO:0007601	visual perception	9.09E-35	2.47E-32	2.35E-32	ENSDARG00000068507/ENSDARG00000030349/ENSDARG00000053875/ENSDARG00000087324/ENSDARG00000069801/ENSDARG00000032929/ENSDARG00000007576/ENSDARG00000016793/ENSDARG00000024548/ENSDARG00000030411/ENSDARG00000036140/ENSDARG00000041925/ENSDARG00000057460/ENSDARG00000069817/ENSDARG00000069826/ENSDARG00000069827/ENSDARG00000073750/ENSDARG00000073874/ENSDARG00000076572/ENSDARG00000076790/ENSDARG00000086658/…	26
BP	GO:0050953	sensory perception of light stimulus	3.32E-34	6.02E-32	5.73E-32	ENSDARG00000068507/ENSDARG00000030349/ENSDARG00000053875/ENSDARG00000087324/ENSDARG00000069801/ENSDARG00000032929/ENSDARG00000007576/ENSDARG00000016793/ENSDARG00000024548/ENSDARG00000030411/ENSDARG00000036140/ENSDARG00000041925/ENSDARG00000057460/ENSDARG00000069817/ENSDARG00000069826/ENSDARG00000069827/ENSDARG00000073750/ENSDARG00000073874/ENSDARG00000076572/ENSDARG00000076790/ENSDARG00000086658/…	26
BP	GO:0007600	sensory perception	7.64E-26	1.04E-23	9.87E-24	ENSDARG00000068507/ENSDARG00000030349/ENSDARG00000053875/ENSDARG00000087324/ENSDARG00000069801/ENSDARG00000032929/ENSDARG00000007576/ENSDARG00000016793/ENSDARG00000024548/ENSDARG00000030411/ENSDARG00000036140/ENSDARG00000041925/ENSDARG00000057460/ENSDARG00000069817/ENSDARG00000069826/ENSDARG00000069827/ENSDARG00000073750/ENSDARG00000073874/ENSDARG00000076572/ENSDARG00000076790/ENSDARG00000086658/…	26
BP	GO:0043010	camera-type eye development	8.35E-25	9.07E-23	8.64E-23	ENSDARG00000068507/ENSDARG00000030349/ENSDARG00000053875/ENSDARG00000087324/ENSDARG00000069801/ENSDARG00000032929/ENSDARG00000007576/ENSDARG00000016793/ENSDARG00000024548/ENSDARG00000030411/ENSDARG00000036140/ENSDARG00000041925/ENSDARG00000057460/ENSDARG00000069817/ENSDARG00000069826/ENSDARG00000069827/ENSDARG00000073750/ENSDARG00000073874/ENSDARG00000076572/ENSDARG00000076790/ENSDARG00000086658/…	26
MF	GO:0005212	structural constituent of eye lens	1.47E-45	1.53E-43	1.23E-43	ENSDARG00000068507/ENSDARG00000030349/ENSDARG00000053875/ENSDARG00000087324/ENSDARG00000069801/ENSDARG00000032929/ENSDARG00000007576/ENSDARG00000016793/ENSDARG00000024548/ENSDARG00000030411/ENSDARG00000036140/ENSDARG00000041925/ENSDARG00000057460/ENSDARG00000069817/ENSDARG00000069826/ENSDARG00000069827/ENSDARG00000073750/ENSDARG00000073874/ENSDARG00000076572/ENSDARG00000076790/ENSDARG00000086658/…	26
MF	GO:0004252	serine-type endopeptidase activity	1.18E-05	0.000614164	0.000491083	ENSDARG00000056744/ENSDARG00000017314/ENSDARG00000039730/ENSDARG00000068680/ENSDARG00000079274/ENSDARG00000090428/ENSDARG00000093844	7
MF	GO:0008236	serine-type peptidase activity	2.47E-05	0.000642675	0.00051388	ENSDARG00000056744/ENSDARG00000017314/ENSDARG00000039730/ENSDARG00000068680/ENSDARG00000079274/ENSDARG00000090428/ENSDARG00000093844	7
MF	GO:0017171	serine hydrolase activity	2.47E-05	0.000642675	0.00051388	ENSDARG00000056744/ENSDARG00000017314/ENSDARG00000039730/ENSDARG00000068680/ENSDARG00000079274/ENSDARG00000090428/ENSDARG00000093844	7
MF	GO:0004175	endopeptidase activity	0.000105175	0.00218763	0.001749218	ENSDARG00000056744/ENSDARG00000013966/ENSDARG00000017314/ENSDARG00000039730/ENSDARG00000052578/ENSDARG00000068680/ENSDARG00000079274/ENSDARG00000090428/ENSDARG00000093844	9
MF	GO:0004181	metallocarboxypeptidase activity	0.000211775	0.003670762	0.002935123	ENSDARG00000021339/ENSDARG00000030915/ENSDARG00000045442	3
MF	GO:0004180	carboxypeptidase activity	0.00057911	0.008603915	0.006879649	ENSDARG00000021339/ENSDARG00000030915/ENSDARG00000045442	3
MF	GO:0008235	metalloexopeptidase activity	0.001641933	0.021345124	0.017067458	ENSDARG00000021339/ENSDARG00000030915/ENSDARG00000045442	3
MF	GO:0019829	cation-transporting ATPase activity	0.003729477	0.035260507	0.02819413	ENSDARG00000002791/ENSDARG00000010149/ENSDARG00000020574	3
MF	GO:0022853	active ion transmembrane transporter activity	0.003729477	0.035260507	0.02819413	ENSDARG00000002791/ENSDARG00000010149/ENSDARG00000020574	3
MF	GO:0042625	ATPase coupled ion transmembrane transporter activity	0.003729477	0.035260507	0.02819413	ENSDARG00000002791/ENSDARG00000010149/ENSDARG00000020574	3
