# Supplementary material for: Cell-type-specific responses to the microbiota across all tissues of the larval zebrafish
Source: Cell Rep. Author manuscript; Available in PMC 2023 Oct 23. (PMC10423310; doi:10.1016/j.celrep.2023.112095)
Supplement: MMC24 [file NIHMS1880944-supplement-MMC24.zip › DataS18/Figure6_PanelG_GOresults_subcluster/GOresults_up_fdrSubClu13.tsv]

ONTOLOGY	ID	Description	pvalue	p.adjust	qvalue	geneID	Count
CC	GO:0005882	intermediate filament	0.000128729	0.005841973	0.005442612	ENSDARG00000058358/ENSDARG00000010008/ENSDARG00000028618/ENSDARG00000044975	4
CC	GO:0045111	intermediate filament cytoskeleton	0.000134298	0.005841973	0.005442612	ENSDARG00000058358/ENSDARG00000010008/ENSDARG00000028618/ENSDARG00000044975	4
CC	GO:0016604	nuclear body	0.000396441	0.01149678	0.010710854	ENSDARG00000018618/ENSDARG00000010381/ENSDARG00000022129/ENSDARG00000057484	4
CC	GO:0016607	nuclear speck	0.001931856	0.042017868	0.039145503	ENSDARG00000018618/ENSDARG00000022129/ENSDARG00000057484	3
