# Supplementary material for: Cell-type-specific responses to the microbiota across all tissues of the larval zebrafish
Source: Cell Rep. Author manuscript; Available in PMC 2023 Oct 23. (PMC10423310; doi:10.1016/j.celrep.2023.112095)
Supplement: MMC24 [file NIHMS1880944-supplement-MMC24.zip › DataS18/Figure6_PanelG_GOresults_subcluster/GOresults_up_fdrSubClu12.tsv]

ONTOLOGY	ID	Description	pvalue	p.adjust	qvalue	geneID	Count
BP	GO:0002088	lens development in camera-type eye	2.41E-31	6.17E-29	4.64E-29	ENSDARG00000087765/ENSDARG00000087324/ENSDARG00000024548/ENSDARG00000007576/ENSDARG00000014803/ENSDARG00000016793/ENSDARG00000030411/ENSDARG00000032929/ENSDARG00000041925/ENSDARG00000053862/ENSDARG00000053875/ENSDARG00000057460/ENSDARG00000068507/ENSDARG00000069801/ENSDARG00000069826/ENSDARG00000074001/ENSDARG00000086658/ENSDARG00000088823	18
BP	GO:0007601	visual perception	1.28E-28	1.64E-26	1.23E-26	ENSDARG00000087765/ENSDARG00000087324/ENSDARG00000024548/ENSDARG00000002193/ENSDARG00000007576/ENSDARG00000014803/ENSDARG00000016793/ENSDARG00000030411/ENSDARG00000032929/ENSDARG00000041925/ENSDARG00000053862/ENSDARG00000053875/ENSDARG00000057460/ENSDARG00000068507/ENSDARG00000069801/ENSDARG00000069826/ENSDARG00000074001/ENSDARG00000086658/ENSDARG00000088823	19
BP	GO:0050953	sensory perception of light stimulus	3.26E-28	2.78E-26	2.09E-26	ENSDARG00000087765/ENSDARG00000087324/ENSDARG00000024548/ENSDARG00000002193/ENSDARG00000007576/ENSDARG00000014803/ENSDARG00000016793/ENSDARG00000030411/ENSDARG00000032929/ENSDARG00000041925/ENSDARG00000053862/ENSDARG00000053875/ENSDARG00000057460/ENSDARG00000068507/ENSDARG00000069801/ENSDARG00000069826/ENSDARG00000074001/ENSDARG00000086658/ENSDARG00000088823	19
BP	GO:0007600	sensory perception	3.97E-22	2.54E-20	1.91E-20	ENSDARG00000087765/ENSDARG00000087324/ENSDARG00000024548/ENSDARG00000002193/ENSDARG00000007576/ENSDARG00000014803/ENSDARG00000016793/ENSDARG00000030411/ENSDARG00000032929/ENSDARG00000041925/ENSDARG00000053862/ENSDARG00000053875/ENSDARG00000057460/ENSDARG00000068507/ENSDARG00000069801/ENSDARG00000069826/ENSDARG00000074001/ENSDARG00000086658/ENSDARG00000088823	19
BP	GO:0043010	camera-type eye development	9.24E-20	4.73E-18	3.56E-18	ENSDARG00000087765/ENSDARG00000087324/ENSDARG00000024548/ENSDARG00000007576/ENSDARG00000014803/ENSDARG00000016793/ENSDARG00000030411/ENSDARG00000032929/ENSDARG00000041925/ENSDARG00000053862/ENSDARG00000053875/ENSDARG00000057460/ENSDARG00000068507/ENSDARG00000069801/ENSDARG00000069826/ENSDARG00000074001/ENSDARG00000086658/ENSDARG00000088823	18
BP	GO:0006942	regulation of striated muscle contraction	0.000604475	0.02579094	0.019406834	ENSDARG00000068457/ENSDARG00000020574	2
MF	GO:0005212	structural constituent of eye lens	3.32E-33	2.52E-31	2.10E-31	ENSDARG00000087765/ENSDARG00000087324/ENSDARG00000024548/ENSDARG00000007576/ENSDARG00000014803/ENSDARG00000016793/ENSDARG00000030411/ENSDARG00000032929/ENSDARG00000041925/ENSDARG00000053862/ENSDARG00000053875/ENSDARG00000057460/ENSDARG00000068507/ENSDARG00000069801/ENSDARG00000069826/ENSDARG00000074001/ENSDARG00000086658/ENSDARG00000088823	18
