# Supplementary material for: Cell-type-specific responses to the microbiota across all tissues of the larval zebrafish
Source: Cell Rep. Author manuscript; Available in PMC 2023 Oct 23. (PMC10423310; doi:10.1016/j.celrep.2023.112095)
Supplement: MMC24 [file NIHMS1880944-supplement-MMC24.zip › DataS18/Figure6_PanelG_GOresults_subcluster/GOresults_up_fdrSubClu16.tsv]

ONTOLOGY	ID	Description	pvalue	p.adjust	qvalue	geneID	Count
BP	GO:0002088	lens development in camera-type eye	2.43E-45	5.05E-43	4.12E-43	ENSDARG00000053862/ENSDARG00000073874/ENSDARG00000032929/ENSDARG00000024548/ENSDARG00000076790/ENSDARG00000016793/ENSDARG00000068507/ENSDARG00000087324/ENSDARG00000030411/ENSDARG00000073750/ENSDARG00000087765/ENSDARG00000069801/ENSDARG00000053875/ENSDARG00000087301/ENSDARG00000007576/ENSDARG00000036140/ENSDARG00000041925/ENSDARG00000044875/ENSDARG00000057460/ENSDARG00000069817/ENSDARG00000069826/…	28
BP	GO:0007601	visual perception	1.11E-37	1.16E-35	9.43E-36	ENSDARG00000053862/ENSDARG00000073874/ENSDARG00000032929/ENSDARG00000024548/ENSDARG00000076790/ENSDARG00000016793/ENSDARG00000068507/ENSDARG00000087324/ENSDARG00000030411/ENSDARG00000073750/ENSDARG00000087765/ENSDARG00000069801/ENSDARG00000053875/ENSDARG00000087301/ENSDARG00000007576/ENSDARG00000036140/ENSDARG00000041925/ENSDARG00000044875/ENSDARG00000057460/ENSDARG00000069817/ENSDARG00000069826/…	28
BP	GO:0050953	sensory perception of light stimulus	4.54E-37	3.14E-35	2.56E-35	ENSDARG00000053862/ENSDARG00000073874/ENSDARG00000032929/ENSDARG00000024548/ENSDARG00000076790/ENSDARG00000016793/ENSDARG00000068507/ENSDARG00000087324/ENSDARG00000030411/ENSDARG00000073750/ENSDARG00000087765/ENSDARG00000069801/ENSDARG00000053875/ENSDARG00000087301/ENSDARG00000007576/ENSDARG00000036140/ENSDARG00000041925/ENSDARG00000044875/ENSDARG00000057460/ENSDARG00000069817/ENSDARG00000069826/…	28
BP	GO:0007600	sensory perception	5.06E-28	2.63E-26	2.14E-26	ENSDARG00000053862/ENSDARG00000073874/ENSDARG00000032929/ENSDARG00000024548/ENSDARG00000076790/ENSDARG00000016793/ENSDARG00000068507/ENSDARG00000087324/ENSDARG00000030411/ENSDARG00000073750/ENSDARG00000087765/ENSDARG00000069801/ENSDARG00000053875/ENSDARG00000087301/ENSDARG00000007576/ENSDARG00000036140/ENSDARG00000041925/ENSDARG00000044875/ENSDARG00000057460/ENSDARG00000069817/ENSDARG00000069826/…	28
BP	GO:0043010	camera-type eye development	6.71E-27	2.79E-25	2.28E-25	ENSDARG00000053862/ENSDARG00000073874/ENSDARG00000032929/ENSDARG00000024548/ENSDARG00000076790/ENSDARG00000016793/ENSDARG00000068507/ENSDARG00000087324/ENSDARG00000030411/ENSDARG00000073750/ENSDARG00000087765/ENSDARG00000069801/ENSDARG00000053875/ENSDARG00000087301/ENSDARG00000007576/ENSDARG00000036140/ENSDARG00000041925/ENSDARG00000044875/ENSDARG00000057460/ENSDARG00000069817/ENSDARG00000069826/…	28
BP	GO:0015669	gas transport	0.000216434	0.00750303	0.006113298	ENSDARG00000011166/ENSDARG00000045142/ENSDARG00000089475	3
BP	GO:0097090	presynaptic membrane organization	0.000665978	0.0153915	0.012540646	ENSDARG00000017490/ENSDARG00000029822	2
BP	GO:0097104	postsynaptic membrane assembly	0.000665978	0.0153915	0.012540646	ENSDARG00000017490/ENSDARG00000029822	2
BP	GO:0097105	presynaptic membrane assembly	0.000665978	0.0153915	0.012540646	ENSDARG00000017490/ENSDARG00000029822	2
BP	GO:0007158	neuron cell-cell adhesion	0.000971826	0.02021399	0.0164699	ENSDARG00000017490/ENSDARG00000029822	2
BP	GO:0099054	presynapse assembly	0.001333167	0.024550034	0.020002811	ENSDARG00000017490/ENSDARG00000029822	2
BP	GO:0001941	postsynaptic membrane organization	0.001534377	0.024550034	0.020002811	ENSDARG00000017490/ENSDARG00000029822	2
BP	GO:0099172	presynapse organization	0.001534377	0.024550034	0.020002811	ENSDARG00000017490/ENSDARG00000029822	2
BP	GO:0044091	membrane biogenesis	0.001977343	0.025705458	0.020944224	ENSDARG00000017490/ENSDARG00000029822	2
BP	GO:0071709	membrane assembly	0.001977343	0.025705458	0.020944224	ENSDARG00000017490/ENSDARG00000029822	2
BP	GO:0099068	postsynapse assembly	0.001977343	0.025705458	0.020944224	ENSDARG00000017490/ENSDARG00000029822	2
BP	GO:0030199	collagen fibril organization	0.00362303	0.044328832	0.036118127	ENSDARG00000045834/ENSDARG00000045835	2
BP	GO:0042744	hydrogen peroxide catabolic process	0.00394242	0.045556855	0.037118693	ENSDARG00000025350/ENSDARG00000045142	2
CC	GO:0005833	hemoglobin complex	0.001607031	0.030533595	0.020299343	ENSDARG00000045142/ENSDARG00000089475	2
MF	GO:0005212	structural constituent of eye lens	8.94E-58	6.89E-56	4.90E-56	ENSDARG00000053862/ENSDARG00000073874/ENSDARG00000032929/ENSDARG00000024548/ENSDARG00000076790/ENSDARG00000016793/ENSDARG00000068507/ENSDARG00000087324/ENSDARG00000030411/ENSDARG00000073750/ENSDARG00000087765/ENSDARG00000069801/ENSDARG00000053875/ENSDARG00000087301/ENSDARG00000007576/ENSDARG00000015445/ENSDARG00000036140/ENSDARG00000037402/ENSDARG00000041295/ENSDARG00000041925/ENSDARG00000044875/…	31
MF	GO:0004252	serine-type endopeptidase activity	2.41E-14	9.29E-13	6.60E-13	ENSDARG00000095462/ENSDARG00000040282/ENSDARG00000068680/ENSDARG00000043173/ENSDARG00000093844/ENSDARG00000039730/ENSDARG00000073742/ENSDARG00000007276/ENSDARG00000017314/ENSDARG00000042993/ENSDARG00000056744/ENSDARG00000056765/ENSDARG00000079274/ENSDARG00000090428	14
MF	GO:0008236	serine-type peptidase activity	1.18E-13	2.26E-12	1.61E-12	ENSDARG00000095462/ENSDARG00000040282/ENSDARG00000068680/ENSDARG00000043173/ENSDARG00000093844/ENSDARG00000039730/ENSDARG00000073742/ENSDARG00000007276/ENSDARG00000017314/ENSDARG00000042993/ENSDARG00000056744/ENSDARG00000056765/ENSDARG00000079274/ENSDARG00000090428	14
MF	GO:0017171	serine hydrolase activity	1.18E-13	2.26E-12	1.61E-12	ENSDARG00000095462/ENSDARG00000040282/ENSDARG00000068680/ENSDARG00000043173/ENSDARG00000093844/ENSDARG00000039730/ENSDARG00000073742/ENSDARG00000007276/ENSDARG00000017314/ENSDARG00000042993/ENSDARG00000056744/ENSDARG00000056765/ENSDARG00000079274/ENSDARG00000090428	14
MF	GO:0004175	endopeptidase activity	2.89E-12	4.46E-11	3.17E-11	ENSDARG00000095462/ENSDARG00000024503/ENSDARG00000040282/ENSDARG00000068680/ENSDARG00000052578/ENSDARG00000043173/ENSDARG00000093844/ENSDARG00000039730/ENSDARG00000073742/ENSDARG00000007276/ENSDARG00000017314/ENSDARG00000041864/ENSDARG00000042993/ENSDARG00000056744/ENSDARG00000056765/ENSDARG00000079274/ENSDARG00000090428	17
MF	GO:0004181	metallocarboxypeptidase activity	5.05E-06	6.48E-05	4.61E-05	ENSDARG00000045442/ENSDARG00000030915/ENSDARG00000043722/ENSDARG00000021339	4
MF	GO:0004180	carboxypeptidase activity	1.99E-05	0.000219182	0.000155809	ENSDARG00000045442/ENSDARG00000030915/ENSDARG00000043722/ENSDARG00000021339	4
MF	GO:0008235	metalloexopeptidase activity	8.24E-05	0.000793095	0.000563786	ENSDARG00000045442/ENSDARG00000030915/ENSDARG00000043722/ENSDARG00000021339	4
MF	GO:0008237	metallopeptidase activity	0.000105912	0.000906133	0.000644141	ENSDARG00000024503/ENSDARG00000045442/ENSDARG00000030915/ENSDARG00000043722/ENSDARG00000021339/ENSDARG00000052578	6
MF	GO:0042043	neurexin family protein binding	0.000639038	0.004920595	0.003497894	ENSDARG00000017490/ENSDARG00000029822	2
MF	GO:0008238	exopeptidase activity	0.000844403	0.005910823	0.004201816	ENSDARG00000045442/ENSDARG00000030915/ENSDARG00000043722/ENSDARG00000021339	4
MF	GO:0005344	oxygen carrier activity	0.004778829	0.02830537	0.020121384	ENSDARG00000045142/ENSDARG00000089475	2
MF	GO:0019825	oxygen binding	0.004778829	0.02830537	0.020121384	ENSDARG00000045142/ENSDARG00000089475	2
MF	GO:0052689	carboxylic ester hydrolase activity	0.00688178	0.037849789	0.026906207	ENSDARG00000017490/ENSDARG00000009153/ENSDARG00000029822	3
