# Supplementary material for: Cell-type-specific responses to the microbiota across all tissues of the larval zebrafish
Source: Cell Rep. Author manuscript; Available in PMC 2023 Oct 23. (PMC10423310; doi:10.1016/j.celrep.2023.112095)
Supplement: MMC24 [file NIHMS1880944-supplement-MMC24.zip › DataS18/Figure6_PanelG_GOresults_subcluster/GOresults_up_fdrSubClu17.tsv]

ONTOLOGY	ID	Description	pvalue	p.adjust	qvalue	geneID	Count
BP	GO:1903311	regulation of mRNA metabolic process	1.10E-07	0.000128385	0.000118509	ENSDARG00000002131/ENSDARG00000008097/ENSDARG00000013351/ENSDARG00000014746/ENSDARG00000018618/ENSDARG00000021443/ENSDARG00000021806/ENSDARG00000022129/ENSDARG00000041323/ENSDARG00000076847/ENSDARG00000103672	11
BP	GO:0006397	mRNA processing	8.54E-07	0.000499559	0.000461131	ENSDARG00000044625/ENSDARG00000001244/ENSDARG00000002131/ENSDARG00000006225/ENSDARG00000008097/ENSDARG00000009753/ENSDARG00000010873/ENSDARG00000013351/ENSDARG00000014746/ENSDARG00000017673/ENSDARG00000018618/ENSDARG00000018890/ENSDARG00000022129/ENSDARG00000090788/ENSDARG00000103672	15
BP	GO:0015669	gas transport	5.02E-06	0.000998275	0.000921485	ENSDARG00000011166/ENSDARG00000023713/ENSDARG00000045142/ENSDARG00000045143/ENSDARG00000089475	5
BP	GO:0000375	RNA splicing, via transesterification reactions	5.12E-06	0.000998275	0.000921485	ENSDARG00000002131/ENSDARG00000006225/ENSDARG00000008097/ENSDARG00000009753/ENSDARG00000010873/ENSDARG00000013351/ENSDARG00000014746/ENSDARG00000017673/ENSDARG00000018890/ENSDARG00000022129/ENSDARG00000103672	11
BP	GO:0000377	RNA splicing, via transesterification reactions with bulged adenosine as nucleophile	5.12E-06	0.000998275	0.000921485	ENSDARG00000002131/ENSDARG00000006225/ENSDARG00000008097/ENSDARG00000009753/ENSDARG00000010873/ENSDARG00000013351/ENSDARG00000014746/ENSDARG00000017673/ENSDARG00000018890/ENSDARG00000022129/ENSDARG00000103672	11
BP	GO:0000398	mRNA splicing, via spliceosome	5.12E-06	0.000998275	0.000921485	ENSDARG00000002131/ENSDARG00000006225/ENSDARG00000008097/ENSDARG00000009753/ENSDARG00000010873/ENSDARG00000013351/ENSDARG00000014746/ENSDARG00000017673/ENSDARG00000018890/ENSDARG00000022129/ENSDARG00000103672	11
BP	GO:0031331	positive regulation of cellular catabolic process	1.67E-05	0.002785069	0.002570833	ENSDARG00000099175/ENSDARG00000020693/ENSDARG00000021443/ENSDARG00000021806/ENSDARG00000030479/ENSDARG00000076074/ENSDARG00000076847	7
BP	GO:1903313	positive regulation of mRNA metabolic process	2.16E-05	0.003162128	0.002918887	ENSDARG00000013351/ENSDARG00000021443/ENSDARG00000021806/ENSDARG00000076847/ENSDARG00000103672	5
BP	GO:0050684	regulation of mRNA processing	2.49E-05	0.003231055	0.002982512	ENSDARG00000002131/ENSDARG00000008097/ENSDARG00000013351/ENSDARG00000014746/ENSDARG00000018618/ENSDARG00000022129/ENSDARG00000103672	7
BP	GO:0043631	RNA polyadenylation	3.27E-05	0.003826019	0.00353171	ENSDARG00000044625/ENSDARG00000018618/ENSDARG00000060071/ENSDARG00000090788	4
BP	GO:0008380	RNA splicing	4.19E-05	0.004457619	0.004114725	ENSDARG00000002131/ENSDARG00000006225/ENSDARG00000008097/ENSDARG00000009753/ENSDARG00000010873/ENSDARG00000013351/ENSDARG00000014746/ENSDARG00000017673/ENSDARG00000018890/ENSDARG00000022129/ENSDARG00000103672	11
BP	GO:0009896	positive regulation of catabolic process	7.12E-05	0.006946506	0.006412159	ENSDARG00000099175/ENSDARG00000020693/ENSDARG00000021443/ENSDARG00000021806/ENSDARG00000030479/ENSDARG00000076074/ENSDARG00000076847	7
BP	GO:0048024	regulation of mRNA splicing, via spliceosome	8.66E-05	0.007791675	0.007192316	ENSDARG00000002131/ENSDARG00000008097/ENSDARG00000013351/ENSDARG00000014746/ENSDARG00000022129/ENSDARG00000103672	6
BP	GO:0031329	regulation of cellular catabolic process	0.000134964	0.011279127	0.010411502	ENSDARG00000099175/ENSDARG00000020693/ENSDARG00000021443/ENSDARG00000021806/ENSDARG00000028017/ENSDARG00000030479/ENSDARG00000041323/ENSDARG00000076074/ENSDARG00000076847	9
BP	GO:0043484	regulation of RNA splicing	0.00027708	0.021612242	0.019949762	ENSDARG00000002131/ENSDARG00000008097/ENSDARG00000013351/ENSDARG00000014746/ENSDARG00000022129/ENSDARG00000103672	6
BP	GO:0009894	regulation of catabolic process	0.000351953	0.025736573	0.023756837	ENSDARG00000099175/ENSDARG00000020693/ENSDARG00000021443/ENSDARG00000021806/ENSDARG00000028017/ENSDARG00000030479/ENSDARG00000041323/ENSDARG00000076074/ENSDARG00000076847	9
BP	GO:0000380	alternative mRNA splicing, via spliceosome	0.000419536	0.028873926	0.026652855	ENSDARG00000002131/ENSDARG00000008097/ENSDARG00000010873/ENSDARG00000014746/ENSDARG00000022129	5
BP	GO:0015893	drug transport	0.000518231	0.029478457	0.027210883	ENSDARG00000011166/ENSDARG00000011640/ENSDARG00000023713/ENSDARG00000045142/ENSDARG00000045143/ENSDARG00000089475	6
BP	GO:0006378	mRNA polyadenylation	0.000529101	0.029478457	0.027210883	ENSDARG00000044625/ENSDARG00000018618/ENSDARG00000090788	3
BP	GO:0009409	response to cold	0.000529101	0.029478457	0.027210883	ENSDARG00000099175/ENSDARG00000013351/ENSDARG00000103672	3
BP	GO:0010508	positive regulation of autophagy	0.000529101	0.029478457	0.027210883	ENSDARG00000099175/ENSDARG00000020693/ENSDARG00000030479	3
BP	GO:0016584	nucleosome positioning	0.000717209	0.036484095	0.033677626	ENSDARG00000058479/ENSDARG00000035519/ENSDARG00000038559	3
BP	GO:0031936	negative regulation of chromatin silencing	0.000717209	0.036484095	0.033677626	ENSDARG00000058479/ENSDARG00000035519/ENSDARG00000038559	3
BP	GO:0060969	negative regulation of gene silencing	0.000943184	0.045980202	0.042443263	ENSDARG00000058479/ENSDARG00000035519/ENSDARG00000038559	3
CC	GO:0000785	chromatin	0.000229896	0.01579345	0.01463695	ENSDARG00000099175/ENSDARG00000058479/ENSDARG00000018618/ENSDARG00000030479/ENSDARG00000035519/ENSDARG00000037291/ENSDARG00000038559/ENSDARG00000056725/ENSDARG00000087636/ENSDARG00000099572/ENSDARG00000103919	11
CC	GO:0019013	viral nucleocapsid	0.000321644	0.01579345	0.01463695	ENSDARG00000007960/ENSDARG00000018890/ENSDARG00000018914/ENSDARG00000045639	4
CC	GO:0019028	viral capsid	0.000321644	0.01579345	0.01463695	ENSDARG00000007960/ENSDARG00000018890/ENSDARG00000018914/ENSDARG00000045639	4
CC	GO:0019012	virion	0.00042917	0.01579345	0.01463695	ENSDARG00000007960/ENSDARG00000018890/ENSDARG00000018914/ENSDARG00000045639	4
CC	GO:0044423	virion part	0.00042917	0.01579345	0.01463695	ENSDARG00000007960/ENSDARG00000018890/ENSDARG00000018914/ENSDARG00000045639	4
CC	GO:0005833	hemoglobin complex	0.000520468	0.015961008	0.014792238	ENSDARG00000045142/ENSDARG00000045143/ENSDARG00000089475	3
MF	GO:0003729	mRNA binding	2.08E-07	5.48E-05	5.14E-05	ENSDARG00000044625/ENSDARG00000002131/ENSDARG00000013351/ENSDARG00000014746/ENSDARG00000018618/ENSDARG00000021443/ENSDARG00000021806/ENSDARG00000041323/ENSDARG00000070922/ENSDARG00000074242/ENSDARG00000090788/ENSDARG00000103672	12
MF	GO:0031492	nucleosomal DNA binding	3.75E-07	5.48E-05	5.14E-05	ENSDARG00000058479/ENSDARG00000035519/ENSDARG00000038559/ENSDARG00000087636/ENSDARG00000099572/ENSDARG00000103919	6
MF	GO:0031491	nucleosome binding	5.01E-06	0.000487592	0.000457008	ENSDARG00000058479/ENSDARG00000035519/ENSDARG00000038559/ENSDARG00000087636/ENSDARG00000099572/ENSDARG00000103919	6
MF	GO:0031490	chromatin DNA binding	1.41E-05	0.001029649	0.000965064	ENSDARG00000058479/ENSDARG00000035519/ENSDARG00000038559/ENSDARG00000087636/ENSDARG00000099572/ENSDARG00000103919	6
MF	GO:0003730	mRNA 3'-UTR binding	2.62E-05	0.001529602	0.001433657	ENSDARG00000013351/ENSDARG00000021443/ENSDARG00000021806/ENSDARG00000041323/ENSDARG00000074242/ENSDARG00000103672	6
MF	GO:0008301	DNA binding, bending	6.88E-05	0.00334849	0.003138455	ENSDARG00000099175/ENSDARG00000030479/ENSDARG00000056725	3
MF	GO:0016684	oxidoreductase activity, acting on peroxide as acceptor	0.001299952	0.04894483	0.045874751	ENSDARG00000020693/ENSDARG00000025350/ENSDARG00000045142/ENSDARG00000045143	4
MF	GO:0005344	oxygen carrier activity	0.001508574	0.04894483	0.045874751	ENSDARG00000045142/ENSDARG00000045143/ENSDARG00000089475	3
MF	GO:0019825	oxygen binding	0.001508574	0.04894483	0.045874751	ENSDARG00000045142/ENSDARG00000045143/ENSDARG00000089475	3
