# Supplementary material for: Cell-type-specific responses to the microbiota across all tissues of the larval zebrafish
Source: Cell Rep. Author manuscript; Available in PMC 2023 Oct 23. (PMC10423310; doi:10.1016/j.celrep.2023.112095)
Supplement: MMC24 [file NIHMS1880944-supplement-MMC24.zip › DataS18/Figure6_PanelG_GOresults_subcluster/GOresults_up_fdrSubClu8.tsv]

ONTOLOGY	ID	Description	pvalue	p.adjust	qvalue	geneID	Count
BP	GO:1903311	regulation of mRNA metabolic process	3.30E-15	4.23E-12	3.59E-12	ENSDARG00000013351/ENSDARG00000052856/ENSDARG00000089302/ENSDARG00000103672/ENSDARG00000059360/ENSDARG00000036162/ENSDARG00000018618/ENSDARG00000041323/ENSDARG00000034668/ENSDARG00000002131/ENSDARG00000003153/ENSDARG00000008097/ENSDARG00000014244/ENSDARG00000016516/ENSDARG00000022129/ENSDARG00000036386/ENSDARG00000040184/ENSDARG00000052728/ENSDARG00000076847/ENSDARG00000105293	20
BP	GO:0050684	regulation of mRNA processing	9.59E-13	6.14E-10	5.21E-10	ENSDARG00000013351/ENSDARG00000052856/ENSDARG00000103672/ENSDARG00000059360/ENSDARG00000018618/ENSDARG00000034668/ENSDARG00000002131/ENSDARG00000003153/ENSDARG00000008097/ENSDARG00000014244/ENSDARG00000016516/ENSDARG00000022129/ENSDARG00000036386/ENSDARG00000052728/ENSDARG00000105293	15
BP	GO:0006397	mRNA processing	3.70E-12	1.16E-09	9.83E-10	ENSDARG00000013351/ENSDARG00000052856/ENSDARG00000017673/ENSDARG00000103672/ENSDARG00000059360/ENSDARG00000018618/ENSDARG00000034668/ENSDARG00000059303/ENSDARG00000002131/ENSDARG00000003153/ENSDARG00000006225/ENSDARG00000008097/ENSDARG00000011125/ENSDARG00000014244/ENSDARG00000014898/ENSDARG00000015111/ENSDARG00000016516/ENSDARG00000016855/ENSDARG00000022129/ENSDARG00000024651/ENSDARG00000035324/…	25
BP	GO:0000375	RNA splicing, via transesterification reactions	5.43E-12	1.16E-09	9.83E-10	ENSDARG00000013351/ENSDARG00000052856/ENSDARG00000017673/ENSDARG00000103672/ENSDARG00000059360/ENSDARG00000034668/ENSDARG00000002131/ENSDARG00000006225/ENSDARG00000008097/ENSDARG00000011125/ENSDARG00000014244/ENSDARG00000014898/ENSDARG00000015111/ENSDARG00000016516/ENSDARG00000016855/ENSDARG00000022129/ENSDARG00000024651/ENSDARG00000036386/ENSDARG00000040440/ENSDARG00000105293	20
BP	GO:0000377	RNA splicing, via transesterification reactions with bulged adenosine as nucleophile	5.43E-12	1.16E-09	9.83E-10	ENSDARG00000013351/ENSDARG00000052856/ENSDARG00000017673/ENSDARG00000103672/ENSDARG00000059360/ENSDARG00000034668/ENSDARG00000002131/ENSDARG00000006225/ENSDARG00000008097/ENSDARG00000011125/ENSDARG00000014244/ENSDARG00000014898/ENSDARG00000015111/ENSDARG00000016516/ENSDARG00000016855/ENSDARG00000022129/ENSDARG00000024651/ENSDARG00000036386/ENSDARG00000040440/ENSDARG00000105293	20
BP	GO:0000398	mRNA splicing, via spliceosome	5.43E-12	1.16E-09	9.83E-10	ENSDARG00000013351/ENSDARG00000052856/ENSDARG00000017673/ENSDARG00000103672/ENSDARG00000059360/ENSDARG00000034668/ENSDARG00000002131/ENSDARG00000006225/ENSDARG00000008097/ENSDARG00000011125/ENSDARG00000014244/ENSDARG00000014898/ENSDARG00000015111/ENSDARG00000016516/ENSDARG00000016855/ENSDARG00000022129/ENSDARG00000024651/ENSDARG00000036386/ENSDARG00000040440/ENSDARG00000105293	20
BP	GO:0006325	chromatin organization	2.27E-11	4.16E-09	3.53E-09	ENSDARG00000068995/ENSDARG00000056725/ENSDARG00000030479/ENSDARG00000013031/ENSDARG00000015427/ENSDARG00000099175/ENSDARG00000016871/ENSDARG00000011594/ENSDARG00000035519/ENSDARG00000038559/ENSDARG00000044669/ENSDARG00000045877/ENSDARG00000053990/ENSDARG00000054804/ENSDARG00000056929/ENSDARG00000058220/ENSDARG00000060679/ENSDARG00000061774/ENSDARG00000061810/ENSDARG00000068820/ENSDARG00000069619/…	26
BP	GO:0008380	RNA splicing	4.54E-11	7.28E-09	6.17E-09	ENSDARG00000013351/ENSDARG00000052856/ENSDARG00000017673/ENSDARG00000103672/ENSDARG00000059360/ENSDARG00000034668/ENSDARG00000002131/ENSDARG00000006225/ENSDARG00000008097/ENSDARG00000011125/ENSDARG00000014244/ENSDARG00000014898/ENSDARG00000015111/ENSDARG00000016516/ENSDARG00000016855/ENSDARG00000022129/ENSDARG00000024651/ENSDARG00000028335/ENSDARG00000036386/ENSDARG00000040440/ENSDARG00000105293	21
BP	GO:0043484	regulation of RNA splicing	3.41E-10	4.47E-08	3.79E-08	ENSDARG00000013351/ENSDARG00000052856/ENSDARG00000103672/ENSDARG00000059360/ENSDARG00000034668/ENSDARG00000002131/ENSDARG00000008097/ENSDARG00000014244/ENSDARG00000016516/ENSDARG00000022129/ENSDARG00000028335/ENSDARG00000036386/ENSDARG00000105293	13
BP	GO:0048024	regulation of mRNA splicing, via spliceosome	3.49E-10	4.47E-08	3.79E-08	ENSDARG00000013351/ENSDARG00000052856/ENSDARG00000103672/ENSDARG00000059360/ENSDARG00000034668/ENSDARG00000002131/ENSDARG00000008097/ENSDARG00000014244/ENSDARG00000016516/ENSDARG00000022129/ENSDARG00000036386/ENSDARG00000105293	12
BP	GO:0000381	regulation of alternative mRNA splicing, via spliceosome	1.19E-07	1.39E-05	1.18E-05	ENSDARG00000059360/ENSDARG00000034668/ENSDARG00000002131/ENSDARG00000008097/ENSDARG00000014244/ENSDARG00000016516/ENSDARG00000022129/ENSDARG00000036386/ENSDARG00000105293	9
BP	GO:0000380	alternative mRNA splicing, via spliceosome	2.21E-07	2.36E-05	2.00E-05	ENSDARG00000059360/ENSDARG00000034668/ENSDARG00000002131/ENSDARG00000008097/ENSDARG00000014244/ENSDARG00000016516/ENSDARG00000022129/ENSDARG00000036386/ENSDARG00000105293	9
BP	GO:0050685	positive regulation of mRNA processing	2.65E-07	2.62E-05	2.22E-05	ENSDARG00000013351/ENSDARG00000103672/ENSDARG00000034668/ENSDARG00000003153/ENSDARG00000014244	5
BP	GO:0045292	mRNA cis splicing, via spliceosome	2.19E-06	0.000200166	0.000169745	ENSDARG00000059360/ENSDARG00000008097/ENSDARG00000014898/ENSDARG00000022129/ENSDARG00000036386/ENSDARG00000105293	6
BP	GO:0006338	chromatin remodeling	4.05E-06	0.000345711	0.000293171	ENSDARG00000056725/ENSDARG00000030479/ENSDARG00000099175/ENSDARG00000016871/ENSDARG00000011594/ENSDARG00000053990/ENSDARG00000054804/ENSDARG00000070828/ENSDARG00000077226	9
BP	GO:0048026	positive regulation of mRNA splicing, via spliceosome	5.92E-06	0.000473975	0.000401941	ENSDARG00000013351/ENSDARG00000103672/ENSDARG00000034668/ENSDARG00000014244	4
BP	GO:1903313	positive regulation of mRNA metabolic process	7.07E-06	0.000533092	0.000452073	ENSDARG00000013351/ENSDARG00000103672/ENSDARG00000034668/ENSDARG00000003153/ENSDARG00000014244/ENSDARG00000076847	6
BP	GO:0033120	positive regulation of RNA splicing	1.75E-05	0.00124272	0.001053853	ENSDARG00000013351/ENSDARG00000103672/ENSDARG00000034668/ENSDARG00000014244	4
BP	GO:0048592	eye morphogenesis	2.19E-05	0.001478959	0.00125419	ENSDARG00000008803/ENSDARG00000004588/ENSDARG00000095743/ENSDARG00000011989/ENSDARG00000015427/ENSDARG00000004049/ENSDARG00000019566/ENSDARG00000034195/ENSDARG00000036375/ENSDARG00000077226/ENSDARG00000077811/ENSDARG00000092362	12
BP	GO:0009799	specification of symmetry	4.74E-05	0.002890361	0.002451089	ENSDARG00000056491/ENSDARG00000015427/ENSDARG00000021124/ENSDARG00000103959/ENSDARG00000004415/ENSDARG00000006092/ENSDARG00000007438/ENSDARG00000010721/ENSDARG00000044056/ENSDARG00000045843/ENSDARG00000060481/ENSDARG00000071497/ENSDARG00000077226/ENSDARG00000103937	14
BP	GO:0009855	determination of bilateral symmetry	4.74E-05	0.002890361	0.002451089	ENSDARG00000056491/ENSDARG00000015427/ENSDARG00000021124/ENSDARG00000103959/ENSDARG00000004415/ENSDARG00000006092/ENSDARG00000007438/ENSDARG00000010721/ENSDARG00000044056/ENSDARG00000045843/ENSDARG00000060481/ENSDARG00000071497/ENSDARG00000077226/ENSDARG00000103937	14
BP	GO:0048593	camera-type eye morphogenesis	5.88E-05	0.003422003	0.002901933	ENSDARG00000008803/ENSDARG00000004588/ENSDARG00000095743/ENSDARG00000015427/ENSDARG00000004049/ENSDARG00000034195/ENSDARG00000036375/ENSDARG00000077226/ENSDARG00000077811/ENSDARG00000092362	10
BP	GO:0031099	regeneration	6.30E-05	0.003510422	0.002976914	ENSDARG00000037997/ENSDARG00000063535/ENSDARG00000013031/ENSDARG00000015427/ENSDARG00000099175/ENSDARG00000007438/ENSDARG00000019566/ENSDARG00000056929/ENSDARG00000070822/ENSDARG00000077226/ENSDARG00000099744	11
BP	GO:0031016	pancreas development	8.84E-05	0.004716947	0.004000074	ENSDARG00000053301/ENSDARG00000056491/ENSDARG00000015427/ENSDARG00000059680/ENSDARG00000102879/ENSDARG00000004023/ENSDARG00000004415/ENSDARG00000010721/ENSDARG00000019566/ENSDARG00000031317	10
BP	GO:0003407	neural retina development	0.000211857	0.010855545	0.009205737	ENSDARG00000008803/ENSDARG00000035715/ENSDARG00000004049/ENSDARG00000034195/ENSDARG00000036375/ENSDARG00000039034/ENSDARG00000077226	7
BP	GO:0010842	retina layer formation	0.000227901	0.011066785	0.009384874	ENSDARG00000008803/ENSDARG00000004049/ENSDARG00000034195/ENSDARG00000036375/ENSDARG00000077226	5
BP	GO:1903312	negative regulation of mRNA metabolic process	0.000233258	0.011066785	0.009384874	ENSDARG00000089302/ENSDARG00000036162/ENSDARG00000014244/ENSDARG00000040184	4
BP	GO:0006402	mRNA catabolic process	0.000254547	0.011645528	0.00987566	ENSDARG00000089302/ENSDARG00000036162/ENSDARG00000041323/ENSDARG00000008255/ENSDARG00000014898/ENSDARG00000016516/ENSDARG00000040184/ENSDARG00000076847	8
BP	GO:0007368	determination of left/right symmetry	0.000286182	0.012569264	0.010659009	ENSDARG00000056491/ENSDARG00000021124/ENSDARG00000103959/ENSDARG00000004415/ENSDARG00000006092/ENSDARG00000007438/ENSDARG00000010721/ENSDARG00000044056/ENSDARG00000045843/ENSDARG00000071497/ENSDARG00000077226/ENSDARG00000103937	12
BP	GO:0010608	posttranscriptional regulation of gene expression	0.000294844	0.012569264	0.010659009	ENSDARG00000013351/ENSDARG00000089302/ENSDARG00000103672/ENSDARG00000036162/ENSDARG00000041323/ENSDARG00000003153/ENSDARG00000008292/ENSDARG00000014898/ENSDARG00000016516/ENSDARG00000040184/ENSDARG00000076847/ENSDARG00000109337	12
BP	GO:0016569	covalent chromatin modification	0.000304174	0.012569264	0.010659009	ENSDARG00000013031/ENSDARG00000015427/ENSDARG00000045877/ENSDARG00000056929/ENSDARG00000058220/ENSDARG00000060679/ENSDARG00000061774/ENSDARG00000061810/ENSDARG00000069619/ENSDARG00000070828	10
BP	GO:0003310	pancreatic A cell differentiation	0.000333125	0.013037632	0.011056195	ENSDARG00000053301/ENSDARG00000102879/ENSDARG00000004023	3
BP	GO:0006342	chromatin silencing	0.000335864	0.013037632	0.011056195	ENSDARG00000035519/ENSDARG00000038559/ENSDARG00000061774/ENSDARG00000061810/ENSDARG00000069619	5
BP	GO:0045814	negative regulation of gene expression, epigenetic	0.000368048	0.013866756	0.01175931	ENSDARG00000035519/ENSDARG00000038559/ENSDARG00000061774/ENSDARG00000061810/ENSDARG00000069619	5
BP	GO:0090596	sensory organ morphogenesis	0.000466839	0.017086325	0.014489574	ENSDARG00000008803/ENSDARG00000004588/ENSDARG00000095743/ENSDARG00000011989/ENSDARG00000015427/ENSDARG00000004049/ENSDARG00000019566/ENSDARG00000034195/ENSDARG00000036375/ENSDARG00000077226/ENSDARG00000077811/ENSDARG00000092362	12
BP	GO:0001501	skeletal system development	0.000484277	0.017232192	0.014613272	ENSDARG00000008803/ENSDARG00000035715/ENSDARG00000015427/ENSDARG00000004049/ENSDARG00000059680/ENSDARG00000103959/ENSDARG00000006092/ENSDARG00000012667/ENSDARG00000012684/ENSDARG00000020258/ENSDARG00000039034/ENSDARG00000058203/ENSDARG00000077226/ENSDARG00000090697	14
BP	GO:0031101	fin regeneration	0.000701935	0.023869668	0.020241996	ENSDARG00000037997/ENSDARG00000063535/ENSDARG00000013031/ENSDARG00000015427/ENSDARG00000056929/ENSDARG00000077226	6
BP	GO:0006401	RNA catabolic process	0.000708078	0.023869668	0.020241996	ENSDARG00000089302/ENSDARG00000036162/ENSDARG00000041323/ENSDARG00000008255/ENSDARG00000014898/ENSDARG00000016516/ENSDARG00000040184/ENSDARG00000076847	8
BP	GO:0043010	camera-type eye development	0.000817017	0.026221463	0.022236369	ENSDARG00000008803/ENSDARG00000004588/ENSDARG00000035715/ENSDARG00000011235/ENSDARG00000095743/ENSDARG00000015427/ENSDARG00000004049/ENSDARG00000034195/ENSDARG00000036375/ENSDARG00000039034/ENSDARG00000077226/ENSDARG00000077811/ENSDARG00000090697/ENSDARG00000092362	14
BP	GO:0021603	cranial nerve formation	0.000818781	0.026221463	0.022236369	ENSDARG00000001889/ENSDARG00000060115/ENSDARG00000077226	3
BP	GO:0060216	definitive hemopoiesis	0.000895891	0.027807497	0.023581361	ENSDARG00000007438/ENSDARG00000028119/ENSDARG00000055723/ENSDARG00000061810/ENSDARG00000102741	5
BP	GO:0009611	response to wounding	0.000911721	0.027807497	0.023581361	ENSDARG00000037997/ENSDARG00000063535/ENSDARG00000054911/ENSDARG00000095743/ENSDARG00000013031/ENSDARG00000015427/ENSDARG00000099175/ENSDARG00000056929/ENSDARG00000070822/ENSDARG00000077226/ENSDARG00000099744	11
BP	GO:0061386	closure of optic fissure	0.000985583	0.029361191	0.024898927	ENSDARG00000004588/ENSDARG00000095743/ENSDARG00000077811	3
BP	GO:0061013	regulation of mRNA catabolic process	0.001032868	0.030070532	0.025500463	ENSDARG00000089302/ENSDARG00000036162/ENSDARG00000041323/ENSDARG00000040184/ENSDARG00000076847	5
BP	GO:0009266	response to temperature stimulus	0.001184802	0.033727375	0.028601546	ENSDARG00000013351/ENSDARG00000103672/ENSDARG00000099175/ENSDARG00000055723/ENSDARG00000092362	5
BP	GO:0002072	optic cup morphogenesis involved in camera-type eye development	0.00138014	0.037579664	0.03186837	ENSDARG00000004588/ENSDARG00000095743/ENSDARG00000077811	3
BP	GO:0009409	response to cold	0.00138014	0.037579664	0.03186837	ENSDARG00000013351/ENSDARG00000103672/ENSDARG00000099175	3
BP	GO:0061564	axon development	0.001408137	0.037579664	0.03186837	ENSDARG00000014569/ENSDARG00000099175/ENSDARG00000103959/ENSDARG00000003655/ENSDARG00000004023/ENSDARG00000024785/ENSDARG00000034195/ENSDARG00000036375/ENSDARG00000037968/ENSDARG00000045639/ENSDARG00000051875/ENSDARG00000055900/ENSDARG00000070822/ENSDARG00000099744	14
BP	GO:0048596	embryonic camera-type eye morphogenesis	0.001506101	0.039373781	0.033389821	ENSDARG00000004588/ENSDARG00000095743/ENSDARG00000077226/ENSDARG00000077811	4
BP	GO:0016925	protein sumoylation	0.001609589	0.040429085	0.034284741	ENSDARG00000007438/ENSDARG00000028119/ENSDARG00000102741	3
BP	GO:0032388	positive regulation of intracellular transport	0.001609589	0.040429085	0.034284741	ENSDARG00000018618/ENSDARG00000014898/ENSDARG00000104782	3
BP	GO:0006310	DNA recombination	0.001662254	0.040948988	0.034725631	ENSDARG00000056725/ENSDARG00000030479/ENSDARG00000099175/ENSDARG00000034195/ENSDARG00000035519/ENSDARG00000038559/ENSDARG00000045877/ENSDARG00000053990	8
BP	GO:0048589	developmental growth	0.001699387	0.041073871	0.034831534	ENSDARG00000037997/ENSDARG00000063535/ENSDARG00000014569/ENSDARG00000013031/ENSDARG00000015427/ENSDARG00000003655/ENSDARG00000004023/ENSDARG00000020258/ENSDARG00000037968/ENSDARG00000056929/ENSDARG00000077226/ENSDARG00000099744/ENSDARG00000103937	13
BP	GO:0051222	positive regulation of protein transport	0.001793256	0.041091206	0.034846234	ENSDARG00000030479/ENSDARG00000099175/ENSDARG00000004415/ENSDARG00000104782	4
BP	GO:1904951	positive regulation of establishment of protein localization	0.001793256	0.041091206	0.034846234	ENSDARG00000030479/ENSDARG00000099175/ENSDARG00000004415/ENSDARG00000104782	4
BP	GO:0042246	tissue regeneration	0.001796337	0.041091206	0.034846234	ENSDARG00000037997/ENSDARG00000063535/ENSDARG00000013031/ENSDARG00000015427/ENSDARG00000056929/ENSDARG00000077226/ENSDARG00000099744	7
BP	GO:0048255	mRNA stabilization	0.00186155	0.041835894	0.035477746	ENSDARG00000089302/ENSDARG00000036162/ENSDARG00000040184	3
BP	GO:0043489	RNA stabilization	0.002136776	0.0463934	0.03934261	ENSDARG00000089302/ENSDARG00000036162/ENSDARG00000040184	3
BP	GO:1902373	negative regulation of mRNA catabolic process	0.002136776	0.0463934	0.03934261	ENSDARG00000089302/ENSDARG00000036162/ENSDARG00000040184	3
CC	GO:0000785	chromatin	9.64E-19	1.97E-16	1.66E-16	ENSDARG00000099572/ENSDARG00000068995/ENSDARG00000056725/ENSDARG00000030479/ENSDARG00000103919/ENSDARG00000018618/ENSDARG00000013031/ENSDARG00000015427/ENSDARG00000068434/ENSDARG00000099175/ENSDARG00000020504/ENSDARG00000087636/ENSDARG00000016871/ENSDARG00000013734/ENSDARG00000014244/ENSDARG00000028335/ENSDARG00000035519/ENSDARG00000037291/ENSDARG00000038559/ENSDARG00000044669/ENSDARG00000053990/…	32
CC	GO:0000790	nuclear chromatin	3.00E-14	3.06E-12	2.59E-12	ENSDARG00000068995/ENSDARG00000056725/ENSDARG00000030479/ENSDARG00000018618/ENSDARG00000013031/ENSDARG00000015427/ENSDARG00000099175/ENSDARG00000016871/ENSDARG00000013734/ENSDARG00000014244/ENSDARG00000037291/ENSDARG00000053990/ENSDARG00000054804/ENSDARG00000060679/ENSDARG00000061774/ENSDARG00000068820/ENSDARG00000070828/ENSDARG00000077226/ENSDARG00000077227/ENSDARG00000087897/ENSDARG00000116491	21
CC	GO:0000228	nuclear chromosome	6.84E-12	4.65E-10	3.94E-10	ENSDARG00000068995/ENSDARG00000056725/ENSDARG00000030479/ENSDARG00000018618/ENSDARG00000013031/ENSDARG00000015427/ENSDARG00000099175/ENSDARG00000016871/ENSDARG00000011594/ENSDARG00000013734/ENSDARG00000014244/ENSDARG00000037291/ENSDARG00000053990/ENSDARG00000054804/ENSDARG00000060679/ENSDARG00000061774/ENSDARG00000068820/ENSDARG00000070828/ENSDARG00000077226/ENSDARG00000077227/ENSDARG00000079632/…	23
CC	GO:0044454	nuclear chromosome part	2.89E-11	1.47E-09	1.25E-09	ENSDARG00000068995/ENSDARG00000056725/ENSDARG00000030479/ENSDARG00000018618/ENSDARG00000013031/ENSDARG00000015427/ENSDARG00000099175/ENSDARG00000016871/ENSDARG00000013734/ENSDARG00000014244/ENSDARG00000037291/ENSDARG00000053990/ENSDARG00000054804/ENSDARG00000060679/ENSDARG00000061774/ENSDARG00000068820/ENSDARG00000070828/ENSDARG00000077226/ENSDARG00000077227/ENSDARG00000079632/ENSDARG00000087897/…	22
CC	GO:0019013	viral nucleocapsid	1.96E-08	6.66E-07	5.63E-07	ENSDARG00000007960/ENSDARG00000014569/ENSDARG00000036162/ENSDARG00000014420/ENSDARG00000059303/ENSDARG00000011125/ENSDARG00000040440/ENSDARG00000045639	8
CC	GO:0019028	viral capsid	1.96E-08	6.66E-07	5.63E-07	ENSDARG00000007960/ENSDARG00000014569/ENSDARG00000036162/ENSDARG00000014420/ENSDARG00000059303/ENSDARG00000011125/ENSDARG00000040440/ENSDARG00000045639	8
CC	GO:0019012	virion	3.64E-08	9.28E-07	7.85E-07	ENSDARG00000007960/ENSDARG00000014569/ENSDARG00000036162/ENSDARG00000014420/ENSDARG00000059303/ENSDARG00000011125/ENSDARG00000040440/ENSDARG00000045639	8
CC	GO:0044423	virion part	3.64E-08	9.28E-07	7.85E-07	ENSDARG00000007960/ENSDARG00000014569/ENSDARG00000036162/ENSDARG00000014420/ENSDARG00000059303/ENSDARG00000011125/ENSDARG00000040440/ENSDARG00000045639	8
CC	GO:0016604	nuclear body	2.56E-06	5.79E-05	4.90E-05	ENSDARG00000059360/ENSDARG00000018618/ENSDARG00000003153/ENSDARG00000008097/ENSDARG00000016516/ENSDARG00000022129/ENSDARG00000028119/ENSDARG00000036386/ENSDARG00000045843/ENSDARG00000105293	10
CC	GO:0000786	nucleosome	6.61E-06	0.000134831	0.000114099	ENSDARG00000068995/ENSDARG00000068434/ENSDARG00000020504/ENSDARG00000035519/ENSDARG00000038559/ENSDARG00000044669/ENSDARG00000068820/ENSDARG00000087897/ENSDARG00000116491	9
CC	GO:0016607	nuclear speck	1.12E-05	0.000187854	0.000158968	ENSDARG00000059360/ENSDARG00000018618/ENSDARG00000008097/ENSDARG00000016516/ENSDARG00000022129/ENSDARG00000036386/ENSDARG00000045843/ENSDARG00000105293	8
CC	GO:1904949	ATPase complex	1.12E-05	0.000187854	0.000158968	ENSDARG00000013031/ENSDARG00000016871/ENSDARG00000037291/ENSDARG00000054804/ENSDARG00000061774/ENSDARG00000070828/ENSDARG00000077226/ENSDARG00000099203	8
CC	GO:0032993	protein-DNA complex	1.20E-05	0.000187854	0.000158968	ENSDARG00000068995/ENSDARG00000068434/ENSDARG00000020504/ENSDARG00000035519/ENSDARG00000038559/ENSDARG00000044669/ENSDARG00000068820/ENSDARG00000079632/ENSDARG00000087897/ENSDARG00000116491	10
CC	GO:0044815	DNA packaging complex	1.37E-05	0.000199607	0.000168914	ENSDARG00000068995/ENSDARG00000068434/ENSDARG00000020504/ENSDARG00000035519/ENSDARG00000038559/ENSDARG00000044669/ENSDARG00000068820/ENSDARG00000087897/ENSDARG00000116491	9
CC	GO:0070603	SWI/SNF superfamily-type complex	3.97E-05	0.000540181	0.000457119	ENSDARG00000013031/ENSDARG00000016871/ENSDARG00000037291/ENSDARG00000054804/ENSDARG00000061774/ENSDARG00000070828/ENSDARG00000077226	7
CC	GO:0005686	U2 snRNP	7.29E-05	0.000929377	0.00078647	ENSDARG00000011125/ENSDARG00000016855/ENSDARG00000024651/ENSDARG00000040440	4
CC	GO:0005681	spliceosomal complex	0.00091665	0.010999804	0.0093084	ENSDARG00000013351/ENSDARG00000103672/ENSDARG00000011125/ENSDARG00000014244/ENSDARG00000016516/ENSDARG00000016855/ENSDARG00000040440	7
CC	GO:0016514	SWI/SNF complex	0.002035478	0.023068748	0.019521541	ENSDARG00000016871/ENSDARG00000070828/ENSDARG00000077226	3
MF	GO:0003682	chromatin binding	2.23E-10	5.88E-08	4.99E-08	ENSDARG00000099572/ENSDARG00000053301/ENSDARG00000103919/ENSDARG00000013031/ENSDARG00000056292/ENSDARG00000087636/ENSDARG00000006092/ENSDARG00000014244/ENSDARG00000020258/ENSDARG00000035519/ENSDARG00000038559/ENSDARG00000044669/ENSDARG00000056929/ENSDARG00000058203/ENSDARG00000060679/ENSDARG00000062326/ENSDARG00000070828/ENSDARG00000087897/ENSDARG00000097102	19
MF	GO:0031490	chromatin DNA binding	2.83E-09	3.72E-07	3.15E-07	ENSDARG00000099572/ENSDARG00000053301/ENSDARG00000103919/ENSDARG00000087636/ENSDARG00000035519/ENSDARG00000038559/ENSDARG00000056929/ENSDARG00000062326/ENSDARG00000087897/ENSDARG00000097102	10
MF	GO:0003729	mRNA binding	2.72E-08	2.38E-06	2.02E-06	ENSDARG00000013351/ENSDARG00000089302/ENSDARG00000103672/ENSDARG00000014569/ENSDARG00000036162/ENSDARG00000018618/ENSDARG00000041323/ENSDARG00000034668/ENSDARG00000105177/ENSDARG00000002131/ENSDARG00000003153/ENSDARG00000014244/ENSDARG00000014898/ENSDARG00000016516/ENSDARG00000040184	15
MF	GO:0031492	nucleosomal DNA binding	1.23E-07	8.09E-06	6.86E-06	ENSDARG00000099572/ENSDARG00000103919/ENSDARG00000087636/ENSDARG00000035519/ENSDARG00000038559/ENSDARG00000062326/ENSDARG00000097102	7
MF	GO:0031491	nucleosome binding	2.55E-06	0.000134192	0.000113864	ENSDARG00000099572/ENSDARG00000103919/ENSDARG00000087636/ENSDARG00000035519/ENSDARG00000038559/ENSDARG00000062326/ENSDARG00000097102	7
MF	GO:0008301	DNA binding, bending	3.82E-06	0.000167387	0.00014203	ENSDARG00000056725/ENSDARG00000030479/ENSDARG00000099175/ENSDARG00000053990	4
MF	GO:0005200	structural constituent of cytoskeleton	5.22E-06	0.000196269	0.000166536	ENSDARG00000001889/ENSDARG00000037997/ENSDARG00000055216/ENSDARG00000045014/ENSDARG00000098591/ENSDARG00000104436	6
MF	GO:0017091	AU-rich element binding	1.75E-05	0.000576468	0.000489138	ENSDARG00000089302/ENSDARG00000036162/ENSDARG00000105177/ENSDARG00000003153	4
MF	GO:0031386	protein tag	0.000430563	0.012582003	0.010675944	ENSDARG00000028119/ENSDARG00000102632/ENSDARG00000102741	3
MF	GO:0008134	transcription factor binding	0.000738092	0.018471367	0.015673123	ENSDARG00000056725/ENSDARG00000030479/ENSDARG00000013031/ENSDARG00000010137/ENSDARG00000099175/ENSDARG00000016871/ENSDARG00000042484/ENSDARG00000045131/ENSDARG00000053990/ENSDARG00000060679/ENSDARG00000077226	11
MF	GO:0030371	translation repressor activity	0.000821192	0.018471367	0.015673123	ENSDARG00000013351/ENSDARG00000103672/ENSDARG00000109337	3
MF	GO:0019904	protein domain specific binding	0.0008428	0.018471367	0.015673123	ENSDARG00000052856/ENSDARG00000010137/ENSDARG00000005560/ENSDARG00000012684/ENSDARG00000013078/ENSDARG00000023323/ENSDARG00000075758	7
MF	GO:0003730	mRNA 3'-UTR binding	0.001359127	0.02749619	0.023330767	ENSDARG00000013351/ENSDARG00000103672/ENSDARG00000041323/ENSDARG00000105177/ENSDARG00000003153	5
MF	GO:0019829	cation-transporting ATPase activity	0.002617622	0.043027165	0.036508941	ENSDARG00000063911/ENSDARG00000012684/ENSDARG00000018259/ENSDARG00000070083/ENSDARG00000099203	5
MF	GO:0022853	active ion transmembrane transporter activity	0.002617622	0.043027165	0.036508941	ENSDARG00000063911/ENSDARG00000012684/ENSDARG00000018259/ENSDARG00000070083/ENSDARG00000099203	5
MF	GO:0042625	ATPase coupled ion transmembrane transporter activity	0.002617622	0.043027165	0.036508941	ENSDARG00000063911/ENSDARG00000012684/ENSDARG00000018259/ENSDARG00000070083/ENSDARG00000099203	5
MF	GO:0061650	ubiquitin-like protein conjugating enzyme activity	0.003106763	0.048063453	0.040782278	ENSDARG00000007438/ENSDARG00000015057/ENSDARG00000034670/ENSDARG00000045877	4
