# Supplementary material for: Cell-type-specific responses to the microbiota across all tissues of the larval zebrafish
Source: Cell Rep. Author manuscript; Available in PMC 2023 Oct 23. (PMC10423310; doi:10.1016/j.celrep.2023.112095)
Supplement: MMC24 [file NIHMS1880944-supplement-MMC24.zip › DataS18/Figure6_PanelG_GOresults_subcluster/GOresults_up_fdrSubClu29.tsv]

ONTOLOGY	ID	Description	pvalue	p.adjust	qvalue	geneID	Count
BP	GO:0002088	lens development in camera-type eye	9.54E-25	1.66E-22	1.02E-22	ENSDARG00000068507/ENSDARG00000007576/ENSDARG00000016793/ENSDARG00000024548/ENSDARG00000030349/ENSDARG00000030411/ENSDARG00000032929/ENSDARG00000053862/ENSDARG00000053875/ENSDARG00000057460/ENSDARG00000069801/ENSDARG00000076572/ENSDARG00000087324/ENSDARG00000087765/ENSDARG00000088823	15
BP	GO:0007601	visual perception	1.20E-24	1.66E-22	1.02E-22	ENSDARG00000068507/ENSDARG00000002193/ENSDARG00000007576/ENSDARG00000016793/ENSDARG00000024548/ENSDARG00000030349/ENSDARG00000030411/ENSDARG00000032929/ENSDARG00000053862/ENSDARG00000053875/ENSDARG00000057460/ENSDARG00000069801/ENSDARG00000076572/ENSDARG00000087324/ENSDARG00000087765/ENSDARG00000088823/ENSDARG00000102558	17
BP	GO:0050953	sensory perception of light stimulus	2.76E-24	2.54E-22	1.56E-22	ENSDARG00000068507/ENSDARG00000002193/ENSDARG00000007576/ENSDARG00000016793/ENSDARG00000024548/ENSDARG00000030349/ENSDARG00000030411/ENSDARG00000032929/ENSDARG00000053862/ENSDARG00000053875/ENSDARG00000057460/ENSDARG00000069801/ENSDARG00000076572/ENSDARG00000087324/ENSDARG00000087765/ENSDARG00000088823/ENSDARG00000102558	17
BP	GO:0007600	sensory perception	7.01E-19	4.84E-17	2.97E-17	ENSDARG00000068507/ENSDARG00000002193/ENSDARG00000007576/ENSDARG00000016793/ENSDARG00000024548/ENSDARG00000030349/ENSDARG00000030411/ENSDARG00000032929/ENSDARG00000053862/ENSDARG00000053875/ENSDARG00000057460/ENSDARG00000069801/ENSDARG00000076572/ENSDARG00000087324/ENSDARG00000087765/ENSDARG00000088823/ENSDARG00000102558	17
BP	GO:0043010	camera-type eye development	3.21E-15	1.77E-13	1.09E-13	ENSDARG00000068507/ENSDARG00000007576/ENSDARG00000016793/ENSDARG00000024548/ENSDARG00000030349/ENSDARG00000030411/ENSDARG00000032929/ENSDARG00000053862/ENSDARG00000053875/ENSDARG00000057460/ENSDARG00000069801/ENSDARG00000076572/ENSDARG00000087324/ENSDARG00000087765/ENSDARG00000088823	15
BP	GO:0046034	ATP metabolic process	1.27E-05	0.000586334	0.00036003	ENSDARG00000043457/ENSDARG00000053684/ENSDARG00000063908/ENSDARG00000063911/ENSDARG00000063912	5
BP	GO:0009205	purine ribonucleoside triphosphate metabolic process	2.27E-05	0.000827674	0.000508221	ENSDARG00000043457/ENSDARG00000053684/ENSDARG00000063908/ENSDARG00000063911/ENSDARG00000063912	5
BP	GO:0009144	purine nucleoside triphosphate metabolic process	2.40E-05	0.000827674	0.000508221	ENSDARG00000043457/ENSDARG00000053684/ENSDARG00000063908/ENSDARG00000063911/ENSDARG00000063912	5
BP	GO:0009199	ribonucleoside triphosphate metabolic process	3.15E-05	0.000924086	0.000567421	ENSDARG00000043457/ENSDARG00000053684/ENSDARG00000063908/ENSDARG00000063911/ENSDARG00000063912	5
BP	GO:0009126	purine nucleoside monophosphate metabolic process	3.68E-05	0.000924086	0.000567421	ENSDARG00000043457/ENSDARG00000053684/ENSDARG00000063908/ENSDARG00000063911/ENSDARG00000063912	5
BP	GO:0009167	purine ribonucleoside monophosphate metabolic process	3.68E-05	0.000924086	0.000567421	ENSDARG00000043457/ENSDARG00000053684/ENSDARG00000063908/ENSDARG00000063911/ENSDARG00000063912	5
BP	GO:0009141	nucleoside triphosphate metabolic process	4.50E-05	0.001034466	0.000635198	ENSDARG00000043457/ENSDARG00000053684/ENSDARG00000063908/ENSDARG00000063911/ENSDARG00000063912	5
BP	GO:0009161	ribonucleoside monophosphate metabolic process	5.45E-05	0.001156143	0.000709912	ENSDARG00000043457/ENSDARG00000053684/ENSDARG00000063908/ENSDARG00000063911/ENSDARG00000063912	5
BP	GO:0009123	nucleoside monophosphate metabolic process	5.97E-05	0.001177735	0.000723171	ENSDARG00000043457/ENSDARG00000053684/ENSDARG00000063908/ENSDARG00000063911/ENSDARG00000063912	5
BP	GO:0006754	ATP biosynthetic process	0.00047503	0.008287484	0.005088806	ENSDARG00000043457/ENSDARG00000053684/ENSDARG00000063911	3
BP	GO:0009150	purine ribonucleotide metabolic process	0.000480434	0.008287484	0.005088806	ENSDARG00000043457/ENSDARG00000053684/ENSDARG00000063908/ENSDARG00000063911/ENSDARG00000063912	5
BP	GO:0006163	purine nucleotide metabolic process	0.000559127	0.009077595	0.005573962	ENSDARG00000043457/ENSDARG00000053684/ENSDARG00000063908/ENSDARG00000063911/ENSDARG00000063912	5
BP	GO:0009259	ribonucleotide metabolic process	0.000630434	0.00966666	0.005935668	ENSDARG00000043457/ENSDARG00000053684/ENSDARG00000063908/ENSDARG00000063911/ENSDARG00000063912	5
BP	GO:0009145	purine nucleoside triphosphate biosynthetic process	0.000758019	0.010460662	0.006423214	ENSDARG00000043457/ENSDARG00000053684/ENSDARG00000063911	3
BP	GO:0009206	purine ribonucleoside triphosphate biosynthetic process	0.000758019	0.010460662	0.006423214	ENSDARG00000043457/ENSDARG00000053684/ENSDARG00000063911	3
BP	GO:0019693	ribose phosphate metabolic process	0.00081322	0.010688032	0.006562827	ENSDARG00000043457/ENSDARG00000053684/ENSDARG00000063908/ENSDARG00000063911/ENSDARG00000063912	5
BP	GO:0072521	purine-containing compound metabolic process	0.000997572	0.012514997	0.007684647	ENSDARG00000043457/ENSDARG00000053684/ENSDARG00000063908/ENSDARG00000063911/ENSDARG00000063912	5
BP	GO:0009201	ribonucleoside triphosphate biosynthetic process	0.001098324	0.013179893	0.008092917	ENSDARG00000043457/ENSDARG00000053684/ENSDARG00000063911	3
BP	GO:0006091	generation of precursor metabolites and energy	0.001156452	0.013299198	0.008166174	ENSDARG00000043457/ENSDARG00000053684/ENSDARG00000063908/ENSDARG00000063912	4
BP	GO:0009142	nucleoside triphosphate biosynthetic process	0.001371235	0.014393594	0.008838172	ENSDARG00000043457/ENSDARG00000053684/ENSDARG00000063911	3
BP	GO:0009127	purine nucleoside monophosphate biosynthetic process	0.001408069	0.014393594	0.008838172	ENSDARG00000043457/ENSDARG00000053684/ENSDARG00000063911	3
BP	GO:0009168	purine ribonucleoside monophosphate biosynthetic process	0.001408069	0.014393594	0.008838172	ENSDARG00000043457/ENSDARG00000053684/ENSDARG00000063911	3
BP	GO:0009117	nucleotide metabolic process	0.001999541	0.019687597	0.012088876	ENSDARG00000043457/ENSDARG00000053684/ENSDARG00000063908/ENSDARG00000063911/ENSDARG00000063912	5
BP	GO:0009156	ribonucleoside monophosphate biosynthetic process	0.002083975	0.019687597	0.012088876	ENSDARG00000043457/ENSDARG00000053684/ENSDARG00000063911	3
BP	GO:0006753	nucleoside phosphate metabolic process	0.002139956	0.019687597	0.012088876	ENSDARG00000043457/ENSDARG00000053684/ENSDARG00000063908/ENSDARG00000063911/ENSDARG00000063912	5
BP	GO:0009124	nucleoside monophosphate biosynthetic process	0.002229542	0.019850119	0.01218867	ENSDARG00000043457/ENSDARG00000053684/ENSDARG00000063911	3
BP	GO:0017144	drug metabolic process	0.00244231	0.021064924	0.012934602	ENSDARG00000043457/ENSDARG00000053684/ENSDARG00000063908/ENSDARG00000063911/ENSDARG00000063912	5
BP	GO:0006096	glycolytic process	0.004114856	0.033402951	0.020510584	ENSDARG00000043457/ENSDARG00000053684	2
BP	GO:0006757	ATP generation from ADP	0.004114856	0.033402951	0.020510584	ENSDARG00000043457/ENSDARG00000053684	2
BP	GO:0042866	pyruvate biosynthetic process	0.004288268	0.033816059	0.020764247	ENSDARG00000043457/ENSDARG00000053684	2
BP	GO:0046031	ADP metabolic process	0.004828531	0.035492536	0.021793662	ENSDARG00000043457/ENSDARG00000053684	2
BP	GO:0009135	purine nucleoside diphosphate metabolic process	0.00501525	0.035492536	0.021793662	ENSDARG00000043457/ENSDARG00000053684	2
BP	GO:0009179	purine ribonucleoside diphosphate metabolic process	0.00501525	0.035492536	0.021793662	ENSDARG00000043457/ENSDARG00000053684	2
BP	GO:0009185	ribonucleoside diphosphate metabolic process	0.00501525	0.035492536	0.021793662	ENSDARG00000043457/ENSDARG00000053684	2
BP	GO:0006165	nucleoside diphosphate phosphorylation	0.005794915	0.039984912	0.024552139	ENSDARG00000043457/ENSDARG00000053684	2
BP	GO:0042773	ATP synthesis coupled electron transport	0.005997962	0.040376526	0.024792604	ENSDARG00000063908/ENSDARG00000063912	2
BP	GO:0046939	nucleotide phosphorylation	0.006204235	0.040770689	0.025034634	ENSDARG00000043457/ENSDARG00000053684	2
BP	GO:0009152	purine ribonucleotide biosynthetic process	0.006836723	0.04388222	0.026945223	ENSDARG00000043457/ENSDARG00000053684/ENSDARG00000063911	3
BP	GO:0006090	pyruvate metabolic process	0.007283524	0.044672281	0.027430348	ENSDARG00000043457/ENSDARG00000053684	2
BP	GO:0009132	nucleoside diphosphate metabolic process	0.007283524	0.044672281	0.027430348	ENSDARG00000043457/ENSDARG00000053684	2
BP	GO:0006164	purine nucleotide biosynthetic process	0.007546537	0.04527922	0.02780303	ENSDARG00000043457/ENSDARG00000053684/ENSDARG00000063911	3
BP	GO:0019359	nicotinamide nucleotide biosynthetic process	0.008203675	0.047171133	0.028964731	ENSDARG00000043457/ENSDARG00000053684	2
BP	GO:0019363	pyridine nucleotide biosynthetic process	0.008203675	0.047171133	0.028964731	ENSDARG00000043457/ENSDARG00000053684	2
BP	GO:0022904	respiratory electron transport chain	0.008441482	0.047288338	0.029036699	ENSDARG00000063908/ENSDARG00000063912	2
BP	GO:0009260	ribonucleotide biosynthetic process	0.008633931	0.047288338	0.029036699	ENSDARG00000043457/ENSDARG00000053684/ENSDARG00000063911	3
BP	GO:0006119	oxidative phosphorylation	0.008926329	0.047288338	0.029036699	ENSDARG00000063908/ENSDARG00000063912	2
BP	GO:0046390	ribose phosphate biosynthetic process	0.00909338	0.047288338	0.029036699	ENSDARG00000043457/ENSDARG00000053684/ENSDARG00000063911	3
BP	GO:0072525	pyridine-containing compound biosynthetic process	0.009173343	0.047288338	0.029036699	ENSDARG00000043457/ENSDARG00000053684	2
BP	GO:0072522	purine-containing compound biosynthetic process	0.009328401	0.047288338	0.029036699	ENSDARG00000043457/ENSDARG00000053684/ENSDARG00000063911	3
BP	GO:0009166	nucleotide catabolic process	0.009423401	0.047288338	0.029036699	ENSDARG00000043457/ENSDARG00000053684	2
BP	GO:0022900	electron transport chain	0.009676489	0.047691266	0.029284111	ENSDARG00000063908/ENSDARG00000063912	2
BP	GO:1901292	nucleoside phosphate catabolic process	0.010191706	0.049349315	0.030302211	ENSDARG00000043457/ENSDARG00000053684	2
CC	GO:0045277	respiratory chain complex IV	0.00047519	0.008034744	0.003007156	ENSDARG00000063908/ENSDARG00000063912	2
CC	GO:0005882	intermediate filament	0.000586335	0.008034744	0.003007156	ENSDARG00000036830/ENSDARG00000044975/ENSDARG00000055192	3
CC	GO:0045111	intermediate filament cytoskeleton	0.000605352	0.008034744	0.003007156	ENSDARG00000036830/ENSDARG00000044975/ENSDARG00000055192	3
CC	GO:0060170	ciliary membrane	0.000714199	0.008034744	0.003007156	ENSDARG00000002193/ENSDARG00000102558	2
CC	GO:0070069	cytochrome complex	0.001245351	0.011208156	0.004194866	ENSDARG00000063908/ENSDARG00000063912	2
CC	GO:0001750	photoreceptor outer segment	0.002024461	0.015183455	0.005682697	ENSDARG00000002193/ENSDARG00000102558	2
CC	GO:0097731	9+0 non-motile cilium	0.00324902	0.018275736	0.006840042	ENSDARG00000002193/ENSDARG00000102558	2
CC	GO:0097733	photoreceptor cell cilium	0.00324902	0.018275736	0.006840042	ENSDARG00000002193/ENSDARG00000102558	2
CC	GO:0097730	non-motile cilium	0.005764826	0.02882413	0.010787979	ENSDARG00000002193/ENSDARG00000102558	2
CC	GO:0031253	cell projection membrane	0.008290229	0.037306031	0.013962491	ENSDARG00000002193/ENSDARG00000102558	2
CC	GO:0098803	respiratory chain complex	0.009150671	0.037434562	0.014010596	ENSDARG00000063908/ENSDARG00000063912	2
CC	GO:0070469	respiratory chain	0.011959215	0.044847057	0.016784864	ENSDARG00000063908/ENSDARG00000063912	2
MF	GO:0005212	structural constituent of eye lens	2.67E-26	2.32E-24	1.86E-24	ENSDARG00000068507/ENSDARG00000007576/ENSDARG00000016793/ENSDARG00000024548/ENSDARG00000030349/ENSDARG00000030411/ENSDARG00000032929/ENSDARG00000053862/ENSDARG00000053875/ENSDARG00000057460/ENSDARG00000069801/ENSDARG00000076572/ENSDARG00000087324/ENSDARG00000087765/ENSDARG00000088823	15
MF	GO:0004129	cytochrome-c oxidase activity	0.00220314	0.038334629	0.030612045	ENSDARG00000063908/ENSDARG00000063912	2
MF	GO:0015002	heme-copper terminal oxidase activity	0.00220314	0.038334629	0.030612045	ENSDARG00000063908/ENSDARG00000063912	2
MF	GO:0016675	oxidoreductase activity, acting on a heme group of donors	0.00220314	0.038334629	0.030612045	ENSDARG00000063908/ENSDARG00000063912	2
MF	GO:0016676	oxidoreductase activity, acting on a heme group of donors, oxygen as acceptor	0.00220314	0.038334629	0.030612045	ENSDARG00000063908/ENSDARG00000063912	2
MF	GO:0015078	proton transmembrane transporter activity	0.003384573	0.049076308	0.039189792	ENSDARG00000063908/ENSDARG00000063911/ENSDARG00000063912	3
