# Supplementary material for: Cell-type-specific responses to the microbiota across all tissues of the larval zebrafish
Source: Cell Rep. Author manuscript; Available in PMC 2023 Oct 23. (PMC10423310; doi:10.1016/j.celrep.2023.112095)
Supplement: MMC24 [file NIHMS1880944-supplement-MMC24.zip › DataS18/Figure6_PanelG_GOresults_subcluster/GOresults_up_fdrSubClu15.tsv]

ONTOLOGY	ID	Description	pvalue	p.adjust	qvalue	geneID	Count
BP	GO:0002088	lens development in camera-type eye	6.12E-18	7.95E-17	3.86E-17	ENSDARG00000016793/ENSDARG00000030349/ENSDARG00000030411/ENSDARG00000032929/ENSDARG00000053875/ENSDARG00000057460/ENSDARG00000073750/ENSDARG00000086658/ENSDARG00000087324	9
BP	GO:0007601	visual perception	1.20E-15	7.83E-15	3.80E-15	ENSDARG00000016793/ENSDARG00000030349/ENSDARG00000030411/ENSDARG00000032929/ENSDARG00000053875/ENSDARG00000057460/ENSDARG00000073750/ENSDARG00000086658/ENSDARG00000087324	9
BP	GO:0050953	sensory perception of light stimulus	1.86E-15	8.04E-15	3.91E-15	ENSDARG00000016793/ENSDARG00000030349/ENSDARG00000030411/ENSDARG00000032929/ENSDARG00000053875/ENSDARG00000057460/ENSDARG00000073750/ENSDARG00000086658/ENSDARG00000087324	9
BP	GO:0007600	sensory perception	1.31E-12	4.26E-12	2.07E-12	ENSDARG00000016793/ENSDARG00000030349/ENSDARG00000030411/ENSDARG00000032929/ENSDARG00000053875/ENSDARG00000057460/ENSDARG00000073750/ENSDARG00000086658/ENSDARG00000087324	9
BP	GO:0043010	camera-type eye development	3.01E-12	7.82E-12	3.80E-12	ENSDARG00000016793/ENSDARG00000030349/ENSDARG00000030411/ENSDARG00000032929/ENSDARG00000053875/ENSDARG00000057460/ENSDARG00000073750/ENSDARG00000086658/ENSDARG00000087324	9
CC	GO:0005882	intermediate filament	0.003171394	0.021060593	0.0153478	ENSDARG00000018404/ENSDARG00000028618	2
CC	GO:0045111	intermediate filament cytoskeleton	0.003240091	0.021060593	0.0153478	ENSDARG00000018404/ENSDARG00000028618	2
MF	GO:0005212	structural constituent of eye lens	6.95E-21	1.18E-19	9.51E-20	ENSDARG00000015445/ENSDARG00000016793/ENSDARG00000030349/ENSDARG00000030411/ENSDARG00000032929/ENSDARG00000053875/ENSDARG00000057460/ENSDARG00000073750/ENSDARG00000086658/ENSDARG00000087324	10
