# Supplementary material for: Cell-type-specific responses to the microbiota across all tissues of the larval zebrafish
Source: Cell Rep. Author manuscript; Available in PMC 2023 Oct 23. (PMC10423310; doi:10.1016/j.celrep.2023.112095)
Supplement: MMC24 [file NIHMS1880944-supplement-MMC24.zip › DataS18/Figure6_PanelG_GOresults_subcluster/GOresults_up_fdrSubClu14.tsv]

ONTOLOGY	ID	Description	pvalue	p.adjust	qvalue	geneID	Count
BP	GO:0007601	visual perception	1.08E-05	0.000999501	0.000416743	ENSDARG00000002193/ENSDARG00000057460/ENSDARG00000078134/ENSDARG00000088823	4
BP	GO:0050953	sensory perception of light stimulus	1.30E-05	0.000999501	0.000416743	ENSDARG00000002193/ENSDARG00000057460/ENSDARG00000078134/ENSDARG00000088823	4
BP	GO:0002088	lens development in camera-type eye	6.93E-05	0.003555137	0.001482319	ENSDARG00000057460/ENSDARG00000078134/ENSDARG00000088823	3
BP	GO:0007600	sensory perception	0.000216483	0.008334591	0.00347512	ENSDARG00000002193/ENSDARG00000057460/ENSDARG00000078134/ENSDARG00000088823	4
BP	GO:0044283	small molecule biosynthetic process	0.000347253	0.00983935	0.004102532	ENSDARG00000020448/ENSDARG00000052099/ENSDARG00000099101/ENSDARG00000099420	4
BP	GO:0017144	drug metabolic process	0.000383351	0.00983935	0.004102532	ENSDARG00000020448/ENSDARG00000052099/ENSDARG00000063908/ENSDARG00000099101	4
BP	GO:0046394	carboxylic acid biosynthetic process	0.0007606	0.015002822	0.006255449	ENSDARG00000020448/ENSDARG00000052099/ENSDARG00000099101	3
BP	GO:0016053	organic acid biosynthetic process	0.000779367	0.015002822	0.006255449	ENSDARG00000020448/ENSDARG00000052099/ENSDARG00000099101	3
BP	GO:1901607	alpha-amino acid biosynthetic process	0.00126356	0.021620923	0.009014875	ENSDARG00000020448/ENSDARG00000052099	2
BP	GO:0008652	cellular amino acid biosynthetic process	0.00145441	0.022397912	0.009338842	ENSDARG00000020448/ENSDARG00000052099	2
MF	GO:0005212	structural constituent of eye lens	2.38E-05	0.000951321	0.000300417	ENSDARG00000057460/ENSDARG00000078134/ENSDARG00000088823	3
