# Supplementary material for: Cell-type-specific responses to the microbiota across all tissues of the larval zebrafish
Source: Cell Rep. Author manuscript; Available in PMC 2023 Oct 23. (PMC10423310; doi:10.1016/j.celrep.2023.112095)
Supplement: MMC24 [file NIHMS1880944-supplement-MMC24.zip › DataS18/Figure6_PanelG_GOresults_subcluster/GOresults_up_fdrSubClu28.tsv]

ONTOLOGY	ID	Description	pvalue	p.adjust	qvalue	geneID	Count
BP	GO:0002088	lens development in camera-type eye	2.24E-12	3.46E-10	1.84E-10	ENSDARG00000016793/ENSDARG00000024548/ENSDARG00000030411/ENSDARG00000032929/ENSDARG00000053875/ENSDARG00000068507/ENSDARG00000087765	7
BP	GO:0007601	visual perception	1.30E-10	9.27E-09	4.94E-09	ENSDARG00000016793/ENSDARG00000024548/ENSDARG00000030411/ENSDARG00000032929/ENSDARG00000053875/ENSDARG00000068507/ENSDARG00000087765	7
BP	GO:0050953	sensory perception of light stimulus	1.81E-10	9.27E-09	4.94E-09	ENSDARG00000016793/ENSDARG00000024548/ENSDARG00000030411/ENSDARG00000032929/ENSDARG00000053875/ENSDARG00000068507/ENSDARG00000087765	7
BP	GO:0007600	sensory perception	2.75E-08	1.06E-06	5.64E-07	ENSDARG00000016793/ENSDARG00000024548/ENSDARG00000030411/ENSDARG00000032929/ENSDARG00000053875/ENSDARG00000068507/ENSDARG00000087765	7
BP	GO:0043010	camera-type eye development	5.18E-08	1.60E-06	8.51E-07	ENSDARG00000016793/ENSDARG00000024548/ENSDARG00000030411/ENSDARG00000032929/ENSDARG00000053875/ENSDARG00000068507/ENSDARG00000087765	7
BP	GO:0042744	hydrogen peroxide catabolic process	0.000201963	0.005183718	0.002763705	ENSDARG00000018146/ENSDARG00000045142	2
BP	GO:0042743	hydrogen peroxide metabolic process	0.000237571	0.005226559	0.002786545	ENSDARG00000018146/ENSDARG00000045142	2
BP	GO:0017001	antibiotic catabolic process	0.000624151	0.012014912	0.006405763	ENSDARG00000018146/ENSDARG00000045142	2
BP	GO:0051187	cofactor catabolic process	0.000781593	0.01337392	0.00713032	ENSDARG00000018146/ENSDARG00000045142	2
BP	GO:0072593	reactive oxygen species metabolic process	0.00172531	0.026569776	0.014165704	ENSDARG00000018146/ENSDARG00000045142	2
BP	GO:0016999	antibiotic metabolic process	0.003279875	0.045918243	0.02448136	ENSDARG00000018146/ENSDARG00000045142	2
CC	GO:0034364	high-density lipoprotein particle	0.011336701	0.041320314	0.01957278	ENSDARG00000101324	1
CC	GO:0042627	chylomicron	0.011336701	0.041320314	0.01957278	ENSDARG00000101324	1
CC	GO:0031838	haptoglobin-hemoglobin complex	0.012203725	0.041320314	0.01957278	ENSDARG00000045142	1
CC	GO:0032994	protein-lipid complex	0.013070035	0.041320314	0.01957278	ENSDARG00000101324	1
CC	GO:0034358	plasma lipoprotein particle	0.013070035	0.041320314	0.01957278	ENSDARG00000101324	1
CC	GO:1990777	lipoprotein particle	0.013070035	0.041320314	0.01957278	ENSDARG00000101324	1
CC	GO:0001917	photoreceptor inner segment	0.014800508	0.041320314	0.01957278	ENSDARG00000038378	1
CC	GO:0005833	hemoglobin complex	0.016528126	0.041320314	0.01957278	ENSDARG00000045142	1
MF	GO:0005212	structural constituent of eye lens	4.42E-13	1.90E-11	1.07E-11	ENSDARG00000016793/ENSDARG00000024548/ENSDARG00000030411/ENSDARG00000032929/ENSDARG00000053875/ENSDARG00000068507/ENSDARG00000087765	7
MF	GO:0004601	peroxidase activity	0.001063556	0.019097895	0.010752793	ENSDARG00000018146/ENSDARG00000045142	2
MF	GO:0016684	oxidoreductase activity, acting on peroxide as acceptor	0.001332411	0.019097895	0.010752793	ENSDARG00000018146/ENSDARG00000045142	2
MF	GO:0016209	antioxidant activity	0.002565376	0.027577796	0.015527278	ENSDARG00000018146/ENSDARG00000045142	2
