# Supplementary material for: Cell-type-specific responses to the microbiota across all tissues of the larval zebrafish
Source: Cell Rep. Author manuscript; Available in PMC 2023 Oct 23. (PMC10423310; doi:10.1016/j.celrep.2023.112095)
Supplement: MMC24 [file NIHMS1880944-supplement-MMC24.zip › DataS18/Figure6_PanelG_GOresults_subcluster/GOresults_up_fdrSubClu9.tsv]

ONTOLOGY	ID	Description	pvalue	p.adjust	qvalue	geneID	Count
BP	GO:0061564	axon development	2.03E-10	3.38E-07	2.84E-07	ENSDARG00000056732/ENSDARG00000056729/ENSDARG00000094426/ENSDARG00000009822/ENSDARG00000070770/ENSDARG00000009387/ENSDARG00000052139/ENSDARG00000037116/ENSDARG00000002952/ENSDARG00000022531/ENSDARG00000030367/ENSDARG00000019881/ENSDARG00000089042/ENSDARG00000053298/ENSDARG00000028661/ENSDARG00000012248/ENSDARG00000031372/ENSDARG00000069113/ENSDARG00000011665/ENSDARG00000030326/ENSDARG00000061099/…	29
BP	GO:0007409	axonogenesis	8.92E-10	7.45E-07	6.26E-07	ENSDARG00000056732/ENSDARG00000056729/ENSDARG00000094426/ENSDARG00000009822/ENSDARG00000070770/ENSDARG00000009387/ENSDARG00000052139/ENSDARG00000037116/ENSDARG00000002952/ENSDARG00000022531/ENSDARG00000030367/ENSDARG00000019881/ENSDARG00000089042/ENSDARG00000053298/ENSDARG00000031372/ENSDARG00000069113/ENSDARG00000011665/ENSDARG00000030326/ENSDARG00000061099/ENSDARG00000036090/ENSDARG00000017676/…	27
BP	GO:0048936	peripheral nervous system neuron axonogenesis	1.93E-09	7.60E-07	6.39E-07	ENSDARG00000056732/ENSDARG00000056729/ENSDARG00000094426/ENSDARG00000009822/ENSDARG00000070770/ENSDARG00000052139/ENSDARG00000044601	7
BP	GO:0050767	regulation of neurogenesis	2.33E-09	7.60E-07	6.39E-07	ENSDARG00000056732/ENSDARG00000094426/ENSDARG00000009822/ENSDARG00000054562/ENSDARG00000020708/ENSDARG00000070770/ENSDARG00000006514/ENSDARG00000037879/ENSDARG00000052139/ENSDARG00000037116/ENSDARG00000040764/ENSDARG00000022531/ENSDARG00000030367/ENSDARG00000070538/ENSDARG00000028661/ENSDARG00000012248/ENSDARG00000041691/ENSDARG00000069113/ENSDARG00000054823/ENSDARG00000036090/ENSDARG00000031720/…	23
BP	GO:0051960	regulation of nervous system development	2.59E-09	7.60E-07	6.39E-07	ENSDARG00000056732/ENSDARG00000094426/ENSDARG00000009822/ENSDARG00000054562/ENSDARG00000020708/ENSDARG00000070770/ENSDARG00000006514/ENSDARG00000037879/ENSDARG00000052139/ENSDARG00000037116/ENSDARG00000040764/ENSDARG00000022531/ENSDARG00000030367/ENSDARG00000070538/ENSDARG00000028661/ENSDARG00000012248/ENSDARG00000041691/ENSDARG00000015472/ENSDARG00000069113/ENSDARG00000054823/ENSDARG00000036090/…	24
BP	GO:0060284	regulation of cell development	2.73E-09	7.60E-07	6.39E-07	ENSDARG00000056732/ENSDARG00000094426/ENSDARG00000009822/ENSDARG00000054562/ENSDARG00000020708/ENSDARG00000070770/ENSDARG00000006514/ENSDARG00000037879/ENSDARG00000052139/ENSDARG00000037116/ENSDARG00000040764/ENSDARG00000022531/ENSDARG00000030367/ENSDARG00000054172/ENSDARG00000070538/ENSDARG00000028661/ENSDARG00000012248/ENSDARG00000041691/ENSDARG00000069113/ENSDARG00000054823/ENSDARG00000036090/…	24
BP	GO:0048667	cell morphogenesis involved in neuron differentiation	4.53E-09	1.08E-06	9.08E-07	ENSDARG00000056732/ENSDARG00000056729/ENSDARG00000094426/ENSDARG00000009822/ENSDARG00000070770/ENSDARG00000009387/ENSDARG00000052139/ENSDARG00000037116/ENSDARG00000002952/ENSDARG00000022531/ENSDARG00000030367/ENSDARG00000019881/ENSDARG00000089042/ENSDARG00000053298/ENSDARG00000031372/ENSDARG00000069113/ENSDARG00000011665/ENSDARG00000030326/ENSDARG00000061099/ENSDARG00000036090/ENSDARG00000017676/…	27
BP	GO:0048812	neuron projection morphogenesis	1.48E-08	2.47E-06	2.07E-06	ENSDARG00000056732/ENSDARG00000056729/ENSDARG00000094426/ENSDARG00000009822/ENSDARG00000070770/ENSDARG00000009387/ENSDARG00000052139/ENSDARG00000037116/ENSDARG00000002952/ENSDARG00000022531/ENSDARG00000030367/ENSDARG00000019881/ENSDARG00000089042/ENSDARG00000053298/ENSDARG00000031372/ENSDARG00000069113/ENSDARG00000011665/ENSDARG00000030326/ENSDARG00000061099/ENSDARG00000036090/ENSDARG00000017676/…	27
BP	GO:0048858	cell projection morphogenesis	1.48E-08	2.47E-06	2.07E-06	ENSDARG00000056732/ENSDARG00000056729/ENSDARG00000094426/ENSDARG00000009822/ENSDARG00000070770/ENSDARG00000009387/ENSDARG00000052139/ENSDARG00000037116/ENSDARG00000002952/ENSDARG00000022531/ENSDARG00000030367/ENSDARG00000019881/ENSDARG00000089042/ENSDARG00000053298/ENSDARG00000031372/ENSDARG00000069113/ENSDARG00000011665/ENSDARG00000030326/ENSDARG00000061099/ENSDARG00000036090/ENSDARG00000017676/…	27
BP	GO:0120039	plasma membrane bounded cell projection morphogenesis	1.48E-08	2.47E-06	2.07E-06	ENSDARG00000056732/ENSDARG00000056729/ENSDARG00000094426/ENSDARG00000009822/ENSDARG00000070770/ENSDARG00000009387/ENSDARG00000052139/ENSDARG00000037116/ENSDARG00000002952/ENSDARG00000022531/ENSDARG00000030367/ENSDARG00000019881/ENSDARG00000089042/ENSDARG00000053298/ENSDARG00000031372/ENSDARG00000069113/ENSDARG00000011665/ENSDARG00000030326/ENSDARG00000061099/ENSDARG00000036090/ENSDARG00000017676/…	27
BP	GO:0048934	peripheral nervous system neuron differentiation	2.66E-08	3.70E-06	3.11E-06	ENSDARG00000056732/ENSDARG00000056729/ENSDARG00000094426/ENSDARG00000009822/ENSDARG00000070770/ENSDARG00000052139/ENSDARG00000044601	7
BP	GO:0048935	peripheral nervous system neuron development	2.66E-08	3.70E-06	3.11E-06	ENSDARG00000056732/ENSDARG00000056729/ENSDARG00000094426/ENSDARG00000009822/ENSDARG00000070770/ENSDARG00000052139/ENSDARG00000044601	7
BP	GO:0007422	peripheral nervous system development	2.49E-07	3.20E-05	2.69E-05	ENSDARG00000056732/ENSDARG00000056729/ENSDARG00000094426/ENSDARG00000009822/ENSDARG00000070770/ENSDARG00000052139/ENSDARG00000053569/ENSDARG00000053298/ENSDARG00000061099/ENSDARG00000044601	10
BP	GO:0045664	regulation of neuron differentiation	1.09E-05	0.001297625	0.001090936	ENSDARG00000020708/ENSDARG00000006514/ENSDARG00000037879/ENSDARG00000037116/ENSDARG00000040764/ENSDARG00000022531/ENSDARG00000030367/ENSDARG00000028661/ENSDARG00000012248/ENSDARG00000069113/ENSDARG00000054823/ENSDARG00000036090/ENSDARG00000031720/ENSDARG00000056438/ENSDARG00000056648	15
BP	GO:0003002	regionalization	1.25E-05	0.001387411	0.001166421	ENSDARG00000056732/ENSDARG00000094426/ENSDARG00000009822/ENSDARG00000054562/ENSDARG00000070770/ENSDARG00000006514/ENSDARG00000043066/ENSDARG00000078308/ENSDARG00000009534/ENSDARG00000002952/ENSDARG00000089042/ENSDARG00000070538/ENSDARG00000041691/ENSDARG00000011665/ENSDARG00000015554/ENSDARG00000020053/ENSDARG00000027744/ENSDARG00000033307/ENSDARG00000056438/ENSDARG00000068401/ENSDARG00000075666	21
BP	GO:0007411	axon guidance	2.99E-05	0.003057101	0.002570159	ENSDARG00000009387/ENSDARG00000037116/ENSDARG00000002952/ENSDARG00000022531/ENSDARG00000019881/ENSDARG00000053298/ENSDARG00000031372/ENSDARG00000030326/ENSDARG00000061099/ENSDARG00000017676/ENSDARG00000036375/ENSDARG00000044601/ENSDARG00000052702/ENSDARG00000056648/ENSDARG00000074335	15
BP	GO:0097485	neuron projection guidance	3.11E-05	0.003057101	0.002570159	ENSDARG00000009387/ENSDARG00000037116/ENSDARG00000002952/ENSDARG00000022531/ENSDARG00000019881/ENSDARG00000053298/ENSDARG00000031372/ENSDARG00000030326/ENSDARG00000061099/ENSDARG00000017676/ENSDARG00000036375/ENSDARG00000044601/ENSDARG00000052702/ENSDARG00000056648/ENSDARG00000074335	15
BP	GO:0009952	anterior/posterior pattern specification	3.38E-05	0.0031342	0.002634977	ENSDARG00000056732/ENSDARG00000094426/ENSDARG00000009822/ENSDARG00000054562/ENSDARG00000070770/ENSDARG00000006514/ENSDARG00000009534/ENSDARG00000002952/ENSDARG00000089042/ENSDARG00000070538/ENSDARG00000041691/ENSDARG00000011665/ENSDARG00000027744/ENSDARG00000033307/ENSDARG00000056438	15
BP	GO:0030900	forebrain development	8.75E-05	0.007682452	0.006458774	ENSDARG00000056732/ENSDARG00000006514/ENSDARG00000037116/ENSDARG00000009534/ENSDARG00000002952/ENSDARG00000022531/ENSDARG00000070913/ENSDARG00000089042/ENSDARG00000070538/ENSDARG00000015554/ENSDARG00000033307	11
BP	GO:0031290	retinal ganglion cell axon guidance	0.000101205	0.008445518	0.007100297	ENSDARG00000037116/ENSDARG00000002952/ENSDARG00000017676/ENSDARG00000036375/ENSDARG00000056648/ENSDARG00000074335	6
BP	GO:0009409	response to cold	0.000177462	0.014104013	0.011857494	ENSDARG00000104949/ENSDARG00000041691/ENSDARG00000006240/ENSDARG00000101914	4
BP	GO:0021536	diencephalon development	0.000219309	0.016637599	0.013987524	ENSDARG00000056732/ENSDARG00000006514/ENSDARG00000009534/ENSDARG00000002952/ENSDARG00000070913/ENSDARG00000089042/ENSDARG00000070538/ENSDARG00000015554	8
BP	GO:0009611	response to wounding	0.000235151	0.01706379	0.014345831	ENSDARG00000041799/ENSDARG00000036036/ENSDARG00000037879/ENSDARG00000037783/ENSDARG00000099124/ENSDARG00000037116/ENSDARG00000070913/ENSDARG00000028661/ENSDARG00000012248/ENSDARG00000068261/ENSDARG00000012513/ENSDARG00000033307/ENSDARG00000059906/ENSDARG00000068401	14
BP	GO:0042330	taxis	0.000266467	0.018194677	0.015296588	ENSDARG00000042690/ENSDARG00000009387/ENSDARG00000037116/ENSDARG00000002952/ENSDARG00000022531/ENSDARG00000019881/ENSDARG00000056627/ENSDARG00000053298/ENSDARG00000031372/ENSDARG00000011665/ENSDARG00000030326/ENSDARG00000061099/ENSDARG00000017676/ENSDARG00000036375/ENSDARG00000044601/ENSDARG00000052702/ENSDARG00000056648/ENSDARG00000074335	18
BP	GO:0009127	purine nucleoside monophosphate biosynthetic process	0.00028344	0.018194677	0.015296588	ENSDARG00000013750/ENSDARG00000019702/ENSDARG00000039914/ENSDARG00000011683/ENSDARG00000011665/ENSDARG00000058226/ENSDARG00000033539/ENSDARG00000077967	8
BP	GO:0009168	purine ribonucleoside monophosphate biosynthetic process	0.00028344	0.018194677	0.015296588	ENSDARG00000013750/ENSDARG00000019702/ENSDARG00000039914/ENSDARG00000011683/ENSDARG00000011665/ENSDARG00000058226/ENSDARG00000033539/ENSDARG00000077967	8
BP	GO:0016331	morphogenesis of embryonic epithelium	0.000376448	0.022438967	0.018864837	ENSDARG00000036036/ENSDARG00000002952/ENSDARG00000036090/ENSDARG00000015554/ENSDARG00000020053/ENSDARG00000100729	6
BP	GO:0072329	monocarboxylic acid catabolic process	0.000376448	0.022438967	0.018864837	ENSDARG00000077121/ENSDARG00000020239/ENSDARG00000045926/ENSDARG00000086740/ENSDARG00000006031/ENSDARG00000088357	6
BP	GO:0042060	wound healing	0.000404345	0.023270749	0.019564132	ENSDARG00000041799/ENSDARG00000036036/ENSDARG00000037879/ENSDARG00000037783/ENSDARG00000099124/ENSDARG00000037116/ENSDARG00000070913/ENSDARG00000068261/ENSDARG00000012513/ENSDARG00000033307/ENSDARG00000059906/ENSDARG00000068401	12
BP	GO:0006935	chemotaxis	0.000440417	0.024501886	0.02059917	ENSDARG00000042690/ENSDARG00000009387/ENSDARG00000037116/ENSDARG00000002952/ENSDARG00000022531/ENSDARG00000019881/ENSDARG00000056627/ENSDARG00000053298/ENSDARG00000031372/ENSDARG00000030326/ENSDARG00000061099/ENSDARG00000017676/ENSDARG00000036375/ENSDARG00000044601/ENSDARG00000052702/ENSDARG00000056648/ENSDARG00000074335	17
BP	GO:0050768	negative regulation of neurogenesis	0.000511232	0.027524049	0.023139956	ENSDARG00000006514/ENSDARG00000037879/ENSDARG00000052139/ENSDARG00000040764/ENSDARG00000012248/ENSDARG00000054823/ENSDARG00000056438	7
BP	GO:0051216	cartilage development	0.000659835	0.033754692	0.028378168	ENSDARG00000018423/ENSDARG00000043066/ENSDARG00000077121/ENSDARG00000009534/ENSDARG00000002952/ENSDARG00000019353/ENSDARG00000015472/ENSDARG00000039034/ENSDARG00000056648/ENSDARG00000068401	10
BP	GO:0072175	epithelial tube formation	0.000671089	0.033754692	0.028378168	ENSDARG00000036036/ENSDARG00000002952/ENSDARG00000053569/ENSDARG00000019353/ENSDARG00000036090/ENSDARG00000015554	6
BP	GO:0061053	somite development	0.000687633	0.033754692	0.028378168	ENSDARG00000056732/ENSDARG00000054562/ENSDARG00000006514/ENSDARG00000052139/ENSDARG00000002952/ENSDARG00000089042/ENSDARG00000011665/ENSDARG00000027744/ENSDARG00000033307/ENSDARG00000044601	10
BP	GO:0009156	ribonucleoside monophosphate biosynthetic process	0.00071056	0.03388358	0.028486526	ENSDARG00000013750/ENSDARG00000019702/ENSDARG00000039914/ENSDARG00000011683/ENSDARG00000011665/ENSDARG00000058226/ENSDARG00000033539/ENSDARG00000077967	8
BP	GO:0072524	pyridine-containing compound metabolic process	0.000750424	0.034790487	0.029248979	ENSDARG00000013750/ENSDARG00000019702/ENSDARG00000039914/ENSDARG00000088959/ENSDARG00000011665/ENSDARG00000025375/ENSDARG00000043180	7
BP	GO:0061448	connective tissue development	0.000808671	0.036260382	0.030484746	ENSDARG00000018423/ENSDARG00000043066/ENSDARG00000077121/ENSDARG00000009534/ENSDARG00000002952/ENSDARG00000019353/ENSDARG00000015472/ENSDARG00000039034/ENSDARG00000056648/ENSDARG00000068401	10
BP	GO:0009124	nucleoside monophosphate biosynthetic process	0.00083027	0.036260382	0.030484746	ENSDARG00000013750/ENSDARG00000019702/ENSDARG00000039914/ENSDARG00000011683/ENSDARG00000011665/ENSDARG00000058226/ENSDARG00000033539/ENSDARG00000077967	8
BP	GO:0051961	negative regulation of nervous system development	0.000847307	0.036260382	0.030484746	ENSDARG00000006514/ENSDARG00000037879/ENSDARG00000052139/ENSDARG00000040764/ENSDARG00000012248/ENSDARG00000054823/ENSDARG00000056438	7
BP	GO:0048589	developmental growth	0.000934937	0.03882672	0.032642312	ENSDARG00000041799/ENSDARG00000036036/ENSDARG00000037879/ENSDARG00000037116/ENSDARG00000022531/ENSDARG00000070913/ENSDARG00000013968/ENSDARG00000015472/ENSDARG00000069113/ENSDARG00000029072/ENSDARG00000036090/ENSDARG00000012513/ENSDARG00000031720/ENSDARG00000033307/ENSDARG00000056648/ENSDARG00000068401	16
BP	GO:0010721	negative regulation of cell development	0.000953802	0.03882672	0.032642312	ENSDARG00000006514/ENSDARG00000037879/ENSDARG00000052139/ENSDARG00000040764/ENSDARG00000012248/ENSDARG00000054823/ENSDARG00000056438	7
BP	GO:0035148	tube formation	0.001043941	0.041484239	0.034876535	ENSDARG00000036036/ENSDARG00000002952/ENSDARG00000053569/ENSDARG00000019353/ENSDARG00000036090/ENSDARG00000015554	6
BP	GO:0046031	ADP metabolic process	0.001098333	0.042616182	0.03582818	ENSDARG00000013750/ENSDARG00000019702/ENSDARG00000039914/ENSDARG00000011665/ENSDARG00000058226	5
BP	GO:0035701	hematopoietic stem cell migration	0.001157829	0.042616182	0.03582818	ENSDARG00000037116/ENSDARG00000029072/ENSDARG00000017676	3
BP	GO:0009135	purine nucleoside diphosphate metabolic process	0.001200096	0.042616182	0.03582818	ENSDARG00000013750/ENSDARG00000019702/ENSDARG00000039914/ENSDARG00000011665/ENSDARG00000058226	5
BP	GO:0009179	purine ribonucleoside diphosphate metabolic process	0.001200096	0.042616182	0.03582818	ENSDARG00000013750/ENSDARG00000019702/ENSDARG00000039914/ENSDARG00000011665/ENSDARG00000058226	5
BP	GO:0009185	ribonucleoside diphosphate metabolic process	0.001200096	0.042616182	0.03582818	ENSDARG00000013750/ENSDARG00000019702/ENSDARG00000039914/ENSDARG00000011665/ENSDARG00000058226	5
BP	GO:0021915	neural tube development	0.001266445	0.043651422	0.036698524	ENSDARG00000036036/ENSDARG00000009534/ENSDARG00000002952/ENSDARG00000089042/ENSDARG00000053298/ENSDARG00000036090/ENSDARG00000015554	7
BP	GO:0045665	negative regulation of neuron differentiation	0.001281558	0.043651422	0.036698524	ENSDARG00000006514/ENSDARG00000037879/ENSDARG00000040764/ENSDARG00000012248/ENSDARG00000054823/ENSDARG00000056438	6
BP	GO:0051093	negative regulation of developmental process	0.001326261	0.044270603	0.037219081	ENSDARG00000042690/ENSDARG00000006514/ENSDARG00000043066/ENSDARG00000037879/ENSDARG00000052139/ENSDARG00000040764/ENSDARG00000041449/ENSDARG00000012248/ENSDARG00000054823/ENSDARG00000020541/ENSDARG00000056438	11
BP	GO:0001840	neural plate development	0.001430885	0.046826402	0.039367786	ENSDARG00000052139/ENSDARG00000002952/ENSDARG00000020053	3
CC	GO:0072546	ER membrane protein complex	0.000106188	0.020706679	0.020678735	ENSDARG00000012144/ENSDARG00000054793/ENSDARG00000003308/ENSDARG00000020607	4
CC	GO:0000323	lytic vacuole	0.000675182	0.043886806	0.04382758	ENSDARG00000013968/ENSDARG00000103235/ENSDARG00000092610/ENSDARG00000090912/ENSDARG00000057698/ENSDARG00000063095/ENSDARG00000104542/ENSDARG00000023766/ENSDARG00000039980/ENSDARG00000044241/ENSDARG00000104223	11
CC	GO:0005764	lysosome	0.000675182	0.043886806	0.04382758	ENSDARG00000013968/ENSDARG00000103235/ENSDARG00000092610/ENSDARG00000090912/ENSDARG00000057698/ENSDARG00000063095/ENSDARG00000104542/ENSDARG00000023766/ENSDARG00000039980/ENSDARG00000044241/ENSDARG00000104223	11
MF	GO:0001227	DNA-binding transcription repressor activity, RNA polymerase II-specific	4.35E-09	1.72E-06	1.49E-06	ENSDARG00000056732/ENSDARG00000094426/ENSDARG00000009822/ENSDARG00000054562/ENSDARG00000070770/ENSDARG00000006514/ENSDARG00000070538/ENSDARG00000041691/ENSDARG00000099614/ENSDARG00000029072/ENSDARG00000056438	11
MF	GO:0016712	oxidoreductase activity, acting on paired donors, with incorporation or reduction of molecular oxygen, reduced flavin or flavoprotein as one donor, and incorporation of one atom of oxygen	0.000163082	0.021855266	0.018880812	ENSDARG00000015575/ENSDARG00000022650/ENSDARG00000042980/ENSDARG00000042978/ENSDARG00000035569/ENSDARG00000021172	6
MF	GO:0004364	glutathione transferase activity	0.00016557	0.021855266	0.018880812	ENSDARG00000033364/ENSDARG00000042620/ENSDARG00000032618/ENSDARG00000013741/ENSDARG00000102744	5
MF	GO:0004497	monooxygenase activity	0.000359075	0.029754091	0.025704624	ENSDARG00000025595/ENSDARG00000004964/ENSDARG00000077121/ENSDARG00000015575/ENSDARG00000022650/ENSDARG00000042980/ENSDARG00000042978/ENSDARG00000035569/ENSDARG00000021172/ENSDARG00000100170	10
MF	GO:0015171	amino acid transmembrane transporter activity	0.000375683	0.029754091	0.025704624	ENSDARG00000051730/ENSDARG00000087981/ENSDARG00000039647/ENSDARG00000027065/ENSDARG00000018534/ENSDARG00000008100/ENSDARG00000070717	7
MF	GO:0008395	steroid hydroxylase activity	0.000640567	0.042277455	0.036523585	ENSDARG00000015575/ENSDARG00000022650/ENSDARG00000042980/ENSDARG00000042978/ENSDARG00000035569/ENSDARG00000021172	6
MF	GO:0005324	long-chain fatty acid transporter activity	0.000936181	0.046562012	0.040225024	ENSDARG00000104949/ENSDARG00000006240/ENSDARG00000104085	3
MF	GO:0046943	carboxylic acid transmembrane transporter activity	0.00097053	0.046562012	0.040225024	ENSDARG00000051730/ENSDARG00000087981/ENSDARG00000039647/ENSDARG00000104949/ENSDARG00000027065/ENSDARG00000018534/ENSDARG00000008100/ENSDARG00000070717/ENSDARG00000006240	9
MF	GO:0005342	organic acid transmembrane transporter activity	0.001058228	0.046562012	0.040225024	ENSDARG00000051730/ENSDARG00000087981/ENSDARG00000039647/ENSDARG00000104949/ENSDARG00000027065/ENSDARG00000018534/ENSDARG00000008100/ENSDARG00000070717/ENSDARG00000006240	9
MF	GO:0016705	oxidoreductase activity, acting on paired donors, with incorporation or reduction of molecular oxygen	0.001259848	0.047579708	0.041104214	ENSDARG00000025595/ENSDARG00000004964/ENSDARG00000077121/ENSDARG00000015575/ENSDARG00000022650/ENSDARG00000042980/ENSDARG00000042978/ENSDARG00000086740/ENSDARG00000035569/ENSDARG00000021172/ENSDARG00000100170	11
MF	GO:0016209	antioxidant activity	0.001321659	0.047579708	0.041104214	ENSDARG00000033364/ENSDARG00000058354/ENSDARG00000068478/ENSDARG00000027595/ENSDARG00000057378/ENSDARG00000102744	6
MF	GO:0008509	anion transmembrane transporter activity	0.001569781	0.048910369	0.042253774	ENSDARG00000051730/ENSDARG00000013730/ENSDARG00000087981/ENSDARG00000039647/ENSDARG00000104949/ENSDARG00000027065/ENSDARG00000018534/ENSDARG00000008100/ENSDARG00000070717/ENSDARG00000006240/ENSDARG00000034473/ENSDARG00000007678/ENSDARG00000023394	13
MF	GO:0008514	organic anion transmembrane transporter activity	0.001605643	0.048910369	0.042253774	ENSDARG00000051730/ENSDARG00000013730/ENSDARG00000087981/ENSDARG00000039647/ENSDARG00000104949/ENSDARG00000027065/ENSDARG00000018534/ENSDARG00000008100/ENSDARG00000070717/ENSDARG00000006240	10
