# Supplementary material for: Cell-type-specific responses to the microbiota across all tissues of the larval zebrafish
Source: Cell Rep. Author manuscript; Available in PMC 2023 Oct 23. (PMC10423310; doi:10.1016/j.celrep.2023.112095)
Supplement: MMC24 [file NIHMS1880944-supplement-MMC24.zip › DataS18/Figure6_PanelG_GOresults_subcluster/GOresults_up_fdrSubClu4.tsv]

ONTOLOGY	ID	Description	pvalue	p.adjust	qvalue	geneID	Count
BP	GO:0006836	neurotransmitter transport	4.11E-09	8.20E-06	7.12E-06	ENSDARG00000045944/ENSDARG00000057913/ENSDARG00000030614/ENSDARG00000000503/ENSDARG00000039647/ENSDARG00000020609/ENSDARG00000001127/ENSDARG00000101776/ENSDARG00000068787/ENSDARG00000025206/ENSDARG00000077053/ENSDARG00000058117/ENSDARG00000059775/ENSDARG00000018997/ENSDARG00000045945/ENSDARG00000036505/ENSDARG00000013414/ENSDARG00000011640/ENSDARG00000027322	19
BP	GO:0007269	neurotransmitter secretion	1.48E-07	9.84E-05	8.54E-05	ENSDARG00000057913/ENSDARG00000030614/ENSDARG00000000503/ENSDARG00000020609/ENSDARG00000101776/ENSDARG00000025206/ENSDARG00000077053/ENSDARG00000058117/ENSDARG00000018997/ENSDARG00000045945/ENSDARG00000036505/ENSDARG00000013414/ENSDARG00000011640/ENSDARG00000027322	14
BP	GO:0099643	signal release from synapse	1.48E-07	9.84E-05	8.54E-05	ENSDARG00000057913/ENSDARG00000030614/ENSDARG00000000503/ENSDARG00000020609/ENSDARG00000101776/ENSDARG00000025206/ENSDARG00000077053/ENSDARG00000058117/ENSDARG00000018997/ENSDARG00000045945/ENSDARG00000036505/ENSDARG00000013414/ENSDARG00000011640/ENSDARG00000027322	14
BP	GO:0046034	ATP metabolic process	2.51E-07	0.000125234	0.000108632	ENSDARG00000019702/ENSDARG00000039914/ENSDARG00000014287/ENSDARG00000043465/ENSDARG00000022456/ENSDARG00000076318/ENSDARG00000011665/ENSDARG00000013750/ENSDARG00000012987/ENSDARG00000063911/ENSDARG00000041314/ENSDARG00000099730/ENSDARG00000016721/ENSDARG00000034534/ENSDARG00000040988/ENSDARG00000053217/ENSDARG00000077967/ENSDARG00000102115/ENSDARG00000104517	19
BP	GO:0009205	purine ribonucleoside triphosphate metabolic process	1.60E-06	0.000575438	0.000499153	ENSDARG00000019702/ENSDARG00000039914/ENSDARG00000014287/ENSDARG00000043465/ENSDARG00000022456/ENSDARG00000076318/ENSDARG00000011665/ENSDARG00000013750/ENSDARG00000012987/ENSDARG00000063911/ENSDARG00000041314/ENSDARG00000099730/ENSDARG00000016721/ENSDARG00000034534/ENSDARG00000040988/ENSDARG00000053217/ENSDARG00000077967/ENSDARG00000102115/ENSDARG00000104517	19
BP	GO:0009144	purine nucleoside triphosphate metabolic process	1.91E-06	0.000575438	0.000499153	ENSDARG00000019702/ENSDARG00000039914/ENSDARG00000014287/ENSDARG00000043465/ENSDARG00000022456/ENSDARG00000076318/ENSDARG00000011665/ENSDARG00000013750/ENSDARG00000012987/ENSDARG00000063911/ENSDARG00000041314/ENSDARG00000099730/ENSDARG00000016721/ENSDARG00000034534/ENSDARG00000040988/ENSDARG00000053217/ENSDARG00000077967/ENSDARG00000102115/ENSDARG00000104517	19
BP	GO:0061564	axon development	2.02E-06	0.000575438	0.000499153	ENSDARG00000059311/ENSDARG00000059601/ENSDARG00000003655/ENSDARG00000103002/ENSDARG00000031720/ENSDARG00000007654/ENSDARG00000019881/ENSDARG00000027041/ENSDARG00000045639/ENSDARG00000018270/ENSDARG00000022045/ENSDARG00000099744/ENSDARG00000051875/ENSDARG00000090035/ENSDARG00000098936/ENSDARG00000099175/ENSDARG00000056181/ENSDARG00000011665/ENSDARG00000012248/ENSDARG00000055543/ENSDARG00000043864/…	35
BP	GO:0001505	regulation of neurotransmitter levels	3.16E-06	0.00078819	0.000683701	ENSDARG00000057913/ENSDARG00000030614/ENSDARG00000000503/ENSDARG00000020609/ENSDARG00000101776/ENSDARG00000025206/ENSDARG00000077053/ENSDARG00000058117/ENSDARG00000018997/ENSDARG00000045945/ENSDARG00000027419/ENSDARG00000036505/ENSDARG00000015537/ENSDARG00000013414/ENSDARG00000011640/ENSDARG00000027322/ENSDARG00000031796	17
BP	GO:0009199	ribonucleoside triphosphate metabolic process	4.46E-06	0.000952996	0.000826659	ENSDARG00000019702/ENSDARG00000039914/ENSDARG00000014287/ENSDARG00000043465/ENSDARG00000022456/ENSDARG00000076318/ENSDARG00000011665/ENSDARG00000013750/ENSDARG00000012987/ENSDARG00000063911/ENSDARG00000041314/ENSDARG00000099730/ENSDARG00000016721/ENSDARG00000034534/ENSDARG00000040988/ENSDARG00000053217/ENSDARG00000077967/ENSDARG00000102115/ENSDARG00000104517	19
BP	GO:0009126	purine nucleoside monophosphate metabolic process	7.19E-06	0.000952996	0.000826659	ENSDARG00000019702/ENSDARG00000039914/ENSDARG00000014287/ENSDARG00000043465/ENSDARG00000022456/ENSDARG00000076318/ENSDARG00000011665/ENSDARG00000013750/ENSDARG00000012987/ENSDARG00000063911/ENSDARG00000041314/ENSDARG00000099730/ENSDARG00000016721/ENSDARG00000034534/ENSDARG00000040988/ENSDARG00000053217/ENSDARG00000077967/ENSDARG00000102115/ENSDARG00000104517	19
BP	GO:0009167	purine ribonucleoside monophosphate metabolic process	7.19E-06	0.000952996	0.000826659	ENSDARG00000019702/ENSDARG00000039914/ENSDARG00000014287/ENSDARG00000043465/ENSDARG00000022456/ENSDARG00000076318/ENSDARG00000011665/ENSDARG00000013750/ENSDARG00000012987/ENSDARG00000063911/ENSDARG00000041314/ENSDARG00000099730/ENSDARG00000016721/ENSDARG00000034534/ENSDARG00000040988/ENSDARG00000053217/ENSDARG00000077967/ENSDARG00000102115/ENSDARG00000104517	19
BP	GO:0099504	synaptic vesicle cycle	7.21E-06	0.000952996	0.000826659	ENSDARG00000057913/ENSDARG00000030614/ENSDARG00000000503/ENSDARG00000020609/ENSDARG00000001127/ENSDARG00000062376/ENSDARG00000025206/ENSDARG00000058117/ENSDARG00000059775/ENSDARG00000104786/ENSDARG00000010042/ENSDARG00000018997/ENSDARG00000036505/ENSDARG00000011640	14
BP	GO:0023061	signal release	7.33E-06	0.000952996	0.000826659	ENSDARG00000057913/ENSDARG00000030614/ENSDARG00000000503/ENSDARG00000020609/ENSDARG00000008829/ENSDARG00000101776/ENSDARG00000025206/ENSDARG00000077053/ENSDARG00000058117/ENSDARG00000018997/ENSDARG00000045945/ENSDARG00000036505/ENSDARG00000013414/ENSDARG00000011640/ENSDARG00000027322	15
BP	GO:0048812	neuron projection morphogenesis	7.66E-06	0.000952996	0.000826659	ENSDARG00000059311/ENSDARG00000074443/ENSDARG00000059601/ENSDARG00000003655/ENSDARG00000103002/ENSDARG00000031720/ENSDARG00000007654/ENSDARG00000032865/ENSDARG00000019881/ENSDARG00000027041/ENSDARG00000045639/ENSDARG00000018270/ENSDARG00000022045/ENSDARG00000099744/ENSDARG00000051875/ENSDARG00000018817/ENSDARG00000090035/ENSDARG00000098936/ENSDARG00000056181/ENSDARG00000011665/ENSDARG00000055543/…	35
BP	GO:0048858	cell projection morphogenesis	7.66E-06	0.000952996	0.000826659	ENSDARG00000059311/ENSDARG00000074443/ENSDARG00000059601/ENSDARG00000003655/ENSDARG00000103002/ENSDARG00000031720/ENSDARG00000007654/ENSDARG00000032865/ENSDARG00000019881/ENSDARG00000027041/ENSDARG00000045639/ENSDARG00000018270/ENSDARG00000022045/ENSDARG00000099744/ENSDARG00000051875/ENSDARG00000018817/ENSDARG00000090035/ENSDARG00000098936/ENSDARG00000056181/ENSDARG00000011665/ENSDARG00000055543/…	35
BP	GO:0120039	plasma membrane bounded cell projection morphogenesis	7.66E-06	0.000952996	0.000826659	ENSDARG00000059311/ENSDARG00000074443/ENSDARG00000059601/ENSDARG00000003655/ENSDARG00000103002/ENSDARG00000031720/ENSDARG00000007654/ENSDARG00000032865/ENSDARG00000019881/ENSDARG00000027041/ENSDARG00000045639/ENSDARG00000018270/ENSDARG00000022045/ENSDARG00000099744/ENSDARG00000051875/ENSDARG00000018817/ENSDARG00000090035/ENSDARG00000098936/ENSDARG00000056181/ENSDARG00000011665/ENSDARG00000055543/…	35
BP	GO:0007409	axonogenesis	8.12E-06	0.000952996	0.000826659	ENSDARG00000059311/ENSDARG00000059601/ENSDARG00000003655/ENSDARG00000103002/ENSDARG00000031720/ENSDARG00000007654/ENSDARG00000019881/ENSDARG00000027041/ENSDARG00000045639/ENSDARG00000018270/ENSDARG00000022045/ENSDARG00000099744/ENSDARG00000051875/ENSDARG00000090035/ENSDARG00000098936/ENSDARG00000056181/ENSDARG00000011665/ENSDARG00000055543/ENSDARG00000043864/ENSDARG00000005479/ENSDARG00000030326/…	32
BP	GO:0006096	glycolytic process	1.31E-05	0.001241516	0.00107693	ENSDARG00000019702/ENSDARG00000039914/ENSDARG00000014287/ENSDARG00000022456/ENSDARG00000011665/ENSDARG00000013750/ENSDARG00000012987/ENSDARG00000099730/ENSDARG00000040988	9
BP	GO:0006757	ATP generation from ADP	1.31E-05	0.001241516	0.00107693	ENSDARG00000019702/ENSDARG00000039914/ENSDARG00000014287/ENSDARG00000022456/ENSDARG00000011665/ENSDARG00000013750/ENSDARG00000012987/ENSDARG00000099730/ENSDARG00000040988	9
BP	GO:0009141	nucleoside triphosphate metabolic process	1.31E-05	0.001241516	0.00107693	ENSDARG00000019702/ENSDARG00000039914/ENSDARG00000014287/ENSDARG00000043465/ENSDARG00000022456/ENSDARG00000076318/ENSDARG00000011665/ENSDARG00000013750/ENSDARG00000012987/ENSDARG00000063911/ENSDARG00000041314/ENSDARG00000099730/ENSDARG00000016721/ENSDARG00000034534/ENSDARG00000040988/ENSDARG00000053217/ENSDARG00000077967/ENSDARG00000102115/ENSDARG00000104517	19
BP	GO:0060041	retina development in camera-type eye	1.43E-05	0.001241516	0.00107693	ENSDARG00000035715/ENSDARG00000071011/ENSDARG00000027041/ENSDARG00000018270/ENSDARG00000069090/ENSDARG00000030694/ENSDARG00000074271/ENSDARG00000015002/ENSDARG00000031681/ENSDARG00000039034/ENSDARG00000008803/ENSDARG00000055283/ENSDARG00000006370/ENSDARG00000036375/ENSDARG00000070686/ENSDARG00000015554/ENSDARG00000020607/ENSDARG00000021442/ENSDARG00000026531/ENSDARG00000034195/ENSDARG00000044573/…	22
BP	GO:0007156	homophilic cell adhesion via plasma membrane adhesion molecules	1.46E-05	0.001241516	0.00107693	ENSDARG00000103002/ENSDARG00000031720/ENSDARG00000019881/ENSDARG00000027041/ENSDARG00000073883/ENSDARG00000003705/ENSDARG00000014215/ENSDARG00000015002/ENSDARG00000102824/ENSDARG00000034344/ENSDARG00000043864/ENSDARG00000005479/ENSDARG00000098788/ENSDARG00000098652/ENSDARG00000060610/ENSDARG00000021442	16
BP	GO:0050432	catecholamine secretion	1.49E-05	0.001241516	0.00107693	ENSDARG00000057913/ENSDARG00000030614/ENSDARG00000008829/ENSDARG00000101776/ENSDARG00000025206/ENSDARG00000036505/ENSDARG00000011640	7
BP	GO:0050433	regulation of catecholamine secretion	1.49E-05	0.001241516	0.00107693	ENSDARG00000057913/ENSDARG00000030614/ENSDARG00000008829/ENSDARG00000101776/ENSDARG00000025206/ENSDARG00000036505/ENSDARG00000011640	7
BP	GO:0042866	pyruvate biosynthetic process	1.57E-05	0.00125308	0.001086961	ENSDARG00000019702/ENSDARG00000039914/ENSDARG00000014287/ENSDARG00000022456/ENSDARG00000011665/ENSDARG00000013750/ENSDARG00000012987/ENSDARG00000099730/ENSDARG00000040988	9
BP	GO:0099003	vesicle-mediated transport in synapse	1.83E-05	0.001406366	0.001219927	ENSDARG00000057913/ENSDARG00000030614/ENSDARG00000000503/ENSDARG00000020609/ENSDARG00000062376/ENSDARG00000025206/ENSDARG00000058117/ENSDARG00000098936/ENSDARG00000104786/ENSDARG00000010042/ENSDARG00000018997/ENSDARG00000036505/ENSDARG00000011640	13
BP	GO:0007019	microtubule depolymerization	1.94E-05	0.001431785	0.001241976	ENSDARG00000059601/ENSDARG00000033655/ENSDARG00000022045/ENSDARG00000030106/ENSDARG00000033234/ENSDARG00000043932/ENSDARG00000070537	7
BP	GO:0006754	ATP biosynthetic process	2.11E-05	0.001445056	0.001253487	ENSDARG00000019702/ENSDARG00000039914/ENSDARG00000014287/ENSDARG00000022456/ENSDARG00000011665/ENSDARG00000013750/ENSDARG00000012987/ENSDARG00000063911/ENSDARG00000099730/ENSDARG00000040988/ENSDARG00000077967	11
BP	GO:0007268	chemical synaptic transmission	2.23E-05	0.001445056	0.001253487	ENSDARG00000057913/ENSDARG00000030614/ENSDARG00000002230/ENSDARG00000000503/ENSDARG00000020609/ENSDARG00000001127/ENSDARG00000071709/ENSDARG00000062376/ENSDARG00000101776/ENSDARG00000031720/ENSDARG00000102376/ENSDARG00000052769/ENSDARG00000079586/ENSDARG00000025206/ENSDARG00000077053/ENSDARG00000073883/ENSDARG00000018817/ENSDARG00000058117/ENSDARG00000104786/ENSDARG00000068989/ENSDARG00000059945/…	29
BP	GO:0098916	anterograde trans-synaptic signaling	2.23E-05	0.001445056	0.001253487	ENSDARG00000057913/ENSDARG00000030614/ENSDARG00000002230/ENSDARG00000000503/ENSDARG00000020609/ENSDARG00000001127/ENSDARG00000071709/ENSDARG00000062376/ENSDARG00000101776/ENSDARG00000031720/ENSDARG00000102376/ENSDARG00000052769/ENSDARG00000079586/ENSDARG00000025206/ENSDARG00000077053/ENSDARG00000073883/ENSDARG00000018817/ENSDARG00000058117/ENSDARG00000104786/ENSDARG00000068989/ENSDARG00000059945/…	29
BP	GO:0009161	ribonucleoside monophosphate metabolic process	2.32E-05	0.001445056	0.001253487	ENSDARG00000019702/ENSDARG00000039914/ENSDARG00000014287/ENSDARG00000043465/ENSDARG00000022456/ENSDARG00000076318/ENSDARG00000011665/ENSDARG00000013750/ENSDARG00000012987/ENSDARG00000063911/ENSDARG00000041314/ENSDARG00000099730/ENSDARG00000016721/ENSDARG00000034534/ENSDARG00000040988/ENSDARG00000053217/ENSDARG00000077967/ENSDARG00000102115/ENSDARG00000104517	19
BP	GO:0051937	catecholamine transport	2.49E-05	0.001445056	0.001253487	ENSDARG00000057913/ENSDARG00000030614/ENSDARG00000008829/ENSDARG00000101776/ENSDARG00000025206/ENSDARG00000036505/ENSDARG00000011640	7
BP	GO:0051952	regulation of amine transport	2.49E-05	0.001445056	0.001253487	ENSDARG00000057913/ENSDARG00000030614/ENSDARG00000008829/ENSDARG00000101776/ENSDARG00000025206/ENSDARG00000036505/ENSDARG00000011640	7
BP	GO:0006883	cellular sodium ion homeostasis	2.49E-05	0.001445056	0.001253487	ENSDARG00000099203/ENSDARG00000015790/ENSDARG00000018259/ENSDARG00000019856/ENSDARG00000034534/ENSDARG00000042837	6
BP	GO:0099537	trans-synaptic signaling	2.56E-05	0.001445056	0.001253487	ENSDARG00000057913/ENSDARG00000030614/ENSDARG00000002230/ENSDARG00000000503/ENSDARG00000020609/ENSDARG00000001127/ENSDARG00000071709/ENSDARG00000062376/ENSDARG00000101776/ENSDARG00000031720/ENSDARG00000102376/ENSDARG00000052769/ENSDARG00000079586/ENSDARG00000025206/ENSDARG00000077053/ENSDARG00000073883/ENSDARG00000018817/ENSDARG00000058117/ENSDARG00000104786/ENSDARG00000068989/ENSDARG00000059945/…	29
BP	GO:0046031	ADP metabolic process	2.62E-05	0.001445056	0.001253487	ENSDARG00000019702/ENSDARG00000039914/ENSDARG00000014287/ENSDARG00000022456/ENSDARG00000011665/ENSDARG00000013750/ENSDARG00000012987/ENSDARG00000099730/ENSDARG00000040988	9
BP	GO:0099536	synaptic signaling	2.68E-05	0.001445056	0.001253487	ENSDARG00000057913/ENSDARG00000030614/ENSDARG00000002230/ENSDARG00000000503/ENSDARG00000020609/ENSDARG00000001127/ENSDARG00000071709/ENSDARG00000062376/ENSDARG00000101776/ENSDARG00000031720/ENSDARG00000102376/ENSDARG00000052769/ENSDARG00000079586/ENSDARG00000025206/ENSDARG00000077053/ENSDARG00000073883/ENSDARG00000018817/ENSDARG00000058117/ENSDARG00000104786/ENSDARG00000068989/ENSDARG00000059945/…	29
BP	GO:0009123	nucleoside monophosphate metabolic process	3.04E-05	0.001498936	0.001300225	ENSDARG00000019702/ENSDARG00000039914/ENSDARG00000014287/ENSDARG00000043465/ENSDARG00000022456/ENSDARG00000076318/ENSDARG00000011665/ENSDARG00000013750/ENSDARG00000012987/ENSDARG00000063911/ENSDARG00000041314/ENSDARG00000099730/ENSDARG00000016721/ENSDARG00000034534/ENSDARG00000040988/ENSDARG00000053217/ENSDARG00000077967/ENSDARG00000102115/ENSDARG00000104517	19
BP	GO:0009135	purine nucleoside diphosphate metabolic process	3.08E-05	0.001498936	0.001300225	ENSDARG00000019702/ENSDARG00000039914/ENSDARG00000014287/ENSDARG00000022456/ENSDARG00000011665/ENSDARG00000013750/ENSDARG00000012987/ENSDARG00000099730/ENSDARG00000040988	9
BP	GO:0009179	purine ribonucleoside diphosphate metabolic process	3.08E-05	0.001498936	0.001300225	ENSDARG00000019702/ENSDARG00000039914/ENSDARG00000014287/ENSDARG00000022456/ENSDARG00000011665/ENSDARG00000013750/ENSDARG00000012987/ENSDARG00000099730/ENSDARG00000040988	9
BP	GO:0009185	ribonucleoside diphosphate metabolic process	3.08E-05	0.001498936	0.001300225	ENSDARG00000019702/ENSDARG00000039914/ENSDARG00000014287/ENSDARG00000022456/ENSDARG00000011665/ENSDARG00000013750/ENSDARG00000012987/ENSDARG00000099730/ENSDARG00000040988	9
BP	GO:0098742	cell-cell adhesion via plasma-membrane adhesion molecules	3.58E-05	0.001680574	0.001457783	ENSDARG00000103002/ENSDARG00000031720/ENSDARG00000019881/ENSDARG00000027041/ENSDARG00000073883/ENSDARG00000003705/ENSDARG00000014215/ENSDARG00000015002/ENSDARG00000102824/ENSDARG00000034344/ENSDARG00000043864/ENSDARG00000005479/ENSDARG00000098788/ENSDARG00000021124/ENSDARG00000098652/ENSDARG00000060610/ENSDARG00000021442	17
BP	GO:0048667	cell morphogenesis involved in neuron differentiation	3.62E-05	0.001680574	0.001457783	ENSDARG00000059311/ENSDARG00000059601/ENSDARG00000003655/ENSDARG00000103002/ENSDARG00000031720/ENSDARG00000007654/ENSDARG00000019881/ENSDARG00000027041/ENSDARG00000045639/ENSDARG00000018270/ENSDARG00000022045/ENSDARG00000099744/ENSDARG00000051875/ENSDARG00000090035/ENSDARG00000098936/ENSDARG00000056181/ENSDARG00000011665/ENSDARG00000055543/ENSDARG00000043864/ENSDARG00000005479/ENSDARG00000030326/…	32
BP	GO:1903311	regulation of mRNA metabolic process	3.90E-05	0.001719703	0.001491725	ENSDARG00000070045/ENSDARG00000014746/ENSDARG00000002131/ENSDARG00000041323/ENSDARG00000076847/ENSDARG00000034668/ENSDARG00000014244/ENSDARG00000042642/ENSDARG00000089302/ENSDARG00000010083/ENSDARG00000016516/ENSDARG00000017843/ENSDARG00000018618/ENSDARG00000040031/ENSDARG00000052182/ENSDARG00000052856	16
BP	GO:0015837	amine transport	3.97E-05	0.001719703	0.001491725	ENSDARG00000057913/ENSDARG00000030614/ENSDARG00000008829/ENSDARG00000101776/ENSDARG00000025206/ENSDARG00000036505/ENSDARG00000011640	7
BP	GO:0015844	monoamine transport	3.97E-05	0.001719703	0.001491725	ENSDARG00000057913/ENSDARG00000030614/ENSDARG00000008829/ENSDARG00000101776/ENSDARG00000025206/ENSDARG00000036505/ENSDARG00000011640	7
BP	GO:0000381	regulation of alternative mRNA splicing, via spliceosome	5.55E-05	0.002355348	0.002043103	ENSDARG00000070045/ENSDARG00000014746/ENSDARG00000002131/ENSDARG00000034668/ENSDARG00000014244/ENSDARG00000042642/ENSDARG00000010083/ENSDARG00000016516/ENSDARG00000017843/ENSDARG00000052182	10
BP	GO:0006165	nucleoside diphosphate phosphorylation	5.67E-05	0.002358063	0.002045459	ENSDARG00000019702/ENSDARG00000039914/ENSDARG00000014287/ENSDARG00000022456/ENSDARG00000011665/ENSDARG00000013750/ENSDARG00000012987/ENSDARG00000099730/ENSDARG00000040988	9
BP	GO:0048024	regulation of mRNA splicing, via spliceosome	6.94E-05	0.002662474	0.002309515	ENSDARG00000070045/ENSDARG00000014746/ENSDARG00000002131/ENSDARG00000034668/ENSDARG00000014244/ENSDARG00000042642/ENSDARG00000010083/ENSDARG00000016516/ENSDARG00000017843/ENSDARG00000052182/ENSDARG00000052856	11
BP	GO:0048489	synaptic vesicle transport	6.94E-05	0.002662474	0.002309515	ENSDARG00000057913/ENSDARG00000030614/ENSDARG00000000503/ENSDARG00000020609/ENSDARG00000025206/ENSDARG00000058117/ENSDARG00000098936/ENSDARG00000010042/ENSDARG00000018997/ENSDARG00000036505/ENSDARG00000011640	11
BP	GO:0097479	synaptic vesicle localization	6.94E-05	0.002662474	0.002309515	ENSDARG00000057913/ENSDARG00000030614/ENSDARG00000000503/ENSDARG00000020609/ENSDARG00000025206/ENSDARG00000058117/ENSDARG00000098936/ENSDARG00000010042/ENSDARG00000018997/ENSDARG00000036505/ENSDARG00000011640	11
BP	GO:0097480	establishment of synaptic vesicle localization	6.94E-05	0.002662474	0.002309515	ENSDARG00000057913/ENSDARG00000030614/ENSDARG00000000503/ENSDARG00000020609/ENSDARG00000025206/ENSDARG00000058117/ENSDARG00000098936/ENSDARG00000010042/ENSDARG00000018997/ENSDARG00000036505/ENSDARG00000011640	11
BP	GO:0046939	nucleotide phosphorylation	7.54E-05	0.002816533	0.00244315	ENSDARG00000019702/ENSDARG00000039914/ENSDARG00000014287/ENSDARG00000022456/ENSDARG00000011665/ENSDARG00000013750/ENSDARG00000012987/ENSDARG00000099730/ENSDARG00000040988	9
BP	GO:0050684	regulation of mRNA processing	7.69E-05	0.002816533	0.00244315	ENSDARG00000070045/ENSDARG00000014746/ENSDARG00000002131/ENSDARG00000034668/ENSDARG00000014244/ENSDARG00000042642/ENSDARG00000010083/ENSDARG00000016516/ENSDARG00000017843/ENSDARG00000018618/ENSDARG00000052182/ENSDARG00000052856	12
BP	GO:0140115	export across plasma membrane	7.76E-05	0.002816533	0.00244315	ENSDARG00000099203/ENSDARG00000015790/ENSDARG00000018259/ENSDARG00000019856/ENSDARG00000023713/ENSDARG00000042837	6
BP	GO:0009145	purine nucleoside triphosphate biosynthetic process	9.56E-05	0.003347463	0.002903695	ENSDARG00000019702/ENSDARG00000039914/ENSDARG00000014287/ENSDARG00000022456/ENSDARG00000011665/ENSDARG00000013750/ENSDARG00000012987/ENSDARG00000063911/ENSDARG00000099730/ENSDARG00000040988/ENSDARG00000077967	11
BP	GO:0009206	purine ribonucleoside triphosphate biosynthetic process	9.56E-05	0.003347463	0.002903695	ENSDARG00000019702/ENSDARG00000039914/ENSDARG00000014287/ENSDARG00000022456/ENSDARG00000011665/ENSDARG00000013750/ENSDARG00000012987/ENSDARG00000063911/ENSDARG00000099730/ENSDARG00000040988/ENSDARG00000077967	11
BP	GO:0014046	dopamine secretion	9.95E-05	0.003363534	0.002917636	ENSDARG00000057913/ENSDARG00000030614/ENSDARG00000101776/ENSDARG00000025206/ENSDARG00000036505/ENSDARG00000011640	6
BP	GO:0014059	regulation of dopamine secretion	9.95E-05	0.003363534	0.002917636	ENSDARG00000057913/ENSDARG00000030614/ENSDARG00000101776/ENSDARG00000025206/ENSDARG00000036505/ENSDARG00000011640	6
BP	GO:0000380	alternative mRNA splicing, via spliceosome	0.000101874	0.003387298	0.00293825	ENSDARG00000070045/ENSDARG00000014746/ENSDARG00000002131/ENSDARG00000034668/ENSDARG00000014244/ENSDARG00000042642/ENSDARG00000010083/ENSDARG00000016516/ENSDARG00000017843/ENSDARG00000052182	10
BP	GO:0043484	regulation of RNA splicing	0.00011244	0.003677333	0.003189835	ENSDARG00000070045/ENSDARG00000014746/ENSDARG00000002131/ENSDARG00000034668/ENSDARG00000014244/ENSDARG00000042642/ENSDARG00000010083/ENSDARG00000016516/ENSDARG00000017843/ENSDARG00000052182/ENSDARG00000052856/ENSDARG00000055389	12
BP	GO:0016079	synaptic vesicle exocytosis	0.000128539	0.004136063	0.003587752	ENSDARG00000057913/ENSDARG00000030614/ENSDARG00000000503/ENSDARG00000020609/ENSDARG00000025206/ENSDARG00000058117/ENSDARG00000018997/ENSDARG00000036505/ENSDARG00000011640	9
BP	GO:0051261	protein depolymerization	0.000143	0.004408566	0.00382413	ENSDARG00000059601/ENSDARG00000033655/ENSDARG00000022045/ENSDARG00000030106/ENSDARG00000033234/ENSDARG00000011602/ENSDARG00000043932/ENSDARG00000070537/ENSDARG00000021124/ENSDARG00000074581	10
BP	GO:0006090	pyruvate metabolic process	0.000145847	0.004408566	0.00382413	ENSDARG00000019702/ENSDARG00000039914/ENSDARG00000014287/ENSDARG00000022456/ENSDARG00000011665/ENSDARG00000013750/ENSDARG00000012987/ENSDARG00000099730/ENSDARG00000040988	9
BP	GO:0009132	nucleoside diphosphate metabolic process	0.000145847	0.004408566	0.00382413	ENSDARG00000019702/ENSDARG00000039914/ENSDARG00000014287/ENSDARG00000022456/ENSDARG00000011665/ENSDARG00000013750/ENSDARG00000012987/ENSDARG00000099730/ENSDARG00000040988	9
BP	GO:1902600	proton transmembrane transport	0.000145847	0.004408566	0.00382413	ENSDARG00000043465/ENSDARG00000018259/ENSDARG00000076318/ENSDARG00000022315/ENSDARG00000063911/ENSDARG00000019856/ENSDARG00000023713/ENSDARG00000034534/ENSDARG00000077967	9
BP	GO:0015872	dopamine transport	0.000157609	0.004623973	0.004010981	ENSDARG00000057913/ENSDARG00000030614/ENSDARG00000101776/ENSDARG00000025206/ENSDARG00000036505/ENSDARG00000011640	6
BP	GO:2001023	regulation of response to drug	0.000157609	0.004623973	0.004010981	ENSDARG00000057913/ENSDARG00000030614/ENSDARG00000101776/ENSDARG00000025206/ENSDARG00000036505/ENSDARG00000011640	6
BP	GO:0030007	cellular potassium ion homeostasis	0.000183194	0.005169158	0.004483892	ENSDARG00000099203/ENSDARG00000015790/ENSDARG00000018259/ENSDARG00000019856/ENSDARG00000042837	5
BP	GO:0036376	sodium ion export across plasma membrane	0.000183194	0.005169158	0.004483892	ENSDARG00000099203/ENSDARG00000015790/ENSDARG00000018259/ENSDARG00000019856/ENSDARG00000042837	5
BP	GO:0050803	regulation of synapse structure or activity	0.000186556	0.005169158	0.004483892	ENSDARG00000000503/ENSDARG00000001127/ENSDARG00000031720/ENSDARG00000073883/ENSDARG00000010042/ENSDARG00000024785/ENSDARG00000031796	7
BP	GO:0071277	cellular response to calcium ion	0.000186556	0.005169158	0.004483892	ENSDARG00000057913/ENSDARG00000030614/ENSDARG00000101776/ENSDARG00000007753/ENSDARG00000025206/ENSDARG00000036505/ENSDARG00000011640	7
BP	GO:0019359	nicotinamide nucleotide biosynthetic process	0.000235754	0.006355807	0.005513228	ENSDARG00000019702/ENSDARG00000039914/ENSDARG00000014287/ENSDARG00000022456/ENSDARG00000011665/ENSDARG00000013750/ENSDARG00000012987/ENSDARG00000099730/ENSDARG00000040988	9
BP	GO:0019363	pyridine nucleotide biosynthetic process	0.000235754	0.006355807	0.005513228	ENSDARG00000019702/ENSDARG00000039914/ENSDARG00000014287/ENSDARG00000022456/ENSDARG00000011665/ENSDARG00000013750/ENSDARG00000012987/ENSDARG00000099730/ENSDARG00000040988	9
BP	GO:0048791	calcium ion-regulated exocytosis of neurotransmitter	0.000242229	0.006443304	0.005589126	ENSDARG00000057913/ENSDARG00000030614/ENSDARG00000025206/ENSDARG00000036505/ENSDARG00000011640	5
BP	GO:0031110	regulation of microtubule polymerization or depolymerization	0.000258272	0.006767786	0.005870592	ENSDARG00000059601/ENSDARG00000033655/ENSDARG00000022045/ENSDARG00000030106/ENSDARG00000033234/ENSDARG00000043932/ENSDARG00000070537	7
BP	GO:0030004	cellular monovalent inorganic cation homeostasis	0.000264273	0.006767786	0.005870592	ENSDARG00000099203/ENSDARG00000104413/ENSDARG00000069090/ENSDARG00000015790/ENSDARG00000018259/ENSDARG00000041417/ENSDARG00000019856/ENSDARG00000034534/ENSDARG00000042837	9
BP	GO:0042551	neuron maturation	0.000266444	0.006767786	0.005870592	ENSDARG00000007654/ENSDARG00000103937/ENSDARG00000058117/ENSDARG00000044062	4
BP	GO:0017156	calcium ion regulated exocytosis	0.000267998	0.006767786	0.005870592	ENSDARG00000057913/ENSDARG00000030614/ENSDARG00000000503/ENSDARG00000020609/ENSDARG00000101776/ENSDARG00000025206/ENSDARG00000058117/ENSDARG00000018997/ENSDARG00000036505/ENSDARG00000011640	10
BP	GO:0009201	ribonucleoside triphosphate biosynthetic process	0.000301651	0.007522421	0.006525186	ENSDARG00000019702/ENSDARG00000039914/ENSDARG00000014287/ENSDARG00000022456/ENSDARG00000011665/ENSDARG00000013750/ENSDARG00000012987/ENSDARG00000063911/ENSDARG00000099730/ENSDARG00000040988/ENSDARG00000077967	11
BP	GO:0043624	cellular protein complex disassembly	0.000329115	0.008105983	0.007031387	ENSDARG00000059601/ENSDARG00000033655/ENSDARG00000007654/ENSDARG00000022045/ENSDARG00000030106/ENSDARG00000033234/ENSDARG00000011602/ENSDARG00000043932/ENSDARG00000070537/ENSDARG00000021124/ENSDARG00000074581	11
BP	GO:0071248	cellular response to metal ion	0.000350643	0.008530899	0.007399973	ENSDARG00000057913/ENSDARG00000030614/ENSDARG00000101776/ENSDARG00000007753/ENSDARG00000025206/ENSDARG00000036505/ENSDARG00000011640	7
BP	GO:0006887	exocytosis	0.000360383	0.008625876	0.007482359	ENSDARG00000057913/ENSDARG00000030614/ENSDARG00000013843/ENSDARG00000000503/ENSDARG00000020609/ENSDARG00000101776/ENSDARG00000025206/ENSDARG00000001994/ENSDARG00000058117/ENSDARG00000043835/ENSDARG00000018997/ENSDARG00000036505/ENSDARG00000090086/ENSDARG00000013414/ENSDARG00000011640/ENSDARG00000027322	16
BP	GO:0072525	pyridine-containing compound biosynthetic process	0.000367466	0.008625876	0.007482359	ENSDARG00000019702/ENSDARG00000039914/ENSDARG00000014287/ENSDARG00000022456/ENSDARG00000011665/ENSDARG00000013750/ENSDARG00000012987/ENSDARG00000099730/ENSDARG00000040988	9
BP	GO:0050808	synapse organization	0.000367519	0.008625876	0.007482359	ENSDARG00000062376/ENSDARG00000031720/ENSDARG00000073883/ENSDARG00000018817/ENSDARG00000104786/ENSDARG00000015314/ENSDARG00000079161/ENSDARG00000044062/ENSDARG00000024785/ENSDARG00000031796/ENSDARG00000040031/ENSDARG00000098880	12
BP	GO:0007416	synapse assembly	0.00038416	0.008911628	0.007730229	ENSDARG00000062376/ENSDARG00000031720/ENSDARG00000073883/ENSDARG00000018817/ENSDARG00000104786/ENSDARG00000079161/ENSDARG00000044062/ENSDARG00000098880	8
BP	GO:0071241	cellular response to inorganic substance	0.000405832	0.009260221	0.00803261	ENSDARG00000057913/ENSDARG00000030614/ENSDARG00000101776/ENSDARG00000007753/ENSDARG00000025206/ENSDARG00000036505/ENSDARG00000011640	7
BP	GO:0009166	nucleotide catabolic process	0.000408471	0.009260221	0.00803261	ENSDARG00000019702/ENSDARG00000039914/ENSDARG00000014287/ENSDARG00000022456/ENSDARG00000011665/ENSDARG00000013750/ENSDARG00000012987/ENSDARG00000099730/ENSDARG00000040988	9
BP	GO:0051592	response to calcium ion	0.000467746	0.010484858	0.009094898	ENSDARG00000057913/ENSDARG00000030614/ENSDARG00000101776/ENSDARG00000007753/ENSDARG00000025206/ENSDARG00000036505/ENSDARG00000011640	7
BP	GO:0016052	carbohydrate catabolic process	0.000473699	0.010500333	0.009108322	ENSDARG00000019702/ENSDARG00000039914/ENSDARG00000014287/ENSDARG00000022456/ENSDARG00000011665/ENSDARG00000013317/ENSDARG00000013750/ENSDARG00000012987/ENSDARG00000099730/ENSDARG00000040988	10
BP	GO:0051648	vesicle localization	0.000482149	0.010510509	0.009117149	ENSDARG00000057913/ENSDARG00000030614/ENSDARG00000000503/ENSDARG00000020609/ENSDARG00000007654/ENSDARG00000025206/ENSDARG00000058117/ENSDARG00000098936/ENSDARG00000010042/ENSDARG00000018997/ENSDARG00000036505/ENSDARG00000010953/ENSDARG00000026595/ENSDARG00000011640/ENSDARG00000044573	15
BP	GO:0032940	secretion by cell	0.000484695	0.010510509	0.009117149	ENSDARG00000057913/ENSDARG00000030614/ENSDARG00000013843/ENSDARG00000000503/ENSDARG00000020609/ENSDARG00000008829/ENSDARG00000101776/ENSDARG00000025206/ENSDARG00000077053/ENSDARG00000001994/ENSDARG00000030479/ENSDARG00000058117/ENSDARG00000043835/ENSDARG00000099175/ENSDARG00000018997/ENSDARG00000045945/ENSDARG00000036505/ENSDARG00000090086/ENSDARG00000013414/ENSDARG00000011640/ENSDARG00000027322	21
BP	GO:0045055	regulated exocytosis	0.000518225	0.011116759	0.009643029	ENSDARG00000057913/ENSDARG00000030614/ENSDARG00000000503/ENSDARG00000020609/ENSDARG00000101776/ENSDARG00000025206/ENSDARG00000058117/ENSDARG00000018997/ENSDARG00000036505/ENSDARG00000011640	10
BP	GO:1901292	nucleoside phosphate catabolic process	0.000554654	0.011771636	0.01021109	ENSDARG00000019702/ENSDARG00000039914/ENSDARG00000014287/ENSDARG00000022456/ENSDARG00000011665/ENSDARG00000013750/ENSDARG00000012987/ENSDARG00000099730/ENSDARG00000040988	9
BP	GO:0022411	cellular component disassembly	0.000575309	0.012081488	0.010479866	ENSDARG00000059601/ENSDARG00000033655/ENSDARG00000007654/ENSDARG00000022045/ENSDARG00000030106/ENSDARG00000033234/ENSDARG00000040822/ENSDARG00000011602/ENSDARG00000043932/ENSDARG00000027200/ENSDARG00000070537/ENSDARG00000021124/ENSDARG00000074581/ENSDARG00000036040/ENSDARG00000101127	15
BP	GO:0009142	nucleoside triphosphate biosynthetic process	0.000586613	0.01209666	0.010493026	ENSDARG00000019702/ENSDARG00000039914/ENSDARG00000014287/ENSDARG00000022456/ENSDARG00000011665/ENSDARG00000013750/ENSDARG00000012987/ENSDARG00000063911/ENSDARG00000099730/ENSDARG00000040988/ENSDARG00000077967	11
BP	GO:0048488	synaptic vesicle endocytosis	0.000594222	0.01209666	0.010493026	ENSDARG00000030614/ENSDARG00000062376/ENSDARG00000025206/ENSDARG00000104786/ENSDARG00000010042/ENSDARG00000011640	6
BP	GO:0140238	presynaptic endocytosis	0.000594222	0.01209666	0.010493026	ENSDARG00000030614/ENSDARG00000062376/ENSDARG00000025206/ENSDARG00000104786/ENSDARG00000010042/ENSDARG00000011640	6
BP	GO:0009127	purine nucleoside monophosphate biosynthetic process	0.000634369	0.012655662	0.010977922	ENSDARG00000019702/ENSDARG00000039914/ENSDARG00000014287/ENSDARG00000022456/ENSDARG00000011665/ENSDARG00000013750/ENSDARG00000012987/ENSDARG00000063911/ENSDARG00000099730/ENSDARG00000040988/ENSDARG00000077967	11
BP	GO:0009168	purine ribonucleoside monophosphate biosynthetic process	0.000634369	0.012655662	0.010977922	ENSDARG00000019702/ENSDARG00000039914/ENSDARG00000014287/ENSDARG00000022456/ENSDARG00000011665/ENSDARG00000013750/ENSDARG00000012987/ENSDARG00000063911/ENSDARG00000099730/ENSDARG00000040988/ENSDARG00000077967	11
BP	GO:0055078	sodium ion homeostasis	0.000698351	0.013686148	0.011871799	ENSDARG00000099203/ENSDARG00000015790/ENSDARG00000018259/ENSDARG00000019856/ENSDARG00000034534/ENSDARG00000042837	6
BP	GO:0015696	ammonium transport	0.000699743	0.013686148	0.011871799	ENSDARG00000057913/ENSDARG00000030614/ENSDARG00000101776/ENSDARG00000025206/ENSDARG00000036505/ENSDARG00000011640/ENSDARG00000023713	7
BP	GO:0098609	cell-cell adhesion	0.000714091	0.013831185	0.011997609	ENSDARG00000103002/ENSDARG00000062376/ENSDARG00000031720/ENSDARG00000019881/ENSDARG00000027041/ENSDARG00000073883/ENSDARG00000003705/ENSDARG00000104786/ENSDARG00000014215/ENSDARG00000015002/ENSDARG00000055400/ENSDARG00000102824/ENSDARG00000034344/ENSDARG00000043864/ENSDARG00000005479/ENSDARG00000098788/ENSDARG00000021124/ENSDARG00000098652/ENSDARG00000060610/ENSDARG00000021442/ENSDARG00000024785	21
BP	GO:0007626	locomotory behavior	0.000739624	0.014187985	0.012307109	ENSDARG00000104945/ENSDARG00000102453/ENSDARG00000020609/ENSDARG00000020493/ENSDARG00000052644/ENSDARG00000058117/ENSDARG00000018259/ENSDARG00000109715/ENSDARG00000004060/ENSDARG00000040031/ENSDARG00000070435	11
BP	GO:0043010	camera-type eye development	0.000791151	0.015031865	0.013039117	ENSDARG00000035715/ENSDARG00000071011/ENSDARG00000027041/ENSDARG00000018270/ENSDARG00000069090/ENSDARG00000030694/ENSDARG00000074271/ENSDARG00000015002/ENSDARG00000031681/ENSDARG00000039034/ENSDARG00000008803/ENSDARG00000055283/ENSDARG00000027740/ENSDARG00000006370/ENSDARG00000036375/ENSDARG00000044062/ENSDARG00000070686/ENSDARG00000004588/ENSDARG00000015554/ENSDARG00000017844/ENSDARG00000020607/…	27
BP	GO:0006325	chromatin organization	0.00093554	0.017570102	0.015240864	ENSDARG00000056725/ENSDARG00000068995/ENSDARG00000030479/ENSDARG00000099175/ENSDARG00000087897/ENSDARG00000056929/ENSDARG00000061810/ENSDARG00000044669/ENSDARG00000038559/ENSDARG00000035519/ENSDARG00000016871/ENSDARG00000068996/ENSDARG00000054804/ENSDARG00000045877/ENSDARG00000099675/ENSDARG00000030716/ENSDARG00000006124/ENSDARG00000053990/ENSDARG00000054058/ENSDARG00000060697/ENSDARG00000069619/…	27
BP	GO:0031109	microtubule polymerization or depolymerization	0.000942356	0.017570102	0.015240864	ENSDARG00000059601/ENSDARG00000033655/ENSDARG00000022045/ENSDARG00000030106/ENSDARG00000033234/ENSDARG00000043932/ENSDARG00000010953/ENSDARG00000070537	8
BP	GO:2000574	regulation of microtubule motor activity	0.000997031	0.018417375	0.015975816	ENSDARG00000058454/ENSDARG00000010953/ENSDARG00000026595/ENSDARG00000005172	4
BP	GO:0051650	establishment of vesicle localization	0.001090472	0.019958644	0.017312762	ENSDARG00000057913/ENSDARG00000030614/ENSDARG00000000503/ENSDARG00000020609/ENSDARG00000025206/ENSDARG00000058117/ENSDARG00000098936/ENSDARG00000010042/ENSDARG00000018997/ENSDARG00000036505/ENSDARG00000010953/ENSDARG00000026595/ENSDARG00000011640/ENSDARG00000044573	14
BP	GO:0046903	secretion	0.001117239	0.020262654	0.017576469	ENSDARG00000057913/ENSDARG00000030614/ENSDARG00000013843/ENSDARG00000000503/ENSDARG00000020609/ENSDARG00000008829/ENSDARG00000101776/ENSDARG00000025206/ENSDARG00000077053/ENSDARG00000001994/ENSDARG00000030479/ENSDARG00000058117/ENSDARG00000043835/ENSDARG00000099175/ENSDARG00000018997/ENSDARG00000045945/ENSDARG00000036505/ENSDARG00000090086/ENSDARG00000013414/ENSDARG00000011640/ENSDARG00000027322	21
BP	GO:0032984	protein-containing complex disassembly	0.001139496	0.020480137	0.017765121	ENSDARG00000059601/ENSDARG00000033655/ENSDARG00000007654/ENSDARG00000022045/ENSDARG00000030106/ENSDARG00000033234/ENSDARG00000011602/ENSDARG00000043932/ENSDARG00000070537/ENSDARG00000021124/ENSDARG00000074581/ENSDARG00000101127	12
BP	GO:0098657	import into cell	0.001161521	0.020689587	0.017946804	ENSDARG00000030614/ENSDARG00000020798/ENSDARG00000099203/ENSDARG00000062376/ENSDARG00000102376/ENSDARG00000104264/ENSDARG00000090062/ENSDARG00000025206/ENSDARG00000020795/ENSDARG00000015790/ENSDARG00000003705/ENSDARG00000104786/ENSDARG00000010042/ENSDARG00000018259/ENSDARG00000045618/ENSDARG00000002790/ENSDARG00000059680/ENSDARG00000098753/ENSDARG00000019856/ENSDARG00000011640/ENSDARG00000013078/…	23
BP	GO:0050804	modulation of chemical synaptic transmission	0.001215008	0.021262637	0.018443886	ENSDARG00000002230/ENSDARG00000000503/ENSDARG00000071709/ENSDARG00000062376/ENSDARG00000101776/ENSDARG00000031720/ENSDARG00000102376/ENSDARG00000073883/ENSDARG00000018817/ENSDARG00000104786/ENSDARG00000018997/ENSDARG00000071678	12
BP	GO:0099177	regulation of trans-synaptic signaling	0.001215008	0.021262637	0.018443886	ENSDARG00000002230/ENSDARG00000000503/ENSDARG00000071709/ENSDARG00000062376/ENSDARG00000101776/ENSDARG00000031720/ENSDARG00000102376/ENSDARG00000073883/ENSDARG00000018817/ENSDARG00000104786/ENSDARG00000018997/ENSDARG00000071678	12
BP	GO:0030968	endoplasmic reticulum unfolded protein response	0.001262327	0.021709855	0.018831817	ENSDARG00000076290/ENSDARG00000009315/ENSDARG00000012656/ENSDARG00000020926/ENSDARG00000070435/ENSDARG00000103846	6
BP	GO:0036465	synaptic vesicle recycling	0.001262327	0.021709855	0.018831817	ENSDARG00000030614/ENSDARG00000062376/ENSDARG00000025206/ENSDARG00000104786/ENSDARG00000010042/ENSDARG00000011640	6
BP	GO:0003407	neural retina development	0.001380756	0.023543662	0.02042252	ENSDARG00000035715/ENSDARG00000071011/ENSDARG00000027041/ENSDARG00000018270/ENSDARG00000039034/ENSDARG00000008803/ENSDARG00000006370/ENSDARG00000036375/ENSDARG00000070686/ENSDARG00000034195	10
BP	GO:0009150	purine ribonucleotide metabolic process	0.001464768	0.024764506	0.021481519	ENSDARG00000019702/ENSDARG00000039914/ENSDARG00000014287/ENSDARG00000043465/ENSDARG00000022456/ENSDARG00000076318/ENSDARG00000011665/ENSDARG00000013750/ENSDARG00000012987/ENSDARG00000003311/ENSDARG00000063911/ENSDARG00000006773/ENSDARG00000041314/ENSDARG00000099730/ENSDARG00000016721/ENSDARG00000034534/ENSDARG00000040988/ENSDARG00000053217/ENSDARG00000077967/ENSDARG00000102115/ENSDARG00000104517	21
BP	GO:0021675	nerve development	0.001498196	0.025116815	0.021787122	ENSDARG00000007654/ENSDARG00000018817/ENSDARG00000028066/ENSDARG00000015002/ENSDARG00000013838/ENSDARG00000037020/ENSDARG00000044062/ENSDARG00000043821/ENSDARG00000044601	9
BP	GO:0072330	monocarboxylic acid biosynthetic process	0.001760186	0.029043275	0.025193059	ENSDARG00000019702/ENSDARG00000039914/ENSDARG00000014287/ENSDARG00000022456/ENSDARG00000011665/ENSDARG00000027419/ENSDARG00000015537/ENSDARG00000013750/ENSDARG00000012987/ENSDARG00000006773/ENSDARG00000099730/ENSDARG00000040988	12
BP	GO:0017157	regulation of exocytosis	0.001761522	0.029043275	0.025193059	ENSDARG00000057913/ENSDARG00000030614/ENSDARG00000013843/ENSDARG00000000503/ENSDARG00000101776/ENSDARG00000025206/ENSDARG00000043835/ENSDARG00000036505/ENSDARG00000011640	9
BP	GO:0009156	ribonucleoside monophosphate biosynthetic process	0.001957054	0.032002651	0.027760115	ENSDARG00000019702/ENSDARG00000039914/ENSDARG00000014287/ENSDARG00000022456/ENSDARG00000011665/ENSDARG00000013750/ENSDARG00000012987/ENSDARG00000063911/ENSDARG00000099730/ENSDARG00000040988/ENSDARG00000077967	11
BP	GO:0051640	organelle localization	0.002118786	0.034365675	0.029809877	ENSDARG00000057913/ENSDARG00000030614/ENSDARG00000000503/ENSDARG00000020609/ENSDARG00000007654/ENSDARG00000025206/ENSDARG00000001994/ENSDARG00000058117/ENSDARG00000043835/ENSDARG00000098936/ENSDARG00000010042/ENSDARG00000018997/ENSDARG00000100170/ENSDARG00000036505/ENSDARG00000010953/ENSDARG00000026595/ENSDARG00000011640/ENSDARG00000011611/ENSDARG00000044573/ENSDARG00000070435/ENSDARG00000098813	21
BP	GO:0006163	purine nucleotide metabolic process	0.002196033	0.035331336	0.030647523	ENSDARG00000019702/ENSDARG00000039914/ENSDARG00000014287/ENSDARG00000043465/ENSDARG00000022456/ENSDARG00000076318/ENSDARG00000011665/ENSDARG00000013750/ENSDARG00000012987/ENSDARG00000003311/ENSDARG00000063911/ENSDARG00000006773/ENSDARG00000041314/ENSDARG00000099730/ENSDARG00000016721/ENSDARG00000034534/ENSDARG00000040988/ENSDARG00000053217/ENSDARG00000077967/ENSDARG00000102115/ENSDARG00000104517	21
BP	GO:0006897	endocytosis	0.002291667	0.036575013	0.031726327	ENSDARG00000030614/ENSDARG00000020798/ENSDARG00000062376/ENSDARG00000102376/ENSDARG00000104264/ENSDARG00000090062/ENSDARG00000025206/ENSDARG00000020795/ENSDARG00000003705/ENSDARG00000104786/ENSDARG00000010042/ENSDARG00000045618/ENSDARG00000002790/ENSDARG00000059680/ENSDARG00000098753/ENSDARG00000011640/ENSDARG00000013078/ENSDARG00000044573	18
BP	GO:0006091	generation of precursor metabolites and energy	0.002360882	0.037003216	0.032097764	ENSDARG00000019702/ENSDARG00000039914/ENSDARG00000014287/ENSDARG00000022456/ENSDARG00000011665/ENSDARG00000013317/ENSDARG00000013750/ENSDARG00000012987/ENSDARG00000041314/ENSDARG00000099730/ENSDARG00000007294/ENSDARG00000016721/ENSDARG00000040988/ENSDARG00000053217/ENSDARG00000102115/ENSDARG00000104517	16
BP	GO:0009124	nucleoside monophosphate biosynthetic process	0.002361546	0.037003216	0.032097764	ENSDARG00000019702/ENSDARG00000039914/ENSDARG00000014287/ENSDARG00000022456/ENSDARG00000011665/ENSDARG00000013750/ENSDARG00000012987/ENSDARG00000063911/ENSDARG00000099730/ENSDARG00000040988/ENSDARG00000077967	11
BP	GO:0051222	positive regulation of protein transport	0.002392689	0.037003216	0.032097764	ENSDARG00000030479/ENSDARG00000099175/ENSDARG00000053753/ENSDARG00000071403/ENSDARG00000013976/ENSDARG00000104782	6
BP	GO:1904951	positive regulation of establishment of protein localization	0.002392689	0.037003216	0.032097764	ENSDARG00000030479/ENSDARG00000099175/ENSDARG00000053753/ENSDARG00000071403/ENSDARG00000013976/ENSDARG00000104782	6
BP	GO:0010508	positive regulation of autophagy	0.002562338	0.038615607	0.033496403	ENSDARG00000030479/ENSDARG00000099175/ENSDARG00000002217/ENSDARG00000020693	4
BP	GO:0019362	pyridine nucleotide metabolic process	0.002583833	0.038615607	0.033496403	ENSDARG00000019702/ENSDARG00000039914/ENSDARG00000014287/ENSDARG00000022456/ENSDARG00000011665/ENSDARG00000013750/ENSDARG00000012987/ENSDARG00000099730/ENSDARG00000040988	9
BP	GO:0046496	nicotinamide nucleotide metabolic process	0.002583833	0.038615607	0.033496403	ENSDARG00000019702/ENSDARG00000039914/ENSDARG00000014287/ENSDARG00000022456/ENSDARG00000011665/ENSDARG00000013750/ENSDARG00000012987/ENSDARG00000099730/ENSDARG00000040988	9
BP	GO:0055067	monovalent inorganic cation homeostasis	0.002583833	0.038615607	0.033496403	ENSDARG00000099203/ENSDARG00000104413/ENSDARG00000069090/ENSDARG00000015790/ENSDARG00000018259/ENSDARG00000041417/ENSDARG00000019856/ENSDARG00000034534/ENSDARG00000042837	9
BP	GO:0055075	potassium ion homeostasis	0.00259373	0.038615607	0.033496403	ENSDARG00000099203/ENSDARG00000015790/ENSDARG00000018259/ENSDARG00000019856/ENSDARG00000042837	5
BP	GO:1903530	regulation of secretion by cell	0.002672992	0.039500875	0.034264312	ENSDARG00000057913/ENSDARG00000030614/ENSDARG00000013843/ENSDARG00000000503/ENSDARG00000008829/ENSDARG00000101776/ENSDARG00000025206/ENSDARG00000030479/ENSDARG00000043835/ENSDARG00000099175/ENSDARG00000018997/ENSDARG00000036505/ENSDARG00000011640	13
BP	GO:0048592	eye morphogenesis	0.002808068	0.041191874	0.035731138	ENSDARG00000007654/ENSDARG00000071011/ENSDARG00000027041/ENSDARG00000015002/ENSDARG00000008803/ENSDARG00000055283/ENSDARG00000070913/ENSDARG00000036375/ENSDARG00000070686/ENSDARG00000019566/ENSDARG00000004588/ENSDARG00000015554/ENSDARG00000026531/ENSDARG00000034195/ENSDARG00000044573/ENSDARG00000054578	16
BP	GO:0097435	supramolecular fiber organization	0.002829437	0.041202387	0.035740258	ENSDARG00000074443/ENSDARG00000059601/ENSDARG00000092970/ENSDARG00000033655/ENSDARG00000071709/ENSDARG00000090062/ENSDARG00000022045/ENSDARG00000030106/ENSDARG00000020795/ENSDARG00000033234/ENSDARG00000101457/ENSDARG00000011602/ENSDARG00000062991/ENSDARG00000043932/ENSDARG00000059680/ENSDARG00000041974/ENSDARG00000021193/ENSDARG00000010953/ENSDARG00000070537/ENSDARG00000021124/ENSDARG00000009336/…	27
BP	GO:0009259	ribonucleotide metabolic process	0.003004967	0.04322426	0.037494095	ENSDARG00000019702/ENSDARG00000039914/ENSDARG00000014287/ENSDARG00000043465/ENSDARG00000022456/ENSDARG00000076318/ENSDARG00000011665/ENSDARG00000013750/ENSDARG00000012987/ENSDARG00000003311/ENSDARG00000063911/ENSDARG00000006773/ENSDARG00000041314/ENSDARG00000099730/ENSDARG00000016721/ENSDARG00000034534/ENSDARG00000040988/ENSDARG00000053217/ENSDARG00000077967/ENSDARG00000102115/ENSDARG00000104517	21
BP	GO:0017158	regulation of calcium ion-dependent exocytosis	0.003011615	0.04322426	0.037494095	ENSDARG00000057913/ENSDARG00000030614/ENSDARG00000101776/ENSDARG00000025206/ENSDARG00000036505/ENSDARG00000011640	6
BP	GO:0032388	positive regulation of intracellular transport	0.003124253	0.044045393	0.038206372	ENSDARG00000053753/ENSDARG00000071403/ENSDARG00000018618/ENSDARG00000104782	4
BP	GO:0043550	regulation of lipid kinase activity	0.003135061	0.044045393	0.038206372	ENSDARG00000003281/ENSDARG00000034409/ENSDARG00000038524	3
BP	GO:0043551	regulation of phosphatidylinositol 3-kinase activity	0.003135061	0.044045393	0.038206372	ENSDARG00000003281/ENSDARG00000034409/ENSDARG00000038524	3
BP	GO:0051046	regulation of secretion	0.003438384	0.047648158	0.041331524	ENSDARG00000057913/ENSDARG00000030614/ENSDARG00000013843/ENSDARG00000000503/ENSDARG00000008829/ENSDARG00000101776/ENSDARG00000025206/ENSDARG00000030479/ENSDARG00000043835/ENSDARG00000099175/ENSDARG00000018997/ENSDARG00000036505/ENSDARG00000011640	13
BP	GO:0072524	pyridine-containing compound metabolic process	0.003439266	0.047648158	0.041331524	ENSDARG00000019702/ENSDARG00000039914/ENSDARG00000014287/ENSDARG00000022456/ENSDARG00000011665/ENSDARG00000013750/ENSDARG00000012987/ENSDARG00000099730/ENSDARG00000040988	9
CC	GO:0045202	synapse	1.27E-14	4.68E-12	3.89E-12	ENSDARG00000036577/ENSDARG00000030614/ENSDARG00000059601/ENSDARG00000055874/ENSDARG00000002230/ENSDARG00000013843/ENSDARG00000000503/ENSDARG00000020609/ENSDARG00000001127/ENSDARG00000071709/ENSDARG00000062376/ENSDARG00000031720/ENSDARG00000102376/ENSDARG00000068787/ENSDARG00000025034/ENSDARG00000014871/ENSDARG00000104413/ENSDARG00000052769/ENSDARG00000079586/ENSDARG00000022045/ENSDARG00000025206/…	53
CC	GO:0099503	secretory vesicle	8.93E-12	1.20E-09	9.98E-10	ENSDARG00000036577/ENSDARG00000057913/ENSDARG00000030614/ENSDARG00000038574/ENSDARG00000055874/ENSDARG00000002230/ENSDARG00000013843/ENSDARG00000000503/ENSDARG00000001127/ENSDARG00000008829/ENSDARG00000101776/ENSDARG00000068787/ENSDARG00000077045/ENSDARG00000025034/ENSDARG00000014871/ENSDARG00000104413/ENSDARG00000025206/ENSDARG00000018817/ENSDARG00000059775/ENSDARG00000043835/ENSDARG00000045618/…	27
CC	GO:0044456	synapse part	9.81E-12	1.20E-09	9.98E-10	ENSDARG00000036577/ENSDARG00000030614/ENSDARG00000055874/ENSDARG00000002230/ENSDARG00000013843/ENSDARG00000000503/ENSDARG00000001127/ENSDARG00000071709/ENSDARG00000031720/ENSDARG00000102376/ENSDARG00000068787/ENSDARG00000025034/ENSDARG00000014871/ENSDARG00000104413/ENSDARG00000052769/ENSDARG00000025206/ENSDARG00000077053/ENSDARG00000099744/ENSDARG00000073883/ENSDARG00000027828/ENSDARG00000018817/…	42
CC	GO:0098793	presynapse	2.76E-11	2.54E-09	2.11E-09	ENSDARG00000036577/ENSDARG00000030614/ENSDARG00000002230/ENSDARG00000013843/ENSDARG00000000503/ENSDARG00000001127/ENSDARG00000068787/ENSDARG00000025034/ENSDARG00000014871/ENSDARG00000104413/ENSDARG00000025206/ENSDARG00000077053/ENSDARG00000018817/ENSDARG00000059775/ENSDARG00000043835/ENSDARG00000018997/ENSDARG00000045618/ENSDARG00000045945/ENSDARG00000110528/ENSDARG00000079161/ENSDARG00000060639/…	27
CC	GO:0030424	axon	6.37E-11	4.69E-09	3.89E-09	ENSDARG00000045944/ENSDARG00000057913/ENSDARG00000030614/ENSDARG00000039647/ENSDARG00000103002/ENSDARG00000019881/ENSDARG00000023174/ENSDARG00000104413/ENSDARG00000045639/ENSDARG00000025206/ENSDARG00000033234/ENSDARG00000018817/ENSDARG00000051852/ENSDARG00000010042/ENSDARG00000018997/ENSDARG00000061817/ENSDARG00000036505/ENSDARG00000101733/ENSDARG00000070537/ENSDARG00000043864/ENSDARG00000005479/…	25
CC	GO:0070382	exocytic vesicle	1.02E-10	6.27E-09	5.20E-09	ENSDARG00000036577/ENSDARG00000057913/ENSDARG00000030614/ENSDARG00000002230/ENSDARG00000013843/ENSDARG00000000503/ENSDARG00000001127/ENSDARG00000101776/ENSDARG00000068787/ENSDARG00000025034/ENSDARG00000014871/ENSDARG00000104413/ENSDARG00000025206/ENSDARG00000018817/ENSDARG00000059775/ENSDARG00000043835/ENSDARG00000045618/ENSDARG00000045945/ENSDARG00000110528/ENSDARG00000036505/ENSDARG00000060639/…	23
CC	GO:0030133	transport vesicle	3.93E-10	2.07E-08	1.72E-08	ENSDARG00000036577/ENSDARG00000057913/ENSDARG00000030614/ENSDARG00000002230/ENSDARG00000013843/ENSDARG00000000503/ENSDARG00000001127/ENSDARG00000101776/ENSDARG00000068787/ENSDARG00000025034/ENSDARG00000014871/ENSDARG00000104413/ENSDARG00000111235/ENSDARG00000025206/ENSDARG00000086288/ENSDARG00000018817/ENSDARG00000059775/ENSDARG00000043835/ENSDARG00000045618/ENSDARG00000045945/ENSDARG00000110528/…	27
CC	GO:0016469	proton-transporting two-sector ATPase complex	8.09E-10	3.72E-08	3.09E-08	ENSDARG00000036577/ENSDARG00000059057/ENSDARG00000069090/ENSDARG00000030694/ENSDARG00000043465/ENSDARG00000076318/ENSDARG00000041417/ENSDARG00000031681/ENSDARG00000022315/ENSDARG00000063911/ENSDARG00000023967/ENSDARG00000006370/ENSDARG00000034534/ENSDARG00000035880/ENSDARG00000077967	15
CC	GO:0008021	synaptic vesicle	9.70E-10	3.97E-08	3.29E-08	ENSDARG00000036577/ENSDARG00000030614/ENSDARG00000002230/ENSDARG00000013843/ENSDARG00000000503/ENSDARG00000001127/ENSDARG00000068787/ENSDARG00000025034/ENSDARG00000014871/ENSDARG00000104413/ENSDARG00000025206/ENSDARG00000018817/ENSDARG00000059775/ENSDARG00000043835/ENSDARG00000045618/ENSDARG00000045945/ENSDARG00000110528/ENSDARG00000060639/ENSDARG00000011640/ENSDARG00000098813	20
CC	GO:0033176	proton-transporting V-type ATPase complex	2.13E-09	7.85E-08	6.51E-08	ENSDARG00000036577/ENSDARG00000059057/ENSDARG00000069090/ENSDARG00000043465/ENSDARG00000076318/ENSDARG00000041417/ENSDARG00000031681/ENSDARG00000022315/ENSDARG00000023967/ENSDARG00000006370/ENSDARG00000034534/ENSDARG00000035880	12
CC	GO:0030672	synaptic vesicle membrane	7.49E-07	2.30E-05	1.91E-05	ENSDARG00000030614/ENSDARG00000002230/ENSDARG00000001127/ENSDARG00000025034/ENSDARG00000014871/ENSDARG00000025206/ENSDARG00000059775/ENSDARG00000045618/ENSDARG00000045945/ENSDARG00000110528/ENSDARG00000011640	11
CC	GO:0099501	exocytic vesicle membrane	7.49E-07	2.30E-05	1.91E-05	ENSDARG00000030614/ENSDARG00000002230/ENSDARG00000001127/ENSDARG00000025034/ENSDARG00000014871/ENSDARG00000025206/ENSDARG00000059775/ENSDARG00000045618/ENSDARG00000045945/ENSDARG00000110528/ENSDARG00000011640	11
CC	GO:0033178	proton-transporting two-sector ATPase complex, catalytic domain	9.71E-07	2.73E-05	2.26E-05	ENSDARG00000030694/ENSDARG00000043465/ENSDARG00000076318/ENSDARG00000041417/ENSDARG00000023967/ENSDARG00000006370/ENSDARG00000034534/ENSDARG00000035880	8
CC	GO:0033180	proton-transporting V-type ATPase, V1 domain	1.04E-06	2.73E-05	2.26E-05	ENSDARG00000043465/ENSDARG00000076318/ENSDARG00000041417/ENSDARG00000023967/ENSDARG00000006370/ENSDARG00000034534/ENSDARG00000035880	7
CC	GO:0005874	microtubule	1.29E-06	3.17E-05	2.63E-05	ENSDARG00000059601/ENSDARG00000087616/ENSDARG00000068745/ENSDARG00000022045/ENSDARG00000055216/ENSDARG00000031382/ENSDARG00000098936/ENSDARG00000061817/ENSDARG00000058454/ENSDARG00000103394/ENSDARG00000016301/ENSDARG00000045014/ENSDARG00000069790/ENSDARG00000079500/ENSDARG00000104436/ENSDARG00000098591/ENSDARG00000010953/ENSDARG00000037020/ENSDARG00000026595/ENSDARG00000021582/ENSDARG00000026801/…	22
CC	GO:0030658	transport vesicle membrane	1.43E-05	0.000330003	0.000273744	ENSDARG00000030614/ENSDARG00000002230/ENSDARG00000001127/ENSDARG00000025034/ENSDARG00000014871/ENSDARG00000025206/ENSDARG00000086288/ENSDARG00000059775/ENSDARG00000045618/ENSDARG00000045945/ENSDARG00000110528/ENSDARG00000011640/ENSDARG00000093945	13
CC	GO:0005875	microtubule associated complex	5.98E-05	0.001294035	0.001073428	ENSDARG00000059601/ENSDARG00000022045/ENSDARG00000098936/ENSDARG00000061817/ENSDARG00000058454/ENSDARG00000103394/ENSDARG00000069790/ENSDARG00000008639/ENSDARG00000079500/ENSDARG00000010953/ENSDARG00000037020/ENSDARG00000026595/ENSDARG00000005172/ENSDARG00000011611/ENSDARG00000021582	15
CC	GO:0000785	chromatin	6.95E-05	0.001413592	0.001172602	ENSDARG00000056725/ENSDARG00000068995/ENSDARG00000103919/ENSDARG00000030479/ENSDARG00000099175/ENSDARG00000087897/ENSDARG00000044669/ENSDARG00000062326/ENSDARG00000020504/ENSDARG00000087636/ENSDARG00000038559/ENSDARG00000035519/ENSDARG00000016871/ENSDARG00000068996/ENSDARG00000054804/ENSDARG00000014244/ENSDARG00000097102/ENSDARG00000018618/ENSDARG00000019004/ENSDARG00000042796/ENSDARG00000053990/…	27
CC	GO:0048786	presynaptic active zone	7.30E-05	0.001413592	0.001172602	ENSDARG00000036577/ENSDARG00000002230/ENSDARG00000000503/ENSDARG00000077053/ENSDARG00000110528/ENSDARG00000079161/ENSDARG00000098880	7
CC	GO:0072546	ER membrane protein complex	9.31E-05	0.001712843	0.001420837	ENSDARG00000012144/ENSDARG00000039268/ENSDARG00000035282/ENSDARG00000020607/ENSDARG00000054793	5
CC	GO:0030659	cytoplasmic vesicle membrane	0.00013524	0.002369913	0.001965889	ENSDARG00000030614/ENSDARG00000002230/ENSDARG00000020798/ENSDARG00000001127/ENSDARG00000025034/ENSDARG00000014871/ENSDARG00000025206/ENSDARG00000086288/ENSDARG00000059775/ENSDARG00000045618/ENSDARG00000045945/ENSDARG00000110528/ENSDARG00000026967/ENSDARG00000011640/ENSDARG00000017844/ENSDARG00000093945	16
CC	GO:0012506	vesicle membrane	0.000166843	0.002790827	0.002315045	ENSDARG00000030614/ENSDARG00000002230/ENSDARG00000020798/ENSDARG00000001127/ENSDARG00000025034/ENSDARG00000014871/ENSDARG00000025206/ENSDARG00000086288/ENSDARG00000059775/ENSDARG00000045618/ENSDARG00000045945/ENSDARG00000110528/ENSDARG00000026967/ENSDARG00000011640/ENSDARG00000017844/ENSDARG00000093945	16
CC	GO:0000790	nuclear chromatin	0.000287573	0.004601174	0.003816763	ENSDARG00000056725/ENSDARG00000068995/ENSDARG00000030479/ENSDARG00000099175/ENSDARG00000087897/ENSDARG00000016871/ENSDARG00000068996/ENSDARG00000054804/ENSDARG00000014244/ENSDARG00000018618/ENSDARG00000019004/ENSDARG00000042796/ENSDARG00000053990/ENSDARG00000068640/ENSDARG00000077227/ENSDARG00000077361/ENSDARG00000116491	17
CC	GO:0016471	vacuolar proton-transporting V-type ATPase complex	0.000322571	0.004777389	0.003962937	ENSDARG00000069090/ENSDARG00000022315/ENSDARG00000023967/ENSDARG00000006370/ENSDARG00000035880	5
CC	GO:0033177	proton-transporting two-sector ATPase complex, proton-transporting domain	0.000334357	0.004777389	0.003962937	ENSDARG00000036577/ENSDARG00000059057/ENSDARG00000069090/ENSDARG00000031681/ENSDARG00000063911/ENSDARG00000077967	6
CC	GO:0098533	ATPase dependent transmembrane transport complex	0.000337533	0.004777389	0.003962937	ENSDARG00000099203/ENSDARG00000015790/ENSDARG00000053262/ENSDARG00000042837	4
CC	GO:0030141	secretory granule	0.000375676	0.005120322	0.004247406	ENSDARG00000030614/ENSDARG00000038574/ENSDARG00000055874/ENSDARG00000008829/ENSDARG00000077045/ENSDARG00000025206/ENSDARG00000011640	7
CC	GO:0036477	somatodendritic compartment	0.000551796	0.00725217	0.006015816	ENSDARG00000059601/ENSDARG00000055874/ENSDARG00000071709/ENSDARG00000104413/ENSDARG00000111235/ENSDARG00000022045/ENSDARG00000018817/ENSDARG00000051852/ENSDARG00000059775/ENSDARG00000068989/ENSDARG00000010042/ENSDARG00000061817/ENSDARG00000060639/ENSDARG00000027740/ENSDARG00000037020/ENSDARG00000026595/ENSDARG00000010789/ENSDARG00000026531	18
CC	GO:0099513	polymeric cytoskeletal fiber	0.001101126	0.013972903	0.011590795	ENSDARG00000074443/ENSDARG00000059601/ENSDARG00000087616/ENSDARG00000068745/ENSDARG00000022045/ENSDARG00000055216/ENSDARG00000031382/ENSDARG00000098936/ENSDARG00000061817/ENSDARG00000058454/ENSDARG00000103394/ENSDARG00000016301/ENSDARG00000045014/ENSDARG00000069790/ENSDARG00000079500/ENSDARG00000104436/ENSDARG00000098591/ENSDARG00000010953/ENSDARG00000037020/ENSDARG00000009336/ENSDARG00000026595/…	24
CC	GO:0033179	proton-transporting V-type ATPase, V0 domain	0.001254915	0.015393627	0.012769313	ENSDARG00000036577/ENSDARG00000059057/ENSDARG00000069090/ENSDARG00000031681	4
CC	GO:0044433	cytoplasmic vesicle part	0.001482143	0.017594466	0.014594952	ENSDARG00000030614/ENSDARG00000002230/ENSDARG00000020798/ENSDARG00000001127/ENSDARG00000025034/ENSDARG00000014871/ENSDARG00000025206/ENSDARG00000086288/ENSDARG00000059775/ENSDARG00000017338/ENSDARG00000045618/ENSDARG00000045945/ENSDARG00000110528/ENSDARG00000026967/ENSDARG00000026068/ENSDARG00000011640/ENSDARG00000017844/ENSDARG00000069521/ENSDARG00000092610/ENSDARG00000093945/ENSDARG00000103203	21
CC	GO:0098797	plasma membrane protein complex	0.001639575	0.018855108	0.015640679	ENSDARG00000099203/ENSDARG00000009553/ENSDARG00000102376/ENSDARG00000069090/ENSDARG00000015790/ENSDARG00000101713/ENSDARG00000027828/ENSDARG00000051852/ENSDARG00000016676/ENSDARG00000060222/ENSDARG00000045618/ENSDARG00000014215/ENSDARG00000015002/ENSDARG00000041417/ENSDARG00000025728/ENSDARG00000052765/ENSDARG00000017294/ENSDARG00000053262/ENSDARG00000056831/ENSDARG00000012138/ENSDARG00000013414/…	29
CC	GO:0005774	vacuolar membrane	0.001793253	0.019997492	0.016588309	ENSDARG00000036577/ENSDARG00000069090/ENSDARG00000076318/ENSDARG00000022315/ENSDARG00000027200/ENSDARG00000023967/ENSDARG00000006370/ENSDARG00000034534/ENSDARG00000035880/ENSDARG00000078686/ENSDARG00000092610/ENSDARG00000101127/ENSDARG00000104223	13
CC	GO:0044437	vacuolar part	0.001901541	0.020581387	0.017072661	ENSDARG00000036577/ENSDARG00000069090/ENSDARG00000076318/ENSDARG00000022315/ENSDARG00000027200/ENSDARG00000023967/ENSDARG00000006370/ENSDARG00000034534/ENSDARG00000035880/ENSDARG00000078686/ENSDARG00000092610/ENSDARG00000101127/ENSDARG00000104223	13
CC	GO:0043025	neuronal cell body	0.002263374	0.023797759	0.019740704	ENSDARG00000059601/ENSDARG00000055874/ENSDARG00000104413/ENSDARG00000111235/ENSDARG00000022045/ENSDARG00000051852/ENSDARG00000027740/ENSDARG00000026595	8
CC	GO:1904949	ATPase complex	0.002472281	0.025272203	0.020963784	ENSDARG00000099203/ENSDARG00000015790/ENSDARG00000053262/ENSDARG00000016871/ENSDARG00000054804/ENSDARG00000019004/ENSDARG00000042837/ENSDARG00000068640/ENSDARG00000077361	9
CC	GO:0098794	postsynapse	0.002653797	0.02639452	0.021894768	ENSDARG00000071709/ENSDARG00000031720/ENSDARG00000102376/ENSDARG00000052769/ENSDARG00000099744/ENSDARG00000073883/ENSDARG00000027828/ENSDARG00000068989/ENSDARG00000015314/ENSDARG00000010042/ENSDARG00000045618/ENSDARG00000025728/ENSDARG00000052765/ENSDARG00000060639/ENSDARG00000074581/ENSDARG00000010789	16
CC	GO:0000786	nucleosome	0.003096418	0.029986365	0.024874273	ENSDARG00000068995/ENSDARG00000087897/ENSDARG00000044669/ENSDARG00000020504/ENSDARG00000038559/ENSDARG00000035519/ENSDARG00000068996/ENSDARG00000054058/ENSDARG00000068434/ENSDARG00000116491	10
CC	GO:0005793	endoplasmic reticulum-Golgi intermediate compartment	0.003649067	0.034096671	0.028283852	ENSDARG00000024954/ENSDARG00000026068/ENSDARG00000036299/ENSDARG00000041391/ENSDARG00000046022/ENSDARG00000093945	6
CC	GO:0044291	cell-cell contact zone	0.003735035	0.034096671	0.028283852	ENSDARG00000038655/ENSDARG00000041799/ENSDARG00000014571	3
CC	GO:0044297	cell body	0.003798814	0.034096671	0.028283852	ENSDARG00000059601/ENSDARG00000055874/ENSDARG00000104413/ENSDARG00000111235/ENSDARG00000022045/ENSDARG00000051852/ENSDARG00000027740/ENSDARG00000026595	8
CC	GO:0030425	dendrite	0.004793551	0.041023879	0.034030106	ENSDARG00000059601/ENSDARG00000071709/ENSDARG00000104413/ENSDARG00000022045/ENSDARG00000018817/ENSDARG00000051852/ENSDARG00000059775/ENSDARG00000068989/ENSDARG00000010042/ENSDARG00000061817/ENSDARG00000060639/ENSDARG00000037020/ENSDARG00000010789/ENSDARG00000026531	14
CC	GO:0097447	dendritic tree	0.004793551	0.041023879	0.034030106	ENSDARG00000059601/ENSDARG00000071709/ENSDARG00000104413/ENSDARG00000022045/ENSDARG00000018817/ENSDARG00000051852/ENSDARG00000059775/ENSDARG00000068989/ENSDARG00000010042/ENSDARG00000061817/ENSDARG00000060639/ENSDARG00000037020/ENSDARG00000010789/ENSDARG00000026531	14
CC	GO:0005871	kinesin complex	0.004916519	0.041119975	0.034109819	ENSDARG00000098936/ENSDARG00000061817/ENSDARG00000103394/ENSDARG00000008639/ENSDARG00000079500/ENSDARG00000010953/ENSDARG00000037020	7
CC	GO:0044815	DNA packaging complex	0.005852364	0.04785933	0.039700246	ENSDARG00000068995/ENSDARG00000087897/ENSDARG00000044669/ENSDARG00000020504/ENSDARG00000038559/ENSDARG00000035519/ENSDARG00000068996/ENSDARG00000054058/ENSDARG00000068434/ENSDARG00000116491	10
MF	GO:0019829	cation-transporting ATPase activity	2.76E-12	4.47E-10	3.84E-10	ENSDARG00000036577/ENSDARG00000099203/ENSDARG00000069090/ENSDARG00000030694/ENSDARG00000015790/ENSDARG00000018259/ENSDARG00000076318/ENSDARG00000041417/ENSDARG00000023445/ENSDARG00000031681/ENSDARG00000022315/ENSDARG00000063911/ENSDARG00000023967/ENSDARG00000019856/ENSDARG00000006370/ENSDARG00000012684/ENSDARG00000034534/ENSDARG00000035880/ENSDARG00000042837	19
MF	GO:0022853	active ion transmembrane transporter activity	2.76E-12	4.47E-10	3.84E-10	ENSDARG00000036577/ENSDARG00000099203/ENSDARG00000069090/ENSDARG00000030694/ENSDARG00000015790/ENSDARG00000018259/ENSDARG00000076318/ENSDARG00000041417/ENSDARG00000023445/ENSDARG00000031681/ENSDARG00000022315/ENSDARG00000063911/ENSDARG00000023967/ENSDARG00000019856/ENSDARG00000006370/ENSDARG00000012684/ENSDARG00000034534/ENSDARG00000035880/ENSDARG00000042837	19
MF	GO:0042625	ATPase coupled ion transmembrane transporter activity	2.76E-12	4.47E-10	3.84E-10	ENSDARG00000036577/ENSDARG00000099203/ENSDARG00000069090/ENSDARG00000030694/ENSDARG00000015790/ENSDARG00000018259/ENSDARG00000076318/ENSDARG00000041417/ENSDARG00000023445/ENSDARG00000031681/ENSDARG00000022315/ENSDARG00000063911/ENSDARG00000023967/ENSDARG00000019856/ENSDARG00000006370/ENSDARG00000012684/ENSDARG00000034534/ENSDARG00000035880/ENSDARG00000042837	19
MF	GO:0019904	protein domain specific binding	2.20E-09	2.67E-07	2.30E-07	ENSDARG00000071658/ENSDARG00000067626/ENSDARG00000017338/ENSDARG00000023445/ENSDARG00000005560/ENSDARG00000062991/ENSDARG00000013414/ENSDARG00000013979/ENSDARG00000040287/ENSDARG00000012684/ENSDARG00000102367/ENSDARG00000023323/ENSDARG00000013078/ENSDARG00000027322/ENSDARG00000032575/ENSDARG00000042539/ENSDARG00000052856/ENSDARG00000070435/ENSDARG00000075758/ENSDARG00000086842	20
MF	GO:0015662	ATPase activity, coupled to transmembrane movement of ions, phosphorylative mechanism	4.04E-09	3.93E-07	3.38E-07	ENSDARG00000099203/ENSDARG00000069090/ENSDARG00000030694/ENSDARG00000015790/ENSDARG00000018259/ENSDARG00000023445/ENSDARG00000022315/ENSDARG00000023967/ENSDARG00000019856/ENSDARG00000012684/ENSDARG00000035880/ENSDARG00000042837	12
MF	GO:0046961	proton-transporting ATPase activity, rotational mechanism	1.19E-08	9.66E-07	8.31E-07	ENSDARG00000036577/ENSDARG00000069090/ENSDARG00000030694/ENSDARG00000076318/ENSDARG00000041417/ENSDARG00000031681/ENSDARG00000023967/ENSDARG00000006370/ENSDARG00000034534/ENSDARG00000035880	10
MF	GO:0036442	proton-exporting ATPase activity	1.60E-08	1.11E-06	9.56E-07	ENSDARG00000036577/ENSDARG00000069090/ENSDARG00000030694/ENSDARG00000076318/ENSDARG00000041417/ENSDARG00000031681/ENSDARG00000022315/ENSDARG00000023967/ENSDARG00000006370/ENSDARG00000034534/ENSDARG00000035880	11
MF	GO:0015078	proton transmembrane transporter activity	2.85E-08	1.73E-06	1.49E-06	ENSDARG00000036577/ENSDARG00000059057/ENSDARG00000069090/ENSDARG00000030694/ENSDARG00000059775/ENSDARG00000076318/ENSDARG00000041417/ENSDARG00000031681/ENSDARG00000022315/ENSDARG00000056108/ENSDARG00000063911/ENSDARG00000035808/ENSDARG00000023967/ENSDARG00000006370/ENSDARG00000115557/ENSDARG00000034534/ENSDARG00000035880/ENSDARG00000053217/ENSDARG00000077967	19
MF	GO:0044769	ATPase activity, coupled to transmembrane movement of ions, rotational mechanism	4.92E-08	2.59E-06	2.22E-06	ENSDARG00000036577/ENSDARG00000069090/ENSDARG00000030694/ENSDARG00000076318/ENSDARG00000041417/ENSDARG00000031681/ENSDARG00000063911/ENSDARG00000023967/ENSDARG00000006370/ENSDARG00000034534/ENSDARG00000035880	11
MF	GO:0042626	ATPase activity, coupled to transmembrane movement of substances	5.85E-08	2.59E-06	2.22E-06	ENSDARG00000036577/ENSDARG00000099203/ENSDARG00000069090/ENSDARG00000030694/ENSDARG00000015790/ENSDARG00000018259/ENSDARG00000076318/ENSDARG00000041417/ENSDARG00000023445/ENSDARG00000031681/ENSDARG00000022315/ENSDARG00000063911/ENSDARG00000023967/ENSDARG00000019856/ENSDARG00000006370/ENSDARG00000012684/ENSDARG00000034534/ENSDARG00000035880/ENSDARG00000042837	19
MF	GO:0043492	ATPase activity, coupled to movement of substances	5.85E-08	2.59E-06	2.22E-06	ENSDARG00000036577/ENSDARG00000099203/ENSDARG00000069090/ENSDARG00000030694/ENSDARG00000015790/ENSDARG00000018259/ENSDARG00000076318/ENSDARG00000041417/ENSDARG00000023445/ENSDARG00000031681/ENSDARG00000022315/ENSDARG00000063911/ENSDARG00000023967/ENSDARG00000019856/ENSDARG00000006370/ENSDARG00000012684/ENSDARG00000034534/ENSDARG00000035880/ENSDARG00000042837	19
MF	GO:0015405	P-P-bond-hydrolysis-driven transmembrane transporter activity	1.29E-07	5.23E-06	4.49E-06	ENSDARG00000036577/ENSDARG00000099203/ENSDARG00000069090/ENSDARG00000030694/ENSDARG00000015790/ENSDARG00000018259/ENSDARG00000076318/ENSDARG00000041417/ENSDARG00000023445/ENSDARG00000031681/ENSDARG00000022315/ENSDARG00000063911/ENSDARG00000023967/ENSDARG00000019856/ENSDARG00000006370/ENSDARG00000012684/ENSDARG00000034534/ENSDARG00000035880/ENSDARG00000042837	19
MF	GO:0015399	primary active transmembrane transporter activity	1.44E-07	5.38E-06	4.63E-06	ENSDARG00000036577/ENSDARG00000099203/ENSDARG00000069090/ENSDARG00000030694/ENSDARG00000015790/ENSDARG00000018259/ENSDARG00000076318/ENSDARG00000041417/ENSDARG00000023445/ENSDARG00000031681/ENSDARG00000022315/ENSDARG00000063911/ENSDARG00000023967/ENSDARG00000019856/ENSDARG00000006370/ENSDARG00000012684/ENSDARG00000034534/ENSDARG00000035880/ENSDARG00000042837	19
MF	GO:0003924	GTPase activity	6.35E-07	2.20E-05	1.89E-05	ENSDARG00000013843/ENSDARG00000009553/ENSDARG00000090062/ENSDARG00000020795/ENSDARG00000055216/ENSDARG00000016676/ENSDARG00000043835/ENSDARG00000060481/ENSDARG00000039502/ENSDARG00000010042/ENSDARG00000028066/ENSDARG00000036501/ENSDARG00000031343/ENSDARG00000017294/ENSDARG00000016301/ENSDARG00000045014/ENSDARG00000042410/ENSDARG00000056831/ENSDARG00000090086/ENSDARG00000104436/ENSDARG00000098591/…	33
MF	GO:0001786	phosphatidylserine binding	9.99E-07	3.24E-05	2.78E-05	ENSDARG00000057913/ENSDARG00000030614/ENSDARG00000101776/ENSDARG00000025206/ENSDARG00000099744/ENSDARG00000036505/ENSDARG00000011640/ENSDARG00000013976	8
MF	GO:0042623	ATPase activity, coupled	1.67E-06	5.08E-05	4.37E-05	ENSDARG00000036577/ENSDARG00000099203/ENSDARG00000069090/ENSDARG00000030694/ENSDARG00000015790/ENSDARG00000098936/ENSDARG00000061817/ENSDARG00000018259/ENSDARG00000076318/ENSDARG00000058454/ENSDARG00000041417/ENSDARG00000023445/ENSDARG00000031681/ENSDARG00000022315/ENSDARG00000063911/ENSDARG00000023967/ENSDARG00000019856/ENSDARG00000006370/ENSDARG00000012684/ENSDARG00000037020/ENSDARG00000005172/…	26
MF	GO:0072341	modified amino acid binding	2.12E-06	6.07E-05	5.22E-05	ENSDARG00000057913/ENSDARG00000030614/ENSDARG00000101776/ENSDARG00000025206/ENSDARG00000099744/ENSDARG00000036505/ENSDARG00000013741/ENSDARG00000011640/ENSDARG00000013976	9
MF	GO:0015631	tubulin binding	3.75E-06	0.000101144	8.70E-05	ENSDARG00000059311/ENSDARG00000045900/ENSDARG00000059601/ENSDARG00000087616/ENSDARG00000033655/ENSDARG00000068745/ENSDARG00000022045/ENSDARG00000030106/ENSDARG00000033234/ENSDARG00000098936/ENSDARG00000010042/ENSDARG00000061817/ENSDARG00000103394/ENSDARG00000043932/ENSDARG00000079500/ENSDARG00000010953/ENSDARG00000070537/ENSDARG00000005625/ENSDARG00000037020/ENSDARG00000026595/ENSDARG00000011141/…	22
MF	GO:0015077	monovalent inorganic cation transmembrane transporter activity	8.61E-06	0.000220327	0.000189452	ENSDARG00000045944/ENSDARG00000036577/ENSDARG00000059057/ENSDARG00000039647/ENSDARG00000020609/ENSDARG00000099203/ENSDARG00000068787/ENSDARG00000069090/ENSDARG00000030694/ENSDARG00000015790/ENSDARG00000051852/ENSDARG00000058117/ENSDARG00000059775/ENSDARG00000018259/ENSDARG00000076318/ENSDARG00000060222/ENSDARG00000041417/ENSDARG00000031681/ENSDARG00000022315/ENSDARG00000056108/ENSDARG00000063911/…	32
MF	GO:0016887	ATPase activity	1.34E-05	0.000326097	0.0002804	ENSDARG00000036577/ENSDARG00000099203/ENSDARG00000007654/ENSDARG00000069090/ENSDARG00000030694/ENSDARG00000015790/ENSDARG00000098936/ENSDARG00000061817/ENSDARG00000018259/ENSDARG00000076318/ENSDARG00000058454/ENSDARG00000103394/ENSDARG00000041417/ENSDARG00000023445/ENSDARG00000031681/ENSDARG00000022315/ENSDARG00000063911/ENSDARG00000079500/ENSDARG00000023967/ENSDARG00000019856/ENSDARG00000006370/…	29
MF	GO:0030276	clathrin binding	1.57E-05	0.000362487	0.00031169	ENSDARG00000057913/ENSDARG00000102975/ENSDARG00000030614/ENSDARG00000101776/ENSDARG00000025206/ENSDARG00000045618/ENSDARG00000036505/ENSDARG00000011640/ENSDARG00000035152	9
MF	GO:0008556	potassium-transporting ATPase activity	2.19E-05	0.000484411	0.000416529	ENSDARG00000099203/ENSDARG00000030694/ENSDARG00000015790/ENSDARG00000018259/ENSDARG00000019856/ENSDARG00000042837	6
MF	GO:0031492	nucleosomal DNA binding	6.49E-05	0.001371721	0.001179496	ENSDARG00000103919/ENSDARG00000062326/ENSDARG00000087636/ENSDARG00000038559/ENSDARG00000035519/ENSDARG00000097102/ENSDARG00000054058	7
MF	GO:0000149	SNARE binding	8.20E-05	0.00166087	0.001428126	ENSDARG00000057913/ENSDARG00000030614/ENSDARG00000002230/ENSDARG00000000503/ENSDARG00000020609/ENSDARG00000101776/ENSDARG00000025206/ENSDARG00000058117/ENSDARG00000018997/ENSDARG00000110528/ENSDARG00000036505/ENSDARG00000011640/ENSDARG00000098813	13
MF	GO:0031490	chromatin DNA binding	0.000108504	0.002109313	0.001813726	ENSDARG00000103919/ENSDARG00000087897/ENSDARG00000056929/ENSDARG00000062326/ENSDARG00000087636/ENSDARG00000038559/ENSDARG00000035519/ENSDARG00000097102/ENSDARG00000054058	9
MF	GO:0008301	DNA binding, bending	0.00015943	0.002968879	0.002552837	ENSDARG00000056725/ENSDARG00000030479/ENSDARG00000099175/ENSDARG00000053990	4
MF	GO:0005391	sodium:potassium-exchanging ATPase activity	0.000164938	0.002968879	0.002552837	ENSDARG00000099203/ENSDARG00000015790/ENSDARG00000018259/ENSDARG00000019856/ENSDARG00000042837	5
MF	GO:0022804	active transmembrane transporter activity	0.000173204	0.003006326	0.002585037	ENSDARG00000045944/ENSDARG00000036577/ENSDARG00000102453/ENSDARG00000039647/ENSDARG00000001127/ENSDARG00000099203/ENSDARG00000068787/ENSDARG00000069090/ENSDARG00000030694/ENSDARG00000015790/ENSDARG00000059775/ENSDARG00000018259/ENSDARG00000076318/ENSDARG00000041417/ENSDARG00000023445/ENSDARG00000031681/ENSDARG00000022315/ENSDARG00000063911/ENSDARG00000035808/ENSDARG00000023967/ENSDARG00000019856/…	27
MF	GO:0004721	phosphoprotein phosphatase activity	0.000251203	0.004209812	0.003619873	ENSDARG00000025106/ENSDARG00000035970/ENSDARG00000074866/ENSDARG00000058646/ENSDARG00000063218/ENSDARG00000010655/ENSDARG00000020871/ENSDARG00000094836/ENSDARG00000099241/ENSDARG00000021483/ENSDARG00000071018/ENSDARG00000036102/ENSDARG00000006242/ENSDARG00000011496/ENSDARG00000071566/ENSDARG00000075559/ENSDARG00000087443/ENSDARG00000102009	18
MF	GO:0019905	syntaxin binding	0.000373455	0.006049974	0.005202165	ENSDARG00000030614/ENSDARG00000002230/ENSDARG00000020609/ENSDARG00000025206/ENSDARG00000058117/ENSDARG00000018997/ENSDARG00000110528/ENSDARG00000011640	8
MF	GO:0008017	microtubule binding	0.000398143	0.006241847	0.005367151	ENSDARG00000059311/ENSDARG00000059601/ENSDARG00000087616/ENSDARG00000068745/ENSDARG00000022045/ENSDARG00000098936/ENSDARG00000010042/ENSDARG00000061817/ENSDARG00000103394/ENSDARG00000079500/ENSDARG00000010953/ENSDARG00000005625/ENSDARG00000037020/ENSDARG00000026595/ENSDARG00000011141/ENSDARG00000101127	16
MF	GO:0004722	protein serine/threonine phosphatase activity	0.00063181	0.00959561	0.008250936	ENSDARG00000025106/ENSDARG00000063218/ENSDARG00000010655/ENSDARG00000021483/ENSDARG00000036102/ENSDARG00000011496/ENSDARG00000071566/ENSDARG00000075559/ENSDARG00000102009	9
MF	GO:0001540	amyloid-beta binding	0.000688963	0.00984812	0.008468061	ENSDARG00000039650/ENSDARG00000060639/ENSDARG00000043448/ENSDARG00000007098	4
MF	GO:0017075	syntaxin-1 binding	0.000688963	0.00984812	0.008468061	ENSDARG00000002230/ENSDARG00000020609/ENSDARG00000058117/ENSDARG00000110528	4
MF	GO:0008553	proton-exporting ATPase activity, phosphorylative mechanism	0.000916802	0.012730455	0.010946482	ENSDARG00000069090/ENSDARG00000022315/ENSDARG00000023967/ENSDARG00000035880	4
MF	GO:0005200	structural constituent of cytoskeleton	0.000976703	0.013159164	0.011315114	ENSDARG00000055216/ENSDARG00000016301/ENSDARG00000045014/ENSDARG00000104436/ENSDARG00000098591/ENSDARG00000037997	6
MF	GO:0031491	nucleosome binding	0.001001829	0.013159164	0.011315114	ENSDARG00000103919/ENSDARG00000062326/ENSDARG00000087636/ENSDARG00000038559/ENSDARG00000035519/ENSDARG00000097102/ENSDARG00000054058	7
MF	GO:0008574	ATP-dependent microtubule motor activity, plus-end-directed	0.00202371	0.025882185	0.022255204	ENSDARG00000098936/ENSDARG00000061817/ENSDARG00000058454/ENSDARG00000037020/ENSDARG00000005172	5
MF	GO:0019207	kinase regulator activity	0.002244013	0.027963854	0.02404516	ENSDARG00000025855/ENSDARG00000071011/ENSDARG00000053110/ENSDARG00000101387/ENSDARG00000017338/ENSDARG00000062991/ENSDARG00000068214/ENSDARG00000034409/ENSDARG00000036040/ENSDARG00000038524/ENSDARG00000086471	11
MF	GO:0061631	ubiquitin conjugating enzyme activity	0.003352428	0.040732004	0.035024054	ENSDARG00000079276/ENSDARG00000000019/ENSDARG00000034670/ENSDARG00000045877/ENSDARG00000012244/ENSDARG00000012627	6
MF	GO:0005544	calcium-dependent phospholipid binding	0.003703583	0.043901007	0.03774897	ENSDARG00000030614/ENSDARG00000101776/ENSDARG00000007753/ENSDARG00000025206/ENSDARG00000003705/ENSDARG00000011640/ENSDARG00000013976	7
