# Supplementary material for: Cell-type-specific responses to the microbiota across all tissues of the larval zebrafish
Source: Cell Rep. Author manuscript; Available in PMC 2023 Oct 23. (PMC10423310; doi:10.1016/j.celrep.2023.112095)
Supplement: MMC24 [file NIHMS1880944-supplement-MMC24.zip › DataS18/Figure6_PanelG_GOresults_subcluster/GOresults_up_fdrSubClu25.tsv]

ONTOLOGY	ID	Description	pvalue	p.adjust	qvalue	geneID	Count
BP	GO:0042254	ribosome biogenesis	7.85E-28	3.20E-25	2.98E-25	ENSDARG00000003599/ENSDARG00000025581/ENSDARG00000036629/ENSDARG00000019230/ENSDARG00000042905/ENSDARG00000030602/ENSDARG00000099104/ENSDARG00000045487/ENSDARG00000007320/ENSDARG00000015862/ENSDARG00000006691/ENSDARG00000042566/ENSDARG00000019181/ENSDARG00000055996/ENSDARG00000035860/ENSDARG00000088030/ENSDARG00000070849/ENSDARG00000018334/ENSDARG00000006316/ENSDARG00000020197/ENSDARG00000023298/…	26
BP	GO:0042255	ribosome assembly	2.58E-25	5.25E-23	4.89E-23	ENSDARG00000003599/ENSDARG00000025581/ENSDARG00000036629/ENSDARG00000030602/ENSDARG00000099104/ENSDARG00000015862/ENSDARG00000006691/ENSDARG00000019181/ENSDARG00000035860/ENSDARG00000070849/ENSDARG00000006316/ENSDARG00000020197/ENSDARG00000023298/ENSDARG00000034897/ENSDARG00000040439/ENSDARG00000043509	16
BP	GO:0022613	ribonucleoprotein complex biogenesis	2.60E-23	3.52E-21	3.28E-21	ENSDARG00000003599/ENSDARG00000025581/ENSDARG00000036629/ENSDARG00000019230/ENSDARG00000042905/ENSDARG00000030602/ENSDARG00000099104/ENSDARG00000045487/ENSDARG00000007320/ENSDARG00000015862/ENSDARG00000006691/ENSDARG00000042566/ENSDARG00000019181/ENSDARG00000055996/ENSDARG00000035860/ENSDARG00000088030/ENSDARG00000070849/ENSDARG00000018334/ENSDARG00000006316/ENSDARG00000020197/ENSDARG00000023298/…	26
BP	GO:0042273	ribosomal large subunit biogenesis	5.20E-23	5.29E-21	4.93E-21	ENSDARG00000003599/ENSDARG00000025581/ENSDARG00000019230/ENSDARG00000042905/ENSDARG00000099104/ENSDARG00000007320/ENSDARG00000015862/ENSDARG00000006691/ENSDARG00000088030/ENSDARG00000018334/ENSDARG00000006316/ENSDARG00000020197/ENSDARG00000040439/ENSDARG00000043509/ENSDARG00000055868/ENSDARG00000103433	16
BP	GO:0022618	ribonucleoprotein complex assembly	4.48E-16	3.65E-14	3.39E-14	ENSDARG00000003599/ENSDARG00000025581/ENSDARG00000036629/ENSDARG00000030602/ENSDARG00000099104/ENSDARG00000015862/ENSDARG00000006691/ENSDARG00000019181/ENSDARG00000035860/ENSDARG00000070849/ENSDARG00000006316/ENSDARG00000020197/ENSDARG00000023298/ENSDARG00000034897/ENSDARG00000040439/ENSDARG00000043509	16
BP	GO:0071826	ribonucleoprotein complex subunit organization	1.44E-15	9.78E-14	9.11E-14	ENSDARG00000003599/ENSDARG00000025581/ENSDARG00000036629/ENSDARG00000030602/ENSDARG00000099104/ENSDARG00000015862/ENSDARG00000006691/ENSDARG00000019181/ENSDARG00000035860/ENSDARG00000070849/ENSDARG00000006316/ENSDARG00000020197/ENSDARG00000023298/ENSDARG00000034897/ENSDARG00000040439/ENSDARG00000043509	16
BP	GO:0000027	ribosomal large subunit assembly	3.95E-15	2.29E-13	2.14E-13	ENSDARG00000003599/ENSDARG00000025581/ENSDARG00000099104/ENSDARG00000015862/ENSDARG00000006691/ENSDARG00000006316/ENSDARG00000020197/ENSDARG00000040439/ENSDARG00000043509	9
BP	GO:0002181	cytoplasmic translation	1.34E-13	6.83E-12	6.36E-12	ENSDARG00000021864/ENSDARG00000009285/ENSDARG00000014867/ENSDARG00000037350/ENSDARG00000019181/ENSDARG00000100588/ENSDARG00000057556/ENSDARG00000035860/ENSDARG00000088030/ENSDARG00000053365/ENSDARG00000077717	11
BP	GO:0042274	ribosomal small subunit biogenesis	3.44E-13	1.55E-11	1.45E-11	ENSDARG00000036629/ENSDARG00000030602/ENSDARG00000045487/ENSDARG00000042566/ENSDARG00000019181/ENSDARG00000055996/ENSDARG00000035860/ENSDARG00000070849/ENSDARG00000023298/ENSDARG00000034897	10
BP	GO:0000028	ribosomal small subunit assembly	8.69E-13	3.54E-11	3.29E-11	ENSDARG00000036629/ENSDARG00000030602/ENSDARG00000019181/ENSDARG00000035860/ENSDARG00000070849/ENSDARG00000023298/ENSDARG00000034897	7
BP	GO:0030218	erythrocyte differentiation	9.62E-12	3.56E-10	3.32E-10	ENSDARG00000036629/ENSDARG00000021864/ENSDARG00000030602/ENSDARG00000010160/ENSDARG00000088030/ENSDARG00000018334/ENSDARG00000015128/ENSDARG00000023298/ENSDARG00000041232/ENSDARG00000043509/ENSDARG00000103007	11
BP	GO:0034101	erythrocyte homeostasis	1.06E-11	3.59E-10	3.34E-10	ENSDARG00000036629/ENSDARG00000021864/ENSDARG00000030602/ENSDARG00000010160/ENSDARG00000088030/ENSDARG00000018334/ENSDARG00000015128/ENSDARG00000023298/ENSDARG00000041232/ENSDARG00000043509/ENSDARG00000103007	11
BP	GO:0002262	myeloid cell homeostasis	2.82E-11	8.82E-10	8.21E-10	ENSDARG00000036629/ENSDARG00000021864/ENSDARG00000030602/ENSDARG00000010160/ENSDARG00000088030/ENSDARG00000018334/ENSDARG00000015128/ENSDARG00000023298/ENSDARG00000041232/ENSDARG00000043509/ENSDARG00000103007	11
BP	GO:0048872	homeostasis of number of cells	1.56E-10	4.54E-09	4.22E-09	ENSDARG00000036629/ENSDARG00000021864/ENSDARG00000030602/ENSDARG00000010160/ENSDARG00000088030/ENSDARG00000018334/ENSDARG00000015128/ENSDARG00000023298/ENSDARG00000041232/ENSDARG00000043509/ENSDARG00000103007	11
BP	GO:0006364	rRNA processing	5.59E-09	1.52E-07	1.41E-07	ENSDARG00000036629/ENSDARG00000019230/ENSDARG00000042905/ENSDARG00000045487/ENSDARG00000007320/ENSDARG00000042566/ENSDARG00000055996/ENSDARG00000035860/ENSDARG00000018334/ENSDARG00000055868	10
BP	GO:0030099	myeloid cell differentiation	7.31E-09	1.86E-07	1.73E-07	ENSDARG00000036629/ENSDARG00000021864/ENSDARG00000030602/ENSDARG00000010160/ENSDARG00000088030/ENSDARG00000018334/ENSDARG00000015128/ENSDARG00000023298/ENSDARG00000041232/ENSDARG00000043509/ENSDARG00000103007	11
BP	GO:0016072	rRNA metabolic process	1.62E-08	3.88E-07	3.61E-07	ENSDARG00000036629/ENSDARG00000019230/ENSDARG00000042905/ENSDARG00000045487/ENSDARG00000007320/ENSDARG00000042566/ENSDARG00000055996/ENSDARG00000035860/ENSDARG00000018334/ENSDARG00000055868	10
BP	GO:0000470	maturation of LSU-rRNA	1.39E-07	2.97E-06	2.77E-06	ENSDARG00000019230/ENSDARG00000042905/ENSDARG00000007320/ENSDARG00000018334/ENSDARG00000055868	5
BP	GO:0006414	translational elongation	1.39E-07	2.97E-06	2.77E-06	ENSDARG00000021864/ENSDARG00000011201/ENSDARG00000101406/ENSDARG00000056119/ENSDARG00000041619/ENSDARG00000044521	6
BP	GO:0034470	ncRNA processing	2.43E-06	4.88E-05	4.54E-05	ENSDARG00000036629/ENSDARG00000019230/ENSDARG00000042905/ENSDARG00000045487/ENSDARG00000007320/ENSDARG00000042566/ENSDARG00000055996/ENSDARG00000035860/ENSDARG00000018334/ENSDARG00000055868	10
BP	GO:0051726	regulation of cell cycle	2.52E-06	4.88E-05	4.54E-05	ENSDARG00000099380/ENSDARG00000100392/ENSDARG00000007320/ENSDARG00000010160/ENSDARG00000058105/ENSDARG00000042566/ENSDARG00000100588/ENSDARG00000055996/ENSDARG00000018334/ENSDARG00000006316/ENSDARG00000029150/ENSDARG00000041232	12
BP	GO:0034660	ncRNA metabolic process	2.39E-05	0.00044296	0.000412429	ENSDARG00000036629/ENSDARG00000019230/ENSDARG00000042905/ENSDARG00000045487/ENSDARG00000007320/ENSDARG00000042566/ENSDARG00000055996/ENSDARG00000035860/ENSDARG00000018334/ENSDARG00000055868	10
BP	GO:0030490	maturation of SSU-rRNA	6.37E-05	0.0011266	0.001048948	ENSDARG00000036629/ENSDARG00000045487/ENSDARG00000055996/ENSDARG00000035860	4
BP	GO:0048821	erythrocyte development	0.000112753	0.001912104	0.001780312	ENSDARG00000036629/ENSDARG00000030602/ENSDARG00000041232/ENSDARG00000043509	4
BP	GO:0000462	maturation of SSU-rRNA from tricistronic rRNA transcript (SSU-rRNA, 5.8S rRNA, LSU-rRNA)	0.000479663	0.007808919	0.007270686	ENSDARG00000036629/ENSDARG00000045487/ENSDARG00000055996	3
BP	GO:0061515	myeloid cell development	0.000594647	0.00930851	0.008666918	ENSDARG00000036629/ENSDARG00000030602/ENSDARG00000041232/ENSDARG00000043509	4
BP	GO:0000463	maturation of LSU-rRNA from tricistronic rRNA transcript (SSU-rRNA, 5.8S rRNA, LSU-rRNA)	0.001996835	0.030100435	0.028025751	ENSDARG00000007320/ENSDARG00000018334	2
BP	GO:0042541	hemoglobin biosynthetic process	0.003315676	0.048195717	0.044873809	ENSDARG00000030602/ENSDARG00000043509	2
BP	GO:0060216	definitive hemopoiesis	0.003449883	0.048417323	0.04508014	ENSDARG00000005513/ENSDARG00000039347/ENSDARG00000012071	3
CC	GO:0005840	ribosome	5.89E-121	2.89E-119	2.29E-119	ENSDARG00000025073/ENSDARG00000077291/ENSDARG00000099380/ENSDARG00000011405/ENSDARG00000003599/ENSDARG00000025581/ENSDARG00000100392/ENSDARG00000036629/ENSDARG00000021864/ENSDARG00000029533/ENSDARG00000029500/ENSDARG00000019230/ENSDARG00000014690/ENSDARG00000042905/ENSDARG00000030602/ENSDARG00000034291/ENSDARG00000036298/ENSDARG00000011201/ENSDARG00000099104/ENSDARG00000009285/ENSDARG00000099022/…	71
CC	GO:0022626	cytosolic ribosome	5.36E-120	1.31E-118	1.04E-118	ENSDARG00000025073/ENSDARG00000077291/ENSDARG00000099380/ENSDARG00000011405/ENSDARG00000003599/ENSDARG00000025581/ENSDARG00000036629/ENSDARG00000021864/ENSDARG00000029533/ENSDARG00000019230/ENSDARG00000014690/ENSDARG00000042905/ENSDARG00000030602/ENSDARG00000036298/ENSDARG00000099104/ENSDARG00000009285/ENSDARG00000099022/ENSDARG00000005791/ENSDARG00000014867/ENSDARG00000045487/ENSDARG00000053457/…	61
CC	GO:0044391	ribosomal subunit	1.40E-103	2.29E-102	1.82E-102	ENSDARG00000025073/ENSDARG00000077291/ENSDARG00000099380/ENSDARG00000011405/ENSDARG00000003599/ENSDARG00000025581/ENSDARG00000036629/ENSDARG00000021864/ENSDARG00000029533/ENSDARG00000019230/ENSDARG00000014690/ENSDARG00000042905/ENSDARG00000030602/ENSDARG00000036298/ENSDARG00000099104/ENSDARG00000009285/ENSDARG00000099022/ENSDARG00000005791/ENSDARG00000014867/ENSDARG00000045487/ENSDARG00000053457/…	61
CC	GO:0044445	cytosolic part	1.96E-100	2.40E-99	1.91E-99	ENSDARG00000025073/ENSDARG00000077291/ENSDARG00000099380/ENSDARG00000011405/ENSDARG00000003599/ENSDARG00000025581/ENSDARG00000036629/ENSDARG00000021864/ENSDARG00000029533/ENSDARG00000019230/ENSDARG00000014690/ENSDARG00000042905/ENSDARG00000030602/ENSDARG00000036298/ENSDARG00000099104/ENSDARG00000009285/ENSDARG00000099022/ENSDARG00000005791/ENSDARG00000014867/ENSDARG00000045487/ENSDARG00000053457/…	61
CC	GO:0022625	cytosolic large ribosomal subunit	6.28E-67	6.15E-66	4.89E-66	ENSDARG00000025073/ENSDARG00000099380/ENSDARG00000003599/ENSDARG00000025581/ENSDARG00000021864/ENSDARG00000029533/ENSDARG00000019230/ENSDARG00000042905/ENSDARG00000099104/ENSDARG00000009285/ENSDARG00000005791/ENSDARG00000014867/ENSDARG00000053457/ENSDARG00000007320/ENSDARG00000037350/ENSDARG00000036316/ENSDARG00000015862/ENSDARG00000058105/ENSDARG00000006691/ENSDARG00000100588/ENSDARG00000057556/…	35
CC	GO:0015934	large ribosomal subunit	1.14E-56	9.33E-56	7.42E-56	ENSDARG00000025073/ENSDARG00000099380/ENSDARG00000003599/ENSDARG00000025581/ENSDARG00000021864/ENSDARG00000029533/ENSDARG00000019230/ENSDARG00000042905/ENSDARG00000099104/ENSDARG00000009285/ENSDARG00000005791/ENSDARG00000014867/ENSDARG00000053457/ENSDARG00000007320/ENSDARG00000037350/ENSDARG00000036316/ENSDARG00000015862/ENSDARG00000058105/ENSDARG00000006691/ENSDARG00000100588/ENSDARG00000057556/…	35
CC	GO:0022627	cytosolic small ribosomal subunit	1.06E-49	7.42E-49	5.90E-49	ENSDARG00000077291/ENSDARG00000011405/ENSDARG00000036629/ENSDARG00000014690/ENSDARG00000030602/ENSDARG00000036298/ENSDARG00000099022/ENSDARG00000045487/ENSDARG00000032725/ENSDARG00000010160/ENSDARG00000036875/ENSDARG00000042566/ENSDARG00000035692/ENSDARG00000019181/ENSDARG00000055996/ENSDARG00000053058/ENSDARG00000035860/ENSDARG00000070849/ENSDARG00000023298/ENSDARG00000030408/ENSDARG00000034897/…	26
CC	GO:0015935	small ribosomal subunit	2.62E-42	1.61E-41	1.28E-41	ENSDARG00000077291/ENSDARG00000011405/ENSDARG00000036629/ENSDARG00000014690/ENSDARG00000030602/ENSDARG00000036298/ENSDARG00000099022/ENSDARG00000045487/ENSDARG00000032725/ENSDARG00000010160/ENSDARG00000036875/ENSDARG00000042566/ENSDARG00000035692/ENSDARG00000019181/ENSDARG00000055996/ENSDARG00000053058/ENSDARG00000035860/ENSDARG00000070849/ENSDARG00000023298/ENSDARG00000030408/ENSDARG00000034897/…	26
CC	GO:0030867	rough endoplasmic reticulum membrane	0.002723459	0.01482772	0.011785728	ENSDARG00000035860/ENSDARG00000015128	2
CC	GO:0005791	rough endoplasmic reticulum	0.005615486	0.02751588	0.021870839	ENSDARG00000035860/ENSDARG00000015128	2
CC	GO:0030684	preribosome	0.009247869	0.041195054	0.032743652	ENSDARG00000042566/ENSDARG00000007708/ENSDARG00000055868	3
CC	GO:0098562	cytoplasmic side of membrane	0.010131052	0.041368462	0.032881484	ENSDARG00000035860/ENSDARG00000015128/ENSDARG00000035798	3
MF	GO:0003735	structural constituent of ribosome	2.46E-124	1.72E-122	1.56E-122	ENSDARG00000025073/ENSDARG00000077291/ENSDARG00000099380/ENSDARG00000011405/ENSDARG00000003599/ENSDARG00000025581/ENSDARG00000100392/ENSDARG00000036629/ENSDARG00000021864/ENSDARG00000029533/ENSDARG00000029500/ENSDARG00000014690/ENSDARG00000042905/ENSDARG00000030602/ENSDARG00000034291/ENSDARG00000036298/ENSDARG00000011201/ENSDARG00000099104/ENSDARG00000009285/ENSDARG00000099022/ENSDARG00000005791/…	69
MF	GO:0019843	rRNA binding	4.42E-18	1.55E-16	1.40E-16	ENSDARG00000011405/ENSDARG00000100392/ENSDARG00000036629/ENSDARG00000014690/ENSDARG00000034291/ENSDARG00000036298/ENSDARG00000014867/ENSDARG00000053457/ENSDARG00000037350/ENSDARG00000015862/ENSDARG00000006691/ENSDARG00000020197	12
MF	GO:0070181	small ribosomal subunit rRNA binding	0.001169152	0.027280204	0.024613718	ENSDARG00000036629/ENSDARG00000036298	2
