# Supplementary material for: Cell-type-specific responses to the microbiota across all tissues of the larval zebrafish
Source: Cell Rep. Author manuscript; Available in PMC 2023 Oct 23. (PMC10423310; doi:10.1016/j.celrep.2023.112095)
Supplement: MMC24 [file NIHMS1880944-supplement-MMC24.zip › DataS18/Figure6_PanelG_GOresults_subcluster/GOresults_up_fdrSubClu31.tsv]

ONTOLOGY	ID	Description	pvalue	p.adjust	qvalue	geneID	Count
BP	GO:0050684	regulation of mRNA processing	1.37E-06	0.000975598	0.000870479	ENSDARG00000034668/ENSDARG00000002131/ENSDARG00000003153/ENSDARG00000007863/ENSDARG00000010083/ENSDARG00000014746/ENSDARG00000018618/ENSDARG00000027734/ENSDARG00000042642/ENSDARG00000103672	10
BP	GO:0006397	mRNA processing	1.44E-06	0.000975598	0.000870479	ENSDARG00000036069/ENSDARG00000034668/ENSDARG00000002131/ENSDARG00000003153/ENSDARG00000007863/ENSDARG00000010083/ENSDARG00000012505/ENSDARG00000014746/ENSDARG00000017673/ENSDARG00000018618/ENSDARG00000027734/ENSDARG00000039424/ENSDARG00000042642/ENSDARG00000043757/ENSDARG00000056235/ENSDARG00000058467/ENSDARG00000090788/ENSDARG00000098702/ENSDARG00000103672	19
BP	GO:1903311	regulation of mRNA metabolic process	2.09E-06	0.000975598	0.000870479	ENSDARG00000034668/ENSDARG00000002131/ENSDARG00000003153/ENSDARG00000007863/ENSDARG00000010083/ENSDARG00000014746/ENSDARG00000018618/ENSDARG00000027734/ENSDARG00000041323/ENSDARG00000042642/ENSDARG00000089302/ENSDARG00000103672	12
BP	GO:0042551	neuron maturation	1.09E-05	0.003814664	0.003403642	ENSDARG00000007654/ENSDARG00000044062/ENSDARG00000058117/ENSDARG00000103937	4
BP	GO:0008380	RNA splicing	1.45E-05	0.004062565	0.003624833	ENSDARG00000036069/ENSDARG00000034668/ENSDARG00000002131/ENSDARG00000007863/ENSDARG00000010083/ENSDARG00000012505/ENSDARG00000014746/ENSDARG00000017673/ENSDARG00000027734/ENSDARG00000039424/ENSDARG00000042642/ENSDARG00000056235/ENSDARG00000058467/ENSDARG00000098228/ENSDARG00000103672	15
BP	GO:0048024	regulation of mRNA splicing, via spliceosome	2.30E-05	0.004620893	0.004123001	ENSDARG00000034668/ENSDARG00000002131/ENSDARG00000007863/ENSDARG00000010083/ENSDARG00000014746/ENSDARG00000027734/ENSDARG00000042642/ENSDARG00000103672	8
BP	GO:0050685	positive regulation of mRNA processing	2.31E-05	0.004620893	0.004123001	ENSDARG00000034668/ENSDARG00000003153/ENSDARG00000007863/ENSDARG00000103672	4
BP	GO:0000375	RNA splicing, via transesterification reactions	0.000102208	0.01337501	0.011933881	ENSDARG00000036069/ENSDARG00000034668/ENSDARG00000002131/ENSDARG00000007863/ENSDARG00000010083/ENSDARG00000014746/ENSDARG00000017673/ENSDARG00000027734/ENSDARG00000039424/ENSDARG00000042642/ENSDARG00000058467/ENSDARG00000103672	12
BP	GO:0000377	RNA splicing, via transesterification reactions with bulged adenosine as nucleophile	0.000102208	0.01337501	0.011933881	ENSDARG00000036069/ENSDARG00000034668/ENSDARG00000002131/ENSDARG00000007863/ENSDARG00000010083/ENSDARG00000014746/ENSDARG00000017673/ENSDARG00000027734/ENSDARG00000039424/ENSDARG00000042642/ENSDARG00000058467/ENSDARG00000103672	12
BP	GO:0000398	mRNA splicing, via spliceosome	0.000102208	0.01337501	0.011933881	ENSDARG00000036069/ENSDARG00000034668/ENSDARG00000002131/ENSDARG00000007863/ENSDARG00000010083/ENSDARG00000014746/ENSDARG00000017673/ENSDARG00000027734/ENSDARG00000039424/ENSDARG00000042642/ENSDARG00000058467/ENSDARG00000103672	12
BP	GO:0043484	regulation of RNA splicing	0.00010524	0.01337501	0.011933881	ENSDARG00000034668/ENSDARG00000002131/ENSDARG00000007863/ENSDARG00000010083/ENSDARG00000014746/ENSDARG00000027734/ENSDARG00000042642/ENSDARG00000103672	8
BP	GO:0000422	autophagy of mitochondrion	0.000168009	0.016803856	0.014993276	ENSDARG00000099833/ENSDARG00000033609/ENSDARG00000036040/ENSDARG00000040971/ENSDARG00000103740	5
BP	GO:0061726	mitochondrion disassembly	0.000168009	0.016803856	0.014993276	ENSDARG00000099833/ENSDARG00000033609/ENSDARG00000036040/ENSDARG00000040971/ENSDARG00000103740	5
BP	GO:0006325	chromatin organization	0.000168279	0.016803856	0.014993276	ENSDARG00000003098/ENSDARG00000004587/ENSDARG00000026634/ENSDARG00000029058/ENSDARG00000030479/ENSDARG00000035519/ENSDARG00000038559/ENSDARG00000045877/ENSDARG00000056725/ENSDARG00000056929/ENSDARG00000058696/ENSDARG00000068820/ENSDARG00000068995/ENSDARG00000099175/ENSDARG00000101216/ENSDARG00000104030/ENSDARG00000116491	17
BP	GO:0022411	cellular component disassembly	0.000209596	0.019534367	0.01742958	ENSDARG00000099833/ENSDARG00000059601/ENSDARG00000007654/ENSDARG00000030106/ENSDARG00000033234/ENSDARG00000033609/ENSDARG00000033655/ENSDARG00000036040/ENSDARG00000040971/ENSDARG00000103740	10
BP	GO:0031110	regulation of microtubule polymerization or depolymerization	0.000242508	0.021189172	0.018906083	ENSDARG00000059601/ENSDARG00000002659/ENSDARG00000030106/ENSDARG00000033234/ENSDARG00000033655	5
BP	GO:2001020	regulation of response to DNA damage stimulus	0.000352244	0.028966928	0.025845802	ENSDARG00000041449/ENSDARG00000042825/ENSDARG00000045877/ENSDARG00000056175/ENSDARG00000098832/ENSDARG00000101915	6
BP	GO:0000381	regulation of alternative mRNA splicing, via spliceosome	0.000381383	0.029209488	0.026062227	ENSDARG00000034668/ENSDARG00000002131/ENSDARG00000010083/ENSDARG00000014746/ENSDARG00000027734/ENSDARG00000042642	6
BP	GO:0048026	positive regulation of mRNA splicing, via spliceosome	0.000396982	0.029209488	0.026062227	ENSDARG00000034668/ENSDARG00000007863/ENSDARG00000103672	3
BP	GO:0000380	alternative mRNA splicing, via spliceosome	0.000556471	0.0374672	0.033430187	ENSDARG00000034668/ENSDARG00000002131/ENSDARG00000010083/ENSDARG00000014746/ENSDARG00000027734/ENSDARG00000042642	6
BP	GO:0007019	microtubule depolymerization	0.000562812	0.0374672	0.033430187	ENSDARG00000059601/ENSDARG00000030106/ENSDARG00000033234/ENSDARG00000033655	4
BP	GO:1903008	organelle disassembly	0.000679409	0.043173338	0.038521501	ENSDARG00000099833/ENSDARG00000033609/ENSDARG00000036040/ENSDARG00000040971/ENSDARG00000103740	5
BP	GO:0006914	autophagy	0.000755042	0.043981214	0.03924233	ENSDARG00000099833/ENSDARG00000030479/ENSDARG00000033609/ENSDARG00000036040/ENSDARG00000040971/ENSDARG00000052082/ENSDARG00000099175/ENSDARG00000102572/ENSDARG00000103740	9
BP	GO:0061919	process utilizing autophagic mechanism	0.000755042	0.043981214	0.03924233	ENSDARG00000099833/ENSDARG00000030479/ENSDARG00000033609/ENSDARG00000036040/ENSDARG00000040971/ENSDARG00000052082/ENSDARG00000099175/ENSDARG00000102572/ENSDARG00000103740	9
BP	GO:0033120	positive regulation of RNA splicing	0.000849261	0.046017982	0.041059641	ENSDARG00000034668/ENSDARG00000007863/ENSDARG00000103672	3
BP	GO:0080135	regulation of cellular response to stress	0.000855842	0.046017982	0.041059641	ENSDARG00000099833/ENSDARG00000063157/ENSDARG00000041449/ENSDARG00000042825/ENSDARG00000045877/ENSDARG00000056175/ENSDARG00000098832/ENSDARG00000101915	8
CC	GO:0000785	chromatin	1.12E-05	0.002885562	0.002401691	ENSDARG00000003860/ENSDARG00000004587/ENSDARG00000013802/ENSDARG00000018618/ENSDARG00000030479/ENSDARG00000035519/ENSDARG00000038559/ENSDARG00000040237/ENSDARG00000056725/ENSDARG00000062326/ENSDARG00000068434/ENSDARG00000068820/ENSDARG00000068995/ENSDARG00000099175/ENSDARG00000099572/ENSDARG00000103919/ENSDARG00000116491	17
CC	GO:0045202	synapse	0.000380369	0.034689021	0.028872135	ENSDARG00000059601/ENSDARG00000071860/ENSDARG00000002230/ENSDARG00000013843/ENSDARG00000015314/ENSDARG00000015931/ENSDARG00000020609/ENSDARG00000030656/ENSDARG00000036577/ENSDARG00000042128/ENSDARG00000045945/ENSDARG00000052765/ENSDARG00000055874/ENSDARG00000058117/ENSDARG00000063299/ENSDARG00000077053/ENSDARG00000110528	17
CC	GO:0000790	nuclear chromatin	0.000403361	0.034689021	0.028872135	ENSDARG00000003860/ENSDARG00000004587/ENSDARG00000018618/ENSDARG00000030479/ENSDARG00000040237/ENSDARG00000056725/ENSDARG00000068820/ENSDARG00000068995/ENSDARG00000099175/ENSDARG00000116491	10
MF	GO:0003729	mRNA binding	5.42E-06	0.001860743	0.001667445	ENSDARG00000034668/ENSDARG00000002131/ENSDARG00000003153/ENSDARG00000009754/ENSDARG00000010083/ENSDARG00000014746/ENSDARG00000018618/ENSDARG00000041323/ENSDARG00000070922/ENSDARG00000089302/ENSDARG00000090788/ENSDARG00000098702/ENSDARG00000103672	13
MF	GO:0017075	syntaxin-1 binding	3.00E-05	0.005141884	0.004607734	ENSDARG00000002230/ENSDARG00000020609/ENSDARG00000058117/ENSDARG00000110528	4
MF	GO:0003924	GTPase activity	5.58E-05	0.00615309	0.005513894	ENSDARG00000009553/ENSDARG00000062865/ENSDARG00000001889/ENSDARG00000013843/ENSDARG00000016301/ENSDARG00000019274/ENSDARG00000020261/ENSDARG00000028066/ENSDARG00000030656/ENSDARG00000031343/ENSDARG00000038693/ENSDARG00000039502/ENSDARG00000042410/ENSDARG00000044573/ENSDARG00000055216/ENSDARG00000056831/ENSDARG00000102889	17
MF	GO:0031491	nucleosome binding	7.18E-05	0.00615309	0.005513894	ENSDARG00000035519/ENSDARG00000038559/ENSDARG00000042825/ENSDARG00000062326/ENSDARG00000099572/ENSDARG00000103919	6
MF	GO:0031492	nucleosomal DNA binding	9.00E-05	0.006171336	0.005530244	ENSDARG00000035519/ENSDARG00000038559/ENSDARG00000062326/ENSDARG00000099572/ENSDARG00000103919	5
MF	GO:0031490	chromatin DNA binding	0.000193461	0.01105952	0.009910633	ENSDARG00000035519/ENSDARG00000038559/ENSDARG00000056929/ENSDARG00000062326/ENSDARG00000099572/ENSDARG00000103919	6
MF	GO:0008301	DNA binding, bending	0.000277463	0.013595676	0.012183328	ENSDARG00000030479/ENSDARG00000056725/ENSDARG00000099175	3
MF	GO:0019904	protein domain specific binding	0.000367389	0.015751818	0.014115485	ENSDARG00000010137/ENSDARG00000013078/ENSDARG00000016651/ENSDARG00000032575/ENSDARG00000033928/ENSDARG00000070795/ENSDARG00000071658/ENSDARG00000075758	8
MF	GO:0003682	chromatin binding	0.000768149	0.029275015	0.026233863	ENSDARG00000005026/ENSDARG00000020258/ENSDARG00000026664/ENSDARG00000035519/ENSDARG00000038559/ENSDARG00000042825/ENSDARG00000056929/ENSDARG00000062326/ENSDARG00000070795/ENSDARG00000099572/ENSDARG00000103919	11
MF	GO:0015631	tubulin binding	0.001462338	0.043903186	0.039342428	ENSDARG00000059601/ENSDARG00000002659/ENSDARG00000030106/ENSDARG00000032013/ENSDARG00000033234/ENSDARG00000033609/ENSDARG00000033655/ENSDARG00000059311/ENSDARG00000079500/ENSDARG00000098936	10
MF	GO:0031681	G-protein beta-subunit binding	0.001465335	0.043903186	0.039342428	ENSDARG00000009553/ENSDARG00000038693/ENSDARG00000056831	3
MF	GO:0044389	ubiquitin-like protein ligase binding	0.001535972	0.043903186	0.039342428	ENSDARG00000015057/ENSDARG00000033609/ENSDARG00000040971/ENSDARG00000102632/ENSDARG00000102741	5
