# Supplementary material for: Cell-type-specific responses to the microbiota across all tissues of the larval zebrafish
Source: Cell Rep. Author manuscript; Available in PMC 2023 Oct 23. (PMC10423310; doi:10.1016/j.celrep.2023.112095)
Supplement: MMC24 [file NIHMS1880944-supplement-MMC24.zip › DataS18/Figure6_PanelG_GOresults_subcluster/GOresults_up_fdrSubClu19.tsv]

ONTOLOGY	ID	Description	pvalue	p.adjust	qvalue	geneID	Count
BP	GO:0015669	gas transport	3.92E-20	1.54E-17	1.21E-17	ENSDARG00000087390/ENSDARG00000089124/ENSDARG00000115405/ENSDARG00000079305/ENSDARG00000045142/ENSDARG00000045143/ENSDARG00000089475/ENSDARG00000011166/ENSDARG00000113599/ENSDARG00000023713	10
BP	GO:0015671	oxygen transport	8.44E-16	1.66E-13	1.30E-13	ENSDARG00000087390/ENSDARG00000089124/ENSDARG00000115405/ENSDARG00000079305/ENSDARG00000045142/ENSDARG00000045143/ENSDARG00000089475/ENSDARG00000113599	8
BP	GO:0042744	hydrogen peroxide catabolic process	6.83E-14	8.98E-12	7.03E-12	ENSDARG00000089124/ENSDARG00000115405/ENSDARG00000079305/ENSDARG00000045142/ENSDARG00000045143/ENSDARG00000018146/ENSDARG00000025350	7
BP	GO:0015893	drug transport	1.10E-13	1.02E-11	7.99E-12	ENSDARG00000087390/ENSDARG00000089124/ENSDARG00000115405/ENSDARG00000079305/ENSDARG00000045142/ENSDARG00000045143/ENSDARG00000089475/ENSDARG00000011166/ENSDARG00000113599/ENSDARG00000023713	10
BP	GO:0042743	hydrogen peroxide metabolic process	1.29E-13	1.02E-11	7.99E-12	ENSDARG00000089124/ENSDARG00000115405/ENSDARG00000079305/ENSDARG00000045142/ENSDARG00000045143/ENSDARG00000018146/ENSDARG00000025350	7
BP	GO:0017001	antibiotic catabolic process	5.17E-12	3.39E-10	2.66E-10	ENSDARG00000089124/ENSDARG00000115405/ENSDARG00000079305/ENSDARG00000045142/ENSDARG00000045143/ENSDARG00000018146/ENSDARG00000025350	7
BP	GO:0051187	cofactor catabolic process	1.19E-11	6.72E-10	5.26E-10	ENSDARG00000089124/ENSDARG00000115405/ENSDARG00000079305/ENSDARG00000045142/ENSDARG00000045143/ENSDARG00000018146/ENSDARG00000025350	7
BP	GO:0042493	response to drug	4.65E-11	2.29E-09	1.79E-09	ENSDARG00000087390/ENSDARG00000089124/ENSDARG00000115405/ENSDARG00000079305/ENSDARG00000045142/ENSDARG00000045143/ENSDARG00000089475/ENSDARG00000011166/ENSDARG00000113599/ENSDARG00000018146/ENSDARG00000023713	11
BP	GO:0072593	reactive oxygen species metabolic process	2.19E-10	9.59E-09	7.50E-09	ENSDARG00000089124/ENSDARG00000115405/ENSDARG00000079305/ENSDARG00000045142/ENSDARG00000045143/ENSDARG00000018146/ENSDARG00000025350	7
BP	GO:0051186	cofactor metabolic process	1.45E-09	5.71E-08	4.47E-08	ENSDARG00000089124/ENSDARG00000115405/ENSDARG00000079305/ENSDARG00000045142/ENSDARG00000045143/ENSDARG00000038643/ENSDARG00000012932/ENSDARG00000018146/ENSDARG00000025350/ENSDARG00000039343/ENSDARG00000043665	11
BP	GO:0016999	antibiotic metabolic process	2.24E-09	8.03E-08	6.29E-08	ENSDARG00000089124/ENSDARG00000115405/ENSDARG00000079305/ENSDARG00000045142/ENSDARG00000045143/ENSDARG00000018146/ENSDARG00000025350	7
BP	GO:0042737	drug catabolic process	2.27E-08	7.44E-07	5.82E-07	ENSDARG00000089124/ENSDARG00000115405/ENSDARG00000079305/ENSDARG00000045142/ENSDARG00000045143/ENSDARG00000018146/ENSDARG00000025350	7
BP	GO:0017144	drug metabolic process	9.30E-07	2.82E-05	2.21E-05	ENSDARG00000089124/ENSDARG00000115405/ENSDARG00000079305/ENSDARG00000045142/ENSDARG00000045143/ENSDARG00000012932/ENSDARG00000018146/ENSDARG00000025350/ENSDARG00000039343	9
BP	GO:0030218	erythrocyte differentiation	6.98E-06	0.000191079	0.000149575	ENSDARG00000038643/ENSDARG00000095019/ENSDARG00000029019/ENSDARG00000096667/ENSDARG00000026655	5
BP	GO:0034101	erythrocyte homeostasis	7.27E-06	0.000191079	0.000149575	ENSDARG00000038643/ENSDARG00000095019/ENSDARG00000029019/ENSDARG00000096667/ENSDARG00000026655	5
BP	GO:0002262	myeloid cell homeostasis	1.12E-05	0.000276589	0.000216513	ENSDARG00000038643/ENSDARG00000095019/ENSDARG00000029019/ENSDARG00000096667/ENSDARG00000026655	5
BP	GO:0048872	homeostasis of number of cells	2.41E-05	0.000557509	0.000436415	ENSDARG00000038643/ENSDARG00000095019/ENSDARG00000029019/ENSDARG00000096667/ENSDARG00000026655	5
BP	GO:0035162	embryonic hemopoiesis	8.38E-05	0.001834405	0.001435962	ENSDARG00000038643/ENSDARG00000095019/ENSDARG00000029019/ENSDARG00000026655	4
BP	GO:0030099	myeloid cell differentiation	0.000134561	0.002790377	0.002184292	ENSDARG00000038643/ENSDARG00000095019/ENSDARG00000029019/ENSDARG00000096667/ENSDARG00000026655	5
BP	GO:0051238	sequestering of metal ion	0.000229	0.004511302	0.003531423	ENSDARG00000015551/ENSDARG00000018461	2
BP	GO:0006970	response to osmotic stress	0.001051652	0.018834131	0.014743255	ENSDARG00000011166/ENSDARG00000023713	2
BP	GO:0031365	N-terminal protein amino acid modification	0.001051652	0.018834131	0.014743255	ENSDARG00000057206/ENSDARG00000039051	2
BP	GO:0046500	S-adenosylmethionine metabolic process	0.001155132	0.019787913	0.015489871	ENSDARG00000012932/ENSDARG00000039343	2
BP	GO:0006826	iron ion transport	0.001493627	0.024520372	0.019194413	ENSDARG00000015551/ENSDARG00000018461	2
BP	GO:0006790	sulfur compound metabolic process	0.001625992	0.02562563	0.020059603	ENSDARG00000012932/ENSDARG00000018146/ENSDARG00000039343/ENSDARG00000043665	4
BP	GO:0000302	response to reactive oxygen species	0.002150043	0.030254183	0.023682809	ENSDARG00000018146/ENSDARG00000025350	2
BP	GO:0006730	one-carbon metabolic process	0.002150043	0.030254183	0.023682809	ENSDARG00000012932/ENSDARG00000039343	2
BP	GO:0006879	cellular iron ion homeostasis	0.002150043	0.030254183	0.023682809	ENSDARG00000015551/ENSDARG00000018461	2
BP	GO:0051651	maintenance of location in cell	0.003614839	0.047692396	0.037333348	ENSDARG00000015551/ENSDARG00000018461	2
BP	GO:0019725	cellular homeostasis	0.003631401	0.047692396	0.037333348	ENSDARG00000015551/ENSDARG00000018461/ENSDARG00000025350/ENSDARG00000040277/ENSDARG00000043665	5
CC	GO:0005833	hemoglobin complex	1.15E-17	3.57E-16	2.79E-16	ENSDARG00000087390/ENSDARG00000089124/ENSDARG00000115405/ENSDARG00000079305/ENSDARG00000045142/ENSDARG00000045143/ENSDARG00000089475/ENSDARG00000113599	8
CC	GO:0031838	haptoglobin-hemoglobin complex	5.68E-11	8.81E-10	6.88E-10	ENSDARG00000089124/ENSDARG00000115405/ENSDARG00000079305/ENSDARG00000045142/ENSDARG00000045143	5
CC	GO:0044445	cytosolic part	6.69E-09	6.91E-08	5.40E-08	ENSDARG00000087390/ENSDARG00000089124/ENSDARG00000115405/ENSDARG00000079305/ENSDARG00000045142/ENSDARG00000045143/ENSDARG00000089475/ENSDARG00000113599	8
MF	GO:0005344	oxygen carrier activity	4.77E-16	2.15E-14	1.36E-14	ENSDARG00000087390/ENSDARG00000089124/ENSDARG00000115405/ENSDARG00000079305/ENSDARG00000045142/ENSDARG00000045143/ENSDARG00000089475/ENSDARG00000113599	8
MF	GO:0019825	oxygen binding	4.77E-16	2.15E-14	1.36E-14	ENSDARG00000087390/ENSDARG00000089124/ENSDARG00000115405/ENSDARG00000079305/ENSDARG00000045142/ENSDARG00000045143/ENSDARG00000089475/ENSDARG00000113599	8
MF	GO:0140104	molecular carrier activity	6.00E-13	1.80E-11	1.14E-11	ENSDARG00000087390/ENSDARG00000089124/ENSDARG00000115405/ENSDARG00000079305/ENSDARG00000045142/ENSDARG00000045143/ENSDARG00000089475/ENSDARG00000113599	8
MF	GO:0004601	peroxidase activity	1.15E-11	2.60E-10	1.64E-10	ENSDARG00000089124/ENSDARG00000115405/ENSDARG00000079305/ENSDARG00000045142/ENSDARG00000045143/ENSDARG00000018146/ENSDARG00000025350	7
MF	GO:0016684	oxidoreductase activity, acting on peroxide as acceptor	2.66E-11	4.78E-10	3.02E-10	ENSDARG00000089124/ENSDARG00000115405/ENSDARG00000079305/ENSDARG00000045142/ENSDARG00000045143/ENSDARG00000018146/ENSDARG00000025350	7
MF	GO:0031720	haptoglobin binding	7.02E-11	1.05E-09	6.65E-10	ENSDARG00000089124/ENSDARG00000115405/ENSDARG00000079305/ENSDARG00000045142/ENSDARG00000045143	5
MF	GO:0016209	antioxidant activity	2.92E-10	3.76E-09	2.37E-09	ENSDARG00000089124/ENSDARG00000115405/ENSDARG00000079305/ENSDARG00000045142/ENSDARG00000045143/ENSDARG00000018146/ENSDARG00000025350	7
MF	GO:0020037	heme binding	6.57E-09	7.39E-08	4.67E-08	ENSDARG00000087390/ENSDARG00000089124/ENSDARG00000115405/ENSDARG00000079305/ENSDARG00000045142/ENSDARG00000045143/ENSDARG00000089475/ENSDARG00000113599	8
MF	GO:0046906	tetrapyrrole binding	7.72E-09	7.72E-08	4.88E-08	ENSDARG00000087390/ENSDARG00000089124/ENSDARG00000115405/ENSDARG00000079305/ENSDARG00000045142/ENSDARG00000045143/ENSDARG00000089475/ENSDARG00000113599	8
MF	GO:0005506	iron ion binding	8.86E-06	7.97E-05	5.04E-05	ENSDARG00000089124/ENSDARG00000045142/ENSDARG00000089475/ENSDARG00000015551/ENSDARG00000018461/ENSDARG00000023820	6
MF	GO:0043177	organic acid binding	1.08E-05	8.82E-05	5.57E-05	ENSDARG00000089124/ENSDARG00000115405/ENSDARG00000079305/ENSDARG00000045142/ENSDARG00000045143	5
MF	GO:0004322	ferroxidase activity	0.000345368	0.002220221	0.001402245	ENSDARG00000015551/ENSDARG00000018461	2
MF	GO:0008253	5'-nucleotidase activity	0.000345368	0.002220221	0.001402245	ENSDARG00000034852/ENSDARG00000059646	2
MF	GO:0016724	oxidoreductase activity, oxidizing metal ions, oxygen as acceptor	0.000345368	0.002220221	0.001402245	ENSDARG00000015551/ENSDARG00000018461	2
MF	GO:0008252	nucleotidase activity	0.000463654	0.002781924	0.001757004	ENSDARG00000034852/ENSDARG00000059646	2
MF	GO:0008199	ferric iron binding	0.000529169	0.002976578	0.001879944	ENSDARG00000015551/ENSDARG00000018461	2
MF	GO:0016722	oxidoreductase activity, oxidizing metal ions	0.000919768	0.004869362	0.003075387	ENSDARG00000015551/ENSDARG00000018461	2
MF	GO:0008198	ferrous iron binding	0.001413807	0.007069037	0.004464655	ENSDARG00000015551/ENSDARG00000018461	2
MF	GO:0051537	2 iron, 2 sulfur cluster binding	0.002009137	0.009516963	0.006010713	ENSDARG00000058725/ENSDARG00000043665	2
