# Supplementary material for: Cell-type-specific responses to the microbiota across all tissues of the larval zebrafish
Source: Cell Rep. Author manuscript; Available in PMC 2023 Oct 23. (PMC10423310; doi:10.1016/j.celrep.2023.112095)
Supplement: MMC24 [file NIHMS1880944-supplement-MMC24.zip › DataS18/Figure6_PanelG_GOresults_subcluster/GOresults_up_fdrSubClu18.tsv]

ONTOLOGY	ID	Description	pvalue	p.adjust	qvalue	geneID	Count
BP	GO:0044282	small molecule catabolic process	5.31E-17	3.94E-14	2.37E-14	ENSDARG00000018351/ENSDARG00000023176/ENSDARG00000017444/ENSDARG00000054319/ENSDARG00000069018/ENSDARG00000013522/ENSDARG00000007024/ENSDARG00000038199/ENSDARG00000024160/ENSDARG00000071429/ENSDARG00000058005/ENSDARG00000010267/ENSDARG00000105187/ENSDARG00000052816/ENSDARG00000005191/ENSDARG00000053485/ENSDARG00000013561/ENSDARG00000019541/ENSDARG00000027984/ENSDARG00000039269/ENSDARG00000045888/…	22
BP	GO:0017144	drug metabolic process	5.40E-15	1.68E-12	1.01E-12	ENSDARG00000018351/ENSDARG00000052099/ENSDARG00000017444/ENSDARG00000042010/ENSDARG00000054319/ENSDARG00000013522/ENSDARG00000018478/ENSDARG00000058005/ENSDARG00000070844/ENSDARG00000010267/ENSDARG00000043457/ENSDARG00000039605/ENSDARG00000039007/ENSDARG00000053684/ENSDARG00000105187/ENSDARG00000052816/ENSDARG00000005191/ENSDARG00000017772/ENSDARG00000052712/ENSDARG00000021172/ENSDARG00000006840/…	26
BP	GO:0006520	cellular amino acid metabolic process	6.80E-15	1.68E-12	1.01E-12	ENSDARG00000018351/ENSDARG00000023176/ENSDARG00000052099/ENSDARG00000017444/ENSDARG00000018478/ENSDARG00000011521/ENSDARG00000071429/ENSDARG00000069630/ENSDARG00000058005/ENSDARG00000070844/ENSDARG00000010267/ENSDARG00000013430/ENSDARG00000105187/ENSDARG00000052816/ENSDARG00000005191/ENSDARG00000101074/ENSDARG00000006840/ENSDARG00000053485/ENSDARG00000019541/ENSDARG00000027984/ENSDARG00000039269	21
BP	GO:0044283	small molecule biosynthetic process	2.57E-14	4.77E-12	2.87E-12	ENSDARG00000052099/ENSDARG00000020364/ENSDARG00000042010/ENSDARG00000069018/ENSDARG00000013522/ENSDARG00000018478/ENSDARG00000036833/ENSDARG00000040298/ENSDARG00000011521/ENSDARG00000031616/ENSDARG00000013721/ENSDARG00000070844/ENSDARG00000010267/ENSDARG00000013430/ENSDARG00000043457/ENSDARG00000101324/ENSDARG00000039007/ENSDARG00000053684/ENSDARG00000052816/ENSDARG00000006840/ENSDARG00000012076/…	25
BP	GO:1901605	alpha-amino acid metabolic process	2.17E-13	3.21E-11	1.93E-11	ENSDARG00000018351/ENSDARG00000023176/ENSDARG00000052099/ENSDARG00000017444/ENSDARG00000018478/ENSDARG00000071429/ENSDARG00000058005/ENSDARG00000070844/ENSDARG00000013430/ENSDARG00000105187/ENSDARG00000052816/ENSDARG00000005191/ENSDARG00000006840/ENSDARG00000053485/ENSDARG00000019541/ENSDARG00000027984/ENSDARG00000039269	17
BP	GO:0016054	organic acid catabolic process	3.63E-13	3.84E-11	2.31E-11	ENSDARG00000018351/ENSDARG00000023176/ENSDARG00000017444/ENSDARG00000013522/ENSDARG00000024160/ENSDARG00000071429/ENSDARG00000058005/ENSDARG00000105187/ENSDARG00000052816/ENSDARG00000005191/ENSDARG00000053485/ENSDARG00000019541/ENSDARG00000027984/ENSDARG00000039269/ENSDARG00000045888/ENSDARG00000077004	16
BP	GO:0046395	carboxylic acid catabolic process	3.63E-13	3.84E-11	2.31E-11	ENSDARG00000018351/ENSDARG00000023176/ENSDARG00000017444/ENSDARG00000013522/ENSDARG00000024160/ENSDARG00000071429/ENSDARG00000058005/ENSDARG00000105187/ENSDARG00000052816/ENSDARG00000005191/ENSDARG00000053485/ENSDARG00000019541/ENSDARG00000027984/ENSDARG00000039269/ENSDARG00000045888/ENSDARG00000077004	16
BP	GO:0006732	coenzyme metabolic process	6.64E-13	5.52E-11	3.31E-11	ENSDARG00000023176/ENSDARG00000042010/ENSDARG00000071429/ENSDARG00000070844/ENSDARG00000043180/ENSDARG00000043457/ENSDARG00000039605/ENSDARG00000039007/ENSDARG00000053684/ENSDARG00000052816/ENSDARG00000005191/ENSDARG00000017772/ENSDARG00000052712/ENSDARG00000006840/ENSDARG00000005423/ENSDARG00000009040/ENSDARG00000031981/ENSDARG00000054191/ENSDARG00000077004	19
BP	GO:1901361	organic cyclic compound catabolic process	6.70E-13	5.52E-11	3.31E-11	ENSDARG00000018351/ENSDARG00000002986/ENSDARG00000023176/ENSDARG00000017444/ENSDARG00000042010/ENSDARG00000069018/ENSDARG00000007024/ENSDARG00000036833/ENSDARG00000038199/ENSDARG00000071429/ENSDARG00000058005/ENSDARG00000010267/ENSDARG00000043457/ENSDARG00000039007/ENSDARG00000053684/ENSDARG00000005191/ENSDARG00000005423/ENSDARG00000053485/ENSDARG00000027984/ENSDARG00000054191/ENSDARG00000077004	21
BP	GO:0010951	negative regulation of endopeptidase activity	1.43E-12	1.04E-10	6.23E-11	ENSDARG00000076448/ENSDARG00000061383/ENSDARG00000042684/ENSDARG00000026764/ENSDARG00000070892/ENSDARG00000069293/ENSDARG00000022372/ENSDARG00000090286/ENSDARG00000090850/ENSDARG00000053973/ENSDARG00000016412	11
BP	GO:0051186	cofactor metabolic process	1.54E-12	1.04E-10	6.23E-11	ENSDARG00000023176/ENSDARG00000042010/ENSDARG00000071429/ENSDARG00000070844/ENSDARG00000043180/ENSDARG00000043457/ENSDARG00000039605/ENSDARG00000039007/ENSDARG00000042428/ENSDARG00000053684/ENSDARG00000052816/ENSDARG00000005191/ENSDARG00000017772/ENSDARG00000052712/ENSDARG00000006840/ENSDARG00000005423/ENSDARG00000009040/ENSDARG00000019541/ENSDARG00000027984/ENSDARG00000031981/ENSDARG00000054191/…	22
BP	GO:0010466	negative regulation of peptidase activity	5.10E-12	3.15E-10	1.89E-10	ENSDARG00000076448/ENSDARG00000061383/ENSDARG00000042684/ENSDARG00000026764/ENSDARG00000070892/ENSDARG00000069293/ENSDARG00000022372/ENSDARG00000090286/ENSDARG00000090850/ENSDARG00000053973/ENSDARG00000016412	11
BP	GO:1901606	alpha-amino acid catabolic process	9.06E-12	5.16E-10	3.10E-10	ENSDARG00000018351/ENSDARG00000023176/ENSDARG00000017444/ENSDARG00000071429/ENSDARG00000058005/ENSDARG00000105187/ENSDARG00000052816/ENSDARG00000005191/ENSDARG00000053485/ENSDARG00000019541/ENSDARG00000027984/ENSDARG00000039269	12
BP	GO:0045861	negative regulation of proteolysis	1.35E-11	7.17E-10	4.31E-10	ENSDARG00000076448/ENSDARG00000061383/ENSDARG00000042684/ENSDARG00000026764/ENSDARG00000070892/ENSDARG00000069293/ENSDARG00000022372/ENSDARG00000090286/ENSDARG00000090850/ENSDARG00000053973/ENSDARG00000016412	11
BP	GO:0019439	aromatic compound catabolic process	2.29E-11	1.13E-09	6.79E-10	ENSDARG00000018351/ENSDARG00000002986/ENSDARG00000023176/ENSDARG00000017444/ENSDARG00000042010/ENSDARG00000007024/ENSDARG00000036833/ENSDARG00000038199/ENSDARG00000071429/ENSDARG00000058005/ENSDARG00000010267/ENSDARG00000043457/ENSDARG00000039007/ENSDARG00000053684/ENSDARG00000005191/ENSDARG00000005423/ENSDARG00000027984/ENSDARG00000054191/ENSDARG00000077004	19
BP	GO:0009063	cellular amino acid catabolic process	2.80E-11	1.30E-09	7.79E-10	ENSDARG00000018351/ENSDARG00000023176/ENSDARG00000017444/ENSDARG00000071429/ENSDARG00000058005/ENSDARG00000105187/ENSDARG00000052816/ENSDARG00000005191/ENSDARG00000053485/ENSDARG00000019541/ENSDARG00000027984/ENSDARG00000039269	12
BP	GO:0052548	regulation of endopeptidase activity	3.54E-11	1.54E-09	9.27E-10	ENSDARG00000076448/ENSDARG00000061383/ENSDARG00000042684/ENSDARG00000026764/ENSDARG00000070892/ENSDARG00000069293/ENSDARG00000022372/ENSDARG00000090286/ENSDARG00000090850/ENSDARG00000053973/ENSDARG00000016412/ENSDARG00000104172	12
BP	GO:0044270	cellular nitrogen compound catabolic process	4.85E-11	2.00E-09	1.20E-09	ENSDARG00000002986/ENSDARG00000023176/ENSDARG00000017444/ENSDARG00000042010/ENSDARG00000007024/ENSDARG00000036833/ENSDARG00000038199/ENSDARG00000071429/ENSDARG00000010267/ENSDARG00000013430/ENSDARG00000043457/ENSDARG00000039007/ENSDARG00000053684/ENSDARG00000005191/ENSDARG00000005423/ENSDARG00000053485/ENSDARG00000054191/ENSDARG00000077004	18
BP	GO:0052547	regulation of peptidase activity	7.76E-11	3.03E-09	1.82E-09	ENSDARG00000076448/ENSDARG00000061383/ENSDARG00000042684/ENSDARG00000026764/ENSDARG00000070892/ENSDARG00000069293/ENSDARG00000022372/ENSDARG00000090286/ENSDARG00000090850/ENSDARG00000053973/ENSDARG00000016412/ENSDARG00000104172	12
BP	GO:0072376	protein activation cascade	8.88E-11	3.29E-09	1.98E-09	ENSDARG00000020741/ENSDARG00000042684/ENSDARG00000012694/ENSDARG00000052207/ENSDARG00000008969/ENSDARG00000055278/ENSDARG00000037281/ENSDARG00000034862/ENSDARG00000043719	9
BP	GO:0051346	negative regulation of hydrolase activity	1.59E-10	5.62E-09	3.38E-09	ENSDARG00000076448/ENSDARG00000061383/ENSDARG00000042684/ENSDARG00000026764/ENSDARG00000070892/ENSDARG00000069293/ENSDARG00000022372/ENSDARG00000090286/ENSDARG00000090850/ENSDARG00000053973/ENSDARG00000016412	11
BP	GO:0046700	heterocycle catabolic process	5.10E-10	1.72E-08	1.03E-08	ENSDARG00000002986/ENSDARG00000023176/ENSDARG00000017444/ENSDARG00000042010/ENSDARG00000007024/ENSDARG00000036833/ENSDARG00000038199/ENSDARG00000071429/ENSDARG00000010267/ENSDARG00000043457/ENSDARG00000039007/ENSDARG00000053684/ENSDARG00000005191/ENSDARG00000005423/ENSDARG00000053485/ENSDARG00000054191/ENSDARG00000077004	17
BP	GO:0046394	carboxylic acid biosynthetic process	6.94E-09	2.24E-07	1.34E-07	ENSDARG00000052099/ENSDARG00000042010/ENSDARG00000069018/ENSDARG00000018478/ENSDARG00000011521/ENSDARG00000070844/ENSDARG00000010267/ENSDARG00000013430/ENSDARG00000043457/ENSDARG00000039007/ENSDARG00000053684/ENSDARG00000052816/ENSDARG00000005423/ENSDARG00000054191	14
BP	GO:0016053	organic acid biosynthetic process	7.73E-09	2.39E-07	1.43E-07	ENSDARG00000052099/ENSDARG00000042010/ENSDARG00000069018/ENSDARG00000018478/ENSDARG00000011521/ENSDARG00000070844/ENSDARG00000010267/ENSDARG00000013430/ENSDARG00000043457/ENSDARG00000039007/ENSDARG00000053684/ENSDARG00000052816/ENSDARG00000005423/ENSDARG00000054191	14
BP	GO:0072378	blood coagulation, fibrin clot formation	1.35E-08	4.00E-07	2.40E-07	ENSDARG00000020741/ENSDARG00000042684/ENSDARG00000008969/ENSDARG00000037281/ENSDARG00000034862	5
BP	GO:0030162	regulation of proteolysis	1.66E-08	4.73E-07	2.84E-07	ENSDARG00000076448/ENSDARG00000061383/ENSDARG00000042684/ENSDARG00000026764/ENSDARG00000070892/ENSDARG00000069293/ENSDARG00000022372/ENSDARG00000090286/ENSDARG00000090850/ENSDARG00000053973/ENSDARG00000016412/ENSDARG00000104172	12
BP	GO:0006090	pyruvate metabolic process	3.66E-08	1.00E-06	6.03E-07	ENSDARG00000042010/ENSDARG00000013522/ENSDARG00000018478/ENSDARG00000043457/ENSDARG00000039007/ENSDARG00000053684/ENSDARG00000005423/ENSDARG00000054191	8
BP	GO:0006006	glucose metabolic process	5.32E-08	1.41E-06	8.46E-07	ENSDARG00000020364/ENSDARG00000013522/ENSDARG00000031616/ENSDARG00000013721/ENSDARG00000043457/ENSDARG00000006840/ENSDARG00000013561/ENSDARG00000054191	8
BP	GO:0009072	aromatic amino acid family metabolic process	6.33E-08	1.62E-06	9.71E-07	ENSDARG00000018351/ENSDARG00000023176/ENSDARG00000017444/ENSDARG00000071429/ENSDARG00000069630/ENSDARG00000058005/ENSDARG00000027984	7
BP	GO:0043086	negative regulation of catalytic activity	6.96E-08	1.67E-06	1.00E-06	ENSDARG00000076448/ENSDARG00000061383/ENSDARG00000042684/ENSDARG00000026764/ENSDARG00000070892/ENSDARG00000069293/ENSDARG00000022372/ENSDARG00000090286/ENSDARG00000090850/ENSDARG00000053973/ENSDARG00000016412	11
BP	GO:0072521	purine-containing compound metabolic process	6.97E-08	1.67E-06	1.00E-06	ENSDARG00000002986/ENSDARG00000023176/ENSDARG00000037191/ENSDARG00000042010/ENSDARG00000007024/ENSDARG00000071429/ENSDARG00000070844/ENSDARG00000043457/ENSDARG00000039007/ENSDARG00000053684/ENSDARG00000052816/ENSDARG00000005191/ENSDARG00000052712/ENSDARG00000006840/ENSDARG00000005423/ENSDARG00000054191	16
BP	GO:0006094	gluconeogenesis	7.63E-08	1.71E-06	1.03E-06	ENSDARG00000020364/ENSDARG00000013522/ENSDARG00000031616/ENSDARG00000013721/ENSDARG00000006840/ENSDARG00000054191	6
BP	GO:0019319	hexose biosynthetic process	7.63E-08	1.71E-06	1.03E-06	ENSDARG00000020364/ENSDARG00000013522/ENSDARG00000031616/ENSDARG00000013721/ENSDARG00000006840/ENSDARG00000054191	6
BP	GO:0042866	pyruvate biosynthetic process	1.01E-07	2.19E-06	1.32E-06	ENSDARG00000042010/ENSDARG00000018478/ENSDARG00000043457/ENSDARG00000039007/ENSDARG00000053684/ENSDARG00000005423/ENSDARG00000054191	7
BP	GO:0007596	blood coagulation	1.06E-07	2.25E-06	1.35E-06	ENSDARG00000020741/ENSDARG00000042684/ENSDARG00000036041/ENSDARG00000008969/ENSDARG00000023111/ENSDARG00000037281/ENSDARG00000034862/ENSDARG00000075827	8
BP	GO:0007599	hemostasis	1.19E-07	2.38E-06	1.43E-06	ENSDARG00000020741/ENSDARG00000042684/ENSDARG00000036041/ENSDARG00000008969/ENSDARG00000023111/ENSDARG00000037281/ENSDARG00000034862/ENSDARG00000075827	8
BP	GO:0046364	monosaccharide biosynthetic process	1.19E-07	2.38E-06	1.43E-06	ENSDARG00000020364/ENSDARG00000013522/ENSDARG00000031616/ENSDARG00000013721/ENSDARG00000006840/ENSDARG00000054191	6
BP	GO:0005975	carbohydrate metabolic process	1.22E-07	2.39E-06	1.43E-06	ENSDARG00000002197/ENSDARG00000020364/ENSDARG00000042010/ENSDARG00000013522/ENSDARG00000031616/ENSDARG00000013721/ENSDARG00000071076/ENSDARG00000043180/ENSDARG00000043457/ENSDARG00000039007/ENSDARG00000053684/ENSDARG00000017772/ENSDARG00000006840/ENSDARG00000005423/ENSDARG00000013561/ENSDARG00000054191	16
BP	GO:0071391	cellular response to estrogen stimulus	1.35E-07	2.56E-06	1.54E-06	ENSDARG00000016319/ENSDARG00000042684/ENSDARG00000020364/ENSDARG00000018478/ENSDARG00000023151/ENSDARG00000043279/ENSDARG00000005185	7
BP	GO:0009074	aromatic amino acid family catabolic process	1.46E-07	2.66E-06	1.60E-06	ENSDARG00000018351/ENSDARG00000023176/ENSDARG00000017444/ENSDARG00000071429/ENSDARG00000058005/ENSDARG00000027984	6
BP	GO:0050817	coagulation	1.47E-07	2.66E-06	1.60E-06	ENSDARG00000020741/ENSDARG00000042684/ENSDARG00000036041/ENSDARG00000008969/ENSDARG00000023111/ENSDARG00000037281/ENSDARG00000034862/ENSDARG00000075827	8
BP	GO:0043627	response to estrogen	2.32E-07	4.10E-06	2.46E-06	ENSDARG00000016319/ENSDARG00000042684/ENSDARG00000020364/ENSDARG00000018478/ENSDARG00000023151/ENSDARG00000043279/ENSDARG00000005185	7
BP	GO:0006091	generation of precursor metabolites and energy	3.03E-07	5.22E-06	3.14E-06	ENSDARG00000002197/ENSDARG00000042010/ENSDARG00000054319/ENSDARG00000043457/ENSDARG00000039007/ENSDARG00000053684/ENSDARG00000017772/ENSDARG00000052712/ENSDARG00000005423/ENSDARG00000009040/ENSDARG00000013561/ENSDARG00000054191	12
BP	GO:0006733	oxidoreduction coenzyme metabolic process	3.30E-07	5.55E-06	3.33E-06	ENSDARG00000042010/ENSDARG00000043180/ENSDARG00000043457/ENSDARG00000039007/ENSDARG00000053684/ENSDARG00000017772/ENSDARG00000005423/ENSDARG00000009040/ENSDARG00000054191	9
BP	GO:0050878	regulation of body fluid levels	5.13E-07	8.45E-06	5.08E-06	ENSDARG00000020741/ENSDARG00000042684/ENSDARG00000036041/ENSDARG00000008969/ENSDARG00000023111/ENSDARG00000037281/ENSDARG00000034862/ENSDARG00000075827	8
BP	GO:0016052	carbohydrate catabolic process	5.60E-07	9.02E-06	5.42E-06	ENSDARG00000002197/ENSDARG00000042010/ENSDARG00000043457/ENSDARG00000039007/ENSDARG00000053684/ENSDARG00000005423/ENSDARG00000013561/ENSDARG00000054191	8
BP	GO:0009112	nucleobase metabolic process	6.15E-07	9.70E-06	5.83E-06	ENSDARG00000002986/ENSDARG00000037191/ENSDARG00000007024/ENSDARG00000010267/ENSDARG00000052816/ENSDARG00000053485	6
BP	GO:0019318	hexose metabolic process	6.65E-07	1.03E-05	6.17E-06	ENSDARG00000020364/ENSDARG00000013522/ENSDARG00000031616/ENSDARG00000013721/ENSDARG00000043457/ENSDARG00000006840/ENSDARG00000013561/ENSDARG00000054191	8
BP	GO:0044092	negative regulation of molecular function	6.86E-07	1.04E-05	6.23E-06	ENSDARG00000076448/ENSDARG00000061383/ENSDARG00000042684/ENSDARG00000026764/ENSDARG00000070892/ENSDARG00000069293/ENSDARG00000022372/ENSDARG00000090286/ENSDARG00000090850/ENSDARG00000053973/ENSDARG00000016412	11
BP	GO:0019362	pyridine nucleotide metabolic process	7.86E-07	1.12E-05	6.76E-06	ENSDARG00000042010/ENSDARG00000043180/ENSDARG00000043457/ENSDARG00000039007/ENSDARG00000053684/ENSDARG00000017772/ENSDARG00000005423/ENSDARG00000054191	8
BP	GO:0046496	nicotinamide nucleotide metabolic process	7.86E-07	1.12E-05	6.76E-06	ENSDARG00000042010/ENSDARG00000043180/ENSDARG00000043457/ENSDARG00000039007/ENSDARG00000053684/ENSDARG00000017772/ENSDARG00000005423/ENSDARG00000054191	8
BP	GO:0006544	glycine metabolic process	7.89E-07	1.12E-05	6.76E-06	ENSDARG00000052099/ENSDARG00000018478/ENSDARG00000105187/ENSDARG00000052816	4
BP	GO:0009116	nucleoside metabolic process	1.09E-06	1.49E-05	8.96E-06	ENSDARG00000029230/ENSDARG00000036833/ENSDARG00000038199/ENSDARG00000070844/ENSDARG00000010267/ENSDARG00000005191/ENSDARG00000006840/ENSDARG00000078619	8
BP	GO:0072524	pyridine-containing compound metabolic process	1.09E-06	1.49E-05	8.96E-06	ENSDARG00000042010/ENSDARG00000043180/ENSDARG00000043457/ENSDARG00000039007/ENSDARG00000053684/ENSDARG00000017772/ENSDARG00000005423/ENSDARG00000054191	8
BP	GO:0042737	drug catabolic process	1.38E-06	1.86E-05	1.12E-05	ENSDARG00000018351/ENSDARG00000054319/ENSDARG00000013522/ENSDARG00000058005/ENSDARG00000010267/ENSDARG00000105187/ENSDARG00000021172/ENSDARG00000042953/ENSDARG00000027984	9
BP	GO:0006790	sulfur compound metabolic process	1.66E-06	2.20E-05	1.32E-05	ENSDARG00000023176/ENSDARG00000040781/ENSDARG00000071429/ENSDARG00000070844/ENSDARG00000013430/ENSDARG00000039605/ENSDARG00000042428/ENSDARG00000005191/ENSDARG00000052712/ENSDARG00000006840/ENSDARG00000027984	11
BP	GO:0009166	nucleotide catabolic process	1.72E-06	2.23E-05	1.34E-05	ENSDARG00000042010/ENSDARG00000036833/ENSDARG00000043457/ENSDARG00000039007/ENSDARG00000053684/ENSDARG00000005423/ENSDARG00000054191	7
BP	GO:0043691	reverse cholesterol transport	1.84E-06	2.26E-05	1.36E-05	ENSDARG00000030872/ENSDARG00000040298/ENSDARG00000101324/ENSDARG00000012076	4
BP	GO:0005996	monosaccharide metabolic process	1.85E-06	2.26E-05	1.36E-05	ENSDARG00000020364/ENSDARG00000013522/ENSDARG00000031616/ENSDARG00000013721/ENSDARG00000043457/ENSDARG00000006840/ENSDARG00000013561/ENSDARG00000054191	8
BP	GO:0032787	monocarboxylic acid metabolic process	1.88E-06	2.26E-05	1.36E-05	ENSDARG00000017444/ENSDARG00000042010/ENSDARG00000069018/ENSDARG00000013522/ENSDARG00000018478/ENSDARG00000024160/ENSDARG00000043457/ENSDARG00000039007/ENSDARG00000053684/ENSDARG00000005423/ENSDARG00000045888/ENSDARG00000054191	12
BP	GO:0008652	cellular amino acid biosynthetic process	1.88E-06	2.26E-05	1.36E-05	ENSDARG00000052099/ENSDARG00000018478/ENSDARG00000011521/ENSDARG00000070844/ENSDARG00000010267/ENSDARG00000013430/ENSDARG00000052816	7
BP	GO:0006096	glycolytic process	1.92E-06	2.26E-05	1.36E-05	ENSDARG00000042010/ENSDARG00000043457/ENSDARG00000039007/ENSDARG00000053684/ENSDARG00000005423/ENSDARG00000054191	6
BP	GO:0006757	ATP generation from ADP	1.92E-06	2.26E-05	1.36E-05	ENSDARG00000042010/ENSDARG00000043457/ENSDARG00000039007/ENSDARG00000053684/ENSDARG00000005423/ENSDARG00000054191	6
BP	GO:0006575	cellular modified amino acid metabolic process	2.23E-06	2.58E-05	1.55E-05	ENSDARG00000070844/ENSDARG00000013430/ENSDARG00000069752/ENSDARG00000042428/ENSDARG00000052816/ENSDARG00000005191/ENSDARG00000006840/ENSDARG00000027984/ENSDARG00000077004	9
BP	GO:1901292	nucleoside phosphate catabolic process	2.27E-06	2.58E-05	1.55E-05	ENSDARG00000042010/ENSDARG00000036833/ENSDARG00000043457/ENSDARG00000039007/ENSDARG00000053684/ENSDARG00000005423/ENSDARG00000054191	7
BP	GO:0043648	dicarboxylic acid metabolic process	2.47E-06	2.77E-05	1.67E-05	ENSDARG00000017444/ENSDARG00000052816/ENSDARG00000017772/ENSDARG00000052712/ENSDARG00000019541/ENSDARG00000077004	6
BP	GO:0046031	ADP metabolic process	3.14E-06	3.47E-05	2.08E-05	ENSDARG00000042010/ENSDARG00000043457/ENSDARG00000039007/ENSDARG00000053684/ENSDARG00000005423/ENSDARG00000054191	6
BP	GO:1901657	glycosyl compound metabolic process	3.23E-06	3.52E-05	2.12E-05	ENSDARG00000029230/ENSDARG00000036833/ENSDARG00000038199/ENSDARG00000070844/ENSDARG00000010267/ENSDARG00000005191/ENSDARG00000006840/ENSDARG00000078619	8
BP	GO:0006066	alcohol metabolic process	3.34E-06	3.58E-05	2.15E-05	ENSDARG00000030872/ENSDARG00000037191/ENSDARG00000017882/ENSDARG00000069018/ENSDARG00000013522/ENSDARG00000040298/ENSDARG00000101324/ENSDARG00000012076/ENSDARG00000019260/ENSDARG00000031981	10
BP	GO:0009135	purine nucleoside diphosphate metabolic process	3.52E-06	3.63E-05	2.18E-05	ENSDARG00000042010/ENSDARG00000043457/ENSDARG00000039007/ENSDARG00000053684/ENSDARG00000005423/ENSDARG00000054191	6
BP	GO:0009179	purine ribonucleoside diphosphate metabolic process	3.52E-06	3.63E-05	2.18E-05	ENSDARG00000042010/ENSDARG00000043457/ENSDARG00000039007/ENSDARG00000053684/ENSDARG00000005423/ENSDARG00000054191	6
BP	GO:0009185	ribonucleoside diphosphate metabolic process	3.52E-06	3.63E-05	2.18E-05	ENSDARG00000042010/ENSDARG00000043457/ENSDARG00000039007/ENSDARG00000053684/ENSDARG00000005423/ENSDARG00000054191	6
BP	GO:0006730	one-carbon metabolic process	3.68E-06	3.73E-05	2.24E-05	ENSDARG00000039605/ENSDARG00000052816/ENSDARG00000005191/ENSDARG00000006840/ENSDARG00000077004	5
BP	GO:0032269	negative regulation of cellular protein metabolic process	4.49E-06	4.50E-05	2.70E-05	ENSDARG00000076448/ENSDARG00000061383/ENSDARG00000042684/ENSDARG00000026764/ENSDARG00000070892/ENSDARG00000069293/ENSDARG00000022372/ENSDARG00000090286/ENSDARG00000090850/ENSDARG00000053973/ENSDARG00000016412	11
BP	GO:0034370	triglyceride-rich lipoprotein particle remodeling	4.97E-06	4.85E-05	2.91E-05	ENSDARG00000030872/ENSDARG00000040298/ENSDARG00000101324/ENSDARG00000012076	4
BP	GO:0034372	very-low-density lipoprotein particle remodeling	4.97E-06	4.85E-05	2.91E-05	ENSDARG00000030872/ENSDARG00000040298/ENSDARG00000101324/ENSDARG00000012076	4
BP	GO:0042632	cholesterol homeostasis	5.13E-06	4.88E-05	2.93E-05	ENSDARG00000030872/ENSDARG00000069018/ENSDARG00000040298/ENSDARG00000101324/ENSDARG00000012076	5
BP	GO:0055092	sterol homeostasis	5.13E-06	4.88E-05	2.93E-05	ENSDARG00000030872/ENSDARG00000069018/ENSDARG00000040298/ENSDARG00000101324/ENSDARG00000012076	5
BP	GO:0006165	nucleoside diphosphate phosphorylation	5.47E-06	5.13E-05	3.08E-05	ENSDARG00000042010/ENSDARG00000043457/ENSDARG00000039007/ENSDARG00000053684/ENSDARG00000005423/ENSDARG00000054191	6
BP	GO:0051248	negative regulation of protein metabolic process	5.66E-06	5.24E-05	3.15E-05	ENSDARG00000076448/ENSDARG00000061383/ENSDARG00000042684/ENSDARG00000026764/ENSDARG00000070892/ENSDARG00000069293/ENSDARG00000022372/ENSDARG00000090286/ENSDARG00000090850/ENSDARG00000053973/ENSDARG00000016412	11
BP	GO:0015850	organic hydroxy compound transport	6.16E-06	5.49E-05	3.30E-05	ENSDARG00000030872/ENSDARG00000104108/ENSDARG00000040298/ENSDARG00000012194/ENSDARG00000045306/ENSDARG00000101324/ENSDARG00000012076	7
BP	GO:0046434	organophosphate catabolic process	6.50E-06	5.49E-05	3.30E-05	ENSDARG00000042010/ENSDARG00000036833/ENSDARG00000043180/ENSDARG00000043457/ENSDARG00000039007/ENSDARG00000053684/ENSDARG00000005423/ENSDARG00000054191	8
BP	GO:0032371	regulation of sterol transport	6.59E-06	5.49E-05	3.30E-05	ENSDARG00000040298/ENSDARG00000012194/ENSDARG00000101324/ENSDARG00000012076	4
BP	GO:0032374	regulation of cholesterol transport	6.59E-06	5.49E-05	3.30E-05	ENSDARG00000040298/ENSDARG00000012194/ENSDARG00000101324/ENSDARG00000012076	4
BP	GO:0034368	protein-lipid complex remodeling	6.59E-06	5.49E-05	3.30E-05	ENSDARG00000030872/ENSDARG00000040298/ENSDARG00000101324/ENSDARG00000012076	4
BP	GO:0034369	plasma lipoprotein particle remodeling	6.59E-06	5.49E-05	3.30E-05	ENSDARG00000030872/ENSDARG00000040298/ENSDARG00000101324/ENSDARG00000012076	4
BP	GO:0071825	protein-lipid complex subunit organization	6.59E-06	5.49E-05	3.30E-05	ENSDARG00000030872/ENSDARG00000040298/ENSDARG00000101324/ENSDARG00000012076	4
BP	GO:0071827	plasma lipoprotein particle organization	6.59E-06	5.49E-05	3.30E-05	ENSDARG00000030872/ENSDARG00000040298/ENSDARG00000101324/ENSDARG00000012076	4
BP	GO:0097006	regulation of plasma lipoprotein particle levels	6.59E-06	5.49E-05	3.30E-05	ENSDARG00000030872/ENSDARG00000040298/ENSDARG00000101324/ENSDARG00000012076	4
BP	GO:0046939	nucleotide phosphorylation	6.73E-06	5.54E-05	3.33E-05	ENSDARG00000042010/ENSDARG00000043457/ENSDARG00000039007/ENSDARG00000053684/ENSDARG00000005423/ENSDARG00000054191	6
BP	GO:1901615	organic hydroxy compound metabolic process	6.82E-06	5.56E-05	3.34E-05	ENSDARG00000030872/ENSDARG00000037191/ENSDARG00000017882/ENSDARG00000069018/ENSDARG00000013522/ENSDARG00000040298/ENSDARG00000101324/ENSDARG00000023820/ENSDARG00000012076/ENSDARG00000019260/ENSDARG00000031981	11
BP	GO:0051289	protein homotetramerization	7.00E-06	5.64E-05	3.39E-05	ENSDARG00000023176/ENSDARG00000007024/ENSDARG00000071429/ENSDARG00000052816/ENSDARG00000006840	5
BP	GO:0042133	neurotransmitter metabolic process	7.45E-06	5.93E-05	3.57E-05	ENSDARG00000052099/ENSDARG00000018478/ENSDARG00000011521/ENSDARG00000010267/ENSDARG00000105187/ENSDARG00000052816	6
BP	GO:0009410	response to xenobiotic stimulus	8.24E-06	6.49E-05	3.90E-05	ENSDARG00000013522/ENSDARG00000103295/ENSDARG00000022767/ENSDARG00000021172/ENSDARG00000098589/ENSDARG00000042953/ENSDARG00000039211/ENSDARG00000043848	8
BP	GO:0009108	coenzyme biosynthetic process	1.01E-05	7.86E-05	4.72E-05	ENSDARG00000042010/ENSDARG00000043457/ENSDARG00000039605/ENSDARG00000039007/ENSDARG00000053684/ENSDARG00000005423/ENSDARG00000009040/ENSDARG00000031981/ENSDARG00000054191	9
BP	GO:0030301	cholesterol transport	1.08E-05	8.19E-05	4.92E-05	ENSDARG00000030872/ENSDARG00000040298/ENSDARG00000012194/ENSDARG00000101324/ENSDARG00000012076	5
BP	GO:0009132	nucleoside diphosphate metabolic process	1.09E-05	8.19E-05	4.92E-05	ENSDARG00000042010/ENSDARG00000043457/ENSDARG00000039007/ENSDARG00000053684/ENSDARG00000005423/ENSDARG00000054191	6
BP	GO:0032368	regulation of lipid transport	1.09E-05	8.19E-05	4.92E-05	ENSDARG00000040298/ENSDARG00000012194/ENSDARG00000101324/ENSDARG00000012076	4
BP	GO:0034367	protein-containing complex remodeling	1.09E-05	8.19E-05	4.92E-05	ENSDARG00000030872/ENSDARG00000040298/ENSDARG00000101324/ENSDARG00000012076	4
BP	GO:0015918	sterol transport	1.23E-05	9.03E-05	5.43E-05	ENSDARG00000030872/ENSDARG00000040298/ENSDARG00000012194/ENSDARG00000101324/ENSDARG00000012076	5
BP	GO:0042136	neurotransmitter biosynthetic process	1.23E-05	9.03E-05	5.43E-05	ENSDARG00000052099/ENSDARG00000018478/ENSDARG00000011521/ENSDARG00000010267/ENSDARG00000052816	5
BP	GO:0055090	acylglycerol homeostasis	1.38E-05	9.91E-05	5.95E-05	ENSDARG00000030872/ENSDARG00000040298/ENSDARG00000101324/ENSDARG00000012076	4
BP	GO:0070328	triglyceride homeostasis	1.38E-05	9.91E-05	5.95E-05	ENSDARG00000030872/ENSDARG00000040298/ENSDARG00000101324/ENSDARG00000012076	4
BP	GO:0019359	nicotinamide nucleotide biosynthetic process	1.57E-05	0.000110446	6.64E-05	ENSDARG00000042010/ENSDARG00000043457/ENSDARG00000039007/ENSDARG00000053684/ENSDARG00000005423/ENSDARG00000054191	6
BP	GO:0019363	pyridine nucleotide biosynthetic process	1.57E-05	0.000110446	6.64E-05	ENSDARG00000042010/ENSDARG00000043457/ENSDARG00000039007/ENSDARG00000053684/ENSDARG00000005423/ENSDARG00000054191	6
BP	GO:0009069	serine family amino acid metabolic process	1.59E-05	0.000111366	6.69E-05	ENSDARG00000052099/ENSDARG00000018478/ENSDARG00000105187/ENSDARG00000052816/ENSDARG00000005191	5
BP	GO:0051336	regulation of hydrolase activity	1.72E-05	0.000119427	7.18E-05	ENSDARG00000076448/ENSDARG00000061383/ENSDARG00000042684/ENSDARG00000026764/ENSDARG00000070892/ENSDARG00000069293/ENSDARG00000022372/ENSDARG00000090286/ENSDARG00000090850/ENSDARG00000053973/ENSDARG00000016412/ENSDARG00000104172	12
BP	GO:0072330	monocarboxylic acid biosynthetic process	1.86E-05	0.00012786	7.68E-05	ENSDARG00000042010/ENSDARG00000069018/ENSDARG00000018478/ENSDARG00000043457/ENSDARG00000039007/ENSDARG00000053684/ENSDARG00000005423/ENSDARG00000054191	8
BP	GO:0072525	pyridine-containing compound biosynthetic process	2.19E-05	0.000148735	8.94E-05	ENSDARG00000042010/ENSDARG00000043457/ENSDARG00000039007/ENSDARG00000053684/ENSDARG00000005423/ENSDARG00000054191	6
BP	GO:0006641	triglyceride metabolic process	2.29E-05	0.000153997	9.25E-05	ENSDARG00000030872/ENSDARG00000013522/ENSDARG00000040298/ENSDARG00000101324/ENSDARG00000012076	5
BP	GO:0046500	S-adenosylmethionine metabolic process	2.55E-05	0.000169042	0.000101577	ENSDARG00000070844/ENSDARG00000039605/ENSDARG00000005191/ENSDARG00000006840	4
BP	GO:0009142	nucleoside triphosphate biosynthetic process	2.56E-05	0.000169042	0.000101577	ENSDARG00000042010/ENSDARG00000043457/ENSDARG00000039007/ENSDARG00000053684/ENSDARG00000052712/ENSDARG00000005423/ENSDARG00000054191	7
BP	GO:0006754	ATP biosynthetic process	3.00E-05	0.000196494	0.000118072	ENSDARG00000042010/ENSDARG00000043457/ENSDARG00000039007/ENSDARG00000053684/ENSDARG00000005423/ENSDARG00000054191	6
BP	GO:0016125	sterol metabolic process	3.23E-05	0.000208294	0.000125163	ENSDARG00000030872/ENSDARG00000069018/ENSDARG00000040298/ENSDARG00000101324/ENSDARG00000023820/ENSDARG00000012076	6
BP	GO:0016051	carbohydrate biosynthetic process	3.23E-05	0.000208294	0.000125163	ENSDARG00000020364/ENSDARG00000013522/ENSDARG00000031616/ENSDARG00000013721/ENSDARG00000006840/ENSDARG00000013561/ENSDARG00000054191	7
BP	GO:1905952	regulation of lipid localization	3.66E-05	0.000233833	0.000140509	ENSDARG00000040298/ENSDARG00000012194/ENSDARG00000101324/ENSDARG00000012076	4
BP	GO:0051262	protein tetramerization	4.36E-05	0.000275979	0.000165834	ENSDARG00000023176/ENSDARG00000007024/ENSDARG00000071429/ENSDARG00000052816/ENSDARG00000006840	5
BP	GO:0051188	cofactor biosynthetic process	4.54E-05	0.000285026	0.000171271	ENSDARG00000042010/ENSDARG00000043457/ENSDARG00000039605/ENSDARG00000039007/ENSDARG00000053684/ENSDARG00000005423/ENSDARG00000009040/ENSDARG00000031981/ENSDARG00000054191	9
BP	GO:0034404	nucleobase-containing small molecule biosynthetic process	4.77E-05	0.000297115	0.000178535	ENSDARG00000042010/ENSDARG00000036833/ENSDARG00000043457/ENSDARG00000039007/ENSDARG00000053684/ENSDARG00000005423/ENSDARG00000054191	7
BP	GO:0034655	nucleobase-containing compound catabolic process	5.63E-05	0.000347633	0.000208891	ENSDARG00000042010/ENSDARG00000036833/ENSDARG00000038199/ENSDARG00000010267/ENSDARG00000043457/ENSDARG00000039007/ENSDARG00000053684/ENSDARG00000005191/ENSDARG00000005423/ENSDARG00000054191	10
BP	GO:0009156	ribonucleoside monophosphate biosynthetic process	6.53E-05	0.000396458	0.00023823	ENSDARG00000042010/ENSDARG00000036833/ENSDARG00000043457/ENSDARG00000039007/ENSDARG00000053684/ENSDARG00000005423/ENSDARG00000054191	7
BP	GO:0006869	lipid transport	6.53E-05	0.000396458	0.00023823	ENSDARG00000030872/ENSDARG00000104108/ENSDARG00000040298/ENSDARG00000012194/ENSDARG00000045306/ENSDARG00000092155/ENSDARG00000101324/ENSDARG00000022767/ENSDARG00000012076	9
BP	GO:0006144	purine nucleobase metabolic process	6.88E-05	0.000414501	0.000249072	ENSDARG00000002986/ENSDARG00000037191/ENSDARG00000007024/ENSDARG00000052816	4
BP	GO:0055088	lipid homeostasis	7.00E-05	0.000418238	0.000251317	ENSDARG00000030872/ENSDARG00000069018/ENSDARG00000040298/ENSDARG00000101324/ENSDARG00000012076	5
BP	GO:0009145	purine nucleoside triphosphate biosynthetic process	7.41E-05	0.000433994	0.000260785	ENSDARG00000042010/ENSDARG00000043457/ENSDARG00000039007/ENSDARG00000053684/ENSDARG00000005423/ENSDARG00000054191	6
BP	GO:0009206	purine ribonucleoside triphosphate biosynthetic process	7.41E-05	0.000433994	0.000260785	ENSDARG00000042010/ENSDARG00000043457/ENSDARG00000039007/ENSDARG00000053684/ENSDARG00000005423/ENSDARG00000054191	6
BP	GO:0009124	nucleoside monophosphate biosynthetic process	7.58E-05	0.000433994	0.000260785	ENSDARG00000042010/ENSDARG00000036833/ENSDARG00000043457/ENSDARG00000039007/ENSDARG00000053684/ENSDARG00000005423/ENSDARG00000054191	7
BP	GO:0010872	regulation of cholesterol esterification	7.85E-05	0.000433994	0.000260785	ENSDARG00000040298/ENSDARG00000101324/ENSDARG00000012076	3
BP	GO:0010873	positive regulation of cholesterol esterification	7.85E-05	0.000433994	0.000260785	ENSDARG00000040298/ENSDARG00000101324/ENSDARG00000012076	3
BP	GO:0030193	regulation of blood coagulation	7.85E-05	0.000433994	0.000260785	ENSDARG00000042684/ENSDARG00000023111/ENSDARG00000075827	3
BP	GO:0034377	plasma lipoprotein particle assembly	7.85E-05	0.000433994	0.000260785	ENSDARG00000040298/ENSDARG00000101324/ENSDARG00000012076	3
BP	GO:0034380	high-density lipoprotein particle assembly	7.85E-05	0.000433994	0.000260785	ENSDARG00000040298/ENSDARG00000101324/ENSDARG00000012076	3
BP	GO:0065005	protein-lipid complex assembly	7.85E-05	0.000433994	0.000260785	ENSDARG00000040298/ENSDARG00000101324/ENSDARG00000012076	3
BP	GO:1900046	regulation of hemostasis	7.85E-05	0.000433994	0.000260785	ENSDARG00000042684/ENSDARG00000023111/ENSDARG00000075827	3
BP	GO:0008203	cholesterol metabolic process	9.09E-05	0.000498935	0.000299808	ENSDARG00000030872/ENSDARG00000069018/ENSDARG00000040298/ENSDARG00000101324/ENSDARG00000012076	5
BP	GO:1902652	secondary alcohol metabolic process	9.88E-05	0.000538529	0.000323599	ENSDARG00000030872/ENSDARG00000069018/ENSDARG00000040298/ENSDARG00000101324/ENSDARG00000012076	5
BP	GO:0010876	lipid localization	0.000101677	0.000549944	0.000330458	ENSDARG00000030872/ENSDARG00000104108/ENSDARG00000040298/ENSDARG00000012194/ENSDARG00000045306/ENSDARG00000092155/ENSDARG00000101324/ENSDARG00000022767/ENSDARG00000012076	9
BP	GO:0043567	regulation of insulin-like growth factor receptor signaling pathway	0.00010403	0.000558597	0.000335658	ENSDARG00000099351/ENSDARG00000052470/ENSDARG00000038666	3
BP	GO:0006638	neutral lipid metabolic process	0.000116309	0.000615377	0.000369777	ENSDARG00000030872/ENSDARG00000013522/ENSDARG00000040298/ENSDARG00000101324/ENSDARG00000012076	5
BP	GO:0006639	acylglycerol metabolic process	0.000116309	0.000615377	0.000369777	ENSDARG00000030872/ENSDARG00000013522/ENSDARG00000040298/ENSDARG00000101324/ENSDARG00000012076	5
BP	GO:0016042	lipid catabolic process	0.000117096	0.000615377	0.000369777	ENSDARG00000069018/ENSDARG00000013522/ENSDARG00000040298/ENSDARG00000024160/ENSDARG00000101324/ENSDARG00000012076/ENSDARG00000045888/ENSDARG00000077138	8
BP	GO:0009164	nucleoside catabolic process	0.000134448	0.000677728	0.000407243	ENSDARG00000038199/ENSDARG00000010267/ENSDARG00000005191	3
BP	GO:0034433	steroid esterification	0.000134448	0.000677728	0.000407243	ENSDARG00000040298/ENSDARG00000101324/ENSDARG00000012076	3
BP	GO:0034434	sterol esterification	0.000134448	0.000677728	0.000407243	ENSDARG00000040298/ENSDARG00000101324/ENSDARG00000012076	3
BP	GO:0034435	cholesterol esterification	0.000134448	0.000677728	0.000407243	ENSDARG00000040298/ENSDARG00000101324/ENSDARG00000012076	3
BP	GO:0034656	nucleobase-containing small molecule catabolic process	0.000134448	0.000677728	0.000407243	ENSDARG00000038199/ENSDARG00000010267/ENSDARG00000005191	3
BP	GO:0046498	S-adenosylhomocysteine metabolic process	0.000134448	0.000677728	0.000407243	ENSDARG00000070844/ENSDARG00000005191/ENSDARG00000006840	3
BP	GO:1901617	organic hydroxy compound biosynthetic process	0.000145361	0.000727788	0.000437324	ENSDARG00000069018/ENSDARG00000013522/ENSDARG00000040298/ENSDARG00000101324/ENSDARG00000023820/ENSDARG00000012076/ENSDARG00000031981	7
BP	GO:0009201	ribonucleoside triphosphate biosynthetic process	0.000150625	0.000749081	0.000450119	ENSDARG00000042010/ENSDARG00000043457/ENSDARG00000039007/ENSDARG00000053684/ENSDARG00000005423/ENSDARG00000054191	6
BP	GO:0006956	complement activation	0.000168475	0.00082389	0.000495071	ENSDARG00000012694/ENSDARG00000052207/ENSDARG00000055278/ENSDARG00000043719	4
BP	GO:0033700	phospholipid efflux	0.000170115	0.00082389	0.000495071	ENSDARG00000040298/ENSDARG00000101324/ENSDARG00000012076	3
BP	GO:0050818	regulation of coagulation	0.000170115	0.00082389	0.000495071	ENSDARG00000042684/ENSDARG00000023111/ENSDARG00000075827	3
BP	GO:0072529	pyrimidine-containing compound catabolic process	0.000170115	0.00082389	0.000495071	ENSDARG00000038199/ENSDARG00000010267/ENSDARG00000053485	3
BP	GO:0071466	cellular response to xenobiotic stimulus	0.000196819	0.000947032	0.000569067	ENSDARG00000013522/ENSDARG00000022767/ENSDARG00000021172/ENSDARG00000098589/ENSDARG00000042953/ENSDARG00000039211	6
BP	GO:1901607	alpha-amino acid biosynthetic process	0.000210914	0.000991441	0.000595752	ENSDARG00000052099/ENSDARG00000018478/ENSDARG00000070844/ENSDARG00000013430/ENSDARG00000052816	5
BP	GO:0009070	serine family amino acid biosynthetic process	0.0002114	0.000991441	0.000595752	ENSDARG00000052099/ENSDARG00000018478/ENSDARG00000052816	3
BP	GO:0042572	retinol metabolic process	0.0002114	0.000991441	0.000595752	ENSDARG00000037191/ENSDARG00000017882/ENSDARG00000019260	3
BP	GO:0045940	positive regulation of steroid metabolic process	0.0002114	0.000991441	0.000595752	ENSDARG00000040298/ENSDARG00000101324/ENSDARG00000012076	3
BP	GO:0009127	purine nucleoside monophosphate biosynthetic process	0.000241272	0.001117392	0.000671435	ENSDARG00000042010/ENSDARG00000043457/ENSDARG00000039007/ENSDARG00000053684/ENSDARG00000005423/ENSDARG00000054191	6
BP	GO:0009168	purine ribonucleoside monophosphate biosynthetic process	0.000241272	0.001117392	0.000671435	ENSDARG00000042010/ENSDARG00000043457/ENSDARG00000039007/ENSDARG00000053684/ENSDARG00000005423/ENSDARG00000054191	6
BP	GO:0009117	nucleotide metabolic process	0.000248785	0.001145028	0.000688041	ENSDARG00000023176/ENSDARG00000042010/ENSDARG00000036833/ENSDARG00000071429/ENSDARG00000043180/ENSDARG00000043457/ENSDARG00000039007/ENSDARG00000053684/ENSDARG00000017772/ENSDARG00000052712/ENSDARG00000005423/ENSDARG00000054191	12
BP	GO:0019433	triglyceride catabolic process	0.000258665	0.001183151	0.000710949	ENSDARG00000040298/ENSDARG00000101324/ENSDARG00000012076	3
BP	GO:0006753	nucleoside phosphate metabolic process	0.000286615	0.001302955	0.000782939	ENSDARG00000023176/ENSDARG00000042010/ENSDARG00000036833/ENSDARG00000071429/ENSDARG00000043180/ENSDARG00000043457/ENSDARG00000039007/ENSDARG00000053684/ENSDARG00000017772/ENSDARG00000052712/ENSDARG00000005423/ENSDARG00000054191	12
BP	GO:0006558	L-phenylalanine metabolic process	0.000312258	0.001385526	0.000832556	ENSDARG00000018351/ENSDARG00000058005/ENSDARG00000027984	3
BP	GO:0006559	L-phenylalanine catabolic process	0.000312258	0.001385526	0.000832556	ENSDARG00000018351/ENSDARG00000058005/ENSDARG00000027984	3
BP	GO:1902221	erythrose 4-phosphate/phosphoenolpyruvate family amino acid metabolic process	0.000312258	0.001385526	0.000832556	ENSDARG00000018351/ENSDARG00000058005/ENSDARG00000027984	3
BP	GO:1902222	erythrose 4-phosphate/phosphoenolpyruvate family amino acid catabolic process	0.000312258	0.001385526	0.000832556	ENSDARG00000018351/ENSDARG00000058005/ENSDARG00000027984	3
BP	GO:0008202	steroid metabolic process	0.000337747	0.001489705	0.000895156	ENSDARG00000030872/ENSDARG00000069018/ENSDARG00000040298/ENSDARG00000101324/ENSDARG00000023820/ENSDARG00000012076	6
BP	GO:0019218	regulation of steroid metabolic process	0.000372521	0.001623752	0.000975704	ENSDARG00000040298/ENSDARG00000101324/ENSDARG00000012076	3
BP	GO:0048009	insulin-like growth factor receptor signaling pathway	0.000372521	0.001623752	0.000975704	ENSDARG00000099351/ENSDARG00000052470/ENSDARG00000038666	3
BP	GO:0009119	ribonucleoside metabolic process	0.000377419	0.001635481	0.000982752	ENSDARG00000036833/ENSDARG00000038199/ENSDARG00000070844/ENSDARG00000005191/ENSDARG00000006840	5
BP	GO:0030168	platelet activation	0.000439786	0.001894658	0.001138491	ENSDARG00000020741/ENSDARG00000008969/ENSDARG00000037281	3
BP	GO:0009259	ribonucleotide metabolic process	0.000451872	0.001935476	0.001163018	ENSDARG00000023176/ENSDARG00000042010/ENSDARG00000036833/ENSDARG00000071429/ENSDARG00000043457/ENSDARG00000039007/ENSDARG00000053684/ENSDARG00000052712/ENSDARG00000005423/ENSDARG00000054191	10
BP	GO:0044242	cellular lipid catabolic process	0.000462119	0.001967991	0.001182556	ENSDARG00000013522/ENSDARG00000040298/ENSDARG00000024160/ENSDARG00000101324/ENSDARG00000012076/ENSDARG00000045888	6
BP	GO:0016126	sterol biosynthetic process	0.000490518	0.002076993	0.001248055	ENSDARG00000040298/ENSDARG00000101324/ENSDARG00000023820/ENSDARG00000012076	4
BP	GO:0006694	steroid biosynthetic process	0.000563956	0.002374384	0.001426755	ENSDARG00000069018/ENSDARG00000040298/ENSDARG00000101324/ENSDARG00000023820/ENSDARG00000012076	5
BP	GO:0001889	liver development	0.000574518	0.002405185	0.001445264	ENSDARG00000041645/ENSDARG00000056314/ENSDARG00000042010/ENSDARG00000090722/ENSDARG00000013522/ENSDARG00000101199/ENSDARG00000005185	7
BP	GO:0033344	cholesterol efflux	0.000596604	0.00246974	0.001484054	ENSDARG00000040298/ENSDARG00000101324/ENSDARG00000012076	3
BP	GO:0042219	cellular modified amino acid catabolic process	0.000596604	0.00246974	0.001484054	ENSDARG00000013430/ENSDARG00000005191/ENSDARG00000077004	3
BP	GO:0061008	hepaticobiliary system development	0.000655459	0.002698308	0.001621399	ENSDARG00000041645/ENSDARG00000056314/ENSDARG00000042010/ENSDARG00000090722/ENSDARG00000013522/ENSDARG00000101199/ENSDARG00000005185	7
BP	GO:0061041	regulation of wound healing	0.000686776	0.002796159	0.001680198	ENSDARG00000042684/ENSDARG00000023111/ENSDARG00000075827	3
BP	GO:1901658	glycosyl compound catabolic process	0.000686776	0.002796159	0.001680198	ENSDARG00000038199/ENSDARG00000010267/ENSDARG00000005191	3
BP	GO:0019693	ribose phosphate metabolic process	0.000699746	0.002833397	0.001702574	ENSDARG00000023176/ENSDARG00000042010/ENSDARG00000036833/ENSDARG00000071429/ENSDARG00000043457/ENSDARG00000039007/ENSDARG00000053684/ENSDARG00000052712/ENSDARG00000005423/ENSDARG00000054191	10
BP	GO:0042060	wound healing	0.000758818	0.003055892	0.00183627	ENSDARG00000020741/ENSDARG00000042684/ENSDARG00000036041/ENSDARG00000008969/ENSDARG00000023111/ENSDARG00000037281/ENSDARG00000034862/ENSDARG00000075827	8
BP	GO:0048732	gland development	0.000765408	0.003065768	0.001842204	ENSDARG00000041645/ENSDARG00000017882/ENSDARG00000056314/ENSDARG00000042010/ENSDARG00000090722/ENSDARG00000013522/ENSDARG00000101199/ENSDARG00000019260/ENSDARG00000005185	9
BP	GO:0046461	neutral lipid catabolic process	0.000785188	0.00311136	0.0018696	ENSDARG00000040298/ENSDARG00000101324/ENSDARG00000012076	3
BP	GO:0046464	acylglycerol catabolic process	0.000785188	0.00311136	0.0018696	ENSDARG00000040298/ENSDARG00000101324/ENSDARG00000012076	3
BP	GO:0046889	positive regulation of lipid biosynthetic process	0.000892128	0.003516314	0.002112936	ENSDARG00000040298/ENSDARG00000101324/ENSDARG00000012076	3
BP	GO:0009141	nucleoside triphosphate metabolic process	0.000982776	0.003853105	0.002315311	ENSDARG00000042010/ENSDARG00000043457/ENSDARG00000039007/ENSDARG00000053684/ENSDARG00000052712/ENSDARG00000005423/ENSDARG00000054191	7
BP	GO:0006695	cholesterol biosynthetic process	0.001007877	0.003910139	0.002349583	ENSDARG00000040298/ENSDARG00000101324/ENSDARG00000012076	3
BP	GO:1902653	secondary alcohol biosynthetic process	0.001007877	0.003910139	0.002349583	ENSDARG00000040298/ENSDARG00000101324/ENSDARG00000012076	3
BP	GO:0046165	alcohol biosynthetic process	0.001083678	0.004182322	0.002513136	ENSDARG00000013522/ENSDARG00000040298/ENSDARG00000101324/ENSDARG00000012076/ENSDARG00000031981	5
BP	GO:0001505	regulation of neurotransmitter levels	0.001095521	0.004206119	0.002527436	ENSDARG00000052099/ENSDARG00000018478/ENSDARG00000011521/ENSDARG00000010267/ENSDARG00000105187/ENSDARG00000052816	6
BP	GO:0009150	purine ribonucleotide metabolic process	0.001196376	0.004569664	0.002745888	ENSDARG00000023176/ENSDARG00000042010/ENSDARG00000071429/ENSDARG00000043457/ENSDARG00000039007/ENSDARG00000053684/ENSDARG00000052712/ENSDARG00000005423/ENSDARG00000054191	9
BP	GO:0009161	ribonucleoside monophosphate metabolic process	0.001240697	0.004714648	0.002833008	ENSDARG00000042010/ENSDARG00000036833/ENSDARG00000043457/ENSDARG00000039007/ENSDARG00000053684/ENSDARG00000005423/ENSDARG00000054191	7
BP	GO:0046034	ATP metabolic process	0.001304334	0.004931182	0.002963122	ENSDARG00000042010/ENSDARG00000043457/ENSDARG00000039007/ENSDARG00000053684/ENSDARG00000005423/ENSDARG00000054191	6
BP	GO:1901293	nucleoside phosphate biosynthetic process	0.001355867	0.005099989	0.003064558	ENSDARG00000042010/ENSDARG00000036833/ENSDARG00000043457/ENSDARG00000039007/ENSDARG00000053684/ENSDARG00000052712/ENSDARG00000005423/ENSDARG00000054191	8
BP	GO:0009123	nucleoside monophosphate metabolic process	0.001388122	0.005194942	0.003121615	ENSDARG00000042010/ENSDARG00000036833/ENSDARG00000043457/ENSDARG00000039007/ENSDARG00000053684/ENSDARG00000005423/ENSDARG00000054191	7
BP	GO:0009260	ribonucleotide biosynthetic process	0.001427034	0.005313731	0.003192994	ENSDARG00000042010/ENSDARG00000036833/ENSDARG00000043457/ENSDARG00000039007/ENSDARG00000053684/ENSDARG00000005423/ENSDARG00000054191	7
BP	GO:0006163	purine nucleotide metabolic process	0.001506398	0.005581204	0.003353718	ENSDARG00000023176/ENSDARG00000042010/ENSDARG00000071429/ENSDARG00000043457/ENSDARG00000039007/ENSDARG00000053684/ENSDARG00000052712/ENSDARG00000005423/ENSDARG00000054191	9
BP	GO:0006959	humoral immune response	0.001519239	0.005600778	0.003365479	ENSDARG00000012694/ENSDARG00000052207/ENSDARG00000055278/ENSDARG00000043719	4
BP	GO:0046390	ribose phosphate biosynthetic process	0.001591282	0.005837328	0.003507621	ENSDARG00000042010/ENSDARG00000036833/ENSDARG00000043457/ENSDARG00000039007/ENSDARG00000053684/ENSDARG00000005423/ENSDARG00000054191	7
BP	GO:0072522	purine-containing compound biosynthetic process	0.001678746	0.006127835	0.003682185	ENSDARG00000042010/ENSDARG00000043457/ENSDARG00000039007/ENSDARG00000053684/ENSDARG00000052816/ENSDARG00000005423/ENSDARG00000054191	7
BP	GO:0072527	pyrimidine-containing compound metabolic process	0.001709218	0.006208483	0.003730646	ENSDARG00000036833/ENSDARG00000038199/ENSDARG00000010267/ENSDARG00000053485	4
BP	GO:0045834	positive regulation of lipid metabolic process	0.001727957	0.006215614	0.003734931	ENSDARG00000040298/ENSDARG00000101324/ENSDARG00000012076	3
BP	GO:0072523	purine-containing compound catabolic process	0.001727957	0.006215614	0.003734931	ENSDARG00000002986/ENSDARG00000007024/ENSDARG00000005191	3
BP	GO:0006213	pyrimidine nucleoside metabolic process	0.001901976	0.006808522	0.004091207	ENSDARG00000036833/ENSDARG00000038199/ENSDARG00000010267	3
BP	GO:0009205	purine ribonucleoside triphosphate metabolic process	0.0023858	0.008474523	0.005092298	ENSDARG00000042010/ENSDARG00000043457/ENSDARG00000039007/ENSDARG00000053684/ENSDARG00000005423/ENSDARG00000054191	6
BP	GO:0042157	lipoprotein metabolic process	0.00239025	0.008474523	0.005092298	ENSDARG00000040298/ENSDARG00000092170/ENSDARG00000092155/ENSDARG00000101324/ENSDARG00000012076	5
BP	GO:0034308	primary alcohol metabolic process	0.002488155	0.008779634	0.005275638	ENSDARG00000037191/ENSDARG00000017882/ENSDARG00000019260	3
BP	GO:0009144	purine nucleoside triphosphate metabolic process	0.002530024	0.008885062	0.005338989	ENSDARG00000042010/ENSDARG00000043457/ENSDARG00000039007/ENSDARG00000053684/ENSDARG00000005423/ENSDARG00000054191	6
BP	GO:0046503	glycerolipid catabolic process	0.002705625	0.009456927	0.005682619	ENSDARG00000040298/ENSDARG00000101324/ENSDARG00000012076	3
BP	GO:0009611	response to wounding	0.002808014	0.009768724	0.005869977	ENSDARG00000020741/ENSDARG00000042684/ENSDARG00000036041/ENSDARG00000008969/ENSDARG00000023111/ENSDARG00000037281/ENSDARG00000034862/ENSDARG00000075827	8
BP	GO:0006206	pyrimidine nucleobase metabolic process	0.00332006	0.011285159	0.006781195	ENSDARG00000010267/ENSDARG00000053485	2
BP	GO:0006570	tyrosine metabolic process	0.00332006	0.011285159	0.006781195	ENSDARG00000018351/ENSDARG00000058005	2
BP	GO:0030212	hyaluronan metabolic process	0.00332006	0.011285159	0.006781195	ENSDARG00000045516/ENSDARG00000055036	2
BP	GO:0042574	retinal metabolic process	0.00332006	0.011285159	0.006781195	ENSDARG00000017882/ENSDARG00000019260	2
BP	GO:1901655	cellular response to ketone	0.00332006	0.011285159	0.006781195	ENSDARG00000013522/ENSDARG00000102175	2
BP	GO:0009199	ribonucleoside triphosphate metabolic process	0.003351647	0.011340506	0.006814453	ENSDARG00000042010/ENSDARG00000043457/ENSDARG00000039007/ENSDARG00000053684/ENSDARG00000005423/ENSDARG00000054191	6
BP	GO:1903034	regulation of response to wounding	0.00342702	0.011542825	0.006936025	ENSDARG00000042684/ENSDARG00000023111/ENSDARG00000075827	3
BP	GO:0009126	purine nucleoside monophosphate metabolic process	0.003931573	0.013110626	0.007878109	ENSDARG00000042010/ENSDARG00000043457/ENSDARG00000039007/ENSDARG00000053684/ENSDARG00000005423/ENSDARG00000054191	6
BP	GO:0009167	purine ribonucleoside monophosphate metabolic process	0.003931573	0.013110626	0.007878109	ENSDARG00000042010/ENSDARG00000043457/ENSDARG00000039007/ENSDARG00000053684/ENSDARG00000005423/ENSDARG00000054191	6
BP	GO:0042454	ribonucleoside catabolic process	0.003963266	0.013110626	0.007878109	ENSDARG00000038199/ENSDARG00000005191	2
BP	GO:0070189	kynurenine metabolic process	0.003963266	0.013110626	0.007878109	ENSDARG00000023176/ENSDARG00000071429	2
BP	GO:0042558	pteridine-containing compound metabolic process	0.004255669	0.014015336	0.008421745	ENSDARG00000052816/ENSDARG00000031981/ENSDARG00000077004	3
BP	GO:0009152	purine ribonucleotide biosynthetic process	0.004357489	0.014287165	0.008585085	ENSDARG00000042010/ENSDARG00000043457/ENSDARG00000039007/ENSDARG00000053684/ENSDARG00000005423/ENSDARG00000054191	6
BP	GO:0001523	retinoid metabolic process	0.004556499	0.014873858	0.008937626	ENSDARG00000037191/ENSDARG00000017882/ENSDARG00000019260	3
BP	GO:0015721	bile acid and bile salt transport	0.004659415	0.015076972	0.009059676	ENSDARG00000104108/ENSDARG00000045306	2
BP	GO:1903035	negative regulation of response to wounding	0.004659415	0.015076972	0.009059676	ENSDARG00000023111/ENSDARG00000075827	2
BP	GO:0016101	diterpenoid metabolic process	0.004869894	0.015634735	0.009394833	ENSDARG00000037191/ENSDARG00000017882/ENSDARG00000019260	3
BP	GO:0044262	cellular carbohydrate metabolic process	0.004873986	0.015634735	0.009394833	ENSDARG00000002197/ENSDARG00000020364/ENSDARG00000013522/ENSDARG00000006840/ENSDARG00000013561	5
BP	GO:0019216	regulation of lipid metabolic process	0.004991133	0.015941508	0.009579172	ENSDARG00000040298/ENSDARG00000101324/ENSDARG00000012076/ENSDARG00000077138	4
BP	GO:0009165	nucleotide biosynthetic process	0.005038975	0.016025239	0.009629485	ENSDARG00000042010/ENSDARG00000036833/ENSDARG00000043457/ENSDARG00000039007/ENSDARG00000053684/ENSDARG00000005423/ENSDARG00000054191	7
BP	GO:0006164	purine nucleotide biosynthetic process	0.005183557	0.016414597	0.009863448	ENSDARG00000042010/ENSDARG00000043457/ENSDARG00000039007/ENSDARG00000053684/ENSDARG00000005423/ENSDARG00000054191	6
BP	GO:0009310	amine catabolic process	0.005407632	0.016907406	0.010159575	ENSDARG00000023176/ENSDARG00000071429	2
BP	GO:0042402	cellular biogenic amine catabolic process	0.005407632	0.016907406	0.010159575	ENSDARG00000023176/ENSDARG00000071429	2
BP	GO:0042537	benzene-containing compound metabolic process	0.005407632	0.016907406	0.010159575	ENSDARG00000023176/ENSDARG00000071429	2
BP	GO:0006721	terpenoid metabolic process	0.00588689	0.01832851	0.011013509	ENSDARG00000037191/ENSDARG00000017882/ENSDARG00000019260	3
BP	GO:0090407	organophosphate biosynthetic process	0.006004219	0.018615591	0.011186015	ENSDARG00000042010/ENSDARG00000036833/ENSDARG00000043457/ENSDARG00000069752/ENSDARG00000039007/ENSDARG00000053684/ENSDARG00000052712/ENSDARG00000005423/ENSDARG00000054191	9
BP	GO:0009071	serine family amino acid catabolic process	0.006207052	0.019164273	0.011515715	ENSDARG00000105187/ENSDARG00000052816	2
BP	GO:0009062	fatty acid catabolic process	0.006251938	0.019222765	0.011550862	ENSDARG00000013522/ENSDARG00000024160/ENSDARG00000045888	3
BP	GO:0051260	protein homooligomerization	0.006358571	0.019469839	0.011699328	ENSDARG00000023176/ENSDARG00000007024/ENSDARG00000071429/ENSDARG00000052816/ENSDARG00000006840	5
BP	GO:0071407	cellular response to organic cyclic compound	0.007021854	0.021343285	0.012825072	ENSDARG00000013522/ENSDARG00000102175/ENSDARG00000052816	3
BP	GO:0006734	NADH metabolic process	0.007056822	0.021343285	0.012825072	ENSDARG00000043180/ENSDARG00000017772	2
BP	GO:0050829	defense response to Gram-negative bacterium	0.007056822	0.021343285	0.012825072	ENSDARG00000036171/ENSDARG00000102175	2
BP	GO:0046890	regulation of lipid biosynthetic process	0.007426949	0.022280846	0.013388448	ENSDARG00000040298/ENSDARG00000101324/ENSDARG00000012076	3
BP	GO:0055072	iron ion homeostasis	0.007426949	0.022280846	0.013388448	ENSDARG00000010312/ENSDARG00000016771/ENSDARG00000102175	3
BP	GO:0016999	antibiotic metabolic process	0.00761424	0.022750612	0.013670728	ENSDARG00000017444/ENSDARG00000013522/ENSDARG00000017772/ENSDARG00000052712	4
BP	GO:0001678	cellular glucose homeostasis	0.007956097	0.023676577	0.014227136	ENSDARG00000069018/ENSDARG00000013522	2
BP	GO:0015980	energy derivation by oxidation of organic compounds	0.008572524	0.02540896	0.015268116	ENSDARG00000002197/ENSDARG00000017772/ENSDARG00000052712/ENSDARG00000009040/ENSDARG00000013561	5
BP	GO:1901136	carbohydrate derivative catabolic process	0.009367059	0.027653349	0.016616757	ENSDARG00000038199/ENSDARG00000043180/ENSDARG00000010267/ENSDARG00000005191	4
BP	GO:0006081	cellular aldehyde metabolic process	0.009657897	0.028398817	0.017064706	ENSDARG00000017882/ENSDARG00000018478/ENSDARG00000019260	3
BP	GO:0046653	tetrahydrofolate metabolic process	0.009899839	0.028881026	0.017354463	ENSDARG00000052816/ENSDARG00000077004	2
BP	GO:1901654	response to ketone	0.009899839	0.028881026	0.017354463	ENSDARG00000013522/ENSDARG00000102175	2
BP	GO:0034754	cellular hormone metabolic process	0.010145819	0.029482556	0.017715919	ENSDARG00000037191/ENSDARG00000017882/ENSDARG00000019260	3
BP	GO:0042278	purine nucleoside metabolic process	0.010647841	0.030700584	0.018447826	ENSDARG00000070844/ENSDARG00000005191/ENSDARG00000006840	3
BP	GO:0046128	purine ribonucleoside metabolic process	0.010647841	0.030700584	0.018447826	ENSDARG00000070844/ENSDARG00000005191/ENSDARG00000006840	3
BP	GO:0009743	response to carbohydrate	0.010942668	0.030948539	0.018596821	ENSDARG00000069018/ENSDARG00000013522	2
BP	GO:0009746	response to hexose	0.010942668	0.030948539	0.018596821	ENSDARG00000069018/ENSDARG00000013522	2
BP	GO:0009749	response to glucose	0.010942668	0.030948539	0.018596821	ENSDARG00000069018/ENSDARG00000013522	2
BP	GO:0034284	response to monosaccharide	0.010942668	0.030948539	0.018596821	ENSDARG00000069018/ENSDARG00000013522	2
BP	GO:0051156	glucose 6-phosphate metabolic process	0.010942668	0.030948539	0.018596821	ENSDARG00000031616/ENSDARG00000013721	2
BP	GO:0006555	methionine metabolic process	0.012031728	0.033770872	0.020292746	ENSDARG00000013430/ENSDARG00000005191	2
BP	GO:0030388	fructose 1,6-bisphosphate metabolic process	0.012031728	0.033770872	0.020292746	ENSDARG00000020364/ENSDARG00000053684	2
BP	GO:0051259	protein complex oligomerization	0.012380891	0.034619775	0.020802848	ENSDARG00000023176/ENSDARG00000007024/ENSDARG00000071429/ENSDARG00000052816/ENSDARG00000006840	5
BP	GO:1901701	cellular response to oxygen-containing compound	0.01295877	0.036099431	0.021691966	ENSDARG00000069018/ENSDARG00000013522/ENSDARG00000023151/ENSDARG00000102175/ENSDARG00000052816/ENSDARG00000043848	6
BP	GO:0042430	indole-containing compound metabolic process	0.013166223	0.036539966	0.021956681	ENSDARG00000023176/ENSDARG00000071429	2
BP	GO:0072329	monocarboxylic acid catabolic process	0.013371813	0.036972065	0.022216327	ENSDARG00000013522/ENSDARG00000024160/ENSDARG00000045888	3
BP	GO:0030258	lipid modification	0.013869981	0.038206898	0.022958332	ENSDARG00000040298/ENSDARG00000024160/ENSDARG00000101324/ENSDARG00000012076/ENSDARG00000045888	5
BP	GO:0015914	phospholipid transport	0.013959789	0.038311866	0.023021407	ENSDARG00000040298/ENSDARG00000101324/ENSDARG00000012076	3
BP	GO:0006760	folic acid-containing compound metabolic process	0.014345369	0.039224791	0.023569979	ENSDARG00000052816/ENSDARG00000077004	2
BP	GO:0034637	cellular carbohydrate biosynthetic process	0.014562276	0.039671496	0.023838401	ENSDARG00000020364/ENSDARG00000013522/ENSDARG00000013561	3
BP	GO:0015711	organic anion transport	0.015277038	0.041466246	0.024916858	ENSDARG00000018149/ENSDARG00000104108/ENSDARG00000040298/ENSDARG00000045306/ENSDARG00000101324/ENSDARG00000012076	6
BP	GO:0006084	acetyl-CoA metabolic process	0.015568391	0.042102838	0.025299383	ENSDARG00000023176/ENSDARG00000071429	2
BP	GO:0006637	acyl-CoA metabolic process	0.015810946	0.042295707	0.025415276	ENSDARG00000023176/ENSDARG00000071429/ENSDARG00000052712	3
BP	GO:0006720	isoprenoid metabolic process	0.015810946	0.042295707	0.025415276	ENSDARG00000037191/ENSDARG00000017882/ENSDARG00000019260	3
BP	GO:0035383	thioester metabolic process	0.015810946	0.042295707	0.025415276	ENSDARG00000023176/ENSDARG00000071429/ENSDARG00000052712	3
BP	GO:0006826	iron ion transport	0.016834522	0.044711043	0.02686664	ENSDARG00000010312/ENSDARG00000016771	2
BP	GO:0071383	cellular response to steroid hormone stimulus	0.016834522	0.044711043	0.02686664	ENSDARG00000013522/ENSDARG00000102175	2
BP	GO:0009617	response to bacterium	0.017200488	0.045519863	0.027352656	ENSDARG00000036171/ENSDARG00000055278/ENSDARG00000016771/ENSDARG00000102175/ENSDARG00000033227	5
BP	GO:0015748	organophosphate ester transport	0.017793695	0.046922165	0.028195292	ENSDARG00000040298/ENSDARG00000101324/ENSDARG00000012076	3
BP	GO:0002253	activation of immune response	0.017964078	0.047203481	0.028364333	ENSDARG00000012694/ENSDARG00000052207/ENSDARG00000055278/ENSDARG00000043719	4
BP	GO:1903510	mucopolysaccharide metabolic process	0.018143007	0.047505189	0.028545628	ENSDARG00000045516/ENSDARG00000055036	2
CC	GO:0032994	protein-lipid complex	5.74E-08	5.93E-07	4.84E-07	ENSDARG00000030872/ENSDARG00000040298/ENSDARG00000092155/ENSDARG00000101324/ENSDARG00000012076	5
CC	GO:0034358	plasma lipoprotein particle	5.74E-08	5.93E-07	4.84E-07	ENSDARG00000030872/ENSDARG00000040298/ENSDARG00000092155/ENSDARG00000101324/ENSDARG00000012076	5
CC	GO:1990777	lipoprotein particle	5.74E-08	5.93E-07	4.84E-07	ENSDARG00000030872/ENSDARG00000040298/ENSDARG00000092155/ENSDARG00000101324/ENSDARG00000012076	5
CC	GO:0034364	high-density lipoprotein particle	1.92E-06	1.19E-05	9.72E-06	ENSDARG00000030872/ENSDARG00000040298/ENSDARG00000101324/ENSDARG00000012076	4
CC	GO:0042627	chylomicron	1.92E-06	1.19E-05	9.72E-06	ENSDARG00000040298/ENSDARG00000092155/ENSDARG00000101324/ENSDARG00000012076	4
CC	GO:0005777	peroxisome	0.004979645	0.022052713	0.01797165	ENSDARG00000052099/ENSDARG00000007024/ENSDARG00000018478/ENSDARG00000024160	4
CC	GO:0042579	microbody	0.004979645	0.022052713	0.01797165	ENSDARG00000052099/ENSDARG00000007024/ENSDARG00000018478/ENSDARG00000024160	4
MF	GO:0004866	endopeptidase inhibitor activity	5.88E-19	1.10E-16	7.05E-17	ENSDARG00000076448/ENSDARG00000061383/ENSDARG00000045516/ENSDARG00000042684/ENSDARG00000041645/ENSDARG00000026764/ENSDARG00000012694/ENSDARG00000070892/ENSDARG00000052207/ENSDARG00000056314/ENSDARG00000069293/ENSDARG00000055036/ENSDARG00000022372/ENSDARG00000004296/ENSDARG00000090286/ENSDARG00000090850/ENSDARG00000043719/ENSDARG00000053973/ENSDARG00000016412/ENSDARG00000090185	20
MF	GO:0061135	endopeptidase regulator activity	1.71E-18	1.60E-16	1.03E-16	ENSDARG00000076448/ENSDARG00000061383/ENSDARG00000045516/ENSDARG00000042684/ENSDARG00000041645/ENSDARG00000026764/ENSDARG00000012694/ENSDARG00000070892/ENSDARG00000052207/ENSDARG00000056314/ENSDARG00000069293/ENSDARG00000055036/ENSDARG00000022372/ENSDARG00000004296/ENSDARG00000090286/ENSDARG00000090850/ENSDARG00000043719/ENSDARG00000053973/ENSDARG00000016412/ENSDARG00000090185	20
MF	GO:0030414	peptidase inhibitor activity	2.86E-18	1.78E-16	1.14E-16	ENSDARG00000076448/ENSDARG00000061383/ENSDARG00000045516/ENSDARG00000042684/ENSDARG00000041645/ENSDARG00000026764/ENSDARG00000012694/ENSDARG00000070892/ENSDARG00000052207/ENSDARG00000056314/ENSDARG00000069293/ENSDARG00000055036/ENSDARG00000022372/ENSDARG00000004296/ENSDARG00000090286/ENSDARG00000090850/ENSDARG00000043719/ENSDARG00000053973/ENSDARG00000016412/ENSDARG00000090185	20
MF	GO:0061134	peptidase regulator activity	1.54E-17	7.21E-16	4.63E-16	ENSDARG00000076448/ENSDARG00000061383/ENSDARG00000045516/ENSDARG00000042684/ENSDARG00000041645/ENSDARG00000026764/ENSDARG00000012694/ENSDARG00000070892/ENSDARG00000052207/ENSDARG00000056314/ENSDARG00000069293/ENSDARG00000055036/ENSDARG00000022372/ENSDARG00000004296/ENSDARG00000090286/ENSDARG00000090850/ENSDARG00000043719/ENSDARG00000053973/ENSDARG00000016412/ENSDARG00000090185	20
MF	GO:0004857	enzyme inhibitor activity	1.35E-14	5.03E-13	3.23E-13	ENSDARG00000076448/ENSDARG00000061383/ENSDARG00000045516/ENSDARG00000042684/ENSDARG00000041645/ENSDARG00000026764/ENSDARG00000012694/ENSDARG00000070892/ENSDARG00000052207/ENSDARG00000056314/ENSDARG00000069293/ENSDARG00000055036/ENSDARG00000022372/ENSDARG00000004296/ENSDARG00000090286/ENSDARG00000090850/ENSDARG00000043719/ENSDARG00000053973/ENSDARG00000016412/ENSDARG00000090185	20
MF	GO:0004867	serine-type endopeptidase inhibitor activity	1.15E-09	3.57E-08	2.29E-08	ENSDARG00000076448/ENSDARG00000061383/ENSDARG00000045516/ENSDARG00000042684/ENSDARG00000055036/ENSDARG00000004296/ENSDARG00000090286/ENSDARG00000090850/ENSDARG00000016412/ENSDARG00000090185	10
MF	GO:0016769	transferase activity, transferring nitrogenous groups	8.82E-08	2.35E-06	1.51E-06	ENSDARG00000052099/ENSDARG00000018478/ENSDARG00000035544/ENSDARG00000069630/ENSDARG00000043457/ENSDARG00000019541	6
MF	GO:0050662	coenzyme binding	1.04E-06	2.43E-05	1.56E-05	ENSDARG00000002197/ENSDARG00000019986/ENSDARG00000024160/ENSDARG00000035544/ENSDARG00000069630/ENSDARG00000043180/ENSDARG00000010267/ENSDARG00000043457/ENSDARG00000052816/ENSDARG00000005191/ENSDARG00000006840/ENSDARG00000019541/ENSDARG00000039211	13
MF	GO:0008483	transaminase activity	1.96E-06	4.08E-05	2.62E-05	ENSDARG00000052099/ENSDARG00000018478/ENSDARG00000035544/ENSDARG00000069630/ENSDARG00000019541	5
MF	GO:0004869	cysteine-type endopeptidase inhibitor activity	1.05E-05	0.000196896	0.00012635	ENSDARG00000026764/ENSDARG00000070892/ENSDARG00000069293/ENSDARG00000022372/ENSDARG00000053973	5
MF	GO:0017127	cholesterol transporter activity	1.88E-05	0.000254152	0.000163092	ENSDARG00000030872/ENSDARG00000040298/ENSDARG00000101324/ENSDARG00000012076	4
MF	GO:0120015	intermembrane sterol transfer activity	1.88E-05	0.000254152	0.000163092	ENSDARG00000030872/ENSDARG00000040298/ENSDARG00000101324/ENSDARG00000012076	4
MF	GO:0120020	intermembrane cholesterol transfer activity	1.88E-05	0.000254152	0.000163092	ENSDARG00000030872/ENSDARG00000040298/ENSDARG00000101324/ENSDARG00000012076	4
MF	GO:0005319	lipid transporter activity	1.90E-05	0.000254152	0.000163092	ENSDARG00000030872/ENSDARG00000104108/ENSDARG00000040298/ENSDARG00000036237/ENSDARG00000101324/ENSDARG00000022767/ENSDARG00000101199/ENSDARG00000012076	8
MF	GO:0020037	heme binding	2.94E-05	0.00034376	0.000220595	ENSDARG00000023176/ENSDARG00000069018/ENSDARG00000103277/ENSDARG00000071429/ENSDARG00000103295/ENSDARG00000004964/ENSDARG00000021172/ENSDARG00000098589/ENSDARG00000042953	9
MF	GO:0005496	steroid binding	2.94E-05	0.00034376	0.000220595	ENSDARG00000089310/ENSDARG00000030872/ENSDARG00000019492/ENSDARG00000040298/ENSDARG00000101324/ENSDARG00000012076	6
MF	GO:0046906	tetrapyrrole binding	3.45E-05	0.000379978	0.000243836	ENSDARG00000023176/ENSDARG00000069018/ENSDARG00000103277/ENSDARG00000071429/ENSDARG00000103295/ENSDARG00000004964/ENSDARG00000021172/ENSDARG00000098589/ENSDARG00000042953	9
MF	GO:0016829	lyase activity	4.05E-05	0.000420252	0.00026968	ENSDARG00000018351/ENSDARG00000017444/ENSDARG00000007421/ENSDARG00000013522/ENSDARG00000035544/ENSDARG00000062549/ENSDARG00000039007/ENSDARG00000053684/ENSDARG00000031981	9
MF	GO:0019842	vitamin binding	5.87E-05	0.000577663	0.000370693	ENSDARG00000002197/ENSDARG00000089310/ENSDARG00000007421/ENSDARG00000035544/ENSDARG00000069630/ENSDARG00000052816/ENSDARG00000019541	7
MF	GO:0031994	insulin-like growth factor I binding	8.43E-05	0.000705303	0.000452601	ENSDARG00000099351/ENSDARG00000052470/ENSDARG00000038666	3
MF	GO:0031995	insulin-like growth factor II binding	8.43E-05	0.000705303	0.000452601	ENSDARG00000099351/ENSDARG00000052470/ENSDARG00000038666	3
MF	GO:0060228	phosphatidylcholine-sterol O-acyltransferase activator activity	8.43E-05	0.000705303	0.000452601	ENSDARG00000040298/ENSDARG00000101324/ENSDARG00000012076	3
MF	GO:0004497	monooxygenase activity	8.67E-05	0.000705303	0.000452601	ENSDARG00000069018/ENSDARG00000103277/ENSDARG00000103295/ENSDARG00000004964/ENSDARG00000021172/ENSDARG00000023820/ENSDARG00000042953/ENSDARG00000039211	8
MF	GO:0030170	pyridoxal phosphate binding	0.000101849	0.000761831	0.000488876	ENSDARG00000002197/ENSDARG00000035544/ENSDARG00000069630/ENSDARG00000052816/ENSDARG00000019541	5
MF	GO:0070279	vitamin B6 binding	0.000101849	0.000761831	0.000488876	ENSDARG00000002197/ENSDARG00000035544/ENSDARG00000069630/ENSDARG00000052816/ENSDARG00000019541	5
MF	GO:0120013	intermembrane lipid transfer activity	0.0001139	0.000819202	0.000525691	ENSDARG00000030872/ENSDARG00000040298/ENSDARG00000101324/ENSDARG00000012076	4
MF	GO:0016614	oxidoreductase activity, acting on CH-OH group of donors	0.000135173	0.0009362	0.00060077	ENSDARG00000017882/ENSDARG00000019986/ENSDARG00000024160/ENSDARG00000071076/ENSDARG00000043180/ENSDARG00000017772/ENSDARG00000019260	7
MF	GO:0015248	sterol transporter activity	0.000282987	0.001889948	0.001212801	ENSDARG00000030872/ENSDARG00000040298/ENSDARG00000101324/ENSDARG00000012076	4
MF	GO:0019203	carbohydrate phosphatase activity	0.00039965	0.002491154	0.001598602	ENSDARG00000020364/ENSDARG00000031616/ENSDARG00000013721	3
MF	GO:0050308	sugar-phosphatase activity	0.00039965	0.002491154	0.001598602	ENSDARG00000020364/ENSDARG00000031616/ENSDARG00000013721	3
MF	GO:0015485	cholesterol binding	0.000413958	0.002497102	0.001602418	ENSDARG00000030872/ENSDARG00000040298/ENSDARG00000101324/ENSDARG00000012076	4
MF	GO:0008289	lipid binding	0.000526773	0.003078327	0.001975397	ENSDARG00000089310/ENSDARG00000030872/ENSDARG00000093774/ENSDARG00000019492/ENSDARG00000040298/ENSDARG00000038439/ENSDARG00000101324/ENSDARG00000102175/ENSDARG00000101199/ENSDARG00000012076/ENSDARG00000023290/ENSDARG00000036456	12
MF	GO:0016702	oxidoreductase activity, acting on single donors with incorporation of molecular oxygen, incorporation of two atoms of oxygen	0.000583321	0.003305483	0.002121166	ENSDARG00000018351/ENSDARG00000023176/ENSDARG00000071429/ENSDARG00000058005	4
MF	GO:0016701	oxidoreductase activity, acting on single donors with incorporation of molecular oxygen	0.000632332	0.003477829	0.002231762	ENSDARG00000018351/ENSDARG00000023176/ENSDARG00000071429/ENSDARG00000058005	4
MF	GO:0016616	oxidoreductase activity, acting on the CH-OH group of donors, NAD or NADP as acceptor	0.000675352	0.003554009	0.002280647	ENSDARG00000017882/ENSDARG00000019986/ENSDARG00000071076/ENSDARG00000043180/ENSDARG00000017772/ENSDARG00000019260	6
MF	GO:0032934	sterol binding	0.000684194	0.003554009	0.002280647	ENSDARG00000030872/ENSDARG00000040298/ENSDARG00000101324/ENSDARG00000012076	4
MF	GO:0016705	oxidoreductase activity, acting on paired donors, with incorporation or reduction of molecular oxygen	0.00077666	0.003925281	0.002518897	ENSDARG00000069018/ENSDARG00000103277/ENSDARG00000103295/ENSDARG00000004964/ENSDARG00000021172/ENSDARG00000023820/ENSDARG00000042953/ENSDARG00000039211	8
MF	GO:0051213	dioxygenase activity	0.001382034	0.006801062	0.004364318	ENSDARG00000018351/ENSDARG00000023176/ENSDARG00000071429/ENSDARG00000058005/ENSDARG00000029905	5
MF	GO:0043178	alcohol binding	0.002090375	0.010023082	0.006431924	ENSDARG00000030872/ENSDARG00000040298/ENSDARG00000101324/ENSDARG00000012076	4
MF	GO:0051287	NAD binding	0.00220913	0.010327682	0.00662739	ENSDARG00000019986/ENSDARG00000043180/ENSDARG00000043457/ENSDARG00000005191	4
MF	GO:0008395	steroid hydroxylase activity	0.002332457	0.010638279	0.006826703	ENSDARG00000069018/ENSDARG00000103295/ENSDARG00000021172/ENSDARG00000042953	4
MF	GO:0016620	oxidoreductase activity, acting on the aldehyde or oxo group of donors, NAD or NADP as acceptor	0.002442712	0.010875886	0.006979178	ENSDARG00000043457/ENSDARG00000053485/ENSDARG00000077004	3
MF	GO:0005506	iron ion binding	0.00281601	0.012246367	0.007858631	ENSDARG00000069018/ENSDARG00000103277/ENSDARG00000103295/ENSDARG00000004964/ENSDARG00000021172/ENSDARG00000023820/ENSDARG00000042953	7
MF	GO:0019239	deaminase activity	0.003139963	0.013344844	0.008563537	ENSDARG00000002986/ENSDARG00000038199/ENSDARG00000035882	3
MF	GO:0016868	intramolecular transferase activity, phosphotransferases	0.003479401	0.014458843	0.009278402	ENSDARG00000005423/ENSDARG00000013561	2
MF	GO:0016709	oxidoreductase activity, acting on paired donors, with incorporation or reduction of molecular oxygen, NAD(P)H as one donor, and incorporation of one atom of oxygen	0.003947867	0.016048938	0.010298784	ENSDARG00000069018/ENSDARG00000023820/ENSDARG00000039211	3
MF	GO:0005520	insulin-like growth factor binding	0.004550416	0.018104846	0.011618083	ENSDARG00000099351/ENSDARG00000052470/ENSDARG00000038666	3
MF	GO:0016741	transferase activity, transferring one-carbon groups	0.004856493	0.018920086	0.012141231	ENSDARG00000007421/ENSDARG00000078918/ENSDARG00000070844/ENSDARG00000013430/ENSDARG00000052816/ENSDARG00000006840/ENSDARG00000077004	7
MF	GO:0016903	oxidoreductase activity, acting on the aldehyde or oxo group of donors	0.006679213	0.025490059	0.016357257	ENSDARG00000043457/ENSDARG00000053485/ENSDARG00000077004	3
MF	GO:0050661	NADP binding	0.007931137	0.029662454	0.01903473	ENSDARG00000010267/ENSDARG00000043457/ENSDARG00000039211	3
MF	GO:0016830	carbon-carbon lyase activity	0.008837393	0.032403775	0.020793866	ENSDARG00000013522/ENSDARG00000062549/ENSDARG00000053684	3
MF	GO:0016840	carbon-nitrogen lyase activity	0.009322981	0.033526873	0.021514571	ENSDARG00000017444/ENSDARG00000007421	2
MF	GO:0016878	acid-thiol ligase activity	0.01377866	0.048615273	0.031196967	ENSDARG00000036237/ENSDARG00000052712	2
