# Supplementary material for: Cell-type-specific responses to the microbiota across all tissues of the larval zebrafish
Source: Cell Rep. Author manuscript; Available in PMC 2023 Oct 23. (PMC10423310; doi:10.1016/j.celrep.2023.112095)
Supplement: MMC24 [file NIHMS1880944-supplement-MMC24.zip › DataS18/Figure6_PanelG_GOresults_subcluster/GOresults_up_fdrSubClu30.tsv]

ONTOLOGY	ID	Description	pvalue	p.adjust	qvalue	geneID	Count
BP	GO:0000375	RNA splicing, via transesterification reactions	4.18E-05	0.011022511	0.009959791	ENSDARG00000010083/ENSDARG00000011247/ENSDARG00000014746/ENSDARG00000015638/ENSDARG00000055903/ENSDARG00000056138/ENSDARG00000098280	7
BP	GO:0000377	RNA splicing, via transesterification reactions with bulged adenosine as nucleophile	4.18E-05	0.011022511	0.009959791	ENSDARG00000010083/ENSDARG00000011247/ENSDARG00000014746/ENSDARG00000015638/ENSDARG00000055903/ENSDARG00000056138/ENSDARG00000098280	7
BP	GO:0000398	mRNA splicing, via spliceosome	4.18E-05	0.011022511	0.009959791	ENSDARG00000010083/ENSDARG00000011247/ENSDARG00000014746/ENSDARG00000015638/ENSDARG00000055903/ENSDARG00000056138/ENSDARG00000098280	7
BP	GO:0006397	mRNA processing	0.000136404	0.026973839	0.024373194	ENSDARG00000010083/ENSDARG00000011247/ENSDARG00000014746/ENSDARG00000015638/ENSDARG00000037919/ENSDARG00000055903/ENSDARG00000056138/ENSDARG00000098280	8
BP	GO:0008380	RNA splicing	0.000171249	0.027091521	0.02447953	ENSDARG00000010083/ENSDARG00000011247/ENSDARG00000014746/ENSDARG00000015638/ENSDARG00000055903/ENSDARG00000056138/ENSDARG00000098280	7
BP	GO:0000245	spliceosomal complex assembly	0.000371769	0.04901154	0.044286161	ENSDARG00000015638/ENSDARG00000055903/ENSDARG00000056138	3
CC	GO:0005681	spliceosomal complex	0.000231191	0.036990553	0.033583528	ENSDARG00000011247/ENSDARG00000015638/ENSDARG00000055903/ENSDARG00000056138/ENSDARG00000098280	5
