# Supplementary material for: Cell-type-specific responses to the microbiota across all tissues of the larval zebrafish
Source: Cell Rep. Author manuscript; Available in PMC 2023 Oct 23. (PMC10423310; doi:10.1016/j.celrep.2023.112095)
Supplement: MMC24 [file NIHMS1880944-supplement-MMC24.zip › DataS18/Figure6_PanelG_GOresults_subcluster/GOresults_up_fdrSubClu24.tsv]

ONTOLOGY	ID	Description	pvalue	p.adjust	qvalue	geneID	Count
BP	GO:0002088	lens development in camera-type eye	2.40E-38	9.13E-36	7.05E-36	ENSDARG00000057460/ENSDARG00000053862/ENSDARG00000032929/ENSDARG00000053875/ENSDARG00000068507/ENSDARG00000030411/ENSDARG00000041925/ENSDARG00000073874/ENSDARG00000024548/ENSDARG00000087324/ENSDARG00000007576/ENSDARG00000016793/ENSDARG00000030349/ENSDARG00000036140/ENSDARG00000069801/ENSDARG00000069817/ENSDARG00000069826/ENSDARG00000073750/ENSDARG00000074001/ENSDARG00000076790/ENSDARG00000086658/…	26
BP	GO:0007601	visual perception	2.46E-31	4.68E-29	3.62E-29	ENSDARG00000057460/ENSDARG00000053862/ENSDARG00000032929/ENSDARG00000053875/ENSDARG00000068507/ENSDARG00000030411/ENSDARG00000041925/ENSDARG00000073874/ENSDARG00000024548/ENSDARG00000087324/ENSDARG00000007576/ENSDARG00000016793/ENSDARG00000030349/ENSDARG00000036140/ENSDARG00000069801/ENSDARG00000069817/ENSDARG00000069826/ENSDARG00000073750/ENSDARG00000074001/ENSDARG00000076790/ENSDARG00000086658/…	26
BP	GO:0050953	sensory perception of light stimulus	8.93E-31	1.13E-28	8.74E-29	ENSDARG00000057460/ENSDARG00000053862/ENSDARG00000032929/ENSDARG00000053875/ENSDARG00000068507/ENSDARG00000030411/ENSDARG00000041925/ENSDARG00000073874/ENSDARG00000024548/ENSDARG00000087324/ENSDARG00000007576/ENSDARG00000016793/ENSDARG00000030349/ENSDARG00000036140/ENSDARG00000069801/ENSDARG00000069817/ENSDARG00000069826/ENSDARG00000073750/ENSDARG00000074001/ENSDARG00000076790/ENSDARG00000086658/…	26
BP	GO:0007600	sensory perception	1.64E-22	1.56E-20	1.21E-20	ENSDARG00000057460/ENSDARG00000053862/ENSDARG00000032929/ENSDARG00000053875/ENSDARG00000068507/ENSDARG00000030411/ENSDARG00000041925/ENSDARG00000073874/ENSDARG00000024548/ENSDARG00000087324/ENSDARG00000007576/ENSDARG00000016793/ENSDARG00000030349/ENSDARG00000036140/ENSDARG00000069801/ENSDARG00000069817/ENSDARG00000069826/ENSDARG00000073750/ENSDARG00000074001/ENSDARG00000076790/ENSDARG00000086658/…	26
BP	GO:0043010	camera-type eye development	1.72E-21	1.31E-19	1.01E-19	ENSDARG00000057460/ENSDARG00000053862/ENSDARG00000032929/ENSDARG00000053875/ENSDARG00000068507/ENSDARG00000030411/ENSDARG00000041925/ENSDARG00000073874/ENSDARG00000024548/ENSDARG00000087324/ENSDARG00000007576/ENSDARG00000016793/ENSDARG00000030349/ENSDARG00000036140/ENSDARG00000069801/ENSDARG00000069817/ENSDARG00000069826/ENSDARG00000073750/ENSDARG00000074001/ENSDARG00000076790/ENSDARG00000086658/…	26
BP	GO:0015669	gas transport	8.65E-11	5.48E-09	4.23E-09	ENSDARG00000011166/ENSDARG00000045142/ENSDARG00000079305/ENSDARG00000087390/ENSDARG00000089124/ENSDARG00000089475/ENSDARG00000115405	7
BP	GO:0015671	oxygen transport	2.83E-09	1.53E-07	1.19E-07	ENSDARG00000045142/ENSDARG00000079305/ENSDARG00000087390/ENSDARG00000089124/ENSDARG00000089475/ENSDARG00000115405	6
BP	GO:0015893	drug transport	1.59E-06	7.56E-05	5.84E-05	ENSDARG00000011166/ENSDARG00000045142/ENSDARG00000079305/ENSDARG00000087390/ENSDARG00000089124/ENSDARG00000089475/ENSDARG00000115405	7
BP	GO:0042744	hydrogen peroxide catabolic process	4.90E-06	0.000207057	0.000160025	ENSDARG00000045142/ENSDARG00000079305/ENSDARG00000089124/ENSDARG00000115405	4
BP	GO:0042743	hydrogen peroxide metabolic process	6.85E-06	0.000260265	0.000201146	ENSDARG00000045142/ENSDARG00000079305/ENSDARG00000089124/ENSDARG00000115405	4
BP	GO:0017001	antibiotic catabolic process	4.84E-05	0.001670483	0.001291038	ENSDARG00000045142/ENSDARG00000079305/ENSDARG00000089124/ENSDARG00000115405	4
BP	GO:0051187	cofactor catabolic process	7.57E-05	0.002395863	0.00185165	ENSDARG00000045142/ENSDARG00000079305/ENSDARG00000089124/ENSDARG00000115405	4
BP	GO:0072593	reactive oxygen species metabolic process	0.000357552	0.010451512	0.008077485	ENSDARG00000045142/ENSDARG00000079305/ENSDARG00000089124/ENSDARG00000115405	4
BP	GO:0042493	response to drug	0.000546172	0.014824667	0.011457291	ENSDARG00000011166/ENSDARG00000045142/ENSDARG00000079305/ENSDARG00000087390/ENSDARG00000089124/ENSDARG00000089475/ENSDARG00000115405	7
BP	GO:0010872	regulation of cholesterol esterification	0.001218242	0.023264964	0.017980402	ENSDARG00000101324/ENSDARG00000040298	2
BP	GO:0010873	positive regulation of cholesterol esterification	0.001218242	0.023264964	0.017980402	ENSDARG00000101324/ENSDARG00000040298	2
BP	GO:0034377	plasma lipoprotein particle assembly	0.001218242	0.023264964	0.017980402	ENSDARG00000101324/ENSDARG00000040298	2
BP	GO:0034380	high-density lipoprotein particle assembly	0.001218242	0.023264964	0.017980402	ENSDARG00000101324/ENSDARG00000040298	2
BP	GO:0065005	protein-lipid complex assembly	0.001218242	0.023264964	0.017980402	ENSDARG00000101324/ENSDARG00000040298	2
BP	GO:0016999	antibiotic metabolic process	0.001224472	0.023264964	0.017980402	ENSDARG00000045142/ENSDARG00000079305/ENSDARG00000089124/ENSDARG00000115405	4
BP	GO:0043691	reverse cholesterol transport	0.001457329	0.026097276	0.020169363	ENSDARG00000101324/ENSDARG00000040298	2
BP	GO:0042866	pyruvate biosynthetic process	0.001582458	0.026097276	0.020169363	ENSDARG00000018478/ENSDARG00000042010/ENSDARG00000043457	3
BP	GO:0034433	steroid esterification	0.001716926	0.026097276	0.020169363	ENSDARG00000101324/ENSDARG00000040298	2
BP	GO:0034434	sterol esterification	0.001716926	0.026097276	0.020169363	ENSDARG00000101324/ENSDARG00000040298	2
BP	GO:0034435	cholesterol esterification	0.001716926	0.026097276	0.020169363	ENSDARG00000101324/ENSDARG00000040298	2
BP	GO:0017144	drug metabolic process	0.001820232	0.026168026	0.020224042	ENSDARG00000011146/ENSDARG00000018478/ENSDARG00000042010/ENSDARG00000043457/ENSDARG00000045142/ENSDARG00000079305/ENSDARG00000089124/ENSDARG00000115405	8
BP	GO:0033700	phospholipid efflux	0.001996835	0.026168026	0.020224042	ENSDARG00000101324/ENSDARG00000040298	2
BP	GO:0034370	triglyceride-rich lipoprotein particle remodeling	0.002296859	0.026168026	0.020224042	ENSDARG00000101324/ENSDARG00000040298	2
BP	GO:0034372	very-low-density lipoprotein particle remodeling	0.002296859	0.026168026	0.020224042	ENSDARG00000101324/ENSDARG00000040298	2
BP	GO:0045940	positive regulation of steroid metabolic process	0.002296859	0.026168026	0.020224042	ENSDARG00000101324/ENSDARG00000040298	2
BP	GO:0019433	triglyceride catabolic process	0.002616803	0.026168026	0.020224042	ENSDARG00000101324/ENSDARG00000040298	2
BP	GO:0032371	regulation of sterol transport	0.002616803	0.026168026	0.020224042	ENSDARG00000101324/ENSDARG00000040298	2
BP	GO:0032374	regulation of cholesterol transport	0.002616803	0.026168026	0.020224042	ENSDARG00000101324/ENSDARG00000040298	2
BP	GO:0034368	protein-lipid complex remodeling	0.002616803	0.026168026	0.020224042	ENSDARG00000101324/ENSDARG00000040298	2
BP	GO:0034369	plasma lipoprotein particle remodeling	0.002616803	0.026168026	0.020224042	ENSDARG00000101324/ENSDARG00000040298	2
BP	GO:0071825	protein-lipid complex subunit organization	0.002616803	0.026168026	0.020224042	ENSDARG00000101324/ENSDARG00000040298	2
BP	GO:0071827	plasma lipoprotein particle organization	0.002616803	0.026168026	0.020224042	ENSDARG00000101324/ENSDARG00000040298	2
BP	GO:0097006	regulation of plasma lipoprotein particle levels	0.002616803	0.026168026	0.020224042	ENSDARG00000101324/ENSDARG00000040298	2
BP	GO:0019218	regulation of steroid metabolic process	0.003315676	0.030730654	0.023750284	ENSDARG00000101324/ENSDARG00000040298	2
BP	GO:0032368	regulation of lipid transport	0.003315676	0.030730654	0.023750284	ENSDARG00000101324/ENSDARG00000040298	2
BP	GO:0034367	protein-containing complex remodeling	0.003315676	0.030730654	0.023750284	ENSDARG00000101324/ENSDARG00000040298	2
BP	GO:0006090	pyruvate metabolic process	0.003449883	0.031213227	0.024123242	ENSDARG00000018478/ENSDARG00000042010/ENSDARG00000043457	3
BP	GO:0055090	acylglycerol homeostasis	0.003694222	0.031904641	0.024657604	ENSDARG00000101324/ENSDARG00000040298	2
BP	GO:0070328	triglyceride homeostasis	0.003694222	0.031904641	0.024657604	ENSDARG00000101324/ENSDARG00000040298	2
BP	GO:0042737	drug catabolic process	0.004073748	0.034400541	0.026586568	ENSDARG00000045142/ENSDARG00000079305/ENSDARG00000089124/ENSDARG00000115405	4
BP	GO:0033344	cholesterol efflux	0.004508582	0.037244809	0.028784769	ENSDARG00000101324/ENSDARG00000040298	2
BP	GO:0046461	neutral lipid catabolic process	0.005398052	0.042734575	0.033027552	ENSDARG00000101324/ENSDARG00000040298	2
BP	GO:0046464	acylglycerol catabolic process	0.005398052	0.042734575	0.033027552	ENSDARG00000101324/ENSDARG00000040298	2
BP	GO:0046889	positive regulation of lipid biosynthetic process	0.005870488	0.044615712	0.034481395	ENSDARG00000101324/ENSDARG00000040298	2
BP	GO:1905952	regulation of lipid localization	0.005870488	0.044615712	0.034481395	ENSDARG00000101324/ENSDARG00000040298	2
BP	GO:0006695	cholesterol biosynthetic process	0.006361149	0.046485317	0.035926325	ENSDARG00000101324/ENSDARG00000040298	2
BP	GO:1902653	secondary alcohol biosynthetic process	0.006361149	0.046485317	0.035926325	ENSDARG00000101324/ENSDARG00000040298	2
CC	GO:0005833	hemoglobin complex	9.04E-11	4.79E-09	3.90E-09	ENSDARG00000045142/ENSDARG00000079305/ENSDARG00000087390/ENSDARG00000089124/ENSDARG00000089475/ENSDARG00000115405	6
CC	GO:0031838	haptoglobin-hemoglobin complex	2.35E-07	6.22E-06	5.07E-06	ENSDARG00000045142/ENSDARG00000079305/ENSDARG00000089124/ENSDARG00000115405	4
CC	GO:0044445	cytosolic part	1.64E-05	0.000289454	0.000235702	ENSDARG00000045142/ENSDARG00000079305/ENSDARG00000087390/ENSDARG00000089124/ENSDARG00000089475/ENSDARG00000100513/ENSDARG00000115405	7
CC	GO:0034364	high-density lipoprotein particle	0.001209793	0.010733151	0.008740004	ENSDARG00000101324/ENSDARG00000040298	2
CC	GO:0042627	chylomicron	0.001209793	0.010733151	0.008740004	ENSDARG00000101324/ENSDARG00000040298	2
CC	GO:0032994	protein-lipid complex	0.001620098	0.010733151	0.008740004	ENSDARG00000101324/ENSDARG00000040298	2
CC	GO:0034358	plasma lipoprotein particle	0.001620098	0.010733151	0.008740004	ENSDARG00000101324/ENSDARG00000040298	2
CC	GO:1990777	lipoprotein particle	0.001620098	0.010733151	0.008740004	ENSDARG00000101324/ENSDARG00000040298	2
MF	GO:0005212	structural constituent of eye lens	2.89E-48	3.24E-46	2.19E-46	ENSDARG00000057460/ENSDARG00000053862/ENSDARG00000032929/ENSDARG00000053875/ENSDARG00000068507/ENSDARG00000030411/ENSDARG00000041925/ENSDARG00000073874/ENSDARG00000024548/ENSDARG00000087324/ENSDARG00000007576/ENSDARG00000015445/ENSDARG00000016793/ENSDARG00000030349/ENSDARG00000036140/ENSDARG00000041295/ENSDARG00000069801/ENSDARG00000069817/ENSDARG00000069826/ENSDARG00000073750/ENSDARG00000074001/…	28
MF	GO:0005344	oxygen carrier activity	1.78E-09	6.64E-08	4.49E-08	ENSDARG00000045142/ENSDARG00000079305/ENSDARG00000087390/ENSDARG00000089124/ENSDARG00000089475/ENSDARG00000115405	6
MF	GO:0019825	oxygen binding	1.78E-09	6.64E-08	4.49E-08	ENSDARG00000045142/ENSDARG00000079305/ENSDARG00000087390/ENSDARG00000089124/ENSDARG00000089475/ENSDARG00000115405	6
MF	GO:0140104	molecular carrier activity	2.95E-07	7.89E-06	5.34E-06	ENSDARG00000045142/ENSDARG00000079305/ENSDARG00000087390/ENSDARG00000089124/ENSDARG00000089475/ENSDARG00000115405	6
MF	GO:0031720	haptoglobin binding	3.52E-07	7.89E-06	5.34E-06	ENSDARG00000045142/ENSDARG00000079305/ENSDARG00000089124/ENSDARG00000115405	4
MF	GO:0004252	serine-type endopeptidase activity	2.81E-06	5.24E-05	3.55E-05	ENSDARG00000040282/ENSDARG00000007276/ENSDARG00000017314/ENSDARG00000042993/ENSDARG00000056744/ENSDARG00000056765/ENSDARG00000068680/ENSDARG00000093844	8
MF	GO:0008236	serine-type peptidase activity	6.53E-06	9.15E-05	6.19E-05	ENSDARG00000040282/ENSDARG00000007276/ENSDARG00000017314/ENSDARG00000042993/ENSDARG00000056744/ENSDARG00000056765/ENSDARG00000068680/ENSDARG00000093844	8
MF	GO:0017171	serine hydrolase activity	6.53E-06	9.15E-05	6.19E-05	ENSDARG00000040282/ENSDARG00000007276/ENSDARG00000017314/ENSDARG00000042993/ENSDARG00000056744/ENSDARG00000056765/ENSDARG00000068680/ENSDARG00000093844	8
MF	GO:0004181	metallocarboxypeptidase activity	9.13E-06	0.000108774	7.36E-05	ENSDARG00000043722/ENSDARG00000030915/ENSDARG00000021339/ENSDARG00000045442	4
MF	GO:0004175	endopeptidase activity	9.71E-06	0.000108774	7.36E-05	ENSDARG00000024503/ENSDARG00000040282/ENSDARG00000007276/ENSDARG00000017314/ENSDARG00000041864/ENSDARG00000042993/ENSDARG00000052578/ENSDARG00000056744/ENSDARG00000056765/ENSDARG00000068680/ENSDARG00000093844	11
MF	GO:0020037	heme binding	2.36E-05	0.000240269	0.000162588	ENSDARG00000045142/ENSDARG00000079305/ENSDARG00000087390/ENSDARG00000089124/ENSDARG00000089475/ENSDARG00000103295/ENSDARG00000115405	7
MF	GO:0046906	tetrapyrrole binding	2.69E-05	0.000251407	0.000170125	ENSDARG00000045142/ENSDARG00000079305/ENSDARG00000087390/ENSDARG00000089124/ENSDARG00000089475/ENSDARG00000103295/ENSDARG00000115405	7
MF	GO:0004180	carboxypeptidase activity	3.58E-05	0.000308579	0.000208813	ENSDARG00000043722/ENSDARG00000030915/ENSDARG00000021339/ENSDARG00000045442	4
MF	GO:0004601	peroxidase activity	7.17E-05	0.000573815	0.000388296	ENSDARG00000045142/ENSDARG00000079305/ENSDARG00000089124/ENSDARG00000115405	4
MF	GO:0016684	oxidoreductase activity, acting on peroxide as acceptor	0.000112095	0.000836973	0.000566372	ENSDARG00000045142/ENSDARG00000079305/ENSDARG00000089124/ENSDARG00000115405	4
MF	GO:0008235	metalloexopeptidase activity	0.000146825	0.001027772	0.000695485	ENSDARG00000043722/ENSDARG00000030915/ENSDARG00000021339/ENSDARG00000045442	4
MF	GO:0008237	metallopeptidase activity	0.000240522	0.001584615	0.001072296	ENSDARG00000024503/ENSDARG00000043722/ENSDARG00000030915/ENSDARG00000021339/ENSDARG00000045442/ENSDARG00000052578	6
MF	GO:0043177	organic acid binding	0.000364124	0.002265659	0.001533153	ENSDARG00000038439/ENSDARG00000045142/ENSDARG00000079305/ENSDARG00000089124/ENSDARG00000115405	5
MF	GO:0016209	antioxidant activity	0.000404168	0.002382462	0.001612193	ENSDARG00000045142/ENSDARG00000079305/ENSDARG00000089124/ENSDARG00000115405	4
MF	GO:0060228	phosphatidylcholine-sterol O-acyltransferase activator activity	0.001046466	0.005860209	0.003965555	ENSDARG00000101324/ENSDARG00000040298	2
MF	GO:0008238	exopeptidase activity	0.001468725	0.007833201	0.005300662	ENSDARG00000043722/ENSDARG00000030915/ENSDARG00000021339/ENSDARG00000045442	4
MF	GO:0017127	cholesterol transporter activity	0.003522338	0.015955527	0.010796973	ENSDARG00000101324/ENSDARG00000040298	2
MF	GO:0120015	intermembrane sterol transfer activity	0.003522338	0.015955527	0.010796973	ENSDARG00000101324/ENSDARG00000040298	2
MF	GO:0120020	intermembrane cholesterol transfer activity	0.003522338	0.015955527	0.010796973	ENSDARG00000101324/ENSDARG00000040298	2
MF	GO:0005506	iron ion binding	0.003561502	0.015955527	0.010796973	ENSDARG00000015551/ENSDARG00000045142/ENSDARG00000089124/ENSDARG00000089475/ENSDARG00000103295	5
MF	GO:0005496	steroid binding	0.004215159	0.018157608	0.012287103	ENSDARG00000101324/ENSDARG00000040298/ENSDARG00000089310	3
MF	GO:0016769	transferase activity, transferring nitrogenous groups	0.006848042	0.028406693	0.019222574	ENSDARG00000018478/ENSDARG00000043457	2
MF	GO:0120013	intermembrane lipid transfer activity	0.008351864	0.033407455	0.022606549	ENSDARG00000101324/ENSDARG00000040298	2
