# Supplementary material for: Cell-type-specific responses to the microbiota across all tissues of the larval zebrafish
Source: Cell Rep. Author manuscript; Available in PMC 2023 Oct 23. (PMC10423310; doi:10.1016/j.celrep.2023.112095)
Supplement: MMC24 [file NIHMS1880944-supplement-MMC24.zip › DataS18/Figure6_PanelG_GOresults_subcluster/GOresults_up_fdrSubClu5.tsv]

ONTOLOGY	ID	Description	pvalue	p.adjust	qvalue	geneID	Count
BP	GO:0008380	RNA splicing	4.27E-35	8.77E-32	7.85E-32	ENSDARG00000013351/ENSDARG00000052856/ENSDARG00000103672/ENSDARG00000017673/ENSDARG00000034668/ENSDARG00000059360/ENSDARG00000011125/ENSDARG00000076283/ENSDARG00000011648/ENSDARG00000028335/ENSDARG00000070045/ENSDARG00000009871/ENSDARG00000022129/ENSDARG00000099667/ENSDARG00000016855/ENSDARG00000004735/ENSDARG00000008188/ENSDARG00000008097/ENSDARG00000040440/ENSDARG00000015111/ENSDARG00000105293/…	68
BP	GO:0006397	mRNA processing	1.79E-34	1.84E-31	1.64E-31	ENSDARG00000013351/ENSDARG00000052856/ENSDARG00000103672/ENSDARG00000017673/ENSDARG00000035324/ENSDARG00000034668/ENSDARG00000059360/ENSDARG00000011125/ENSDARG00000076283/ENSDARG00000003153/ENSDARG00000011648/ENSDARG00000070045/ENSDARG00000018618/ENSDARG00000009871/ENSDARG00000022129/ENSDARG00000099667/ENSDARG00000016855/ENSDARG00000004735/ENSDARG00000008188/ENSDARG00000008097/ENSDARG00000040440/…	76
BP	GO:0000375	RNA splicing, via transesterification reactions	1.11E-33	4.56E-31	4.08E-31	ENSDARG00000013351/ENSDARG00000052856/ENSDARG00000103672/ENSDARG00000017673/ENSDARG00000034668/ENSDARG00000059360/ENSDARG00000011125/ENSDARG00000076283/ENSDARG00000011648/ENSDARG00000070045/ENSDARG00000009871/ENSDARG00000022129/ENSDARG00000099667/ENSDARG00000016855/ENSDARG00000004735/ENSDARG00000008188/ENSDARG00000008097/ENSDARG00000040440/ENSDARG00000015111/ENSDARG00000105293/ENSDARG00000036386/…	60
BP	GO:0000377	RNA splicing, via transesterification reactions with bulged adenosine as nucleophile	1.11E-33	4.56E-31	4.08E-31	ENSDARG00000013351/ENSDARG00000052856/ENSDARG00000103672/ENSDARG00000017673/ENSDARG00000034668/ENSDARG00000059360/ENSDARG00000011125/ENSDARG00000076283/ENSDARG00000011648/ENSDARG00000070045/ENSDARG00000009871/ENSDARG00000022129/ENSDARG00000099667/ENSDARG00000016855/ENSDARG00000004735/ENSDARG00000008188/ENSDARG00000008097/ENSDARG00000040440/ENSDARG00000015111/ENSDARG00000105293/ENSDARG00000036386/…	60
BP	GO:0000398	mRNA splicing, via spliceosome	1.11E-33	4.56E-31	4.08E-31	ENSDARG00000013351/ENSDARG00000052856/ENSDARG00000103672/ENSDARG00000017673/ENSDARG00000034668/ENSDARG00000059360/ENSDARG00000011125/ENSDARG00000076283/ENSDARG00000011648/ENSDARG00000070045/ENSDARG00000009871/ENSDARG00000022129/ENSDARG00000099667/ENSDARG00000016855/ENSDARG00000004735/ENSDARG00000008188/ENSDARG00000008097/ENSDARG00000040440/ENSDARG00000015111/ENSDARG00000105293/ENSDARG00000036386/…	60
BP	GO:1903311	regulation of mRNA metabolic process	9.67E-19	3.31E-16	2.96E-16	ENSDARG00000089302/ENSDARG00000013351/ENSDARG00000052856/ENSDARG00000103672/ENSDARG00000034668/ENSDARG00000036162/ENSDARG00000059360/ENSDARG00000003153/ENSDARG00000070045/ENSDARG00000040031/ENSDARG00000059398/ENSDARG00000018618/ENSDARG00000009871/ENSDARG00000022129/ENSDARG00000040184/ENSDARG00000004735/ENSDARG00000041323/ENSDARG00000008097/ENSDARG00000105293/ENSDARG00000036386/ENSDARG00000002131/…	36
BP	GO:0050684	regulation of mRNA processing	2.87E-17	8.42E-15	7.53E-15	ENSDARG00000013351/ENSDARG00000052856/ENSDARG00000103672/ENSDARG00000034668/ENSDARG00000059360/ENSDARG00000003153/ENSDARG00000070045/ENSDARG00000018618/ENSDARG00000009871/ENSDARG00000022129/ENSDARG00000004735/ENSDARG00000008097/ENSDARG00000105293/ENSDARG00000036386/ENSDARG00000002131/ENSDARG00000052182/ENSDARG00000020467/ENSDARG00000016516/ENSDARG00000016783/ENSDARG00000007863/ENSDARG00000014244/…	28
BP	GO:0043484	regulation of RNA splicing	8.53E-16	2.19E-13	1.96E-13	ENSDARG00000013351/ENSDARG00000052856/ENSDARG00000103672/ENSDARG00000034668/ENSDARG00000059360/ENSDARG00000028335/ENSDARG00000070045/ENSDARG00000009871/ENSDARG00000022129/ENSDARG00000004735/ENSDARG00000008097/ENSDARG00000105293/ENSDARG00000036386/ENSDARG00000002131/ENSDARG00000052182/ENSDARG00000016516/ENSDARG00000016783/ENSDARG00000007863/ENSDARG00000014244/ENSDARG00000010238/ENSDARG00000014746/…	27
BP	GO:0048024	regulation of mRNA splicing, via spliceosome	3.42E-15	7.82E-13	7.00E-13	ENSDARG00000013351/ENSDARG00000052856/ENSDARG00000103672/ENSDARG00000034668/ENSDARG00000059360/ENSDARG00000070045/ENSDARG00000009871/ENSDARG00000022129/ENSDARG00000004735/ENSDARG00000008097/ENSDARG00000105293/ENSDARG00000036386/ENSDARG00000002131/ENSDARG00000052182/ENSDARG00000016516/ENSDARG00000016783/ENSDARG00000007863/ENSDARG00000014244/ENSDARG00000014746/ENSDARG00000035325/ENSDARG00000057484/…	24
BP	GO:0000380	alternative mRNA splicing, via spliceosome	1.65E-13	3.38E-11	3.03E-11	ENSDARG00000034668/ENSDARG00000059360/ENSDARG00000070045/ENSDARG00000009871/ENSDARG00000022129/ENSDARG00000004735/ENSDARG00000008097/ENSDARG00000105293/ENSDARG00000036386/ENSDARG00000002131/ENSDARG00000052182/ENSDARG00000016516/ENSDARG00000016783/ENSDARG00000014244/ENSDARG00000038068/ENSDARG00000014746/ENSDARG00000035325/ENSDARG00000057484/ENSDARG00000017843/ENSDARG00000038635/ENSDARG00000102978	21
BP	GO:0006325	chromatin organization	2.57E-13	4.79E-11	4.29E-11	ENSDARG00000056725/ENSDARG00000030479/ENSDARG00000016871/ENSDARG00000068995/ENSDARG00000030716/ENSDARG00000099175/ENSDARG00000044669/ENSDARG00000053990/ENSDARG00000116491/ENSDARG00000061810/ENSDARG00000068820/ENSDARG00000104030/ENSDARG00000099453/ENSDARG00000068996/ENSDARG00000087897/ENSDARG00000003920/ENSDARG00000070828/ENSDARG00000056929/ENSDARG00000077226/ENSDARG00000045951/ENSDARG00000004735/…	52
BP	GO:0000381	regulation of alternative mRNA splicing, via spliceosome	4.01E-13	6.86E-11	6.14E-11	ENSDARG00000034668/ENSDARG00000059360/ENSDARG00000070045/ENSDARG00000009871/ENSDARG00000022129/ENSDARG00000004735/ENSDARG00000008097/ENSDARG00000105293/ENSDARG00000036386/ENSDARG00000002131/ENSDARG00000052182/ENSDARG00000016516/ENSDARG00000016783/ENSDARG00000014244/ENSDARG00000014746/ENSDARG00000035325/ENSDARG00000057484/ENSDARG00000017843/ENSDARG00000038635/ENSDARG00000102978	20
BP	GO:0045292	mRNA cis splicing, via spliceosome	6.63E-11	1.05E-08	9.37E-09	ENSDARG00000059360/ENSDARG00000009871/ENSDARG00000022129/ENSDARG00000008097/ENSDARG00000105293/ENSDARG00000036386/ENSDARG00000016783/ENSDARG00000014898/ENSDARG00000010238/ENSDARG00000035325/ENSDARG00000057484/ENSDARG00000005945/ENSDARG00000017843	13
BP	GO:0010499	proteasomal ubiquitin-independent protein catabolic process	1.11E-10	1.63E-08	1.45E-08	ENSDARG00000086618/ENSDARG00000009640/ENSDARG00000101560/ENSDARG00000002240/ENSDARG00000003526/ENSDARG00000010965/ENSDARG00000013938/ENSDARG00000019398/ENSDARG00000031511/ENSDARG00000035679/ENSDARG00000040121/ENSDARG00000045928	12
BP	GO:0006338	chromatin remodeling	8.23E-09	1.13E-06	1.01E-06	ENSDARG00000056725/ENSDARG00000030479/ENSDARG00000016871/ENSDARG00000099175/ENSDARG00000053990/ENSDARG00000099453/ENSDARG00000070828/ENSDARG00000077226/ENSDARG00000029058/ENSDARG00000011594/ENSDARG00000017397/ENSDARG00000099675/ENSDARG00000006124/ENSDARG00000054804/ENSDARG00000003098/ENSDARG00000006408/ENSDARG00000033647/ENSDARG00000070545/ENSDARG00000102832	19
BP	GO:0006457	protein folding	1.14E-08	1.46E-06	1.31E-06	ENSDARG00000103994/ENSDARG00000033599/ENSDARG00000029150/ENSDARG00000022684/ENSDARG00000010745/ENSDARG00000016173/ENSDARG00000076290/ENSDARG00000017891/ENSDARG00000045399/ENSDARG00000003308/ENSDARG00000104837/ENSDARG00000007385/ENSDARG00000004187/ENSDARG00000037284/ENSDARG00000008243/ENSDARG00000013475/ENSDARG00000014536/ENSDARG00000021252/ENSDARG00000035282/ENSDARG00000039268/ENSDARG00000044431/…	23
BP	GO:0050685	positive regulation of mRNA processing	1.34E-07	1.62E-05	1.45E-05	ENSDARG00000013351/ENSDARG00000103672/ENSDARG00000034668/ENSDARG00000003153/ENSDARG00000070045/ENSDARG00000007863/ENSDARG00000014244	7
BP	GO:0033120	positive regulation of RNA splicing	2.59E-07	2.95E-05	2.64E-05	ENSDARG00000013351/ENSDARG00000103672/ENSDARG00000034668/ENSDARG00000070045/ENSDARG00000007863/ENSDARG00000014244/ENSDARG00000010238	7
BP	GO:0043161	proteasome-mediated ubiquitin-dependent protein catabolic process	6.37E-07	6.89E-05	6.16E-05	ENSDARG00000029150/ENSDARG00000042557/ENSDARG00000086618/ENSDARG00000009640/ENSDARG00000003151/ENSDARG00000038030/ENSDARG00000103505/ENSDARG00000052377/ENSDARG00000015681/ENSDARG00000023279/ENSDARG00000101560/ENSDARG00000002240/ENSDARG00000015315/ENSDARG00000037038/ENSDARG00000003189/ENSDARG00000003526/ENSDARG00000010965/ENSDARG00000012627/ENSDARG00000013938/ENSDARG00000015292/ENSDARG00000019398/…	30
BP	GO:0048026	positive regulation of mRNA splicing, via spliceosome	1.01E-06	0.000104029	9.31E-05	ENSDARG00000013351/ENSDARG00000103672/ENSDARG00000034668/ENSDARG00000070045/ENSDARG00000007863/ENSDARG00000014244	6
BP	GO:0019941	modification-dependent protein catabolic process	1.31E-06	0.000128635	0.000115111	ENSDARG00000102632/ENSDARG00000029150/ENSDARG00000026871/ENSDARG00000015057/ENSDARG00000042557/ENSDARG00000086618/ENSDARG00000009640/ENSDARG00000003151/ENSDARG00000038030/ENSDARG00000103505/ENSDARG00000052377/ENSDARG00000103404/ENSDARG00000018124/ENSDARG00000015681/ENSDARG00000023279/ENSDARG00000101560/ENSDARG00000002240/ENSDARG00000015315/ENSDARG00000037038/ENSDARG00000003189/ENSDARG00000003526/…	39
BP	GO:0006511	ubiquitin-dependent protein catabolic process	1.97E-06	0.000179693	0.000160801	ENSDARG00000029150/ENSDARG00000026871/ENSDARG00000015057/ENSDARG00000042557/ENSDARG00000086618/ENSDARG00000009640/ENSDARG00000003151/ENSDARG00000038030/ENSDARG00000103505/ENSDARG00000052377/ENSDARG00000103404/ENSDARG00000018124/ENSDARG00000015681/ENSDARG00000023279/ENSDARG00000101560/ENSDARG00000002240/ENSDARG00000015315/ENSDARG00000037038/ENSDARG00000003189/ENSDARG00000003526/ENSDARG00000010965/…	38
BP	GO:0043632	modification-dependent macromolecule catabolic process	2.01E-06	0.000179693	0.000160801	ENSDARG00000102632/ENSDARG00000029150/ENSDARG00000026871/ENSDARG00000015057/ENSDARG00000042557/ENSDARG00000086618/ENSDARG00000009640/ENSDARG00000003151/ENSDARG00000038030/ENSDARG00000103505/ENSDARG00000052377/ENSDARG00000103404/ENSDARG00000018124/ENSDARG00000015681/ENSDARG00000023279/ENSDARG00000101560/ENSDARG00000002240/ENSDARG00000015315/ENSDARG00000037038/ENSDARG00000003189/ENSDARG00000003526/…	39
BP	GO:0060041	retina development in camera-type eye	2.33E-06	0.000199293	0.00017834	ENSDARG00000008803/ENSDARG00000035715/ENSDARG00000071011/ENSDARG00000077226/ENSDARG00000018270/ENSDARG00000008188/ENSDARG00000004049/ENSDARG00000015427/ENSDARG00000030694/ENSDARG00000069090/ENSDARG00000018693/ENSDARG00000039034/ENSDARG00000036375/ENSDARG00000052150/ENSDARG00000015266/ENSDARG00000074271/ENSDARG00000044573/ENSDARG00000026531/ENSDARG00000034195/ENSDARG00000010381/ENSDARG00000055283/…	26
BP	GO:0010498	proteasomal protein catabolic process	2.50E-06	0.000205263	0.000183683	ENSDARG00000029150/ENSDARG00000042557/ENSDARG00000086618/ENSDARG00000009640/ENSDARG00000003151/ENSDARG00000038030/ENSDARG00000103505/ENSDARG00000052377/ENSDARG00000015681/ENSDARG00000023279/ENSDARG00000101560/ENSDARG00000002240/ENSDARG00000015315/ENSDARG00000037038/ENSDARG00000003189/ENSDARG00000003526/ENSDARG00000010965/ENSDARG00000012627/ENSDARG00000013938/ENSDARG00000015292/ENSDARG00000019398/…	30
BP	GO:0006402	mRNA catabolic process	4.04E-06	0.000319654	0.000286048	ENSDARG00000089302/ENSDARG00000036162/ENSDARG00000040031/ENSDARG00000059398/ENSDARG00000040184/ENSDARG00000069297/ENSDARG00000004735/ENSDARG00000041323/ENSDARG00000053291/ENSDARG00000058328/ENSDARG00000016516/ENSDARG00000014898/ENSDARG00000076509/ENSDARG00000004452/ENSDARG00000023852/ENSDARG00000038635/ENSDARG00000076847/ENSDARG00000102978	18
BP	GO:0000387	spliceosomal snRNP assembly	5.59E-06	0.000425594	0.000380849	ENSDARG00000076283/ENSDARG00000011648/ENSDARG00000009871/ENSDARG00000099667/ENSDARG00000040440/ENSDARG00000105037/ENSDARG00000033175/ENSDARG00000023852	8
BP	GO:0050657	nucleic acid transport	1.67E-05	0.001181329	0.00105713	ENSDARG00000018618/ENSDARG00000069297/ENSDARG00000016516/ENSDARG00000070046/ENSDARG00000014898/ENSDARG00000076509/ENSDARG00000027899/ENSDARG00000057026/ENSDARG00000037503/ENSDARG00000038635/ENSDARG00000061478/ENSDARG00000102978	12
BP	GO:0050658	RNA transport	1.67E-05	0.001181329	0.00105713	ENSDARG00000018618/ENSDARG00000069297/ENSDARG00000016516/ENSDARG00000070046/ENSDARG00000014898/ENSDARG00000076509/ENSDARG00000027899/ENSDARG00000057026/ENSDARG00000037503/ENSDARG00000038635/ENSDARG00000061478/ENSDARG00000102978	12
BP	GO:0022618	ribonucleoprotein complex assembly	1.76E-05	0.00119469	0.001069086	ENSDARG00000034668/ENSDARG00000076283/ENSDARG00000003153/ENSDARG00000011648/ENSDARG00000070045/ENSDARG00000018618/ENSDARG00000009871/ENSDARG00000099667/ENSDARG00000040440/ENSDARG00000002131/ENSDARG00000105037/ENSDARG00000033175/ENSDARG00000076509/ENSDARG00000059654/ENSDARG00000074572/ENSDARG00000014366/ENSDARG00000015239/ENSDARG00000021107/ENSDARG00000023852/ENSDARG00000042252	20
BP	GO:0051028	mRNA transport	1.81E-05	0.00119469	0.001069086	ENSDARG00000069297/ENSDARG00000016516/ENSDARG00000070046/ENSDARG00000014898/ENSDARG00000076509/ENSDARG00000027899/ENSDARG00000037503/ENSDARG00000038635/ENSDARG00000061478/ENSDARG00000102978	10
BP	GO:0006403	RNA localization	1.86E-05	0.00119469	0.001069086	ENSDARG00000018618/ENSDARG00000069297/ENSDARG00000004735/ENSDARG00000016516/ENSDARG00000070046/ENSDARG00000014898/ENSDARG00000076509/ENSDARG00000027899/ENSDARG00000057026/ENSDARG00000037503/ENSDARG00000038635/ENSDARG00000061478/ENSDARG00000102978	13
BP	GO:0051236	establishment of RNA localization	1.92E-05	0.00119469	0.001069086	ENSDARG00000018618/ENSDARG00000069297/ENSDARG00000016516/ENSDARG00000070046/ENSDARG00000014898/ENSDARG00000076509/ENSDARG00000027899/ENSDARG00000057026/ENSDARG00000037503/ENSDARG00000038635/ENSDARG00000061478/ENSDARG00000102978	12
BP	GO:1903312	negative regulation of mRNA metabolic process	3.36E-05	0.001999527	0.001789306	ENSDARG00000089302/ENSDARG00000036162/ENSDARG00000040031/ENSDARG00000040184/ENSDARG00000004735/ENSDARG00000014244/ENSDARG00000004452	7
BP	GO:0006401	RNA catabolic process	3.41E-05	0.001999527	0.001789306	ENSDARG00000089302/ENSDARG00000036162/ENSDARG00000040031/ENSDARG00000059398/ENSDARG00000040184/ENSDARG00000069297/ENSDARG00000004735/ENSDARG00000041323/ENSDARG00000053291/ENSDARG00000058328/ENSDARG00000016516/ENSDARG00000014898/ENSDARG00000076509/ENSDARG00000004452/ENSDARG00000023852/ENSDARG00000038635/ENSDARG00000076847/ENSDARG00000102978	18
BP	GO:0071826	ribonucleoprotein complex subunit organization	5.07E-05	0.002896386	0.002591874	ENSDARG00000034668/ENSDARG00000076283/ENSDARG00000003153/ENSDARG00000011648/ENSDARG00000070045/ENSDARG00000018618/ENSDARG00000009871/ENSDARG00000099667/ENSDARG00000040440/ENSDARG00000002131/ENSDARG00000105037/ENSDARG00000033175/ENSDARG00000076509/ENSDARG00000059654/ENSDARG00000074572/ENSDARG00000014366/ENSDARG00000015239/ENSDARG00000021107/ENSDARG00000023852/ENSDARG00000042252	20
BP	GO:0034655	nucleobase-containing compound catabolic process	5.94E-05	0.003296501	0.002949923	ENSDARG00000089302/ENSDARG00000036162/ENSDARG00000040031/ENSDARG00000059398/ENSDARG00000040184/ENSDARG00000069297/ENSDARG00000004735/ENSDARG00000041323/ENSDARG00000014287/ENSDARG00000070822/ENSDARG00000053291/ENSDARG00000058328/ENSDARG00000016516/ENSDARG00000039914/ENSDARG00000014898/ENSDARG00000076509/ENSDARG00000099730/ENSDARG00000004452/ENSDARG00000011665/ENSDARG00000022456/ENSDARG00000023852/…	24
BP	GO:0048255	mRNA stabilization	8.65E-05	0.004675201	0.004183673	ENSDARG00000089302/ENSDARG00000036162/ENSDARG00000040031/ENSDARG00000040184/ENSDARG00000004735/ENSDARG00000004452	6
BP	GO:1903313	positive regulation of mRNA metabolic process	9.33E-05	0.00491517	0.004398413	ENSDARG00000013351/ENSDARG00000103672/ENSDARG00000034668/ENSDARG00000003153/ENSDARG00000070045/ENSDARG00000007863/ENSDARG00000014244/ENSDARG00000076847	8
BP	GO:0043489	RNA stabilization	0.000115154	0.005690371	0.005092113	ENSDARG00000089302/ENSDARG00000036162/ENSDARG00000040031/ENSDARG00000040184/ENSDARG00000004735/ENSDARG00000004452	6
BP	GO:1902373	negative regulation of mRNA catabolic process	0.000115154	0.005690371	0.005092113	ENSDARG00000089302/ENSDARG00000036162/ENSDARG00000040031/ENSDARG00000040184/ENSDARG00000004735/ENSDARG00000004452	6
BP	GO:0043010	camera-type eye development	0.0001163	0.005690371	0.005092113	ENSDARG00000008803/ENSDARG00000035715/ENSDARG00000095743/ENSDARG00000027740/ENSDARG00000071011/ENSDARG00000077811/ENSDARG00000077226/ENSDARG00000018270/ENSDARG00000008188/ENSDARG00000004049/ENSDARG00000015427/ENSDARG00000030694/ENSDARG00000004588/ENSDARG00000069090/ENSDARG00000018693/ENSDARG00000039034/ENSDARG00000036375/ENSDARG00000044062/ENSDARG00000052150/ENSDARG00000015266/ENSDARG00000074271/…	33
BP	GO:0006367	transcription initiation from RNA polymerase II promoter	0.000134087	0.006408125	0.005734406	ENSDARG00000104030/ENSDARG00000053446/ENSDARG00000076509/ENSDARG00000007141/ENSDARG00000040443/ENSDARG00000015315/ENSDARG00000037038/ENSDARG00000011000	8
BP	GO:0000184	nuclear-transcribed mRNA catabolic process, nonsense-mediated decay	0.00015093	0.007049122	0.006308012	ENSDARG00000069297/ENSDARG00000053291/ENSDARG00000016516/ENSDARG00000014898/ENSDARG00000038635/ENSDARG00000102978	6
BP	GO:1902369	negative regulation of RNA catabolic process	0.000194958	0.008903074	0.007967048	ENSDARG00000089302/ENSDARG00000036162/ENSDARG00000040031/ENSDARG00000040184/ENSDARG00000004735/ENSDARG00000004452	6
BP	GO:0009894	regulation of catabolic process	0.000238865	0.010671041	0.00954914	ENSDARG00000089302/ENSDARG00000030479/ENSDARG00000099175/ENSDARG00000036162/ENSDARG00000071403/ENSDARG00000029150/ENSDARG00000040031/ENSDARG00000059398/ENSDARG00000042557/ENSDARG00000040184/ENSDARG00000004735/ENSDARG00000041323/ENSDARG00000002217/ENSDARG00000088178/ENSDARG00000104782/ENSDARG00000018124/ENSDARG00000015681/ENSDARG00000000069/ENSDARG00000003189/ENSDARG00000004452/ENSDARG00000020008/…	22
BP	GO:0015931	nucleobase-containing compound transport	0.000248875	0.010881675	0.009737629	ENSDARG00000018618/ENSDARG00000069297/ENSDARG00000016516/ENSDARG00000070046/ENSDARG00000014898/ENSDARG00000076509/ENSDARG00000027899/ENSDARG00000057026/ENSDARG00000037503/ENSDARG00000038635/ENSDARG00000061478/ENSDARG00000102978	12
BP	GO:0061564	axon development	0.000332423	0.014231872	0.012735603	ENSDARG00000051875/ENSDARG00000099175/ENSDARG00000014569/ENSDARG00000059601/ENSDARG00000099744/ENSDARG00000003655/ENSDARG00000007654/ENSDARG00000037968/ENSDARG00000098936/ENSDARG00000002587/ENSDARG00000040031/ENSDARG00000011141/ENSDARG00000032083/ENSDARG00000018270/ENSDARG00000061479/ENSDARG00000017905/ENSDARG00000005479/ENSDARG00000070822/ENSDARG00000045639/ENSDARG00000087538/ENSDARG00000055900/…	33
BP	GO:0003407	neural retina development	0.000398559	0.016482992	0.014750051	ENSDARG00000008803/ENSDARG00000035715/ENSDARG00000071011/ENSDARG00000077226/ENSDARG00000018270/ENSDARG00000004049/ENSDARG00000039034/ENSDARG00000036375/ENSDARG00000034195/ENSDARG00000057026/ENSDARG00000006370/ENSDARG00000061478	12
BP	GO:0006836	neurotransmitter transport	0.000407463	0.016482992	0.014750051	ENSDARG00000000503/ENSDARG00000077053/ENSDARG00000045945/ENSDARG00000001127/ENSDARG00000057913/ENSDARG00000030614/ENSDARG00000058117/ENSDARG00000036505/ENSDARG00000020609/ENSDARG00000053194/ENSDARG00000013414/ENSDARG00000045944/ENSDARG00000059775	13
BP	GO:0000226	microtubule cytoskeleton organization	0.000421325	0.016482992	0.014750051	ENSDARG00000001889/ENSDARG00000055216/ENSDARG00000037997/ENSDARG00000033655/ENSDARG00000020258/ENSDARG00000033234/ENSDARG00000070537/ENSDARG00000059601/ENSDARG00000045014/ENSDARG00000016301/ENSDARG00000045316/ENSDARG00000087616/ENSDARG00000004735/ENSDARG00000104436/ENSDARG00000043932/ENSDARG00000011611/ENSDARG00000068745/ENSDARG00000002344/ENSDARG00000002659/ENSDARG00000010953/ENSDARG00000094673/…	28
BP	GO:0007409	axonogenesis	0.000431901	0.016482992	0.014750051	ENSDARG00000051875/ENSDARG00000014569/ENSDARG00000059601/ENSDARG00000099744/ENSDARG00000003655/ENSDARG00000007654/ENSDARG00000037968/ENSDARG00000098936/ENSDARG00000002587/ENSDARG00000040031/ENSDARG00000011141/ENSDARG00000032083/ENSDARG00000018270/ENSDARG00000061479/ENSDARG00000017905/ENSDARG00000005479/ENSDARG00000045639/ENSDARG00000087538/ENSDARG00000055900/ENSDARG00000018693/ENSDARG00000036375/…	31
BP	GO:0048592	eye morphogenesis	0.000432903	0.016482992	0.014750051	ENSDARG00000008803/ENSDARG00000095743/ENSDARG00000007654/ENSDARG00000071011/ENSDARG00000077811/ENSDARG00000077226/ENSDARG00000004049/ENSDARG00000015427/ENSDARG00000016173/ENSDARG00000004588/ENSDARG00000018693/ENSDARG00000036375/ENSDARG00000052150/ENSDARG00000015266/ENSDARG00000044573/ENSDARG00000026531/ENSDARG00000034195/ENSDARG00000010381/ENSDARG00000055283/ENSDARG00000020164	20
BP	GO:0051493	regulation of cytoskeleton organization	0.000451481	0.016482992	0.014750051	ENSDARG00000033655/ENSDARG00000033234/ENSDARG00000070537/ENSDARG00000059601/ENSDARG00000090062/ENSDARG00000092970/ENSDARG00000054911/ENSDARG00000041974/ENSDARG00000012682/ENSDARG00000004735/ENSDARG00000074581/ENSDARG00000043932/ENSDARG00000002659/ENSDARG00000094673/ENSDARG00000026845/ENSDARG00000011602/ENSDARG00000044573/ENSDARG00000076799/ENSDARG00000015681/ENSDARG00000057882/ENSDARG00000030106/…	23
BP	GO:0031330	negative regulation of cellular catabolic process	0.000469644	0.016482992	0.014750051	ENSDARG00000089302/ENSDARG00000036162/ENSDARG00000029150/ENSDARG00000040031/ENSDARG00000040184/ENSDARG00000004735/ENSDARG00000000069/ENSDARG00000004452	8
BP	GO:0048812	neuron projection morphogenesis	0.000470809	0.016482992	0.014750051	ENSDARG00000051875/ENSDARG00000014569/ENSDARG00000059601/ENSDARG00000099744/ENSDARG00000003655/ENSDARG00000007654/ENSDARG00000037968/ENSDARG00000098936/ENSDARG00000002587/ENSDARG00000040031/ENSDARG00000011141/ENSDARG00000032083/ENSDARG00000018270/ENSDARG00000061479/ENSDARG00000017905/ENSDARG00000005479/ENSDARG00000045639/ENSDARG00000087538/ENSDARG00000055900/ENSDARG00000074443/ENSDARG00000018693/…	34
BP	GO:0048858	cell projection morphogenesis	0.000470809	0.016482992	0.014750051	ENSDARG00000051875/ENSDARG00000014569/ENSDARG00000059601/ENSDARG00000099744/ENSDARG00000003655/ENSDARG00000007654/ENSDARG00000037968/ENSDARG00000098936/ENSDARG00000002587/ENSDARG00000040031/ENSDARG00000011141/ENSDARG00000032083/ENSDARG00000018270/ENSDARG00000061479/ENSDARG00000017905/ENSDARG00000005479/ENSDARG00000045639/ENSDARG00000087538/ENSDARG00000055900/ENSDARG00000074443/ENSDARG00000018693/…	34
BP	GO:0120039	plasma membrane bounded cell projection morphogenesis	0.000470809	0.016482992	0.014750051	ENSDARG00000051875/ENSDARG00000014569/ENSDARG00000059601/ENSDARG00000099744/ENSDARG00000003655/ENSDARG00000007654/ENSDARG00000037968/ENSDARG00000098936/ENSDARG00000002587/ENSDARG00000040031/ENSDARG00000011141/ENSDARG00000032083/ENSDARG00000018270/ENSDARG00000061479/ENSDARG00000017905/ENSDARG00000005479/ENSDARG00000045639/ENSDARG00000087538/ENSDARG00000055900/ENSDARG00000074443/ENSDARG00000018693/…	34
BP	GO:0007019	microtubule depolymerization	0.00048079	0.016482992	0.014750051	ENSDARG00000033655/ENSDARG00000033234/ENSDARG00000070537/ENSDARG00000059601/ENSDARG00000043932/ENSDARG00000030106	6
BP	GO:0060216	definitive hemopoiesis	0.000502605	0.016482992	0.014750051	ENSDARG00000028119/ENSDARG00000061810/ENSDARG00000102741/ENSDARG00000059398/ENSDARG00000017397/ENSDARG00000019004/ENSDARG00000044267/ENSDARG00000055723/ENSDARG00000100494	9
BP	GO:0042551	neuron maturation	0.000505318	0.016482992	0.014750051	ENSDARG00000007654/ENSDARG00000103937/ENSDARG00000058117/ENSDARG00000044062	4
BP	GO:0060261	positive regulation of transcription initiation from RNA polymerase II promoter	0.000505318	0.016482992	0.014750051	ENSDARG00000053446/ENSDARG00000007141/ENSDARG00000015315/ENSDARG00000037038	4
BP	GO:2000144	positive regulation of DNA-templated transcription, initiation	0.000505318	0.016482992	0.014750051	ENSDARG00000053446/ENSDARG00000007141/ENSDARG00000015315/ENSDARG00000037038	4
BP	GO:0044270	cellular nitrogen compound catabolic process	0.000515668	0.016557771	0.014816968	ENSDARG00000089302/ENSDARG00000036162/ENSDARG00000040031/ENSDARG00000059398/ENSDARG00000040184/ENSDARG00000069297/ENSDARG00000004735/ENSDARG00000041323/ENSDARG00000014287/ENSDARG00000070822/ENSDARG00000053291/ENSDARG00000058328/ENSDARG00000016516/ENSDARG00000039914/ENSDARG00000014898/ENSDARG00000076509/ENSDARG00000099730/ENSDARG00000004452/ENSDARG00000011665/ENSDARG00000022456/ENSDARG00000023852/…	24
BP	GO:0016569	covalent chromatin modification	0.000583137	0.017883004	0.016002873	ENSDARG00000030716/ENSDARG00000061810/ENSDARG00000104030/ENSDARG00000070828/ENSDARG00000056929/ENSDARG00000045951/ENSDARG00000015427/ENSDARG00000045877/ENSDARG00000026634/ENSDARG00000101216/ENSDARG00000013076/ENSDARG00000041155/ENSDARG00000060679/ENSDARG00000052150/ENSDARG00000070046/ENSDARG00000010381/ENSDARG00000028894/ENSDARG00000069619/ENSDARG00000077870	19
BP	GO:0009895	negative regulation of catabolic process	0.000616759	0.017883004	0.016002873	ENSDARG00000089302/ENSDARG00000036162/ENSDARG00000029150/ENSDARG00000040031/ENSDARG00000040184/ENSDARG00000004735/ENSDARG00000000069/ENSDARG00000004452	8
BP	GO:0043488	regulation of mRNA stability	0.000616759	0.017883004	0.016002873	ENSDARG00000089302/ENSDARG00000036162/ENSDARG00000040031/ENSDARG00000059398/ENSDARG00000040184/ENSDARG00000004735/ENSDARG00000041323/ENSDARG00000004452	8
BP	GO:0048048	embryonic eye morphogenesis	0.000616759	0.017883004	0.016002873	ENSDARG00000095743/ENSDARG00000077811/ENSDARG00000077226/ENSDARG00000016173/ENSDARG00000004588/ENSDARG00000018693/ENSDARG00000015266/ENSDARG00000020164	8
BP	GO:0046700	heterocycle catabolic process	0.0006199	0.017883004	0.016002873	ENSDARG00000089302/ENSDARG00000036162/ENSDARG00000040031/ENSDARG00000059398/ENSDARG00000040184/ENSDARG00000069297/ENSDARG00000004735/ENSDARG00000041323/ENSDARG00000014287/ENSDARG00000070822/ENSDARG00000053291/ENSDARG00000058328/ENSDARG00000016516/ENSDARG00000039914/ENSDARG00000014898/ENSDARG00000076509/ENSDARG00000099730/ENSDARG00000004452/ENSDARG00000011665/ENSDARG00000022456/ENSDARG00000023852/…	24
BP	GO:0007163	establishment or maintenance of cell polarity	0.000629239	0.017883004	0.016002873	ENSDARG00000059680/ENSDARG00000056639/ENSDARG00000011611/ENSDARG00000053194/ENSDARG00000010953/ENSDARG00000094673/ENSDARG00000026845/ENSDARG00000018693/ENSDARG00000013414/ENSDARG00000044573/ENSDARG00000076799/ENSDARG00000031720/ENSDARG00000026595/ENSDARG00000116058	14
BP	GO:0061013	regulation of mRNA catabolic process	0.000635584	0.017883004	0.016002873	ENSDARG00000089302/ENSDARG00000036162/ENSDARG00000040031/ENSDARG00000059398/ENSDARG00000040184/ENSDARG00000004735/ENSDARG00000041323/ENSDARG00000004452/ENSDARG00000076847	9
BP	GO:0006352	DNA-templated transcription, initiation	0.000657049	0.017883004	0.016002873	ENSDARG00000104030/ENSDARG00000053446/ENSDARG00000076509/ENSDARG00000007141/ENSDARG00000040443/ENSDARG00000015315/ENSDARG00000037038/ENSDARG00000011000/ENSDARG00000061547/ENSDARG00000068641/ENSDARG00000077870	11
BP	GO:0023061	signal release	0.000660036	0.017883004	0.016002873	ENSDARG00000000503/ENSDARG00000077053/ENSDARG00000045945/ENSDARG00000057913/ENSDARG00000030614/ENSDARG00000058117/ENSDARG00000036505/ENSDARG00000020609/ENSDARG00000053194/ENSDARG00000036754/ENSDARG00000013414/ENSDARG00000008829/ENSDARG00000004415	13
BP	GO:0007269	neurotransmitter secretion	0.000668533	0.017883004	0.016002873	ENSDARG00000000503/ENSDARG00000077053/ENSDARG00000045945/ENSDARG00000057913/ENSDARG00000030614/ENSDARG00000058117/ENSDARG00000036505/ENSDARG00000020609/ENSDARG00000053194/ENSDARG00000013414	10
BP	GO:0099643	signal release from synapse	0.000668533	0.017883004	0.016002873	ENSDARG00000000503/ENSDARG00000077053/ENSDARG00000045945/ENSDARG00000057913/ENSDARG00000030614/ENSDARG00000058117/ENSDARG00000036505/ENSDARG00000020609/ENSDARG00000053194/ENSDARG00000013414	10
BP	GO:0016925	protein sumoylation	0.000678771	0.017883004	0.016002873	ENSDARG00000028119/ENSDARG00000102741/ENSDARG00000035993/ENSDARG00000007081/ENSDARG00000044267	5
BP	GO:0030952	establishment or maintenance of cytoskeleton polarity	0.000678771	0.017883004	0.016002873	ENSDARG00000094673/ENSDARG00000026845/ENSDARG00000076799/ENSDARG00000031720/ENSDARG00000116058	5
BP	GO:0032388	positive regulation of intracellular transport	0.000678771	0.017883004	0.016002873	ENSDARG00000071403/ENSDARG00000018618/ENSDARG00000104782/ENSDARG00000014898/ENSDARG00000053753	5
BP	GO:0031110	regulation of microtubule polymerization or depolymerization	0.000707135	0.018394457	0.016460554	ENSDARG00000033655/ENSDARG00000033234/ENSDARG00000070537/ENSDARG00000059601/ENSDARG00000043932/ENSDARG00000002659/ENSDARG00000030106	7
BP	GO:0070935	3'-UTR-mediated mRNA stabilization	0.000735773	0.01874636	0.016775459	ENSDARG00000089302/ENSDARG00000036162/ENSDARG00000040031/ENSDARG00000004452	4
BP	GO:0048667	cell morphogenesis involved in neuron differentiation	0.000738908	0.01874636	0.016775459	ENSDARG00000051875/ENSDARG00000014569/ENSDARG00000059601/ENSDARG00000099744/ENSDARG00000003655/ENSDARG00000007654/ENSDARG00000037968/ENSDARG00000098936/ENSDARG00000002587/ENSDARG00000040031/ENSDARG00000011141/ENSDARG00000032083/ENSDARG00000018270/ENSDARG00000061479/ENSDARG00000017905/ENSDARG00000005479/ENSDARG00000045639/ENSDARG00000087538/ENSDARG00000055900/ENSDARG00000018693/ENSDARG00000036375/…	32
BP	GO:0000956	nuclear-transcribed mRNA catabolic process	0.000815704	0.020442349	0.01829314	ENSDARG00000069297/ENSDARG00000053291/ENSDARG00000058328/ENSDARG00000016516/ENSDARG00000014898/ENSDARG00000076509/ENSDARG00000023852/ENSDARG00000038635/ENSDARG00000076847/ENSDARG00000102978	10
BP	GO:0016573	histone acetylation	0.000987927	0.024460123	0.021888505	ENSDARG00000030716/ENSDARG00000104030/ENSDARG00000070828/ENSDARG00000045951/ENSDARG00000101216/ENSDARG00000041155/ENSDARG00000052150/ENSDARG00000028894/ENSDARG00000077870	9
BP	GO:0043487	regulation of RNA stability	0.001022121	0.024652623	0.022060767	ENSDARG00000089302/ENSDARG00000036162/ENSDARG00000040031/ENSDARG00000059398/ENSDARG00000040184/ENSDARG00000004735/ENSDARG00000041323/ENSDARG00000004452	8
BP	GO:0060260	regulation of transcription initiation from RNA polymerase II promoter	0.001031691	0.024652623	0.022060767	ENSDARG00000053446/ENSDARG00000007141/ENSDARG00000015315/ENSDARG00000037038	4
BP	GO:2000142	regulation of DNA-templated transcription, initiation	0.001031691	0.024652623	0.022060767	ENSDARG00000053446/ENSDARG00000007141/ENSDARG00000015315/ENSDARG00000037038	4
BP	GO:0010608	posttranscriptional regulation of gene expression	0.001087885	0.025696605	0.02299499	ENSDARG00000089302/ENSDARG00000013351/ENSDARG00000103672/ENSDARG00000036162/ENSDARG00000003153/ENSDARG00000040031/ENSDARG00000059398/ENSDARG00000040184/ENSDARG00000069297/ENSDARG00000004735/ENSDARG00000041323/ENSDARG00000016516/ENSDARG00000008706/ENSDARG00000014898/ENSDARG00000076509/ENSDARG00000109337/ENSDARG00000057912/ENSDARG00000004452/ENSDARG00000005355/ENSDARG00000038635/ENSDARG00000061478/…	23
BP	GO:0006475	internal protein amino acid acetylation	0.001215733	0.027759238	0.024840767	ENSDARG00000030716/ENSDARG00000104030/ENSDARG00000070828/ENSDARG00000045951/ENSDARG00000101216/ENSDARG00000041155/ENSDARG00000052150/ENSDARG00000028894/ENSDARG00000077870	9
BP	GO:0018393	internal peptidyl-lysine acetylation	0.001215733	0.027759238	0.024840767	ENSDARG00000030716/ENSDARG00000104030/ENSDARG00000070828/ENSDARG00000045951/ENSDARG00000101216/ENSDARG00000041155/ENSDARG00000052150/ENSDARG00000028894/ENSDARG00000077870	9
BP	GO:0018394	peptidyl-lysine acetylation	0.001215733	0.027759238	0.024840767	ENSDARG00000030716/ENSDARG00000104030/ENSDARG00000070828/ENSDARG00000045951/ENSDARG00000101216/ENSDARG00000041155/ENSDARG00000052150/ENSDARG00000028894/ENSDARG00000077870	9
BP	GO:0006333	chromatin assembly or disassembly	0.001302967	0.029424142	0.026330632	ENSDARG00000044669/ENSDARG00000068996/ENSDARG00000087897/ENSDARG00000003920/ENSDARG00000031495/ENSDARG00000029058/ENSDARG00000038559/ENSDARG00000033647/ENSDARG00000035519/ENSDARG00000068868	10
BP	GO:0006376	mRNA splice site selection	0.00134329	0.029710355	0.026586753	ENSDARG00000034668/ENSDARG00000070045/ENSDARG00000009871/ENSDARG00000002131/ENSDARG00000014366	5
BP	GO:0051017	actin filament bundle assembly	0.001344556	0.029710355	0.026586753	ENSDARG00000059680/ENSDARG00000002587/ENSDARG00000012682/ENSDARG00000074581/ENSDARG00000009336/ENSDARG00000094673/ENSDARG00000026845/ENSDARG00000076799/ENSDARG00000116058	9
BP	GO:0006473	protein acetylation	0.001424273	0.030819142	0.027578968	ENSDARG00000030716/ENSDARG00000104030/ENSDARG00000070828/ENSDARG00000045951/ENSDARG00000101216/ENSDARG00000041155/ENSDARG00000052150/ENSDARG00000071425/ENSDARG00000028894/ENSDARG00000077870	10
BP	GO:0046034	ATP metabolic process	0.001424729	0.030819142	0.027578968	ENSDARG00000056008/ENSDARG00000043465/ENSDARG00000014287/ENSDARG00000070083/ENSDARG00000039914/ENSDARG00000034534/ENSDARG00000099730/ENSDARG00000041314/ENSDARG00000011665/ENSDARG00000022456/ENSDARG00000029064/ENSDARG00000078113/ENSDARG00000093382/ENSDARG00000099663	14
BP	GO:0032984	protein-containing complex disassembly	0.001568983	0.033586048	0.030054975	ENSDARG00000033655/ENSDARG00000033234/ENSDARG00000021124/ENSDARG00000070537/ENSDARG00000059601/ENSDARG00000007654/ENSDARG00000074581/ENSDARG00000043932/ENSDARG00000011602/ENSDARG00000030106/ENSDARG00000020008/ENSDARG00000033647/ENSDARG00000101127	13
BP	GO:0009205	purine ribonucleoside triphosphate metabolic process	0.001623785	0.034400806	0.030784073	ENSDARG00000056008/ENSDARG00000043465/ENSDARG00000014287/ENSDARG00000070083/ENSDARG00000039914/ENSDARG00000034534/ENSDARG00000057026/ENSDARG00000099730/ENSDARG00000041314/ENSDARG00000011665/ENSDARG00000022456/ENSDARG00000029064/ENSDARG00000078113/ENSDARG00000093382/ENSDARG00000099663	15
BP	GO:0019439	aromatic compound catabolic process	0.001651219	0.034483421	0.030858003	ENSDARG00000089302/ENSDARG00000036162/ENSDARG00000040031/ENSDARG00000059398/ENSDARG00000040184/ENSDARG00000069297/ENSDARG00000004735/ENSDARG00000041323/ENSDARG00000014287/ENSDARG00000070822/ENSDARG00000053291/ENSDARG00000058328/ENSDARG00000016516/ENSDARG00000039914/ENSDARG00000014898/ENSDARG00000076509/ENSDARG00000099730/ENSDARG00000004452/ENSDARG00000011665/ENSDARG00000022456/ENSDARG00000023852/…	24
BP	GO:0000245	spliceosomal complex assembly	0.001661245	0.034483421	0.030858003	ENSDARG00000034668/ENSDARG00000070045/ENSDARG00000009871/ENSDARG00000002131/ENSDARG00000014366/ENSDARG00000021107	6
BP	GO:0006754	ATP biosynthetic process	0.001798219	0.036587529	0.032740896	ENSDARG00000056008/ENSDARG00000014287/ENSDARG00000070083/ENSDARG00000039914/ENSDARG00000099730/ENSDARG00000011665/ENSDARG00000022456/ENSDARG00000078113/ENSDARG00000093382	9
BP	GO:0031497	chromatin assembly	0.001798219	0.036587529	0.032740896	ENSDARG00000044669/ENSDARG00000068996/ENSDARG00000087897/ENSDARG00000003920/ENSDARG00000031495/ENSDARG00000029058/ENSDARG00000038559/ENSDARG00000035519/ENSDARG00000068868	9
BP	GO:0009144	purine nucleoside triphosphate metabolic process	0.001824114	0.036750536	0.032886765	ENSDARG00000056008/ENSDARG00000043465/ENSDARG00000014287/ENSDARG00000070083/ENSDARG00000039914/ENSDARG00000034534/ENSDARG00000057026/ENSDARG00000099730/ENSDARG00000041314/ENSDARG00000011665/ENSDARG00000022456/ENSDARG00000029064/ENSDARG00000078113/ENSDARG00000093382/ENSDARG00000099663	15
BP	GO:0031329	regulation of cellular catabolic process	0.001914684	0.038200733	0.034184495	ENSDARG00000089302/ENSDARG00000030479/ENSDARG00000099175/ENSDARG00000036162/ENSDARG00000029150/ENSDARG00000040031/ENSDARG00000059398/ENSDARG00000042557/ENSDARG00000040184/ENSDARG00000004735/ENSDARG00000041323/ENSDARG00000002217/ENSDARG00000088178/ENSDARG00000015681/ENSDARG00000000069/ENSDARG00000004452/ENSDARG00000020008/ENSDARG00000076847	18
BP	GO:0051261	protein depolymerization	0.002163313	0.042746226	0.038252097	ENSDARG00000033655/ENSDARG00000033234/ENSDARG00000021124/ENSDARG00000070537/ENSDARG00000059601/ENSDARG00000074581/ENSDARG00000043932/ENSDARG00000011602/ENSDARG00000030106	9
BP	GO:0007015	actin filament organization	0.0022239	0.043318533	0.038764235	ENSDARG00000021193/ENSDARG00000059680/ENSDARG00000021124/ENSDARG00000090062/ENSDARG00000092970/ENSDARG00000054911/ENSDARG00000002587/ENSDARG00000041974/ENSDARG00000012682/ENSDARG00000074581/ENSDARG00000009336/ENSDARG00000074443/ENSDARG00000094673/ENSDARG00000045399/ENSDARG00000026845/ENSDARG00000042128/ENSDARG00000011602/ENSDARG00000044573/ENSDARG00000076799/ENSDARG00000057882/ENSDARG00000028327/…	22
BP	GO:0048678	response to axon injury	0.002234435	0.043318533	0.038764235	ENSDARG00000099175/ENSDARG00000099744/ENSDARG00000002587/ENSDARG00000032083/ENSDARG00000070822/ENSDARG00000011564	6
BP	GO:0018205	peptidyl-lysine modification	0.002286912	0.043921537	0.039303842	ENSDARG00000030716/ENSDARG00000028119/ENSDARG00000104030/ENSDARG00000102741/ENSDARG00000035993/ENSDARG00000070828/ENSDARG00000045951/ENSDARG00000007081/ENSDARG00000026634/ENSDARG00000101216/ENSDARG00000041155/ENSDARG00000044267/ENSDARG00000052150/ENSDARG00000028894/ENSDARG00000077870	15
BP	GO:0021603	cranial nerve formation	0.002402885	0.045721569	0.040914627	ENSDARG00000001889/ENSDARG00000101735/ENSDARG00000077226/ENSDARG00000043821	4
BP	GO:0061572	actin filament bundle organization	0.002585094	0.048322269	0.043241902	ENSDARG00000059680/ENSDARG00000002587/ENSDARG00000012682/ENSDARG00000074581/ENSDARG00000009336/ENSDARG00000094673/ENSDARG00000026845/ENSDARG00000076799/ENSDARG00000116058	9
BP	GO:0016570	histone modification	0.002586593	0.048322269	0.043241902	ENSDARG00000030716/ENSDARG00000104030/ENSDARG00000070828/ENSDARG00000056929/ENSDARG00000045951/ENSDARG00000015427/ENSDARG00000045877/ENSDARG00000026634/ENSDARG00000101216/ENSDARG00000013076/ENSDARG00000041155/ENSDARG00000060679/ENSDARG00000052150/ENSDARG00000070046/ENSDARG00000010381/ENSDARG00000028894/ENSDARG00000077870	17
BP	GO:0006342	chromatin silencing	0.002643699	0.048944148	0.0437984	ENSDARG00000061810/ENSDARG00000013076/ENSDARG00000041155/ENSDARG00000038559/ENSDARG00000035519/ENSDARG00000042337/ENSDARG00000069619	7
BP	GO:0031109	microtubule polymerization or depolymerization	0.002712595	0.049771275	0.044538567	ENSDARG00000033655/ENSDARG00000033234/ENSDARG00000070537/ENSDARG00000059601/ENSDARG00000043932/ENSDARG00000002659/ENSDARG00000010953/ENSDARG00000030106	8
CC	GO:0005681	spliceosomal complex	7.03E-25	2.79E-22	2.07E-22	ENSDARG00000013351/ENSDARG00000103672/ENSDARG00000011125/ENSDARG00000076283/ENSDARG00000011648/ENSDARG00000059398/ENSDARG00000009871/ENSDARG00000099667/ENSDARG00000016855/ENSDARG00000004735/ENSDARG00000040440/ENSDARG00000105037/ENSDARG00000015325/ENSDARG00000036995/ENSDARG00000011740/ENSDARG00000058328/ENSDARG00000033175/ENSDARG00000016516/ENSDARG00000071573/ENSDARG00000017084/ENSDARG00000012505/…	39
CC	GO:0019013	viral nucleocapsid	5.30E-20	7.00E-18	5.21E-18	ENSDARG00000014420/ENSDARG00000007960/ENSDARG00000014569/ENSDARG00000036162/ENSDARG00000011125/ENSDARG00000053810/ENSDARG00000076283/ENSDARG00000011648/ENSDARG00000007034/ENSDARG00000004735/ENSDARG00000040440/ENSDARG00000045639/ENSDARG00000023160/ENSDARG00000105037/ENSDARG00000077126/ENSDARG00000018890/ENSDARG00000018914/ENSDARG00000040564/ENSDARG00000059303/ENSDARG00000036675/ENSDARG00000038695	21
CC	GO:0019028	viral capsid	5.30E-20	7.00E-18	5.21E-18	ENSDARG00000014420/ENSDARG00000007960/ENSDARG00000014569/ENSDARG00000036162/ENSDARG00000011125/ENSDARG00000053810/ENSDARG00000076283/ENSDARG00000011648/ENSDARG00000007034/ENSDARG00000004735/ENSDARG00000040440/ENSDARG00000045639/ENSDARG00000023160/ENSDARG00000105037/ENSDARG00000077126/ENSDARG00000018890/ENSDARG00000018914/ENSDARG00000040564/ENSDARG00000059303/ENSDARG00000036675/ENSDARG00000038695	21
CC	GO:0019012	virion	4.10E-19	3.25E-17	2.42E-17	ENSDARG00000014420/ENSDARG00000007960/ENSDARG00000014569/ENSDARG00000036162/ENSDARG00000011125/ENSDARG00000053810/ENSDARG00000076283/ENSDARG00000011648/ENSDARG00000007034/ENSDARG00000004735/ENSDARG00000040440/ENSDARG00000045639/ENSDARG00000023160/ENSDARG00000105037/ENSDARG00000077126/ENSDARG00000018890/ENSDARG00000018914/ENSDARG00000040564/ENSDARG00000059303/ENSDARG00000036675/ENSDARG00000038695	21
CC	GO:0044423	virion part	4.10E-19	3.25E-17	2.42E-17	ENSDARG00000014420/ENSDARG00000007960/ENSDARG00000014569/ENSDARG00000036162/ENSDARG00000011125/ENSDARG00000053810/ENSDARG00000076283/ENSDARG00000011648/ENSDARG00000007034/ENSDARG00000004735/ENSDARG00000040440/ENSDARG00000045639/ENSDARG00000023160/ENSDARG00000105037/ENSDARG00000077126/ENSDARG00000018890/ENSDARG00000018914/ENSDARG00000040564/ENSDARG00000059303/ENSDARG00000036675/ENSDARG00000038695	21
CC	GO:0097525	spliceosomal snRNP complex	5.04E-18	3.33E-16	2.48E-16	ENSDARG00000011125/ENSDARG00000076283/ENSDARG00000011648/ENSDARG00000009871/ENSDARG00000099667/ENSDARG00000016855/ENSDARG00000040440/ENSDARG00000105037/ENSDARG00000077126/ENSDARG00000036190/ENSDARG00000036995/ENSDARG00000058328/ENSDARG00000033175/ENSDARG00000018890/ENSDARG00000071573/ENSDARG00000018049/ENSDARG00000039424/ENSDARG00000009753/ENSDARG00000056649/ENSDARG00000004956/ENSDARG00000005945/…	24
CC	GO:0030532	small nuclear ribonucleoprotein complex	7.71E-18	4.36E-16	3.25E-16	ENSDARG00000011125/ENSDARG00000076283/ENSDARG00000011648/ENSDARG00000009871/ENSDARG00000099667/ENSDARG00000016855/ENSDARG00000040440/ENSDARG00000105037/ENSDARG00000077126/ENSDARG00000036190/ENSDARG00000036995/ENSDARG00000058328/ENSDARG00000033175/ENSDARG00000018890/ENSDARG00000071573/ENSDARG00000018049/ENSDARG00000039424/ENSDARG00000009753/ENSDARG00000056649/ENSDARG00000004956/ENSDARG00000005945/…	24
CC	GO:1905368	peptidase complex	9.93E-18	4.92E-16	3.66E-16	ENSDARG00000104030/ENSDARG00000086618/ENSDARG00000009640/ENSDARG00000008936/ENSDARG00000052377/ENSDARG00000018124/ENSDARG00000070046/ENSDARG00000023279/ENSDARG00000027899/ENSDARG00000007141/ENSDARG00000101560/ENSDARG00000002240/ENSDARG00000015315/ENSDARG00000037038/ENSDARG00000003189/ENSDARG00000003526/ENSDARG00000010965/ENSDARG00000013938/ENSDARG00000019398/ENSDARG00000020454/ENSDARG00000030537/…	28
CC	GO:0120114	Sm-like protein family complex	2.45E-16	1.08E-14	8.01E-15	ENSDARG00000011125/ENSDARG00000076283/ENSDARG00000011648/ENSDARG00000009871/ENSDARG00000099667/ENSDARG00000016855/ENSDARG00000040440/ENSDARG00000105037/ENSDARG00000077126/ENSDARG00000036190/ENSDARG00000036995/ENSDARG00000058328/ENSDARG00000033175/ENSDARG00000018890/ENSDARG00000071573/ENSDARG00000018049/ENSDARG00000039424/ENSDARG00000009753/ENSDARG00000056649/ENSDARG00000004956/ENSDARG00000005945/…	24
CC	GO:0000502	proteasome complex	2.96E-15	1.07E-13	7.93E-14	ENSDARG00000086618/ENSDARG00000009640/ENSDARG00000052377/ENSDARG00000018124/ENSDARG00000023279/ENSDARG00000027899/ENSDARG00000007141/ENSDARG00000101560/ENSDARG00000002240/ENSDARG00000015315/ENSDARG00000037038/ENSDARG00000003189/ENSDARG00000003526/ENSDARG00000010965/ENSDARG00000013938/ENSDARG00000019398/ENSDARG00000020454/ENSDARG00000030537/ENSDARG00000031511/ENSDARG00000035679/ENSDARG00000040121/…	23
CC	GO:1905369	endopeptidase complex	2.96E-15	1.07E-13	7.93E-14	ENSDARG00000086618/ENSDARG00000009640/ENSDARG00000052377/ENSDARG00000018124/ENSDARG00000023279/ENSDARG00000027899/ENSDARG00000007141/ENSDARG00000101560/ENSDARG00000002240/ENSDARG00000015315/ENSDARG00000037038/ENSDARG00000003189/ENSDARG00000003526/ENSDARG00000010965/ENSDARG00000013938/ENSDARG00000019398/ENSDARG00000020454/ENSDARG00000030537/ENSDARG00000031511/ENSDARG00000035679/ENSDARG00000040121/…	23
CC	GO:0071013	catalytic step 2 spliceosome	2.65E-14	8.74E-13	6.51E-13	ENSDARG00000011125/ENSDARG00000076283/ENSDARG00000011648/ENSDARG00000099667/ENSDARG00000004735/ENSDARG00000040440/ENSDARG00000105037/ENSDARG00000058328/ENSDARG00000033175/ENSDARG00000018049/ENSDARG00000014244/ENSDARG00000010238/ENSDARG00000009753/ENSDARG00000015239/ENSDARG00000015851/ENSDARG00000021107/ENSDARG00000038635/ENSDARG00000043631/ENSDARG00000102978	19
CC	GO:0005684	U2-type spliceosomal complex	7.45E-13	2.27E-11	1.69E-11	ENSDARG00000011125/ENSDARG00000076283/ENSDARG00000011648/ENSDARG00000009871/ENSDARG00000099667/ENSDARG00000011740/ENSDARG00000058328/ENSDARG00000033175/ENSDARG00000016516/ENSDARG00000012505/ENSDARG00000010238/ENSDARG00000056649/ENSDARG00000014366/ENSDARG00000015239/ENSDARG00000021107/ENSDARG00000043631/ENSDARG00000102978	17
CC	GO:0016604	nuclear body	8.95E-13	2.53E-11	1.88E-11	ENSDARG00000059360/ENSDARG00000028119/ENSDARG00000003153/ENSDARG00000035993/ENSDARG00000018618/ENSDARG00000022129/ENSDARG00000004735/ENSDARG00000006621/ENSDARG00000008097/ENSDARG00000045843/ENSDARG00000105293/ENSDARG00000036386/ENSDARG00000011740/ENSDARG00000044267/ENSDARG00000016516/ENSDARG00000016783/ENSDARG00000012505/ENSDARG00000010381/ENSDARG00000035325/ENSDARG00000057484/ENSDARG00000056235/…	26
CC	GO:0005685	U1 snRNP	9.70E-13	2.56E-11	1.91E-11	ENSDARG00000011125/ENSDARG00000076283/ENSDARG00000011648/ENSDARG00000009871/ENSDARG00000099667/ENSDARG00000040440/ENSDARG00000105037/ENSDARG00000077126/ENSDARG00000033175/ENSDARG00000018890/ENSDARG00000039424/ENSDARG00000014366	12
CC	GO:0000785	chromatin	9.90E-12	2.45E-10	1.82E-10	ENSDARG00000056725/ENSDARG00000030479/ENSDARG00000099572/ENSDARG00000016871/ENSDARG00000068995/ENSDARG00000103919/ENSDARG00000099175/ENSDARG00000087636/ENSDARG00000044669/ENSDARG00000062326/ENSDARG00000020504/ENSDARG00000053990/ENSDARG00000097102/ENSDARG00000068434/ENSDARG00000116491/ENSDARG00000068820/ENSDARG00000006640/ENSDARG00000028335/ENSDARG00000068996/ENSDARG00000087897/ENSDARG00000070828/…	44
CC	GO:0016607	nuclear speck	1.12E-11	2.60E-10	1.94E-10	ENSDARG00000059360/ENSDARG00000018618/ENSDARG00000022129/ENSDARG00000004735/ENSDARG00000006621/ENSDARG00000008097/ENSDARG00000045843/ENSDARG00000105293/ENSDARG00000036386/ENSDARG00000011740/ENSDARG00000016516/ENSDARG00000016783/ENSDARG00000012505/ENSDARG00000035325/ENSDARG00000057484/ENSDARG00000056235/ENSDARG00000012432/ENSDARG00000017843/ENSDARG00000038635/ENSDARG00000099213/ENSDARG00000102978	21
CC	GO:0005686	U2 snRNP	1.53E-11	3.36E-10	2.50E-10	ENSDARG00000011125/ENSDARG00000076283/ENSDARG00000011648/ENSDARG00000099667/ENSDARG00000016855/ENSDARG00000040440/ENSDARG00000033175/ENSDARG00000018049/ENSDARG00000009753/ENSDARG00000056649/ENSDARG00000021107	11
CC	GO:0000790	nuclear chromatin	1.80E-11	3.76E-10	2.80E-10	ENSDARG00000056725/ENSDARG00000030479/ENSDARG00000016871/ENSDARG00000068995/ENSDARG00000099175/ENSDARG00000053990/ENSDARG00000116491/ENSDARG00000068820/ENSDARG00000006640/ENSDARG00000068996/ENSDARG00000087897/ENSDARG00000070828/ENSDARG00000018618/ENSDARG00000077226/ENSDARG00000045951/ENSDARG00000015427/ENSDARG00000037291/ENSDARG00000017397/ENSDARG00000019004/ENSDARG00000041155/ENSDARG00000060679/…	31
CC	GO:0005839	proteasome core complex	3.35E-11	6.63E-10	4.94E-10	ENSDARG00000086618/ENSDARG00000009640/ENSDARG00000101560/ENSDARG00000002240/ENSDARG00000003526/ENSDARG00000010965/ENSDARG00000013938/ENSDARG00000019398/ENSDARG00000031511/ENSDARG00000035679/ENSDARG00000040121/ENSDARG00000045928	12
CC	GO:0019773	proteasome core complex, alpha-subunit complex	7.16E-10	1.35E-08	1.01E-08	ENSDARG00000086618/ENSDARG00000101560/ENSDARG00000003526/ENSDARG00000010965/ENSDARG00000019398/ENSDARG00000035679/ENSDARG00000040121/ENSDARG00000045928	8
CC	GO:0005838	proteasome regulatory particle	3.16E-09	5.68E-08	4.23E-08	ENSDARG00000052377/ENSDARG00000018124/ENSDARG00000023279/ENSDARG00000027899/ENSDARG00000007141/ENSDARG00000015315/ENSDARG00000037038/ENSDARG00000003189/ENSDARG00000020454/ENSDARG00000030537/ENSDARG00000070674	11
CC	GO:0000228	nuclear chromosome	2.01E-08	3.46E-07	2.58E-07	ENSDARG00000056725/ENSDARG00000030479/ENSDARG00000016871/ENSDARG00000068995/ENSDARG00000099175/ENSDARG00000053990/ENSDARG00000116491/ENSDARG00000068820/ENSDARG00000006640/ENSDARG00000068996/ENSDARG00000087897/ENSDARG00000070828/ENSDARG00000018618/ENSDARG00000077226/ENSDARG00000045951/ENSDARG00000004735/ENSDARG00000015427/ENSDARG00000037291/ENSDARG00000011594/ENSDARG00000017397/ENSDARG00000019004/…	35
CC	GO:0022624	proteasome accessory complex	2.38E-08	3.71E-07	2.76E-07	ENSDARG00000052377/ENSDARG00000018124/ENSDARG00000023279/ENSDARG00000027899/ENSDARG00000007141/ENSDARG00000015315/ENSDARG00000037038/ENSDARG00000003189/ENSDARG00000020454/ENSDARG00000030537/ENSDARG00000070674	11
CC	GO:0071004	U2-type prespliceosome	2.43E-08	3.71E-07	2.76E-07	ENSDARG00000011125/ENSDARG00000009871/ENSDARG00000099667/ENSDARG00000011740/ENSDARG00000058328/ENSDARG00000012505/ENSDARG00000014366/ENSDARG00000021107	8
CC	GO:0071010	prespliceosome	2.43E-08	3.71E-07	2.76E-07	ENSDARG00000011125/ENSDARG00000009871/ENSDARG00000099667/ENSDARG00000011740/ENSDARG00000058328/ENSDARG00000012505/ENSDARG00000014366/ENSDARG00000021107	8
CC	GO:0044454	nuclear chromosome part	1.12E-07	1.65E-06	1.23E-06	ENSDARG00000056725/ENSDARG00000030479/ENSDARG00000016871/ENSDARG00000068995/ENSDARG00000099175/ENSDARG00000053990/ENSDARG00000116491/ENSDARG00000068820/ENSDARG00000006640/ENSDARG00000068996/ENSDARG00000087897/ENSDARG00000070828/ENSDARG00000018618/ENSDARG00000077226/ENSDARG00000045951/ENSDARG00000015427/ENSDARG00000037291/ENSDARG00000017397/ENSDARG00000019004/ENSDARG00000041155/ENSDARG00000060679/…	33
CC	GO:0016469	proton-transporting two-sector ATPase complex	3.75E-07	5.30E-06	3.94E-06	ENSDARG00000059057/ENSDARG00000056008/ENSDARG00000043465/ENSDARG00000036577/ENSDARG00000030694/ENSDARG00000070083/ENSDARG00000022315/ENSDARG00000069090/ENSDARG00000034534/ENSDARG00000006370/ENSDARG00000023967/ENSDARG00000031681/ENSDARG00000078113	13
CC	GO:0005874	microtubule	4.05E-06	5.54E-05	4.12E-05	ENSDARG00000001889/ENSDARG00000055216/ENSDARG00000037997/ENSDARG00000098591/ENSDARG00000059601/ENSDARG00000045014/ENSDARG00000016301/ENSDARG00000098936/ENSDARG00000087616/ENSDARG00000021582/ENSDARG00000058454/ENSDARG00000004735/ENSDARG00000104436/ENSDARG00000061817/ENSDARG00000087538/ENSDARG00000068745/ENSDARG00000031382/ENSDARG00000103922/ENSDARG00000002344/ENSDARG00000002659/ENSDARG00000079500/…	23
CC	GO:0005682	U5 snRNP	4.21E-06	5.56E-05	4.14E-05	ENSDARG00000011125/ENSDARG00000076283/ENSDARG00000011648/ENSDARG00000099667/ENSDARG00000040440/ENSDARG00000036190/ENSDARG00000033175	7
CC	GO:0005689	U12-type spliceosomal complex	6.26E-06	8.00E-05	5.96E-05	ENSDARG00000076283/ENSDARG00000011648/ENSDARG00000099667/ENSDARG00000058328/ENSDARG00000018049/ENSDARG00000009753/ENSDARG00000011247	7
CC	GO:0033176	proton-transporting V-type ATPase complex	1.09E-05	0.000135407	0.000100782	ENSDARG00000059057/ENSDARG00000043465/ENSDARG00000036577/ENSDARG00000022315/ENSDARG00000069090/ENSDARG00000034534/ENSDARG00000006370/ENSDARG00000023967/ENSDARG00000031681	9
CC	GO:0046540	U4/U6 x U5 tri-snRNP complex	1.72E-05	0.000200414	0.000149165	ENSDARG00000011125/ENSDARG00000040440/ENSDARG00000036190/ENSDARG00000036995/ENSDARG00000033175/ENSDARG00000071573/ENSDARG00000004956/ENSDARG00000005945	8
CC	GO:0097526	spliceosomal tri-snRNP complex	1.72E-05	0.000200414	0.000149165	ENSDARG00000011125/ENSDARG00000040440/ENSDARG00000036190/ENSDARG00000036995/ENSDARG00000033175/ENSDARG00000071573/ENSDARG00000004956/ENSDARG00000005945	8
CC	GO:0008540	proteasome regulatory particle, base subcomplex	1.88E-05	0.000212733	0.000158334	ENSDARG00000023279/ENSDARG00000007141/ENSDARG00000015315/ENSDARG00000037038/ENSDARG00000003189/ENSDARG00000030537	6
CC	GO:0030424	axon	3.18E-05	0.000349825	0.00026037	ENSDARG00000033234/ENSDARG00000070537/ENSDARG00000023174/ENSDARG00000002587/ENSDARG00000101733/ENSDARG00000057913/ENSDARG00000030614/ENSDARG00000005479/ENSDARG00000061817/ENSDARG00000045639/ENSDARG00000036505/ENSDARG00000104413/ENSDARG00000015681/ENSDARG00000004870/ENSDARG00000026531/ENSDARG00000045944/ENSDARG00000058538/ENSDARG00000061478	18
CC	GO:0045202	synapse	0.00010037	0.00107423	0.000799533	ENSDARG00000015314/ENSDARG00000059601/ENSDARG00000030656/ENSDARG00000099744/ENSDARG00000045618/ENSDARG00000000503/ENSDARG00000071860/ENSDARG00000077053/ENSDARG00000079161/ENSDARG00000036577/ENSDARG00000045945/ENSDARG00000014871/ENSDARG00000001127/ENSDARG00000055874/ENSDARG00000030614/ENSDARG00000060639/ENSDARG00000013843/ENSDARG00000052765/ENSDARG00000058117/ENSDARG00000086618/ENSDARG00000074581/…	36
CC	GO:0016514	SWI/SNF complex	0.000107943	0.001124882	0.000837233	ENSDARG00000016871/ENSDARG00000070828/ENSDARG00000077226/ENSDARG00000017397/ENSDARG00000019004/ENSDARG00000033647	6
CC	GO:1904949	ATPase complex	0.000126772	0.001287223	0.000958061	ENSDARG00000016871/ENSDARG00000099203/ENSDARG00000070828/ENSDARG00000077226/ENSDARG00000037291/ENSDARG00000017397/ENSDARG00000019004/ENSDARG00000103404/ENSDARG00000054804/ENSDARG00000015161/ENSDARG00000033647/ENSDARG00000042337	12
CC	GO:0098793	presynapse	0.000144569	0.001431232	0.001065245	ENSDARG00000030656/ENSDARG00000045618/ENSDARG00000000503/ENSDARG00000077053/ENSDARG00000079161/ENSDARG00000036577/ENSDARG00000045945/ENSDARG00000014871/ENSDARG00000001127/ENSDARG00000030614/ENSDARG00000060639/ENSDARG00000013843/ENSDARG00000007663/ENSDARG00000018693/ENSDARG00000002230/ENSDARG00000104413/ENSDARG00000013414/ENSDARG00000059775	18
CC	GO:0070603	SWI/SNF superfamily-type complex	0.000155299	0.001499964	0.0011164	ENSDARG00000016871/ENSDARG00000070828/ENSDARG00000077226/ENSDARG00000037291/ENSDARG00000017397/ENSDARG00000019004/ENSDARG00000103404/ENSDARG00000054804/ENSDARG00000015161/ENSDARG00000033647/ENSDARG00000042337	11
CC	GO:0070382	exocytic vesicle	0.000214098	0.002018635	0.00150244	ENSDARG00000045618/ENSDARG00000000503/ENSDARG00000036577/ENSDARG00000045945/ENSDARG00000014871/ENSDARG00000001127/ENSDARG00000057913/ENSDARG00000030614/ENSDARG00000060639/ENSDARG00000013843/ENSDARG00000036505/ENSDARG00000007663/ENSDARG00000002230/ENSDARG00000104413/ENSDARG00000059775	15
CC	GO:0099503	secretory vesicle	0.000247124	0.002275836	0.001693871	ENSDARG00000045618/ENSDARG00000000503/ENSDARG00000036577/ENSDARG00000045945/ENSDARG00000014871/ENSDARG00000001127/ENSDARG00000055874/ENSDARG00000057913/ENSDARG00000030614/ENSDARG00000060639/ENSDARG00000013843/ENSDARG00000036505/ENSDARG00000007663/ENSDARG00000002230/ENSDARG00000104413/ENSDARG00000008829/ENSDARG00000059775	17
CC	GO:0033178	proton-transporting two-sector ATPase complex, catalytic domain	0.000308671	0.002778043	0.002067656	ENSDARG00000043465/ENSDARG00000030694/ENSDARG00000070083/ENSDARG00000034534/ENSDARG00000006370/ENSDARG00000023967	6
CC	GO:0008541	proteasome regulatory particle, lid subcomplex	0.00038629	0.003399349	0.002530084	ENSDARG00000052377/ENSDARG00000018124/ENSDARG00000027899/ENSDARG00000020454	4
CC	GO:0008021	synaptic vesicle	0.000424688	0.003656008	0.002721111	ENSDARG00000045618/ENSDARG00000000503/ENSDARG00000036577/ENSDARG00000045945/ENSDARG00000014871/ENSDARG00000001127/ENSDARG00000030614/ENSDARG00000060639/ENSDARG00000013843/ENSDARG00000007663/ENSDARG00000002230/ENSDARG00000104413/ENSDARG00000059775	13
CC	GO:0005688	U6 snRNP	0.000588493	0.004958366	0.003690437	ENSDARG00000036995/ENSDARG00000058328/ENSDARG00000071573/ENSDARG00000023852	4
CC	GO:0033177	proton-transporting two-sector ATPase complex, proton-transporting domain	0.000725707	0.005987083	0.004456096	ENSDARG00000059057/ENSDARG00000056008/ENSDARG00000036577/ENSDARG00000069090/ENSDARG00000031681/ENSDARG00000078113	6
CC	GO:0034719	SMN-Sm protein complex	0.001198549	0.009686235	0.007209319	ENSDARG00000076283/ENSDARG00000011648/ENSDARG00000099667/ENSDARG00000033175	4
CC	GO:0035267	NuA4 histone acetyltransferase complex	0.001297369	0.010073687	0.007497694	ENSDARG00000070828/ENSDARG00000045951/ENSDARG00000101216/ENSDARG00000041155/ENSDARG00000028894	5
CC	GO:0043189	H4/H2A histone acetyltransferase complex	0.001297369	0.010073687	0.007497694	ENSDARG00000070828/ENSDARG00000045951/ENSDARG00000101216/ENSDARG00000041155/ENSDARG00000028894	5
CC	GO:0044456	synapse part	0.001774426	0.013512933	0.010057473	ENSDARG00000015314/ENSDARG00000030656/ENSDARG00000099744/ENSDARG00000045618/ENSDARG00000000503/ENSDARG00000077053/ENSDARG00000079161/ENSDARG00000036577/ENSDARG00000045945/ENSDARG00000014871/ENSDARG00000001127/ENSDARG00000055874/ENSDARG00000030614/ENSDARG00000060639/ENSDARG00000013843/ENSDARG00000052765/ENSDARG00000074581/ENSDARG00000007663/ENSDARG00000018693/ENSDARG00000002230/ENSDARG00000104413/…	27
CC	GO:0005834	heterotrimeric G-protein complex	0.002051404	0.015043628	0.011196746	ENSDARG00000009553/ENSDARG00000056831/ENSDARG00000016676/ENSDARG00000053326/ENSDARG00000038693/ENSDARG00000036058/ENSDARG00000037921	7
CC	GO:1905360	GTPase complex	0.002051404	0.015043628	0.011196746	ENSDARG00000009553/ENSDARG00000056831/ENSDARG00000016676/ENSDARG00000053326/ENSDARG00000038693/ENSDARG00000036058/ENSDARG00000037921	7
CC	GO:0033179	proton-transporting V-type ATPase, V0 domain	0.002151195	0.015488604	0.011527935	ENSDARG00000059057/ENSDARG00000036577/ENSDARG00000069090/ENSDARG00000031681	4
CC	GO:0030426	growth cone	0.002781285	0.01932261	0.014381528	ENSDARG00000033234/ENSDARG00000070537/ENSDARG00000002587/ENSDARG00000061478	4
CC	GO:0071565	nBAF complex	0.002781285	0.01932261	0.014381528	ENSDARG00000037291/ENSDARG00000017397/ENSDARG00000019004/ENSDARG00000033647	4
CC	GO:0000786	nucleosome	0.002856626	0.019503863	0.014516432	ENSDARG00000068995/ENSDARG00000044669/ENSDARG00000020504/ENSDARG00000068434/ENSDARG00000116491/ENSDARG00000068820/ENSDARG00000068996/ENSDARG00000087897/ENSDARG00000038559/ENSDARG00000035519/ENSDARG00000061547	11
CC	GO:0030672	synaptic vesicle membrane	0.003305842	0.02181856	0.016239226	ENSDARG00000045618/ENSDARG00000045945/ENSDARG00000014871/ENSDARG00000001127/ENSDARG00000030614/ENSDARG00000002230/ENSDARG00000059775	7
CC	GO:0099501	exocytic vesicle membrane	0.003305842	0.02181856	0.016239226	ENSDARG00000045618/ENSDARG00000045945/ENSDARG00000014871/ENSDARG00000001127/ENSDARG00000030614/ENSDARG00000002230/ENSDARG00000059775	7
CC	GO:0099513	polymeric cytoskeletal fiber	0.003595687	0.023342492	0.017373465	ENSDARG00000001889/ENSDARG00000055216/ENSDARG00000037997/ENSDARG00000098591/ENSDARG00000059601/ENSDARG00000045014/ENSDARG00000016301/ENSDARG00000098936/ENSDARG00000087616/ENSDARG00000021582/ENSDARG00000058454/ENSDARG00000004735/ENSDARG00000104436/ENSDARG00000061817/ENSDARG00000087538/ENSDARG00000068745/ENSDARG00000009336/ENSDARG00000031382/ENSDARG00000103922/ENSDARG00000002344/ENSDARG00000074443/…	25
CC	GO:0033180	proton-transporting V-type ATPase, V1 domain	0.004397509	0.028087315	0.020904966	ENSDARG00000043465/ENSDARG00000034534/ENSDARG00000006370/ENSDARG00000023967	4
CC	GO:0000123	histone acetyltransferase complex	0.004708146	0.029594059	0.022026413	ENSDARG00000104030/ENSDARG00000070828/ENSDARG00000045951/ENSDARG00000037291/ENSDARG00000101216/ENSDARG00000041155/ENSDARG00000070046/ENSDARG00000028894/ENSDARG00000077870	9
CC	GO:0016471	vacuolar proton-transporting V-type ATPase complex	0.005401988	0.032977496	0.024544654	ENSDARG00000022315/ENSDARG00000069090/ENSDARG00000006370/ENSDARG00000023967	4
CC	GO:0009898	cytoplasmic side of plasma membrane	0.005510468	0.032977496	0.024544654	ENSDARG00000009553/ENSDARG00000056831/ENSDARG00000011370/ENSDARG00000016676/ENSDARG00000053326/ENSDARG00000038693/ENSDARG00000038655/ENSDARG00000036058/ENSDARG00000037921	9
CC	GO:0044291	cell-cell contact zone	0.005634373	0.032977496	0.024544654	ENSDARG00000018693/ENSDARG00000014571/ENSDARG00000038655	3
CC	GO:0071564	npBAF complex	0.005634373	0.032977496	0.024544654	ENSDARG00000017397/ENSDARG00000019004/ENSDARG00000033647	3
CC	GO:0044815	DNA packaging complex	0.005662802	0.032977496	0.024544654	ENSDARG00000068995/ENSDARG00000044669/ENSDARG00000020504/ENSDARG00000068434/ENSDARG00000116491/ENSDARG00000068820/ENSDARG00000068996/ENSDARG00000087897/ENSDARG00000038559/ENSDARG00000035519/ENSDARG00000061547	11
CC	GO:0048786	presynaptic active zone	0.007215129	0.041408566	0.030819772	ENSDARG00000000503/ENSDARG00000077053/ENSDARG00000079161/ENSDARG00000036577/ENSDARG00000002230	5
CC	GO:0000346	transcription export complex	0.007526578	0.042578927	0.031690855	ENSDARG00000015111/ENSDARG00000006225/ENSDARG00000037503	3
CC	GO:0031519	PcG protein complex	0.008238582	0.045950399	0.03420019	ENSDARG00000029058/ENSDARG00000013076/ENSDARG00000010381/ENSDARG00000077776/ENSDARG00000042796	5
CC	GO:0098562	cytoplasmic side of membrane	0.008560407	0.047082236	0.0350426	ENSDARG00000009553/ENSDARG00000056831/ENSDARG00000011370/ENSDARG00000016676/ENSDARG00000053326/ENSDARG00000038693/ENSDARG00000038655/ENSDARG00000036058/ENSDARG00000037921	9
CC	GO:0030133	transport vesicle	0.008943862	0.048517387	0.036110761	ENSDARG00000045618/ENSDARG00000000503/ENSDARG00000036577/ENSDARG00000045945/ENSDARG00000014871/ENSDARG00000001127/ENSDARG00000057913/ENSDARG00000030614/ENSDARG00000060639/ENSDARG00000013843/ENSDARG00000036505/ENSDARG00000007663/ENSDARG00000002230/ENSDARG00000104413/ENSDARG00000059775	15
CC	GO:0030427	site of polarized growth	0.009301545	0.049775835	0.037047405	ENSDARG00000033234/ENSDARG00000070537/ENSDARG00000002587/ENSDARG00000061478	4
MF	GO:0003729	mRNA binding	1.34E-12	6.20E-10	5.56E-10	ENSDARG00000089302/ENSDARG00000013351/ENSDARG00000103672/ENSDARG00000014569/ENSDARG00000034668/ENSDARG00000036162/ENSDARG00000003153/ENSDARG00000070045/ENSDARG00000040031/ENSDARG00000059398/ENSDARG00000018618/ENSDARG00000009871/ENSDARG00000040184/ENSDARG00000041323/ENSDARG00000098702/ENSDARG00000002131/ENSDARG00000077126/ENSDARG00000052182/ENSDARG00000105177/ENSDARG00000016516/ENSDARG00000014898/…	33
MF	GO:0004298	threonine-type endopeptidase activity	3.65E-11	5.63E-09	5.05E-09	ENSDARG00000086618/ENSDARG00000009640/ENSDARG00000101560/ENSDARG00000002240/ENSDARG00000003526/ENSDARG00000010965/ENSDARG00000013938/ENSDARG00000019398/ENSDARG00000031511/ENSDARG00000035679/ENSDARG00000040121/ENSDARG00000045928	12
MF	GO:0070003	threonine-type peptidase activity	3.65E-11	5.63E-09	5.05E-09	ENSDARG00000086618/ENSDARG00000009640/ENSDARG00000101560/ENSDARG00000002240/ENSDARG00000003526/ENSDARG00000010965/ENSDARG00000013938/ENSDARG00000019398/ENSDARG00000031511/ENSDARG00000035679/ENSDARG00000040121/ENSDARG00000045928	12
MF	GO:0036002	pre-mRNA binding	1.45E-08	1.68E-06	1.51E-06	ENSDARG00000009871/ENSDARG00000004735/ENSDARG00000008188/ENSDARG00000015325/ENSDARG00000011740/ENSDARG00000016783/ENSDARG00000012505/ENSDARG00000010238/ENSDARG00000011247	9
MF	GO:0003727	single-stranded RNA binding	6.05E-08	5.59E-06	5.01E-06	ENSDARG00000013351/ENSDARG00000052856/ENSDARG00000103672/ENSDARG00000040031/ENSDARG00000004735/ENSDARG00000105177/ENSDARG00000011740/ENSDARG00000012505/ENSDARG00000076509/ENSDARG00000027109/ENSDARG00000004452/ENSDARG00000042252/ENSDARG00000113969	13
MF	GO:0061631	ubiquitin conjugating enzyme activity	1.25E-07	9.59E-06	8.61E-06	ENSDARG00000015057/ENSDARG00000034670/ENSDARG00000012244/ENSDARG00000045877/ENSDARG00000041875/ENSDARG00000008748/ENSDARG00000012627/ENSDARG00000013990/ENSDARG00000015292/ENSDARG00000038576/ENSDARG00000043484/ENSDARG00000098466	12
MF	GO:0017069	snRNA binding	2.21E-07	1.46E-05	1.31E-05	ENSDARG00000009871/ENSDARG00000004735/ENSDARG00000077126/ENSDARG00000018890/ENSDARG00000014898/ENSDARG00000039424/ENSDARG00000010238/ENSDARG00000011247/ENSDARG00000023852	9
MF	GO:0061650	ubiquitin-like protein conjugating enzyme activity	2.56E-07	1.48E-05	1.33E-05	ENSDARG00000015057/ENSDARG00000034670/ENSDARG00000012244/ENSDARG00000045877/ENSDARG00000041875/ENSDARG00000008748/ENSDARG00000012627/ENSDARG00000013990/ENSDARG00000015292/ENSDARG00000038576/ENSDARG00000043484/ENSDARG00000098466	12
MF	GO:0008301	DNA binding, bending	4.68E-07	2.40E-05	2.16E-05	ENSDARG00000056725/ENSDARG00000030479/ENSDARG00000099175/ENSDARG00000053990/ENSDARG00000006408/ENSDARG00000030213	6
MF	GO:0051082	unfolded protein binding	6.79E-07	3.14E-05	2.82E-05	ENSDARG00000103994/ENSDARG00000029150/ENSDARG00000010745/ENSDARG00000016173/ENSDARG00000076290/ENSDARG00000017891/ENSDARG00000045399/ENSDARG00000104837/ENSDARG00000007385/ENSDARG00000004187/ENSDARG00000008243/ENSDARG00000013475/ENSDARG00000014536/ENSDARG00000021252/ENSDARG00000044431/ENSDARG00000055723/ENSDARG00000104674	17
MF	GO:0003924	GTPase activity	7.72E-07	3.24E-05	2.91E-05	ENSDARG00000001889/ENSDARG00000055216/ENSDARG00000037997/ENSDARG00000098591/ENSDARG00000009553/ENSDARG00000056831/ENSDARG00000090086/ENSDARG00000045014/ENSDARG00000030656/ENSDARG00000016301/ENSDARG00000090062/ENSDARG00000060481/ENSDARG00000074246/ENSDARG00000010721/ENSDARG00000028066/ENSDARG00000013843/ENSDARG00000104436/ENSDARG00000016676/ENSDARG00000031343/ENSDARG00000002344/ENSDARG00000020261/…	37
MF	GO:0019829	cation-transporting ATPase activity	7.09E-06	0.00023381	0.000209891	ENSDARG00000056008/ENSDARG00000036577/ENSDARG00000099203/ENSDARG00000018259/ENSDARG00000030694/ENSDARG00000070083/ENSDARG00000022315/ENSDARG00000069090/ENSDARG00000034534/ENSDARG00000012684/ENSDARG00000006370/ENSDARG00000023967/ENSDARG00000031681	13
MF	GO:0022853	active ion transmembrane transporter activity	7.09E-06	0.00023381	0.000209891	ENSDARG00000056008/ENSDARG00000036577/ENSDARG00000099203/ENSDARG00000018259/ENSDARG00000030694/ENSDARG00000070083/ENSDARG00000022315/ENSDARG00000069090/ENSDARG00000034534/ENSDARG00000012684/ENSDARG00000006370/ENSDARG00000023967/ENSDARG00000031681	13
MF	GO:0042625	ATPase coupled ion transmembrane transporter activity	7.09E-06	0.00023381	0.000209891	ENSDARG00000056008/ENSDARG00000036577/ENSDARG00000099203/ENSDARG00000018259/ENSDARG00000030694/ENSDARG00000070083/ENSDARG00000022315/ENSDARG00000069090/ENSDARG00000034534/ENSDARG00000012684/ENSDARG00000006370/ENSDARG00000023967/ENSDARG00000031681	13
MF	GO:0031490	chromatin DNA binding	1.51E-05	0.000466044	0.000418367	ENSDARG00000099572/ENSDARG00000103919/ENSDARG00000087636/ENSDARG00000062326/ENSDARG00000097102/ENSDARG00000087897/ENSDARG00000056929/ENSDARG00000053301/ENSDARG00000036754/ENSDARG00000038559/ENSDARG00000035519	11
MF	GO:0044769	ATPase activity, coupled to transmembrane movement of ions, rotational mechanism	2.27E-05	0.000656034	0.000588921	ENSDARG00000056008/ENSDARG00000036577/ENSDARG00000030694/ENSDARG00000070083/ENSDARG00000069090/ENSDARG00000034534/ENSDARG00000006370/ENSDARG00000023967/ENSDARG00000031681	9
MF	GO:0031492	nucleosomal DNA binding	2.63E-05	0.000714855	0.000641724	ENSDARG00000099572/ENSDARG00000103919/ENSDARG00000087636/ENSDARG00000062326/ENSDARG00000097102/ENSDARG00000036754/ENSDARG00000038559/ENSDARG00000035519	8
MF	GO:0005200	structural constituent of cytoskeleton	6.22E-05	0.00159528	0.001432081	ENSDARG00000001889/ENSDARG00000055216/ENSDARG00000037997/ENSDARG00000098591/ENSDARG00000045014/ENSDARG00000016301/ENSDARG00000104436/ENSDARG00000002344	8
MF	GO:0031386	protein tag	6.91E-05	0.001679268	0.001507477	ENSDARG00000102632/ENSDARG00000028119/ENSDARG00000102741/ENSDARG00000035993/ENSDARG00000044267	5
MF	GO:0036442	proton-exporting ATPase activity	7.57E-05	0.001706156	0.001531614	ENSDARG00000036577/ENSDARG00000030694/ENSDARG00000022315/ENSDARG00000069090/ENSDARG00000034534/ENSDARG00000006370/ENSDARG00000023967/ENSDARG00000031681	8
MF	GO:0019904	protein domain specific binding	7.98E-05	0.001706156	0.001531614	ENSDARG00000052856/ENSDARG00000023323/ENSDARG00000005560/ENSDARG00000010137/ENSDARG00000071658/ENSDARG00000040287/ENSDARG00000067626/ENSDARG00000075758/ENSDARG00000032575/ENSDARG00000042539/ENSDARG00000013414/ENSDARG00000012684/ENSDARG00000000069/ENSDARG00000006399/ENSDARG00000013078	15
MF	GO:0003682	chromatin binding	8.12E-05	0.001706156	0.001531614	ENSDARG00000099572/ENSDARG00000020258/ENSDARG00000103919/ENSDARG00000087636/ENSDARG00000044669/ENSDARG00000062326/ENSDARG00000097102/ENSDARG00000087897/ENSDARG00000070828/ENSDARG00000056929/ENSDARG00000053301/ENSDARG00000004735/ENSDARG00000058203/ENSDARG00000013076/ENSDARG00000036754/ENSDARG00000060679/ENSDARG00000038559/ENSDARG00000070046/ENSDARG00000014244/ENSDARG00000010381/ENSDARG00000006092/…	23
MF	GO:0044389	ubiquitin-like protein ligase binding	8.59E-05	0.001726215	0.001549621	ENSDARG00000102632/ENSDARG00000028119/ENSDARG00000102741/ENSDARG00000035993/ENSDARG00000015057/ENSDARG00000044267/ENSDARG00000027200/ENSDARG00000038576/ENSDARG00000043484/ENSDARG00000101127	10
MF	GO:0046961	proton-transporting ATPase activity, rotational mechanism	8.98E-05	0.001727754	0.001551002	ENSDARG00000036577/ENSDARG00000030694/ENSDARG00000069090/ENSDARG00000034534/ENSDARG00000006370/ENSDARG00000023967/ENSDARG00000031681	7
MF	GO:0031491	nucleosome binding	0.00011008	0.002034279	0.00182617	ENSDARG00000099572/ENSDARG00000103919/ENSDARG00000087636/ENSDARG00000062326/ENSDARG00000097102/ENSDARG00000036754/ENSDARG00000038559/ENSDARG00000030213/ENSDARG00000035519	9
MF	GO:0015078	proton transmembrane transporter activity	0.000134448	0.002389039	0.002144638	ENSDARG00000059057/ENSDARG00000056008/ENSDARG00000036577/ENSDARG00000030694/ENSDARG00000070083/ENSDARG00000022315/ENSDARG00000069090/ENSDARG00000034534/ENSDARG00000115557/ENSDARG00000059775/ENSDARG00000006370/ENSDARG00000023967/ENSDARG00000031681/ENSDARG00000078113/ENSDARG00000099663	15
MF	GO:0008187	poly-pyrimidine tract binding	0.000293474	0.005021659	0.004507937	ENSDARG00000013351/ENSDARG00000103672/ENSDARG00000004735/ENSDARG00000011740/ENSDARG00000012505	5
MF	GO:0046982	protein heterodimerization activity	0.000681126	0.011238571	0.010088851	ENSDARG00000068995/ENSDARG00000068434/ENSDARG00000116491/ENSDARG00000068820/ENSDARG00000104030/ENSDARG00000019335/ENSDARG00000039185/ENSDARG00000068996/ENSDARG00000087897/ENSDARG00000005479/ENSDARG00000026766/ENSDARG00000045513/ENSDARG00000041203/ENSDARG00000042337/ENSDARG00000061547/ENSDARG00000070834/ENSDARG00000071878/ENSDARG00000077870	18
MF	GO:0015662	ATPase activity, coupled to transmembrane movement of ions, phosphorylative mechanism	0.000935657	0.014905979	0.013381079	ENSDARG00000099203/ENSDARG00000018259/ENSDARG00000030694/ENSDARG00000022315/ENSDARG00000069090/ENSDARG00000012684/ENSDARG00000023967	7
MF	GO:0003730	mRNA 3'-UTR binding	0.000969485	0.014930068	0.013402704	ENSDARG00000013351/ENSDARG00000103672/ENSDARG00000003153/ENSDARG00000040031/ENSDARG00000041323/ENSDARG00000105177/ENSDARG00000038068/ENSDARG00000004452/ENSDARG00000061478	9
MF	GO:0015631	tubulin binding	0.001246636	0.018578896	0.016678252	ENSDARG00000033655/ENSDARG00000033234/ENSDARG00000070537/ENSDARG00000059601/ENSDARG00000098936/ENSDARG00000087616/ENSDARG00000011141/ENSDARG00000032083/ENSDARG00000056092/ENSDARG00000061817/ENSDARG00000087538/ENSDARG00000043932/ENSDARG00000068745/ENSDARG00000002659/ENSDARG00000079500/ENSDARG00000010953/ENSDARG00000030106/ENSDARG00000026595/ENSDARG00000101127	19
MF	GO:0017091	AU-rich element binding	0.001388076	0.020040352	0.017990199	ENSDARG00000089302/ENSDARG00000036162/ENSDARG00000003153/ENSDARG00000105177	4
MF	GO:0042623	ATPase activity, coupled	0.00160786	0.022510034	0.020207231	ENSDARG00000098936/ENSDARG00000056008/ENSDARG00000036577/ENSDARG00000099203/ENSDARG00000058454/ENSDARG00000077226/ENSDARG00000018259/ENSDARG00000061817/ENSDARG00000030694/ENSDARG00000029058/ENSDARG00000070083/ENSDARG00000022315/ENSDARG00000069090/ENSDARG00000034534/ENSDARG00000034195/ENSDARG00000037038/ENSDARG00000012684/ENSDARG00000006370/ENSDARG00000023967/ENSDARG00000030537/ENSDARG00000031681/…	22
MF	GO:0042626	ATPase activity, coupled to transmembrane movement of substances	0.002125096	0.028051266	0.025181587	ENSDARG00000056008/ENSDARG00000036577/ENSDARG00000099203/ENSDARG00000018259/ENSDARG00000030694/ENSDARG00000070083/ENSDARG00000022315/ENSDARG00000069090/ENSDARG00000034534/ENSDARG00000012684/ENSDARG00000006370/ENSDARG00000023967/ENSDARG00000031681	13
MF	GO:0043492	ATPase activity, coupled to movement of substances	0.002125096	0.028051266	0.025181587	ENSDARG00000056008/ENSDARG00000036577/ENSDARG00000099203/ENSDARG00000018259/ENSDARG00000030694/ENSDARG00000070083/ENSDARG00000022315/ENSDARG00000069090/ENSDARG00000034534/ENSDARG00000012684/ENSDARG00000006370/ENSDARG00000023967/ENSDARG00000031681	13
MF	GO:0032452	histone demethylase activity	0.002366944	0.029706771	0.026667732	ENSDARG00000056929/ENSDARG00000060679/ENSDARG00000099675/ENSDARG00000006124/ENSDARG00000003098	5
MF	GO:0030371	translation repressor activity	0.002379114	0.029706771	0.026667732	ENSDARG00000013351/ENSDARG00000103672/ENSDARG00000008706/ENSDARG00000109337	4
MF	GO:0008134	transcription factor binding	0.002885567	0.03508242	0.031493446	ENSDARG00000056725/ENSDARG00000030479/ENSDARG00000016871/ENSDARG00000099175/ENSDARG00000053990/ENSDARG00000010137/ENSDARG00000004712/ENSDARG00000045131/ENSDARG00000104030/ENSDARG00000006640/ENSDARG00000077226/ENSDARG00000004735/ENSDARG00000007081/ENSDARG00000060679/ENSDARG00000014571/ENSDARG00000045513/ENSDARG00000055283/ENSDARG00000015315/ENSDARG00000006408/ENSDARG00000030537/ENSDARG00000077870	21
MF	GO:0015405	P-P-bond-hydrolysis-driven transmembrane transporter activity	0.003260177	0.03777465	0.033910257	ENSDARG00000056008/ENSDARG00000036577/ENSDARG00000099203/ENSDARG00000018259/ENSDARG00000030694/ENSDARG00000070083/ENSDARG00000022315/ENSDARG00000069090/ENSDARG00000034534/ENSDARG00000012684/ENSDARG00000006370/ENSDARG00000023967/ENSDARG00000031681	13
MF	GO:0016887	ATPase activity	0.003270532	0.03777465	0.033910257	ENSDARG00000007654/ENSDARG00000098936/ENSDARG00000056008/ENSDARG00000036577/ENSDARG00000099203/ENSDARG00000058454/ENSDARG00000077226/ENSDARG00000018259/ENSDARG00000061817/ENSDARG00000087538/ENSDARG00000030694/ENSDARG00000029058/ENSDARG00000070083/ENSDARG00000079500/ENSDARG00000022315/ENSDARG00000069090/ENSDARG00000034534/ENSDARG00000034195/ENSDARG00000037038/ENSDARG00000012684/ENSDARG00000006370/…	26
MF	GO:0015399	primary active transmembrane transporter activity	0.00345651	0.038948969	0.034964443	ENSDARG00000056008/ENSDARG00000036577/ENSDARG00000099203/ENSDARG00000018259/ENSDARG00000030694/ENSDARG00000070083/ENSDARG00000022315/ENSDARG00000069090/ENSDARG00000034534/ENSDARG00000012684/ENSDARG00000006370/ENSDARG00000023967/ENSDARG00000031681	13
MF	GO:0005516	calmodulin binding	0.00393828	0.043321082	0.038889283	ENSDARG00000008803/ENSDARG00000035715/ENSDARG00000099744/ENSDARG00000014273/ENSDARG00000053130/ENSDARG00000017446/ENSDARG00000004049/ENSDARG00000025106/ENSDARG00000039034/ENSDARG00000039626	10
