# Supplementary material for: Cell-type-specific responses to the microbiota across all tissues of the larval zebrafish
Source: Cell Rep. Author manuscript; Available in PMC 2023 Oct 23. (PMC10423310; doi:10.1016/j.celrep.2023.112095)
Supplement: MMC24 [file NIHMS1880944-supplement-MMC24.zip › DataS18/Figure6_PanelG_GOresults_subcluster/GOresults_up_fdrSubClu7.tsv]

ONTOLOGY	ID	Description	pvalue	p.adjust	qvalue	geneID	Count
BP	GO:0008380	RNA splicing	4.89E-06	0.002833888	0.002241144	ENSDARG00000101047/ENSDARG00000004956/ENSDARG00000006225/ENSDARG00000017673/ENSDARG00000036190/ENSDARG00000055389/ENSDARG00000059360	7
BP	GO:0000375	RNA splicing, via transesterification reactions	0.000208875	0.030234618	0.023910661	ENSDARG00000004956/ENSDARG00000006225/ENSDARG00000017673/ENSDARG00000036190/ENSDARG00000059360	5
BP	GO:0000377	RNA splicing, via transesterification reactions with bulged adenosine as nucleophile	0.000208875	0.030234618	0.023910661	ENSDARG00000004956/ENSDARG00000006225/ENSDARG00000017673/ENSDARG00000036190/ENSDARG00000059360	5
BP	GO:0000398	mRNA splicing, via spliceosome	0.000208875	0.030234618	0.023910661	ENSDARG00000004956/ENSDARG00000006225/ENSDARG00000017673/ENSDARG00000036190/ENSDARG00000059360	5
CC	GO:0098533	ATPase dependent transmembrane transport complex	0.00029849	0.024476159	0.017280985	ENSDARG00000013144/ENSDARG00000053262	2
CC	GO:0005833	hemoglobin complex	0.000916884	0.037592244	0.026541379	ENSDARG00000045142/ENSDARG00000113599	2
