# Supplementary material for: Cell-type-specific responses to the microbiota across all tissues of the larval zebrafish
Source: Cell Rep. Author manuscript; Available in PMC 2023 Oct 23. (PMC10423310; doi:10.1016/j.celrep.2023.112095)
Supplement: MMC24 [file NIHMS1880944-supplement-MMC24.zip › DataS18/Figure6_PanelG_GOresults_subcluster/GOresults_up_fdrSubClu32.tsv]

ONTOLOGY	ID	Description	pvalue	p.adjust	qvalue	geneID	Count
BP	GO:0002088	lens development in camera-type eye	6.93E-24	2.42E-21	1.89E-21	ENSDARG00000087765/ENSDARG00000032929/ENSDARG00000087324/ENSDARG00000053862/ENSDARG00000016793/ENSDARG00000024548/ENSDARG00000030411/ENSDARG00000041925/ENSDARG00000053875/ENSDARG00000068507/ENSDARG00000069801/ENSDARG00000069817/ENSDARG00000073750/ENSDARG00000076572/ENSDARG00000086658/ENSDARG00000088823	16
BP	GO:0007601	visual perception	9.52E-20	1.67E-17	1.30E-17	ENSDARG00000087765/ENSDARG00000032929/ENSDARG00000087324/ENSDARG00000053862/ENSDARG00000016793/ENSDARG00000024548/ENSDARG00000030411/ENSDARG00000041925/ENSDARG00000053875/ENSDARG00000068507/ENSDARG00000069801/ENSDARG00000069817/ENSDARG00000073750/ENSDARG00000076572/ENSDARG00000086658/ENSDARG00000088823	16
BP	GO:0050953	sensory perception of light stimulus	2.05E-19	2.40E-17	1.87E-17	ENSDARG00000087765/ENSDARG00000032929/ENSDARG00000087324/ENSDARG00000053862/ENSDARG00000016793/ENSDARG00000024548/ENSDARG00000030411/ENSDARG00000041925/ENSDARG00000053875/ENSDARG00000068507/ENSDARG00000069801/ENSDARG00000069817/ENSDARG00000073750/ENSDARG00000076572/ENSDARG00000086658/ENSDARG00000088823	16
BP	GO:0007600	sensory perception	2.01E-14	1.76E-12	1.37E-12	ENSDARG00000087765/ENSDARG00000032929/ENSDARG00000087324/ENSDARG00000053862/ENSDARG00000016793/ENSDARG00000024548/ENSDARG00000030411/ENSDARG00000041925/ENSDARG00000053875/ENSDARG00000068507/ENSDARG00000069801/ENSDARG00000069817/ENSDARG00000073750/ENSDARG00000076572/ENSDARG00000086658/ENSDARG00000088823	16
BP	GO:0043010	camera-type eye development	8.42E-14	5.89E-12	4.59E-12	ENSDARG00000087765/ENSDARG00000032929/ENSDARG00000087324/ENSDARG00000053862/ENSDARG00000016793/ENSDARG00000024548/ENSDARG00000030411/ENSDARG00000041925/ENSDARG00000053875/ENSDARG00000068507/ENSDARG00000069801/ENSDARG00000069817/ENSDARG00000073750/ENSDARG00000076572/ENSDARG00000086658/ENSDARG00000088823	16
BP	GO:0034370	triglyceride-rich lipoprotein particle remodeling	0.00085885	0.024492608	0.019078452	ENSDARG00000087697/ENSDARG00000101324	2
BP	GO:0034372	very-low-density lipoprotein particle remodeling	0.00085885	0.024492608	0.019078452	ENSDARG00000087697/ENSDARG00000101324	2
BP	GO:0046034	ATP metabolic process	0.000964358	0.024492608	0.019078452	ENSDARG00000017775/ENSDARG00000043457/ENSDARG00000063908/ENSDARG00000102115	4
BP	GO:0019433	triglyceride catabolic process	0.000979704	0.024492608	0.019078452	ENSDARG00000087697/ENSDARG00000101324	2
BP	GO:0034368	protein-lipid complex remodeling	0.000979704	0.024492608	0.019078452	ENSDARG00000087697/ENSDARG00000101324	2
BP	GO:0034369	plasma lipoprotein particle remodeling	0.000979704	0.024492608	0.019078452	ENSDARG00000087697/ENSDARG00000101324	2
BP	GO:0071825	protein-lipid complex subunit organization	0.000979704	0.024492608	0.019078452	ENSDARG00000087697/ENSDARG00000101324	2
BP	GO:0071827	plasma lipoprotein particle organization	0.000979704	0.024492608	0.019078452	ENSDARG00000087697/ENSDARG00000101324	2
BP	GO:0097006	regulation of plasma lipoprotein particle levels	0.000979704	0.024492608	0.019078452	ENSDARG00000087697/ENSDARG00000101324	2
BP	GO:0034367	protein-containing complex remodeling	0.001244449	0.02699376	0.021026718	ENSDARG00000087697/ENSDARG00000101324	2
BP	GO:0050821	protein stabilization	0.001244449	0.02699376	0.021026718	ENSDARG00000024746/ENSDARG00000043457	2
BP	GO:0055090	acylglycerol homeostasis	0.001388251	0.02699376	0.021026718	ENSDARG00000087697/ENSDARG00000101324	2
BP	GO:0070328	triglyceride homeostasis	0.001388251	0.02699376	0.021026718	ENSDARG00000087697/ENSDARG00000101324	2
BP	GO:0009205	purine ribonucleoside triphosphate metabolic process	0.001498363	0.027378174	0.021326157	ENSDARG00000017775/ENSDARG00000043457/ENSDARG00000063908/ENSDARG00000102115	4
BP	GO:0009144	purine nucleoside triphosphate metabolic process	0.001564467	0.027378174	0.021326157	ENSDARG00000017775/ENSDARG00000043457/ENSDARG00000063908/ENSDARG00000102115	4
BP	GO:0009199	ribonucleoside triphosphate metabolic process	0.00192574	0.030355486	0.023645326	ENSDARG00000017775/ENSDARG00000043457/ENSDARG00000063908/ENSDARG00000102115	4
BP	GO:0046461	neutral lipid catabolic process	0.00203863	0.030355486	0.023645326	ENSDARG00000087697/ENSDARG00000101324	2
BP	GO:0046464	acylglycerol catabolic process	0.00203863	0.030355486	0.023645326	ENSDARG00000087697/ENSDARG00000101324	2
BP	GO:0009126	purine nucleoside monophosphate metabolic process	0.002168249	0.030355486	0.023645326	ENSDARG00000017775/ENSDARG00000043457/ENSDARG00000063908/ENSDARG00000102115	4
BP	GO:0009167	purine ribonucleoside monophosphate metabolic process	0.002168249	0.030355486	0.023645326	ENSDARG00000017775/ENSDARG00000043457/ENSDARG00000063908/ENSDARG00000102115	4
BP	GO:0009141	nucleoside triphosphate metabolic process	0.002523394	0.033968762	0.026459877	ENSDARG00000017775/ENSDARG00000043457/ENSDARG00000063908/ENSDARG00000102115	4
BP	GO:0009161	ribonucleoside monophosphate metabolic process	0.002916703	0.037809117	0.029451312	ENSDARG00000017775/ENSDARG00000043457/ENSDARG00000063908/ENSDARG00000102115	4
BP	GO:0009123	nucleoside monophosphate metabolic process	0.003128283	0.03910354	0.030459599	ENSDARG00000017775/ENSDARG00000043457/ENSDARG00000063908/ENSDARG00000102115	4
BP	GO:0042632	cholesterol homeostasis	0.00392996	0.045849531	0.035714372	ENSDARG00000087697/ENSDARG00000101324	2
BP	GO:0055092	sterol homeostasis	0.00392996	0.045849531	0.035714372	ENSDARG00000087697/ENSDARG00000101324	2
CC	GO:0042627	chylomicron	0.00045961	0.010484815	0.00714136	ENSDARG00000087697/ENSDARG00000101324	2
CC	GO:0032994	protein-lipid complex	0.000616754	0.010484815	0.00714136	ENSDARG00000087697/ENSDARG00000101324	2
CC	GO:0034358	plasma lipoprotein particle	0.000616754	0.010484815	0.00714136	ENSDARG00000087697/ENSDARG00000101324	2
CC	GO:1990777	lipoprotein particle	0.000616754	0.010484815	0.00714136	ENSDARG00000087697/ENSDARG00000101324	2
MF	GO:0005212	structural constituent of eye lens	1.03E-28	8.22E-27	6.81E-27	ENSDARG00000087765/ENSDARG00000032929/ENSDARG00000087324/ENSDARG00000053862/ENSDARG00000015445/ENSDARG00000016793/ENSDARG00000024548/ENSDARG00000030411/ENSDARG00000041925/ENSDARG00000053875/ENSDARG00000068507/ENSDARG00000069801/ENSDARG00000069817/ENSDARG00000073750/ENSDARG00000076572/ENSDARG00000086658/ENSDARG00000088823	17
MF	GO:0004181	metallocarboxypeptidase activity	1.56E-06	6.23E-05	5.16E-05	ENSDARG00000021339/ENSDARG00000030915/ENSDARG00000043722/ENSDARG00000045442	4
MF	GO:0004180	carboxypeptidase activity	6.20E-06	0.000165372	0.000137085	ENSDARG00000021339/ENSDARG00000030915/ENSDARG00000043722/ENSDARG00000045442	4
MF	GO:0004252	serine-type endopeptidase activity	2.12E-05	0.000416068	0.000344898	ENSDARG00000007276/ENSDARG00000017314/ENSDARG00000042993/ENSDARG00000068680/ENSDARG00000073742/ENSDARG00000093844	6
MF	GO:0008235	metalloexopeptidase activity	2.60E-05	0.000416068	0.000344898	ENSDARG00000021339/ENSDARG00000030915/ENSDARG00000043722/ENSDARG00000045442	4
MF	GO:0008236	serine-type peptidase activity	4.02E-05	0.000459856	0.000381196	ENSDARG00000007276/ENSDARG00000017314/ENSDARG00000042993/ENSDARG00000068680/ENSDARG00000073742/ENSDARG00000093844	6
MF	GO:0017171	serine hydrolase activity	4.02E-05	0.000459856	0.000381196	ENSDARG00000007276/ENSDARG00000017314/ENSDARG00000042993/ENSDARG00000068680/ENSDARG00000073742/ENSDARG00000093844	6
MF	GO:0008237	metallopeptidase activity	0.00024145	0.0024145	0.002001494	ENSDARG00000021339/ENSDARG00000030915/ENSDARG00000043722/ENSDARG00000045442/ENSDARG00000052578	5
MF	GO:0008238	exopeptidase activity	0.000276909	0.002461415	0.002040383	ENSDARG00000021339/ENSDARG00000030915/ENSDARG00000043722/ENSDARG00000045442	4
MF	GO:0004175	endopeptidase activity	0.000440346	0.003522766	0.002920188	ENSDARG00000007276/ENSDARG00000017314/ENSDARG00000042993/ENSDARG00000052578/ENSDARG00000068680/ENSDARG00000073742/ENSDARG00000093844	7
