# Supplementary material for: Cell-type-specific responses to the microbiota across all tissues of the larval zebrafish
Source: Cell Rep. Author manuscript; Available in PMC 2023 Oct 23. (PMC10423310; doi:10.1016/j.celrep.2023.112095)
Supplement: MMC24 [file NIHMS1880944-supplement-MMC24.zip › DataS18/Figure6_PanelG_GOresults_subcluster/GOresults_up_fdrSubClu26.tsv]

ONTOLOGY	ID	Description	pvalue	p.adjust	qvalue	geneID	Count
BP	GO:0030199	collagen fibril organization	1.05E-05	0.003694825	0.002861722	ENSDARG00000045834/ENSDARG00000045835/ENSDARG00000076317	3
MF	GO:0004181	metallocarboxypeptidase activity	1.72E-05	0.002250964	0.001664031	ENSDARG00000030915/ENSDARG00000043722/ENSDARG00000045442	3
MF	GO:0004180	carboxypeptidase activity	4.79E-05	0.003138821	0.002320382	ENSDARG00000030915/ENSDARG00000043722/ENSDARG00000045442	3
MF	GO:0008235	metalloexopeptidase activity	0.000139922	0.006109935	0.004516786	ENSDARG00000030915/ENSDARG00000043722/ENSDARG00000045442	3
MF	GO:0008238	exopeptidase activity	0.000833288	0.02729018	0.02017434	ENSDARG00000030915/ENSDARG00000043722/ENSDARG00000045442	3
