# Supplementary material for: Cell-type-specific responses to the microbiota across all tissues of the larval zebrafish
Source: Cell Rep. Author manuscript; Available in PMC 2023 Oct 23. (PMC10423310; doi:10.1016/j.celrep.2023.112095)
Supplement: MMC24 [file NIHMS1880944-supplement-MMC24.zip › DataS18/Figure6_PanelG_GOresults_subcluster/GOresults_up_fdrSubClu27.tsv]

ONTOLOGY	ID	Description	pvalue	p.adjust	qvalue	geneID	Count
MF	GO:0005344	oxygen carrier activity	0.000539036	0.021830978	0.015887391	ENSDARG00000079305/ENSDARG00000099371	2
MF	GO:0019825	oxygen binding	0.000539036	0.021830978	0.015887391	ENSDARG00000079305/ENSDARG00000099371	2
