# Supplementary material for: Cell-type-specific responses to the microbiota across all tissues of the larval zebrafish
Source: Cell Rep. Author manuscript; Available in PMC 2023 Oct 23. (PMC10423310; doi:10.1016/j.celrep.2023.112095)
Supplement: MMC24 [file NIHMS1880944-supplement-MMC24.zip › DataS18/Figure6_PanelG_GOresults_subcluster/GOresults_up_fdrSubClu33.tsv]

ONTOLOGY	ID	Description	pvalue	p.adjust	qvalue	geneID	Count
BP	GO:0002088	lens development in camera-type eye	6.06E-16	1.88E-13	1.61E-13	ENSDARG00000007715/ENSDARG00000030411/ENSDARG00000036140/ENSDARG00000037285/ENSDARG00000057460/ENSDARG00000069817/ENSDARG00000069826/ENSDARG00000073874/ENSDARG00000074001/ENSDARG00000076572/ENSDARG00000087301/ENSDARG00000087765/ENSDARG00000115701	13
BP	GO:0015669	gas transport	4.06E-15	6.31E-13	5.40E-13	ENSDARG00000113599/ENSDARG00000089124/ENSDARG00000115405/ENSDARG00000045142/ENSDARG00000089475/ENSDARG00000011166/ENSDARG00000045143/ENSDARG00000079305/ENSDARG00000087390	9
BP	GO:0015671	oxygen transport	1.64E-13	1.70E-11	1.46E-11	ENSDARG00000113599/ENSDARG00000089124/ENSDARG00000115405/ENSDARG00000045142/ENSDARG00000089475/ENSDARG00000045143/ENSDARG00000079305/ENSDARG00000087390	8
BP	GO:0042744	hydrogen peroxide catabolic process	6.58E-12	5.12E-10	4.38E-10	ENSDARG00000089124/ENSDARG00000115405/ENSDARG00000045142/ENSDARG00000045143/ENSDARG00000079305/ENSDARG00000018146/ENSDARG00000025350	7
BP	GO:0042743	hydrogen peroxide metabolic process	1.24E-11	7.73E-10	6.62E-10	ENSDARG00000089124/ENSDARG00000115405/ENSDARG00000045142/ENSDARG00000045143/ENSDARG00000079305/ENSDARG00000018146/ENSDARG00000025350	7
BP	GO:0007601	visual perception	4.10E-10	2.00E-08	1.71E-08	ENSDARG00000030411/ENSDARG00000036140/ENSDARG00000057460/ENSDARG00000069817/ENSDARG00000069826/ENSDARG00000073874/ENSDARG00000074001/ENSDARG00000076572/ENSDARG00000087301/ENSDARG00000087765/ENSDARG00000115701	11
BP	GO:0017001	antibiotic catabolic process	4.82E-10	2.00E-08	1.71E-08	ENSDARG00000089124/ENSDARG00000115405/ENSDARG00000045142/ENSDARG00000045143/ENSDARG00000079305/ENSDARG00000018146/ENSDARG00000025350	7
BP	GO:0043010	camera-type eye development	5.14E-10	2.00E-08	1.71E-08	ENSDARG00000095019/ENSDARG00000007715/ENSDARG00000030411/ENSDARG00000036140/ENSDARG00000037285/ENSDARG00000057460/ENSDARG00000057698/ENSDARG00000069817/ENSDARG00000069826/ENSDARG00000073874/ENSDARG00000074001/ENSDARG00000076572/ENSDARG00000087301/ENSDARG00000087765/ENSDARG00000115701	15
BP	GO:0050953	sensory perception of light stimulus	6.79E-10	2.35E-08	2.01E-08	ENSDARG00000030411/ENSDARG00000036140/ENSDARG00000057460/ENSDARG00000069817/ENSDARG00000069826/ENSDARG00000073874/ENSDARG00000074001/ENSDARG00000076572/ENSDARG00000087301/ENSDARG00000087765/ENSDARG00000115701	11
BP	GO:0051187	cofactor catabolic process	1.11E-09	3.44E-08	2.94E-08	ENSDARG00000089124/ENSDARG00000115405/ENSDARG00000045142/ENSDARG00000045143/ENSDARG00000079305/ENSDARG00000018146/ENSDARG00000025350	7
BP	GO:0015893	drug transport	1.87E-09	5.30E-08	4.54E-08	ENSDARG00000113599/ENSDARG00000089124/ENSDARG00000115405/ENSDARG00000045142/ENSDARG00000089475/ENSDARG00000011166/ENSDARG00000045143/ENSDARG00000079305/ENSDARG00000087390	9
BP	GO:0072593	reactive oxygen species metabolic process	1.95E-08	5.05E-07	4.32E-07	ENSDARG00000089124/ENSDARG00000115405/ENSDARG00000045142/ENSDARG00000045143/ENSDARG00000079305/ENSDARG00000018146/ENSDARG00000025350	7
BP	GO:0042737	drug catabolic process	1.13E-07	2.70E-06	2.31E-06	ENSDARG00000089124/ENSDARG00000115405/ENSDARG00000045142/ENSDARG00000045143/ENSDARG00000079305/ENSDARG00000018146/ENSDARG00000025350/ENSDARG00000099185	8
BP	GO:0007600	sensory perception	1.35E-07	3.01E-06	2.58E-06	ENSDARG00000030411/ENSDARG00000032639/ENSDARG00000036140/ENSDARG00000057460/ENSDARG00000069817/ENSDARG00000069826/ENSDARG00000073874/ENSDARG00000074001/ENSDARG00000076572/ENSDARG00000087301/ENSDARG00000087765/ENSDARG00000115701	12
BP	GO:0016999	antibiotic metabolic process	1.90E-07	3.94E-06	3.38E-06	ENSDARG00000089124/ENSDARG00000115405/ENSDARG00000045142/ENSDARG00000045143/ENSDARG00000079305/ENSDARG00000018146/ENSDARG00000025350	7
BP	GO:0042493	response to drug	5.15E-07	1.00E-05	8.57E-06	ENSDARG00000113599/ENSDARG00000089124/ENSDARG00000115405/ENSDARG00000045142/ENSDARG00000089475/ENSDARG00000011166/ENSDARG00000045143/ENSDARG00000079305/ENSDARG00000087390/ENSDARG00000018146	10
BP	GO:0030218	erythrocyte differentiation	6.86E-07	1.25E-05	1.07E-05	ENSDARG00000038643/ENSDARG00000096667/ENSDARG00000012881/ENSDARG00000095019/ENSDARG00000019930/ENSDARG00000026655/ENSDARG00000029019	7
BP	GO:0034101	erythrocyte homeostasis	7.27E-07	1.26E-05	1.07E-05	ENSDARG00000038643/ENSDARG00000096667/ENSDARG00000012881/ENSDARG00000095019/ENSDARG00000019930/ENSDARG00000026655/ENSDARG00000029019	7
BP	GO:0002262	myeloid cell homeostasis	1.33E-06	2.17E-05	1.86E-05	ENSDARG00000038643/ENSDARG00000096667/ENSDARG00000012881/ENSDARG00000095019/ENSDARG00000019930/ENSDARG00000026655/ENSDARG00000029019	7
BP	GO:0048872	homeostasis of number of cells	3.80E-06	5.90E-05	5.05E-05	ENSDARG00000038643/ENSDARG00000096667/ENSDARG00000012881/ENSDARG00000095019/ENSDARG00000019930/ENSDARG00000026655/ENSDARG00000029019	7
BP	GO:0035162	embryonic hemopoiesis	4.66E-06	6.91E-05	5.92E-05	ENSDARG00000038643/ENSDARG00000012881/ENSDARG00000095019/ENSDARG00000019930/ENSDARG00000026655/ENSDARG00000029019	6
BP	GO:0030099	myeloid cell differentiation	4.00E-05	0.000565862	0.000484559	ENSDARG00000038643/ENSDARG00000096667/ENSDARG00000012881/ENSDARG00000095019/ENSDARG00000019930/ENSDARG00000026655/ENSDARG00000029019	7
BP	GO:0000302	response to reactive oxygen species	0.000281768	0.00380999	0.003262574	ENSDARG00000060350/ENSDARG00000018146/ENSDARG00000025350	3
BP	GO:0051186	cofactor metabolic process	0.000354499	0.004593715	0.003933694	ENSDARG00000038643/ENSDARG00000089124/ENSDARG00000115405/ENSDARG00000045142/ENSDARG00000045143/ENSDARG00000079305/ENSDARG00000018146/ENSDARG00000025350	8
BP	GO:0097090	presynaptic membrane organization	0.000795463	0.009162551	0.007846083	ENSDARG00000029822/ENSDARG00000017490	2
BP	GO:0097104	postsynaptic membrane assembly	0.000795463	0.009162551	0.007846083	ENSDARG00000029822/ENSDARG00000017490	2
BP	GO:0097105	presynaptic membrane assembly	0.000795463	0.009162551	0.007846083	ENSDARG00000029822/ENSDARG00000017490	2
BP	GO:0017144	drug metabolic process	0.000860401	0.009556602	0.008183517	ENSDARG00000089124/ENSDARG00000115405/ENSDARG00000045142/ENSDARG00000045143/ENSDARG00000079305/ENSDARG00000018146/ENSDARG00000025350/ENSDARG00000099185	8
BP	GO:0007158	neuron cell-cell adhesion	0.001160212	0.012442276	0.010654581	ENSDARG00000029822/ENSDARG00000017490	2
BP	GO:0048821	erythrocyte development	0.001433387	0.01485945	0.012724457	ENSDARG00000038643/ENSDARG00000095019/ENSDARG00000019930	3
BP	GO:0099054	presynapse assembly	0.001590826	0.015959577	0.013666518	ENSDARG00000029822/ENSDARG00000017490	2
BP	GO:0001941	postsynaptic membrane organization	0.00183048	0.017250889	0.014772296	ENSDARG00000029822/ENSDARG00000017490	2
BP	GO:0099172	presynapse organization	0.00183048	0.017250889	0.014772296	ENSDARG00000029822/ENSDARG00000017490	2
BP	GO:0044091	membrane biogenesis	0.002357788	0.020368665	0.017442113	ENSDARG00000029822/ENSDARG00000017490	2
BP	GO:0071709	membrane assembly	0.002357788	0.020368665	0.017442113	ENSDARG00000029822/ENSDARG00000017490	2
BP	GO:0099068	postsynapse assembly	0.002357788	0.020368665	0.017442113	ENSDARG00000029822/ENSDARG00000017490	2
BP	GO:0006970	response to osmotic stress	0.003600557	0.030264142	0.025915816	ENSDARG00000011166/ENSDARG00000094557	2
BP	GO:0030199	collagen fibril organization	0.004313855	0.035305497	0.030232834	ENSDARG00000045834/ENSDARG00000045835	2
BP	GO:0061515	myeloid cell development	0.004890864	0.039001504	0.033397802	ENSDARG00000038643/ENSDARG00000095019/ENSDARG00000019930	3
CC	GO:0005833	hemoglobin complex	2.48E-15	1.02E-13	9.93E-14	ENSDARG00000113599/ENSDARG00000089124/ENSDARG00000115405/ENSDARG00000045142/ENSDARG00000089475/ENSDARG00000045143/ENSDARG00000079305/ENSDARG00000087390	8
CC	GO:0031838	haptoglobin-hemoglobin complex	1.47E-09	3.01E-08	2.94E-08	ENSDARG00000089124/ENSDARG00000115405/ENSDARG00000045142/ENSDARG00000045143/ENSDARG00000079305	5
CC	GO:0044445	cytosolic part	1.08E-06	1.47E-05	1.44E-05	ENSDARG00000113599/ENSDARG00000089124/ENSDARG00000115405/ENSDARG00000045142/ENSDARG00000089475/ENSDARG00000045143/ENSDARG00000079305/ENSDARG00000087390	8
MF	GO:0004252	serine-type endopeptidase activity	8.04E-17	9.08E-15	6.94E-15	ENSDARG00000043168/ENSDARG00000040282/ENSDARG00000043173/ENSDARG00000095462/ENSDARG00000043171/ENSDARG00000007276/ENSDARG00000093844/ENSDARG00000068680/ENSDARG00000056744/ENSDARG00000056765/ENSDARG00000039730/ENSDARG00000017314/ENSDARG00000042993/ENSDARG00000073742/ENSDARG00000079274/ENSDARG00000090428	16
MF	GO:0005212	structural constituent of eye lens	1.66E-16	9.41E-15	7.18E-15	ENSDARG00000030411/ENSDARG00000036140/ENSDARG00000041295/ENSDARG00000057460/ENSDARG00000069817/ENSDARG00000069826/ENSDARG00000073874/ENSDARG00000074001/ENSDARG00000076572/ENSDARG00000087301/ENSDARG00000087765/ENSDARG00000115701	12
MF	GO:0008236	serine-type peptidase activity	4.99E-16	1.41E-14	1.08E-14	ENSDARG00000043168/ENSDARG00000040282/ENSDARG00000043173/ENSDARG00000095462/ENSDARG00000043171/ENSDARG00000007276/ENSDARG00000093844/ENSDARG00000068680/ENSDARG00000056744/ENSDARG00000056765/ENSDARG00000039730/ENSDARG00000017314/ENSDARG00000042993/ENSDARG00000073742/ENSDARG00000079274/ENSDARG00000090428	16
MF	GO:0017171	serine hydrolase activity	4.99E-16	1.41E-14	1.08E-14	ENSDARG00000043168/ENSDARG00000040282/ENSDARG00000043173/ENSDARG00000095462/ENSDARG00000043171/ENSDARG00000007276/ENSDARG00000093844/ENSDARG00000068680/ENSDARG00000056744/ENSDARG00000056765/ENSDARG00000039730/ENSDARG00000017314/ENSDARG00000042993/ENSDARG00000073742/ENSDARG00000079274/ENSDARG00000090428	16
MF	GO:0004175	endopeptidase activity	4.67E-14	1.06E-12	8.07E-13	ENSDARG00000043168/ENSDARG00000040282/ENSDARG00000043173/ENSDARG00000095462/ENSDARG00000052578/ENSDARG00000024503/ENSDARG00000043171/ENSDARG00000007276/ENSDARG00000093844/ENSDARG00000068680/ENSDARG00000056744/ENSDARG00000056765/ENSDARG00000039730/ENSDARG00000017314/ENSDARG00000042993/ENSDARG00000057698/ENSDARG00000073742/ENSDARG00000079274/ENSDARG00000090428	19
MF	GO:0005344	oxygen carrier activity	1.02E-13	1.65E-12	1.26E-12	ENSDARG00000113599/ENSDARG00000089124/ENSDARG00000115405/ENSDARG00000045142/ENSDARG00000089475/ENSDARG00000045143/ENSDARG00000079305/ENSDARG00000087390	8
MF	GO:0019825	oxygen binding	1.02E-13	1.65E-12	1.26E-12	ENSDARG00000113599/ENSDARG00000089124/ENSDARG00000115405/ENSDARG00000045142/ENSDARG00000089475/ENSDARG00000045143/ENSDARG00000079305/ENSDARG00000087390	8
MF	GO:0140104	molecular carrier activity	1.21E-10	1.71E-09	1.31E-09	ENSDARG00000113599/ENSDARG00000089124/ENSDARG00000115405/ENSDARG00000045142/ENSDARG00000089475/ENSDARG00000045143/ENSDARG00000079305/ENSDARG00000087390	8
MF	GO:0004601	peroxidase activity	1.16E-09	1.45E-08	1.11E-08	ENSDARG00000089124/ENSDARG00000115405/ENSDARG00000045142/ENSDARG00000045143/ENSDARG00000079305/ENSDARG00000018146/ENSDARG00000025350	7
MF	GO:0031720	haptoglobin binding	1.83E-09	2.07E-08	1.58E-08	ENSDARG00000089124/ENSDARG00000115405/ENSDARG00000045142/ENSDARG00000045143/ENSDARG00000079305	5
MF	GO:0016684	oxidoreductase activity, acting on peroxide as acceptor	2.63E-09	2.70E-08	2.06E-08	ENSDARG00000089124/ENSDARG00000115405/ENSDARG00000045142/ENSDARG00000045143/ENSDARG00000079305/ENSDARG00000018146/ENSDARG00000025350	7
MF	GO:0016209	antioxidant activity	2.79E-08	2.63E-07	2.01E-07	ENSDARG00000089124/ENSDARG00000115405/ENSDARG00000045142/ENSDARG00000045143/ENSDARG00000079305/ENSDARG00000018146/ENSDARG00000025350	7
MF	GO:0020037	heme binding	1.07E-06	9.26E-06	7.08E-06	ENSDARG00000113599/ENSDARG00000089124/ENSDARG00000115405/ENSDARG00000045142/ENSDARG00000089475/ENSDARG00000045143/ENSDARG00000079305/ENSDARG00000087390	8
MF	GO:0046906	tetrapyrrole binding	1.24E-06	1.00E-05	7.67E-06	ENSDARG00000113599/ENSDARG00000089124/ENSDARG00000115405/ENSDARG00000045142/ENSDARG00000089475/ENSDARG00000045143/ENSDARG00000079305/ENSDARG00000087390	8
MF	GO:0004181	metallocarboxypeptidase activity	6.22E-06	4.68E-05	3.58E-05	ENSDARG00000043722/ENSDARG00000030915/ENSDARG00000045442/ENSDARG00000021339	4
MF	GO:0004180	carboxypeptidase activity	2.45E-05	0.000172883	0.000132058	ENSDARG00000043722/ENSDARG00000030915/ENSDARG00000045442/ENSDARG00000021339	4
MF	GO:0008235	metalloexopeptidase activity	0.000100934	0.000670913	0.000512481	ENSDARG00000043722/ENSDARG00000030915/ENSDARG00000045442/ENSDARG00000021339	4
MF	GO:0008237	metallopeptidase activity	0.000141444	0.000887955	0.00067827	ENSDARG00000043722/ENSDARG00000030915/ENSDARG00000052578/ENSDARG00000045442/ENSDARG00000024503/ENSDARG00000021339	6
MF	GO:0043177	organic acid binding	0.000232239	0.001381211	0.001055047	ENSDARG00000089124/ENSDARG00000115405/ENSDARG00000045142/ENSDARG00000045143/ENSDARG00000079305	5
MF	GO:0042043	neurexin family protein binding	0.000708732	0.004004336	0.003058738	ENSDARG00000029822/ENSDARG00000017490	2
MF	GO:0008238	exopeptidase activity	0.001026039	0.005521068	0.004217304	ENSDARG00000043722/ENSDARG00000030915/ENSDARG00000045442/ENSDARG00000021339	4
MF	GO:0052689	carboxylic ester hydrolase activity	0.007940847	0.04078708	0.031155478	ENSDARG00000029822/ENSDARG00000009153/ENSDARG00000017490	3
