# Supplementary material for: Cell-type-specific responses to the microbiota across all tissues of the larval zebrafish
Source: Cell Rep. Author manuscript; Available in PMC 2023 Oct 23. (PMC10423310; doi:10.1016/j.celrep.2023.112095)
Supplement: MMC24 [file NIHMS1880944-supplement-MMC24.zip › DataS18/Figure6_PanelG_GOresults_subcluster/GOresults_up_fdrSubClu6.tsv]

ONTOLOGY	ID	Description	pvalue	p.adjust	qvalue	geneID	Count
BP	GO:0002088	lens development in camera-type eye	1.44E-44	6.01E-42	5.31E-42	ENSDARG00000041925/ENSDARG00000032929/ENSDARG00000069801/ENSDARG00000087765/ENSDARG00000088823/ENSDARG00000030411/ENSDARG00000068507/ENSDARG00000087324/ENSDARG00000016793/ENSDARG00000069827/ENSDARG00000057460/ENSDARG00000074001/ENSDARG00000007576/ENSDARG00000014803/ENSDARG00000024548/ENSDARG00000030349/ENSDARG00000036140/ENSDARG00000053862/ENSDARG00000053875/ENSDARG00000069817/ENSDARG00000069826/…	28
BP	GO:0007601	visual perception	6.48E-37	1.35E-34	1.20E-34	ENSDARG00000041925/ENSDARG00000032929/ENSDARG00000069801/ENSDARG00000087765/ENSDARG00000088823/ENSDARG00000030411/ENSDARG00000068507/ENSDARG00000087324/ENSDARG00000016793/ENSDARG00000069827/ENSDARG00000057460/ENSDARG00000074001/ENSDARG00000007576/ENSDARG00000014803/ENSDARG00000024548/ENSDARG00000030349/ENSDARG00000036140/ENSDARG00000053862/ENSDARG00000053875/ENSDARG00000069817/ENSDARG00000069826/…	28
BP	GO:0050953	sensory perception of light stimulus	2.64E-36	3.67E-34	3.25E-34	ENSDARG00000041925/ENSDARG00000032929/ENSDARG00000069801/ENSDARG00000087765/ENSDARG00000088823/ENSDARG00000030411/ENSDARG00000068507/ENSDARG00000087324/ENSDARG00000016793/ENSDARG00000069827/ENSDARG00000057460/ENSDARG00000074001/ENSDARG00000007576/ENSDARG00000014803/ENSDARG00000024548/ENSDARG00000030349/ENSDARG00000036140/ENSDARG00000053862/ENSDARG00000053875/ENSDARG00000069817/ENSDARG00000069826/…	28
BP	GO:0043010	camera-type eye development	1.44E-27	1.50E-25	1.33E-25	ENSDARG00000041925/ENSDARG00000032929/ENSDARG00000069801/ENSDARG00000087765/ENSDARG00000095019/ENSDARG00000088823/ENSDARG00000030411/ENSDARG00000068507/ENSDARG00000087324/ENSDARG00000016793/ENSDARG00000069827/ENSDARG00000057460/ENSDARG00000074001/ENSDARG00000007576/ENSDARG00000014803/ENSDARG00000024548/ENSDARG00000030349/ENSDARG00000036140/ENSDARG00000053862/ENSDARG00000053875/ENSDARG00000069817/…	29
BP	GO:0007600	sensory perception	2.82E-27	2.36E-25	2.08E-25	ENSDARG00000041925/ENSDARG00000032929/ENSDARG00000069801/ENSDARG00000087765/ENSDARG00000088823/ENSDARG00000030411/ENSDARG00000068507/ENSDARG00000087324/ENSDARG00000016793/ENSDARG00000069827/ENSDARG00000057460/ENSDARG00000074001/ENSDARG00000007576/ENSDARG00000014803/ENSDARG00000024548/ENSDARG00000030349/ENSDARG00000036140/ENSDARG00000053862/ENSDARG00000053875/ENSDARG00000069817/ENSDARG00000069826/…	28
BP	GO:0015669	gas transport	2.86E-15	1.99E-13	1.76E-13	ENSDARG00000089124/ENSDARG00000089475/ENSDARG00000113599/ENSDARG00000045143/ENSDARG00000115405/ENSDARG00000045142/ENSDARG00000079305/ENSDARG00000087390/ENSDARG00000011166	9
BP	GO:0015671	oxygen transport	1.20E-13	7.19E-12	6.36E-12	ENSDARG00000089124/ENSDARG00000089475/ENSDARG00000113599/ENSDARG00000045143/ENSDARG00000115405/ENSDARG00000045142/ENSDARG00000079305/ENSDARG00000087390	8
BP	GO:0017001	antibiotic catabolic process	3.70E-10	1.93E-08	1.71E-08	ENSDARG00000089124/ENSDARG00000045143/ENSDARG00000115405/ENSDARG00000045142/ENSDARG00000079305/ENSDARG00000013522/ENSDARG00000018146	7
BP	GO:0042744	hydrogen peroxide catabolic process	5.12E-10	2.38E-08	2.10E-08	ENSDARG00000089124/ENSDARG00000045143/ENSDARG00000115405/ENSDARG00000045142/ENSDARG00000079305/ENSDARG00000018146	6
BP	GO:0042743	hydrogen peroxide metabolic process	8.70E-10	3.64E-08	3.22E-08	ENSDARG00000089124/ENSDARG00000045143/ENSDARG00000115405/ENSDARG00000045142/ENSDARG00000079305/ENSDARG00000018146	6
BP	GO:0015893	drug transport	1.34E-09	5.08E-08	4.49E-08	ENSDARG00000089124/ENSDARG00000089475/ENSDARG00000113599/ENSDARG00000045143/ENSDARG00000115405/ENSDARG00000045142/ENSDARG00000079305/ENSDARG00000087390/ENSDARG00000011166	9
BP	GO:0042493	response to drug	3.40E-08	1.18E-06	1.05E-06	ENSDARG00000089124/ENSDARG00000089475/ENSDARG00000113599/ENSDARG00000045143/ENSDARG00000115405/ENSDARG00000045142/ENSDARG00000079305/ENSDARG00000087390/ENSDARG00000011166/ENSDARG00000013522/ENSDARG00000018146	11
BP	GO:0051187	cofactor catabolic process	3.79E-08	1.22E-06	1.08E-06	ENSDARG00000089124/ENSDARG00000045143/ENSDARG00000115405/ENSDARG00000045142/ENSDARG00000079305/ENSDARG00000018146	6
BP	GO:0016999	antibiotic metabolic process	1.47E-07	4.38E-06	3.88E-06	ENSDARG00000089124/ENSDARG00000045143/ENSDARG00000115405/ENSDARG00000045142/ENSDARG00000079305/ENSDARG00000013522/ENSDARG00000018146	7
BP	GO:0072593	reactive oxygen species metabolic process	4.29E-07	1.20E-05	1.06E-05	ENSDARG00000089124/ENSDARG00000045143/ENSDARG00000115405/ENSDARG00000045142/ENSDARG00000079305/ENSDARG00000018146	6
BP	GO:0042737	drug catabolic process	1.40E-06	3.65E-05	3.22E-05	ENSDARG00000089124/ENSDARG00000045143/ENSDARG00000115405/ENSDARG00000045142/ENSDARG00000079305/ENSDARG00000013522/ENSDARG00000018146	7
BP	GO:0017144	drug metabolic process	3.24E-06	7.97E-05	7.04E-05	ENSDARG00000089124/ENSDARG00000045143/ENSDARG00000115405/ENSDARG00000045142/ENSDARG00000079305/ENSDARG00000013522/ENSDARG00000018478/ENSDARG00000018146/ENSDARG00000043457/ENSDARG00000052099/ENSDARG00000070844	11
BP	GO:1901607	alpha-amino acid biosynthetic process	0.000178074	0.004135275	0.003655204	ENSDARG00000018478/ENSDARG00000013430/ENSDARG00000052099/ENSDARG00000070844	4
BP	GO:0008652	cellular amino acid biosynthetic process	0.000234317	0.005154974	0.004556525	ENSDARG00000018478/ENSDARG00000013430/ENSDARG00000052099/ENSDARG00000070844	4
BP	GO:0051186	cofactor metabolic process	0.000274238	0.005731567	0.00506618	ENSDARG00000089124/ENSDARG00000045143/ENSDARG00000115405/ENSDARG00000045142/ENSDARG00000079305/ENSDARG00000018146/ENSDARG00000043457/ENSDARG00000070844	8
BP	GO:0006544	glycine metabolic process	0.000738593	0.014701521	0.012994797	ENSDARG00000018478/ENSDARG00000052099	2
BP	GO:0071391	cellular response to estrogen stimulus	0.001148422	0.021820009	0.019286888	ENSDARG00000018478/ENSDARG00000016319/ENSDARG00000023151	3
BP	GO:0043627	response to estrogen	0.001436262	0.0261025	0.023072218	ENSDARG00000018478/ENSDARG00000016319/ENSDARG00000023151	3
BP	GO:0009070	serine family amino acid biosynthetic process	0.001700498	0.029617015	0.026178727	ENSDARG00000018478/ENSDARG00000052099	2
BP	GO:0006090	pyruvate metabolic process	0.002239161	0.037438778	0.033092448	ENSDARG00000013522/ENSDARG00000018478/ENSDARG00000043457	3
BP	GO:0044283	small molecule biosynthetic process	0.002699821	0.043404811	0.038365874	ENSDARG00000101324/ENSDARG00000013522/ENSDARG00000018478/ENSDARG00000013430/ENSDARG00000043457/ENSDARG00000052099/ENSDARG00000070844	7
BP	GO:0046394	carboxylic acid biosynthetic process	0.002969043	0.045948956	0.040614666	ENSDARG00000018478/ENSDARG00000013430/ENSDARG00000043457/ENSDARG00000052099/ENSDARG00000070844	5
BP	GO:0016053	organic acid biosynthetic process	0.003077921	0.045948956	0.040614666	ENSDARG00000018478/ENSDARG00000013430/ENSDARG00000043457/ENSDARG00000052099/ENSDARG00000070844	5
CC	GO:0005833	hemoglobin complex	2.22E-15	4.22E-14	2.57E-14	ENSDARG00000089124/ENSDARG00000089475/ENSDARG00000113599/ENSDARG00000045143/ENSDARG00000115405/ENSDARG00000045142/ENSDARG00000079305/ENSDARG00000087390	8
CC	GO:0031838	haptoglobin-hemoglobin complex	1.37E-09	1.30E-08	7.95E-09	ENSDARG00000089124/ENSDARG00000045143/ENSDARG00000115405/ENSDARG00000045142/ENSDARG00000079305	5
CC	GO:0044445	cytosolic part	9.70E-07	6.14E-06	3.74E-06	ENSDARG00000089124/ENSDARG00000089475/ENSDARG00000113599/ENSDARG00000045143/ENSDARG00000115405/ENSDARG00000045142/ENSDARG00000079305/ENSDARG00000087390	8
CC	GO:0005777	peroxisome	0.005408601	0.020552683	0.01252518	ENSDARG00000018478/ENSDARG00000007024/ENSDARG00000052099	3
CC	GO:0042579	microbody	0.005408601	0.020552683	0.01252518	ENSDARG00000018478/ENSDARG00000007024/ENSDARG00000052099	3
MF	GO:0005212	structural constituent of eye lens	2.99E-54	3.53E-52	3.05E-52	ENSDARG00000041925/ENSDARG00000032929/ENSDARG00000069801/ENSDARG00000087765/ENSDARG00000088823/ENSDARG00000030411/ENSDARG00000068507/ENSDARG00000087324/ENSDARG00000016793/ENSDARG00000069827/ENSDARG00000057460/ENSDARG00000074001/ENSDARG00000007576/ENSDARG00000014803/ENSDARG00000024548/ENSDARG00000030349/ENSDARG00000036140/ENSDARG00000037402/ENSDARG00000053862/ENSDARG00000053875/ENSDARG00000068974/…	30
MF	GO:0005344	oxygen carrier activity	1.13E-13	4.46E-12	3.86E-12	ENSDARG00000089124/ENSDARG00000089475/ENSDARG00000113599/ENSDARG00000045143/ENSDARG00000115405/ENSDARG00000045142/ENSDARG00000079305/ENSDARG00000087390	8
MF	GO:0019825	oxygen binding	1.13E-13	4.46E-12	3.86E-12	ENSDARG00000089124/ENSDARG00000089475/ENSDARG00000113599/ENSDARG00000045143/ENSDARG00000115405/ENSDARG00000045142/ENSDARG00000079305/ENSDARG00000087390	8
MF	GO:0140104	molecular carrier activity	1.34E-10	3.97E-09	3.43E-09	ENSDARG00000089124/ENSDARG00000089475/ENSDARG00000113599/ENSDARG00000045143/ENSDARG00000115405/ENSDARG00000045142/ENSDARG00000079305/ENSDARG00000087390	8
MF	GO:0031720	haptoglobin binding	1.95E-09	4.61E-08	3.99E-08	ENSDARG00000089124/ENSDARG00000045143/ENSDARG00000115405/ENSDARG00000045142/ENSDARG00000079305	5
MF	GO:0004601	peroxidase activity	5.30E-08	1.04E-06	9.03E-07	ENSDARG00000089124/ENSDARG00000045143/ENSDARG00000115405/ENSDARG00000045142/ENSDARG00000079305/ENSDARG00000018146	6
MF	GO:0016684	oxidoreductase activity, acting on peroxide as acceptor	1.06E-07	1.79E-06	1.55E-06	ENSDARG00000089124/ENSDARG00000045143/ENSDARG00000115405/ENSDARG00000045142/ENSDARG00000079305/ENSDARG00000018146	6
MF	GO:0016209	antioxidant activity	7.83E-07	1.15E-05	9.99E-06	ENSDARG00000089124/ENSDARG00000045143/ENSDARG00000115405/ENSDARG00000045142/ENSDARG00000079305/ENSDARG00000018146	6
MF	GO:0020037	heme binding	1.17E-06	1.54E-05	1.33E-05	ENSDARG00000089124/ENSDARG00000089475/ENSDARG00000113599/ENSDARG00000045143/ENSDARG00000115405/ENSDARG00000045142/ENSDARG00000079305/ENSDARG00000087390	8
MF	GO:0046906	tetrapyrrole binding	1.37E-06	1.62E-05	1.40E-05	ENSDARG00000089124/ENSDARG00000089475/ENSDARG00000113599/ENSDARG00000045143/ENSDARG00000115405/ENSDARG00000045142/ENSDARG00000079305/ENSDARG00000087390	8
MF	GO:0043177	organic acid binding	2.07E-05	0.000221975	0.000192075	ENSDARG00000089124/ENSDARG00000045143/ENSDARG00000115405/ENSDARG00000045142/ENSDARG00000079305/ENSDARG00000038439	6
MF	GO:0016769	transferase activity, transferring nitrogenous groups	0.000200059	0.001967251	0.00170226	ENSDARG00000018478/ENSDARG00000043457/ENSDARG00000052099	3
MF	GO:0008483	transaminase activity	0.005030703	0.045663303	0.039512403	ENSDARG00000018478/ENSDARG00000052099	2
