# Supplementary material for: Cell-type-specific responses to the microbiota across all tissues of the larval zebrafish
Source: Cell Rep. Author manuscript; Available in PMC 2023 Oct 23. (PMC10423310; doi:10.1016/j.celrep.2023.112095)
Supplement: MMC24 [file NIHMS1880944-supplement-MMC24.zip › DataS18/Figure6_PanelG_GOresults_subcluster/GOresults_up_fdrSubClu2.tsv]

ONTOLOGY	ID	Description	pvalue	p.adjust	qvalue	geneID	Count
BP	GO:0048753	pigment granule organization	5.52E-05	0.038807582	0.032274415	ENSDARG00000091298/ENSDARG00000056151/ENSDARG00000014171	3
BP	GO:0046394	carboxylic acid biosynthetic process	0.000111701	0.038807582	0.032274415	ENSDARG00000087697/ENSDARG00000099776/ENSDARG00000019702/ENSDARG00000031044/ENSDARG00000010946/ENSDARG00000012987/ENSDARG00000039914/ENSDARG00000099730/ENSDARG00000100003	9
BP	GO:0016053	organic acid biosynthetic process	0.000119041	0.038807582	0.032274415	ENSDARG00000087697/ENSDARG00000099776/ENSDARG00000019702/ENSDARG00000031044/ENSDARG00000010946/ENSDARG00000012987/ENSDARG00000039914/ENSDARG00000099730/ENSDARG00000100003	9
BP	GO:0060041	retina development in camera-type eye	0.000167027	0.038807582	0.032274415	ENSDARG00000054578/ENSDARG00000056151/ENSDARG00000057698/ENSDARG00000030694/ENSDARG00000031681/ENSDARG00000055283/ENSDARG00000057853/ENSDARG00000074271/ENSDARG00000101637	9
BP	GO:0044092	negative regulation of molecular function	0.000203015	0.038807582	0.032274415	ENSDARG00000098108/ENSDARG00000034718/ENSDARG00000086471/ENSDARG00000071403/ENSDARG00000005924/ENSDARG00000040764/ENSDARG00000055283/ENSDARG00000078308	8
BP	GO:0030968	endoplasmic reticulum unfolded protein response	0.000245527	0.038807582	0.032274415	ENSDARG00000012656/ENSDARG00000017740/ENSDARG00000035622/ENSDARG00000060282	4
BP	GO:0019748	secondary metabolic process	0.000248841	0.038807582	0.032274415	ENSDARG00000006008/ENSDARG00000010946/ENSDARG00000101680	3
BP	GO:0006836	neurotransmitter transport	0.000329638	0.038807582	0.032274415	ENSDARG00000018534/ENSDARG00000039647/ENSDARG00000000503/ENSDARG00000008867/ENSDARG00000045944/ENSDARG00000057913	6
BP	GO:0030007	cellular potassium ion homeostasis	0.000358429	0.038807582	0.032274415	ENSDARG00000002791/ENSDARG00000019856/ENSDARG00000013144	3
BP	GO:0036376	sodium ion export across plasma membrane	0.000358429	0.038807582	0.032274415	ENSDARG00000002791/ENSDARG00000019856/ENSDARG00000013144	3
BP	GO:0044106	cellular amine metabolic process	0.00046675	0.038807582	0.032274415	ENSDARG00000071403/ENSDARG00000010946/ENSDARG00000035869/ENSDARG00000036967	4
BP	GO:0006613	cotranslational protein targeting to membrane	0.000494995	0.038807582	0.032274415	ENSDARG00000054578/ENSDARG00000017740/ENSDARG00000061124	3
BP	GO:0006883	cellular sodium ion homeostasis	0.000494995	0.038807582	0.032274415	ENSDARG00000002791/ENSDARG00000019856/ENSDARG00000013144	3
BP	GO:0006096	glycolytic process	0.000507068	0.038807582	0.032274415	ENSDARG00000019702/ENSDARG00000012987/ENSDARG00000039914/ENSDARG00000099730	4
BP	GO:0006757	ATP generation from ADP	0.000507068	0.038807582	0.032274415	ENSDARG00000019702/ENSDARG00000012987/ENSDARG00000039914/ENSDARG00000099730	4
BP	GO:0042866	pyruvate biosynthetic process	0.000549803	0.038955902	0.032397766	ENSDARG00000019702/ENSDARG00000012987/ENSDARG00000039914/ENSDARG00000099730	4
BP	GO:0009308	amine metabolic process	0.000595037	0.038955902	0.032397766	ENSDARG00000071403/ENSDARG00000010946/ENSDARG00000035869/ENSDARG00000036967	4
BP	GO:0034620	cellular response to unfolded protein	0.000693325	0.038955902	0.032397766	ENSDARG00000012656/ENSDARG00000017740/ENSDARG00000035622/ENSDARG00000060282	4
BP	GO:0046031	ADP metabolic process	0.000693325	0.038955902	0.032397766	ENSDARG00000019702/ENSDARG00000012987/ENSDARG00000039914/ENSDARG00000099730	4
BP	GO:0009135	purine nucleoside diphosphate metabolic process	0.000746542	0.038955902	0.032397766	ENSDARG00000019702/ENSDARG00000012987/ENSDARG00000039914/ENSDARG00000099730	4
BP	GO:0009179	purine ribonucleoside diphosphate metabolic process	0.000746542	0.038955902	0.032397766	ENSDARG00000019702/ENSDARG00000012987/ENSDARG00000039914/ENSDARG00000099730	4
BP	GO:0009185	ribonucleoside diphosphate metabolic process	0.000746542	0.038955902	0.032397766	ENSDARG00000019702/ENSDARG00000012987/ENSDARG00000039914/ENSDARG00000099730	4
BP	GO:0140115	export across plasma membrane	0.000858781	0.042028091	0.034952759	ENSDARG00000002791/ENSDARG00000019856/ENSDARG00000013144	3
BP	GO:0072330	monocarboxylic acid biosynthetic process	0.000918329	0.042028091	0.034952759	ENSDARG00000087697/ENSDARG00000019702/ENSDARG00000031044/ENSDARG00000012987/ENSDARG00000039914/ENSDARG00000099730	6
BP	GO:0006595	polyamine metabolic process	0.000970278	0.042028091	0.034952759	ENSDARG00000071403/ENSDARG00000035869/ENSDARG00000036967	3
BP	GO:0006165	nucleoside diphosphate phosphorylation	0.000988466	0.042028091	0.034952759	ENSDARG00000019702/ENSDARG00000012987/ENSDARG00000039914/ENSDARG00000099730	4
BP	GO:0006986	response to unfolded protein	0.000988466	0.042028091	0.034952759	ENSDARG00000012656/ENSDARG00000017740/ENSDARG00000035622/ENSDARG00000060282	4
BP	GO:0046939	nucleotide phosphorylation	0.001128007	0.046248298	0.038462503	ENSDARG00000019702/ENSDARG00000012987/ENSDARG00000039914/ENSDARG00000099730	4
CC	GO:0033179	proton-transporting V-type ATPase, V0 domain	5.39E-06	0.000755041	0.000692594	ENSDARG00000059057/ENSDARG00000036577/ENSDARG00000031681/ENSDARG00000057853	4
CC	GO:0033177	proton-transporting two-sector ATPase complex, proton-transporting domain	8.59E-05	0.0059755	0.005481286	ENSDARG00000059057/ENSDARG00000036577/ENSDARG00000031681/ENSDARG00000057853	4
CC	GO:0016469	proton-transporting two-sector ATPase complex	0.000128046	0.0059755	0.005481286	ENSDARG00000030694/ENSDARG00000059057/ENSDARG00000036577/ENSDARG00000031681/ENSDARG00000057853	5
CC	GO:0072546	ER membrane protein complex	0.000224502	0.006408771	0.005878722	ENSDARG00000012144/ENSDARG00000039268/ENSDARG00000054793	3
CC	GO:0033176	proton-transporting V-type ATPase complex	0.000252069	0.006408771	0.005878722	ENSDARG00000059057/ENSDARG00000036577/ENSDARG00000031681/ENSDARG00000057853	4
CC	GO:0030867	rough endoplasmic reticulum membrane	0.000274662	0.006408771	0.005878722	ENSDARG00000054578/ENSDARG00000017740/ENSDARG00000061124	3
CC	GO:0005773	vacuole	0.000379035	0.007580704	0.006953728	ENSDARG00000057698/ENSDARG00000013968/ENSDARG00000036577/ENSDARG00000063095/ENSDARG00000007836/ENSDARG00000039980/ENSDARG00000055120/ENSDARG00000057853/ENSDARG00000090912	9
CC	GO:0005791	rough endoplasmic reticulum	0.000833027	0.014577981	0.013372283	ENSDARG00000054578/ENSDARG00000017740/ENSDARG00000061124	3
CC	GO:0000323	lytic vacuole	0.001140839	0.015971743	0.014650772	ENSDARG00000057698/ENSDARG00000013968/ENSDARG00000063095/ENSDARG00000007836/ENSDARG00000039980/ENSDARG00000055120/ENSDARG00000090912	7
CC	GO:0005764	lysosome	0.001140839	0.015971743	0.014650772	ENSDARG00000057698/ENSDARG00000013968/ENSDARG00000063095/ENSDARG00000007836/ENSDARG00000039980/ENSDARG00000055120/ENSDARG00000090912	7
CC	GO:0044291	cell-cell contact zone	0.002842105	0.036172245	0.033180555	ENSDARG00000041799/ENSDARG00000014571	2
CC	GO:0098533	ATPase dependent transmembrane transport complex	0.003455153	0.040310122	0.036976202	ENSDARG00000053262/ENSDARG00000013144	2
MF	GO:0019829	cation-transporting ATPase activity	2.93E-06	0.000288162	0.000240607	ENSDARG00000002791/ENSDARG00000019856/ENSDARG00000030694/ENSDARG00000036577/ENSDARG00000013144/ENSDARG00000031681/ENSDARG00000057853	7
MF	GO:0022853	active ion transmembrane transporter activity	2.93E-06	0.000288162	0.000240607	ENSDARG00000002791/ENSDARG00000019856/ENSDARG00000030694/ENSDARG00000036577/ENSDARG00000013144/ENSDARG00000031681/ENSDARG00000057853	7
MF	GO:0042625	ATPase coupled ion transmembrane transporter activity	2.93E-06	0.000288162	0.000240607	ENSDARG00000002791/ENSDARG00000019856/ENSDARG00000030694/ENSDARG00000036577/ENSDARG00000013144/ENSDARG00000031681/ENSDARG00000057853	7
MF	GO:0008556	potassium-transporting ATPase activity	1.54E-05	0.001133622	0.000946539	ENSDARG00000002791/ENSDARG00000019856/ENSDARG00000030694/ENSDARG00000013144	4
MF	GO:0004857	enzyme inhibitor activity	2.31E-05	0.00136086	0.001136276	ENSDARG00000003705/ENSDARG00000004296/ENSDARG00000034718/ENSDARG00000086471/ENSDARG00000071403/ENSDARG00000063095/ENSDARG00000005924/ENSDARG00000007795/ENSDARG00000054864/ENSDARG00000104279	10
MF	GO:0046961	proton-transporting ATPase activity, rotational mechanism	8.18E-05	0.003638881	0.003038352	ENSDARG00000030694/ENSDARG00000036577/ENSDARG00000031681/ENSDARG00000057853	4
MF	GO:0022804	active transmembrane transporter activity	8.63E-05	0.003638881	0.003038352	ENSDARG00000045886/ENSDARG00000018534/ENSDARG00000002791/ENSDARG00000019856/ENSDARG00000102453/ENSDARG00000039647/ENSDARG00000030694/ENSDARG00000036577/ENSDARG00000013144/ENSDARG00000031681/ENSDARG00000045944/ENSDARG00000057853	12
MF	GO:0042626	ATPase activity, coupled to transmembrane movement of substances	0.00011243	0.003685203	0.00307703	ENSDARG00000002791/ENSDARG00000019856/ENSDARG00000030694/ENSDARG00000036577/ENSDARG00000013144/ENSDARG00000031681/ENSDARG00000057853	7
MF	GO:0043492	ATPase activity, coupled to movement of substances	0.00011243	0.003685203	0.00307703	ENSDARG00000002791/ENSDARG00000019856/ENSDARG00000030694/ENSDARG00000036577/ENSDARG00000013144/ENSDARG00000031681/ENSDARG00000057853	7
MF	GO:0015405	P-P-bond-hydrolysis-driven transmembrane transporter activity	0.00015234	0.003905699	0.003261137	ENSDARG00000002791/ENSDARG00000019856/ENSDARG00000030694/ENSDARG00000036577/ENSDARG00000013144/ENSDARG00000031681/ENSDARG00000057853	7
MF	GO:0004866	endopeptidase inhibitor activity	0.000158876	0.003905699	0.003261137	ENSDARG00000004296/ENSDARG00000034718/ENSDARG00000063095/ENSDARG00000005924/ENSDARG00000007795/ENSDARG00000054864/ENSDARG00000104279	7
MF	GO:0015399	primary active transmembrane transporter activity	0.000158876	0.003905699	0.003261137	ENSDARG00000002791/ENSDARG00000019856/ENSDARG00000030694/ENSDARG00000036577/ENSDARG00000013144/ENSDARG00000031681/ENSDARG00000057853	7
MF	GO:0015077	monovalent inorganic cation transmembrane transporter activity	0.000193675	0.004289952	0.003581976	ENSDARG00000018534/ENSDARG00000022509/ENSDARG00000002791/ENSDARG00000019856/ENSDARG00000039647/ENSDARG00000030694/ENSDARG00000059057/ENSDARG00000036577/ENSDARG00000013144/ENSDARG00000031681/ENSDARG00000045944/ENSDARG00000057853	12
MF	GO:0061135	endopeptidase regulator activity	0.000219773	0.004289952	0.003581976	ENSDARG00000004296/ENSDARG00000034718/ENSDARG00000063095/ENSDARG00000005924/ENSDARG00000007795/ENSDARG00000054864/ENSDARG00000104279	7
MF	GO:1901681	sulfur compound binding	0.000230014	0.004289952	0.003581976	ENSDARG00000087697/ENSDARG00000094730/ENSDARG00000026369/ENSDARG00000054864/ENSDARG00000062936/ENSDARG00000104279	6
MF	GO:0036442	proton-exporting ATPase activity	0.000232675	0.004289952	0.003581976	ENSDARG00000030694/ENSDARG00000036577/ENSDARG00000031681/ENSDARG00000057853	4
MF	GO:0030414	peptidase inhibitor activity	0.000256604	0.004452831	0.003717975	ENSDARG00000004296/ENSDARG00000034718/ENSDARG00000063095/ENSDARG00000005924/ENSDARG00000007795/ENSDARG00000054864/ENSDARG00000104279	7
MF	GO:0015662	ATPase activity, coupled to transmembrane movement of ions, phosphorylative mechanism	0.000340802	0.005072338	0.004235244	ENSDARG00000002791/ENSDARG00000019856/ENSDARG00000030694/ENSDARG00000013144	4
MF	GO:0044769	ATPase activity, coupled to transmembrane movement of ions, rotational mechanism	0.000340802	0.005072338	0.004235244	ENSDARG00000030694/ENSDARG00000036577/ENSDARG00000031681/ENSDARG00000057853	4
MF	GO:0005391	sodium:potassium-exchanging ATPase activity	0.000343887	0.005072338	0.004235244	ENSDARG00000002791/ENSDARG00000019856/ENSDARG00000013144	3
MF	GO:0004867	serine-type endopeptidase inhibitor activity	0.000421345	0.005718291	0.004774594	ENSDARG00000004296/ENSDARG00000034718/ENSDARG00000005924/ENSDARG00000054864/ENSDARG00000104279	5
MF	GO:0061134	peptidase regulator activity	0.000426449	0.005718291	0.004774594	ENSDARG00000004296/ENSDARG00000034718/ENSDARG00000063095/ENSDARG00000005924/ENSDARG00000007795/ENSDARG00000054864/ENSDARG00000104279	7
MF	GO:0005283	amino acid:sodium symporter activity	0.000474989	0.006092254	0.005086842	ENSDARG00000018534/ENSDARG00000039647/ENSDARG00000045944	3
MF	GO:0005416	amino acid:cation symporter activity	0.000551009	0.006551516	0.005470311	ENSDARG00000018534/ENSDARG00000039647/ENSDARG00000045944	3
MF	GO:0015171	amino acid transmembrane transporter activity	0.000555213	0.006551516	0.005470311	ENSDARG00000045886/ENSDARG00000018534/ENSDARG00000027065/ENSDARG00000039647/ENSDARG00000045944	5
MF	GO:0015078	proton transmembrane transporter activity	0.000630231	0.0071507	0.005970612	ENSDARG00000022509/ENSDARG00000030694/ENSDARG00000059057/ENSDARG00000036577/ENSDARG00000031681/ENSDARG00000057853	6
MF	GO:0050840	extracellular matrix binding	0.00072541	0.007925775	0.006617774	ENSDARG00000016153/ENSDARG00000019353/ENSDARG00000070266	3
MF	GO:0008201	heparin binding	0.002042569	0.02151992	0.017968461	ENSDARG00000087697/ENSDARG00000054864/ENSDARG00000062936/ENSDARG00000104279	4
MF	GO:0015081	sodium ion transmembrane transporter activity	0.002144531	0.021815055	0.01821489	ENSDARG00000018534/ENSDARG00000002791/ENSDARG00000019856/ENSDARG00000039647/ENSDARG00000013144/ENSDARG00000045944	6
MF	GO:0005343	organic acid:sodium symporter activity	0.002716612	0.026713349	0.022304812	ENSDARG00000018534/ENSDARG00000039647/ENSDARG00000045944	3
MF	GO:0005092	GDP-dissociation inhibitor activity	0.003146828	0.029945624	0.025003661	ENSDARG00000003681/ENSDARG00000005451	2
MF	GO:0005332	gamma-aminobutyric acid:sodium symporter activity	0.003757005	0.034634894	0.028919055	ENSDARG00000039647/ENSDARG00000045944	2
MF	GO:0015185	gamma-aminobutyric acid transmembrane transporter activity	0.004417549	0.039490212	0.032973094	ENSDARG00000039647/ENSDARG00000045944	2
MF	GO:0005328	neurotransmitter:sodium symporter activity	0.004816256	0.041788107	0.034891765	ENSDARG00000018534/ENSDARG00000039647/ENSDARG00000045944	3
MF	GO:0000062	fatty-acyl-CoA binding	0.005886511	0.048236688	0.040276129	ENSDARG00000094730/ENSDARG00000026369	2
MF	GO:1901567	fatty acid derivative binding	0.005886511	0.048236688	0.040276129	ENSDARG00000094730/ENSDARG00000026369	2
