# Supplementary material for: Cell-type-specific responses to the microbiota across all tissues of the larval zebrafish
Source: Cell Rep. Author manuscript; Available in PMC 2023 Oct 23. (PMC10423310; doi:10.1016/j.celrep.2023.112095)
Supplement: MMC24 [file NIHMS1880944-supplement-MMC24.zip › DataS18/Figure6_PanelG_GOresults_subcluster/GOresults_up_fdrSubClu23.tsv]

ONTOLOGY	ID	Description	pvalue	p.adjust	qvalue	geneID	Count
BP	GO:0008380	RNA splicing	4.01E-21	3.99E-18	3.57E-18	ENSDARG00000103672/ENSDARG00000017673/ENSDARG00000008097/ENSDARG00000013351/ENSDARG00000001241/ENSDARG00000002131/ENSDARG00000004735/ENSDARG00000004757/ENSDARG00000004956/ENSDARG00000005945/ENSDARG00000006395/ENSDARG00000007863/ENSDARG00000007901/ENSDARG00000009871/ENSDARG00000010083/ENSDARG00000011125/ENSDARG00000014366/ENSDARG00000015206/ENSDARG00000015325/ENSDARG00000016516/ENSDARG00000016855/…	39
BP	GO:0000375	RNA splicing, via transesterification reactions	9.40E-21	3.99E-18	3.57E-18	ENSDARG00000103672/ENSDARG00000017673/ENSDARG00000008097/ENSDARG00000013351/ENSDARG00000002131/ENSDARG00000004735/ENSDARG00000004757/ENSDARG00000004956/ENSDARG00000005945/ENSDARG00000006395/ENSDARG00000007863/ENSDARG00000007901/ENSDARG00000009871/ENSDARG00000010083/ENSDARG00000011125/ENSDARG00000014366/ENSDARG00000015206/ENSDARG00000015325/ENSDARG00000016516/ENSDARG00000016855/ENSDARG00000017084/…	35
BP	GO:0000377	RNA splicing, via transesterification reactions with bulged adenosine as nucleophile	9.40E-21	3.99E-18	3.57E-18	ENSDARG00000103672/ENSDARG00000017673/ENSDARG00000008097/ENSDARG00000013351/ENSDARG00000002131/ENSDARG00000004735/ENSDARG00000004757/ENSDARG00000004956/ENSDARG00000005945/ENSDARG00000006395/ENSDARG00000007863/ENSDARG00000007901/ENSDARG00000009871/ENSDARG00000010083/ENSDARG00000011125/ENSDARG00000014366/ENSDARG00000015206/ENSDARG00000015325/ENSDARG00000016516/ENSDARG00000016855/ENSDARG00000017084/…	35
BP	GO:0000398	mRNA splicing, via spliceosome	9.40E-21	3.99E-18	3.57E-18	ENSDARG00000103672/ENSDARG00000017673/ENSDARG00000008097/ENSDARG00000013351/ENSDARG00000002131/ENSDARG00000004735/ENSDARG00000004757/ENSDARG00000004956/ENSDARG00000005945/ENSDARG00000006395/ENSDARG00000007863/ENSDARG00000007901/ENSDARG00000009871/ENSDARG00000010083/ENSDARG00000011125/ENSDARG00000014366/ENSDARG00000015206/ENSDARG00000015325/ENSDARG00000016516/ENSDARG00000016855/ENSDARG00000017084/…	35
BP	GO:0043484	regulation of RNA splicing	5.48E-19	1.86E-16	1.66E-16	ENSDARG00000103672/ENSDARG00000008097/ENSDARG00000013351/ENSDARG00000002131/ENSDARG00000004735/ENSDARG00000004757/ENSDARG00000006395/ENSDARG00000007863/ENSDARG00000009871/ENSDARG00000010083/ENSDARG00000015206/ENSDARG00000016516/ENSDARG00000022129/ENSDARG00000027734/ENSDARG00000028335/ENSDARG00000034668/ENSDARG00000052856/ENSDARG00000055389/ENSDARG00000059360/ENSDARG00000070045/ENSDARG00000070475/…	24
BP	GO:1903311	regulation of mRNA metabolic process	8.64E-19	2.18E-16	1.95E-16	ENSDARG00000103672/ENSDARG00000036162/ENSDARG00000040184/ENSDARG00000089302/ENSDARG00000008097/ENSDARG00000013351/ENSDARG00000002131/ENSDARG00000004452/ENSDARG00000004735/ENSDARG00000004757/ENSDARG00000006395/ENSDARG00000007863/ENSDARG00000009871/ENSDARG00000010083/ENSDARG00000015206/ENSDARG00000016516/ENSDARG00000018618/ENSDARG00000022129/ENSDARG00000027734/ENSDARG00000034668/ENSDARG00000040031/…	28
BP	GO:0048024	regulation of mRNA splicing, via spliceosome	9.01E-19	2.18E-16	1.95E-16	ENSDARG00000103672/ENSDARG00000008097/ENSDARG00000013351/ENSDARG00000002131/ENSDARG00000004735/ENSDARG00000004757/ENSDARG00000006395/ENSDARG00000007863/ENSDARG00000009871/ENSDARG00000010083/ENSDARG00000015206/ENSDARG00000016516/ENSDARG00000022129/ENSDARG00000027734/ENSDARG00000034668/ENSDARG00000052856/ENSDARG00000059360/ENSDARG00000070045/ENSDARG00000070475/ENSDARG00000098280/ENSDARG00000102978/…	22
BP	GO:0050684	regulation of mRNA processing	3.29E-18	6.98E-16	6.25E-16	ENSDARG00000103672/ENSDARG00000008097/ENSDARG00000013351/ENSDARG00000002131/ENSDARG00000004735/ENSDARG00000004757/ENSDARG00000006395/ENSDARG00000007863/ENSDARG00000009871/ENSDARG00000010083/ENSDARG00000015206/ENSDARG00000016516/ENSDARG00000018618/ENSDARG00000022129/ENSDARG00000027734/ENSDARG00000034668/ENSDARG00000052856/ENSDARG00000059360/ENSDARG00000070045/ENSDARG00000070475/ENSDARG00000098280/…	23
BP	GO:0006397	mRNA processing	5.96E-18	1.12E-15	1.01E-15	ENSDARG00000035324/ENSDARG00000103672/ENSDARG00000017673/ENSDARG00000008097/ENSDARG00000013351/ENSDARG00000001241/ENSDARG00000002131/ENSDARG00000004735/ENSDARG00000004757/ENSDARG00000004956/ENSDARG00000005945/ENSDARG00000006395/ENSDARG00000007863/ENSDARG00000007901/ENSDARG00000009871/ENSDARG00000010083/ENSDARG00000011125/ENSDARG00000014366/ENSDARG00000015206/ENSDARG00000015325/ENSDARG00000016516/…	40
BP	GO:0006325	chromatin organization	5.01E-14	8.49E-12	7.60E-12	ENSDARG00000006038/ENSDARG00000030479/ENSDARG00000044669/ENSDARG00000068995/ENSDARG00000011594/ENSDARG00000056725/ENSDARG00000029406/ENSDARG00000016871/ENSDARG00000061810/ENSDARG00000105083/ENSDARG00000015427/ENSDARG00000099453/ENSDARG00000002591/ENSDARG00000003098/ENSDARG00000003920/ENSDARG00000004735/ENSDARG00000009170/ENSDARG00000015206/ENSDARG00000016903/ENSDARG00000028894/ENSDARG00000030716/…	38
BP	GO:0000381	regulation of alternative mRNA splicing, via spliceosome	3.44E-13	5.31E-11	4.75E-11	ENSDARG00000008097/ENSDARG00000002131/ENSDARG00000004735/ENSDARG00000006395/ENSDARG00000009871/ENSDARG00000010083/ENSDARG00000015206/ENSDARG00000016516/ENSDARG00000022129/ENSDARG00000027734/ENSDARG00000034668/ENSDARG00000059360/ENSDARG00000070045/ENSDARG00000098280/ENSDARG00000102978/ENSDARG00000105293	16
BP	GO:0000380	alternative mRNA splicing, via spliceosome	1.11E-12	1.56E-10	1.40E-10	ENSDARG00000008097/ENSDARG00000002131/ENSDARG00000004735/ENSDARG00000006395/ENSDARG00000009871/ENSDARG00000010083/ENSDARG00000015206/ENSDARG00000016516/ENSDARG00000022129/ENSDARG00000027734/ENSDARG00000034668/ENSDARG00000059360/ENSDARG00000070045/ENSDARG00000098280/ENSDARG00000102978/ENSDARG00000105293	16
BP	GO:0071826	ribonucleoprotein complex subunit organization	1.84E-08	2.41E-06	2.15E-06	ENSDARG00000002131/ENSDARG00000002591/ENSDARG00000003681/ENSDARG00000007901/ENSDARG00000009871/ENSDARG00000014366/ENSDARG00000014790/ENSDARG00000018618/ENSDARG00000021257/ENSDARG00000023852/ENSDARG00000031388/ENSDARG00000034668/ENSDARG00000061338/ENSDARG00000070045/ENSDARG00000074572/ENSDARG00000076283/ENSDARG00000076509/ENSDARG00000101082/ENSDARG00000105037	19
BP	GO:1903312	negative regulation of mRNA metabolic process	2.69E-08	3.26E-06	2.92E-06	ENSDARG00000036162/ENSDARG00000040184/ENSDARG00000089302/ENSDARG00000004452/ENSDARG00000004735/ENSDARG00000004757/ENSDARG00000015206/ENSDARG00000040031	8
BP	GO:0022618	ribonucleoprotein complex assembly	3.25E-08	3.68E-06	3.29E-06	ENSDARG00000002131/ENSDARG00000002591/ENSDARG00000003681/ENSDARG00000007901/ENSDARG00000009871/ENSDARG00000014366/ENSDARG00000014790/ENSDARG00000018618/ENSDARG00000021257/ENSDARG00000023852/ENSDARG00000034668/ENSDARG00000061338/ENSDARG00000070045/ENSDARG00000074572/ENSDARG00000076283/ENSDARG00000076509/ENSDARG00000101082/ENSDARG00000105037	18
BP	GO:0048255	mRNA stabilization	1.10E-07	1.16E-05	1.04E-05	ENSDARG00000036162/ENSDARG00000040184/ENSDARG00000089302/ENSDARG00000004452/ENSDARG00000004735/ENSDARG00000015206/ENSDARG00000040031	7
BP	GO:0043489	RNA stabilization	1.58E-07	1.49E-05	1.34E-05	ENSDARG00000036162/ENSDARG00000040184/ENSDARG00000089302/ENSDARG00000004452/ENSDARG00000004735/ENSDARG00000015206/ENSDARG00000040031	7
BP	GO:1902373	negative regulation of mRNA catabolic process	1.58E-07	1.49E-05	1.34E-05	ENSDARG00000036162/ENSDARG00000040184/ENSDARG00000089302/ENSDARG00000004452/ENSDARG00000004735/ENSDARG00000015206/ENSDARG00000040031	7
BP	GO:1902369	negative regulation of RNA catabolic process	3.11E-07	2.77E-05	2.48E-05	ENSDARG00000036162/ENSDARG00000040184/ENSDARG00000089302/ENSDARG00000004452/ENSDARG00000004735/ENSDARG00000015206/ENSDARG00000040031	7
BP	GO:0048026	positive regulation of mRNA splicing, via spliceosome	1.30E-06	0.000110059	9.85E-05	ENSDARG00000103672/ENSDARG00000013351/ENSDARG00000007863/ENSDARG00000034668/ENSDARG00000070045	5
BP	GO:0045292	mRNA cis splicing, via spliceosome	3.28E-06	0.000265125	0.000237283	ENSDARG00000008097/ENSDARG00000005945/ENSDARG00000009871/ENSDARG00000022129/ENSDARG00000027734/ENSDARG00000059360/ENSDARG00000105293	7
BP	GO:0050685	positive regulation of mRNA processing	3.50E-06	0.00026966	0.000241342	ENSDARG00000103672/ENSDARG00000013351/ENSDARG00000007863/ENSDARG00000034668/ENSDARG00000070045	5
BP	GO:0033120	positive regulation of RNA splicing	5.35E-06	0.000394662	0.000353216	ENSDARG00000103672/ENSDARG00000013351/ENSDARG00000007863/ENSDARG00000034668/ENSDARG00000070045	5
BP	GO:0031330	negative regulation of cellular catabolic process	6.09E-06	0.000430033	0.000384873	ENSDARG00000036162/ENSDARG00000029150/ENSDARG00000040184/ENSDARG00000089302/ENSDARG00000004452/ENSDARG00000004735/ENSDARG00000015206/ENSDARG00000040031	8
BP	GO:0022613	ribonucleoprotein complex biogenesis	6.99E-06	0.00047389	0.000424124	ENSDARG00000002131/ENSDARG00000002591/ENSDARG00000003681/ENSDARG00000005945/ENSDARG00000007901/ENSDARG00000009871/ENSDARG00000014366/ENSDARG00000014790/ENSDARG00000018618/ENSDARG00000018961/ENSDARG00000021257/ENSDARG00000023299/ENSDARG00000023852/ENSDARG00000034668/ENSDARG00000061338/ENSDARG00000070045/ENSDARG00000074572/ENSDARG00000076283/ENSDARG00000076509/ENSDARG00000101082/ENSDARG00000104227/…	22
BP	GO:0009895	negative regulation of catabolic process	8.24E-06	0.00053737	0.000480938	ENSDARG00000036162/ENSDARG00000029150/ENSDARG00000040184/ENSDARG00000089302/ENSDARG00000004452/ENSDARG00000004735/ENSDARG00000015206/ENSDARG00000040031	8
BP	GO:0006402	mRNA catabolic process	2.32E-05	0.001459746	0.001306451	ENSDARG00000036162/ENSDARG00000040184/ENSDARG00000089302/ENSDARG00000004452/ENSDARG00000004735/ENSDARG00000015206/ENSDARG00000016516/ENSDARG00000023852/ENSDARG00000040031/ENSDARG00000053291/ENSDARG00000076509/ENSDARG00000102978	12
BP	GO:0000226	microtubule cytoskeleton organization	2.55E-05	0.001542521	0.001380533	ENSDARG00000037997/ENSDARG00000020258/ENSDARG00000033655/ENSDARG00000001889/ENSDARG00000055216/ENSDARG00000070537/ENSDARG00000002344/ENSDARG00000002591/ENSDARG00000004735/ENSDARG00000004948/ENSDARG00000015206/ENSDARG00000016301/ENSDARG00000030106/ENSDARG00000031388/ENSDARG00000032013/ENSDARG00000043932/ENSDARG00000045316/ENSDARG00000059601/ENSDARG00000087616/ENSDARG00000102878/ENSDARG00000104701	21
BP	GO:0006338	chromatin remodeling	4.44E-05	0.002594296	0.002321856	ENSDARG00000030479/ENSDARG00000011594/ENSDARG00000056725/ENSDARG00000016871/ENSDARG00000105083/ENSDARG00000099453/ENSDARG00000002591/ENSDARG00000003098/ENSDARG00000053990/ENSDARG00000099175	10
BP	GO:0000245	spliceosomal complex assembly	6.08E-05	0.003436938	0.003076009	ENSDARG00000002131/ENSDARG00000007901/ENSDARG00000009871/ENSDARG00000014366/ENSDARG00000034668/ENSDARG00000070045	6
BP	GO:0070935	3'-UTR-mediated mRNA stabilization	6.84E-05	0.003741178	0.003348298	ENSDARG00000036162/ENSDARG00000089302/ENSDARG00000004452/ENSDARG00000040031	4
BP	GO:0048592	eye morphogenesis	7.07E-05	0.003745657	0.003352307	ENSDARG00000008803/ENSDARG00000004588/ENSDARG00000095743/ENSDARG00000004049/ENSDARG00000077811/ENSDARG00000015427/ENSDARG00000011989/ENSDARG00000007654/ENSDARG00000015554/ENSDARG00000019566/ENSDARG00000026531/ENSDARG00000031388/ENSDARG00000034195/ENSDARG00000044573/ENSDARG00000092362	15
BP	GO:0043488	regulation of mRNA stability	7.42E-05	0.003813067	0.003412639	ENSDARG00000036162/ENSDARG00000040184/ENSDARG00000089302/ENSDARG00000004452/ENSDARG00000004735/ENSDARG00000015206/ENSDARG00000040031	7
BP	GO:0006376	mRNA splice site selection	7.76E-05	0.003868845	0.003462559	ENSDARG00000002131/ENSDARG00000009871/ENSDARG00000014366/ENSDARG00000034668/ENSDARG00000070045	5
BP	GO:0006401	RNA catabolic process	0.000103979	0.005038546	0.004509423	ENSDARG00000036162/ENSDARG00000040184/ENSDARG00000089302/ENSDARG00000004452/ENSDARG00000004735/ENSDARG00000015206/ENSDARG00000016516/ENSDARG00000023852/ENSDARG00000040031/ENSDARG00000053291/ENSDARG00000076509/ENSDARG00000102978	12
BP	GO:0043487	regulation of RNA stability	0.000120105	0.005658296	0.00506409	ENSDARG00000036162/ENSDARG00000040184/ENSDARG00000089302/ENSDARG00000004452/ENSDARG00000004735/ENSDARG00000015206/ENSDARG00000040031	7
BP	GO:0031110	regulation of microtubule polymerization or depolymerization	0.000152238	0.006978251	0.006245431	ENSDARG00000033655/ENSDARG00000070537/ENSDARG00000030106/ENSDARG00000043932/ENSDARG00000059601/ENSDARG00000102878	6
BP	GO:0061564	axon development	0.000193315	0.008627959	0.007721894	ENSDARG00000024785/ENSDARG00000058256/ENSDARG00000012896/ENSDARG00000099744/ENSDARG00000003655/ENSDARG00000032083/ENSDARG00000045639/ENSDARG00000004452/ENSDARG00000007654/ENSDARG00000011141/ENSDARG00000011665/ENSDARG00000014891/ENSDARG00000026531/ENSDARG00000034195/ENSDARG00000037968/ENSDARG00000040031/ENSDARG00000042277/ENSDARG00000051875/ENSDARG00000059601/ENSDARG00000070822/ENSDARG00000071018/…	22
BP	GO:0007019	microtubule depolymerization	0.000208673	0.008904124	0.007969059	ENSDARG00000033655/ENSDARG00000070537/ENSDARG00000030106/ENSDARG00000043932/ENSDARG00000059601	5
BP	GO:0009894	regulation of catabolic process	0.000210003	0.008904124	0.007969059	ENSDARG00000030479/ENSDARG00000036162/ENSDARG00000029150/ENSDARG00000040184/ENSDARG00000089302/ENSDARG00000002217/ENSDARG00000004452/ENSDARG00000004735/ENSDARG00000015206/ENSDARG00000040031/ENSDARG00000046074/ENSDARG00000071403/ENSDARG00000088178/ENSDARG00000099175/ENSDARG00000104782	15
BP	GO:0061013	regulation of mRNA catabolic process	0.000309167	0.012705864	0.011371559	ENSDARG00000036162/ENSDARG00000040184/ENSDARG00000089302/ENSDARG00000004452/ENSDARG00000004735/ENSDARG00000015206/ENSDARG00000040031	7
BP	GO:0034655	nucleobase-containing compound catabolic process	0.000316796	0.012705864	0.011371559	ENSDARG00000036162/ENSDARG00000040184/ENSDARG00000089302/ENSDARG00000004452/ENSDARG00000004735/ENSDARG00000011665/ENSDARG00000014287/ENSDARG00000015206/ENSDARG00000016516/ENSDARG00000023852/ENSDARG00000040031/ENSDARG00000053291/ENSDARG00000070822/ENSDARG00000076509/ENSDARG00000102978	15
BP	GO:0006333	chromatin assembly or disassembly	0.000322142	0.012705864	0.011371559	ENSDARG00000044669/ENSDARG00000003920/ENSDARG00000031495/ENSDARG00000035519/ENSDARG00000038559/ENSDARG00000068996/ENSDARG00000079949/ENSDARG00000087897	8
BP	GO:0009266	response to temperature stimulus	0.000373247	0.014386987	0.012876139	ENSDARG00000103672/ENSDARG00000013351/ENSDARG00000010745/ENSDARG00000061338/ENSDARG00000076509/ENSDARG00000092362/ENSDARG00000099175	7
BP	GO:0070507	regulation of microtubule cytoskeleton organization	0.000473313	0.017670835	0.015815134	ENSDARG00000033655/ENSDARG00000070537/ENSDARG00000004735/ENSDARG00000015206/ENSDARG00000030106/ENSDARG00000043932/ENSDARG00000059601/ENSDARG00000102878	8
BP	GO:0010508	positive regulation of autophagy	0.00047928	0.017670835	0.015815134	ENSDARG00000030479/ENSDARG00000002217/ENSDARG00000088178/ENSDARG00000099175	4
BP	GO:0006334	nucleosome assembly	0.000533176	0.019239698	0.017219243	ENSDARG00000044669/ENSDARG00000003920/ENSDARG00000031495/ENSDARG00000035519/ENSDARG00000038559/ENSDARG00000068996/ENSDARG00000087897	7
BP	GO:0065004	protein-DNA complex assembly	0.000547223	0.019335211	0.017304726	ENSDARG00000044669/ENSDARG00000056099/ENSDARG00000003920/ENSDARG00000019572/ENSDARG00000031495/ENSDARG00000035519/ENSDARG00000038559/ENSDARG00000068996/ENSDARG00000087897/ENSDARG00000104030	10
BP	GO:0071824	protein-DNA complex subunit organization	0.000606929	0.020763548	0.018583067	ENSDARG00000044669/ENSDARG00000056099/ENSDARG00000003920/ENSDARG00000019572/ENSDARG00000031495/ENSDARG00000035519/ENSDARG00000038559/ENSDARG00000068996/ENSDARG00000079949/ENSDARG00000087897/ENSDARG00000104030	11
BP	GO:0031103	axon regeneration	0.000614626	0.020763548	0.018583067	ENSDARG00000099744/ENSDARG00000032083/ENSDARG00000070822/ENSDARG00000071018/ENSDARG00000099175	5
BP	GO:0031329	regulation of cellular catabolic process	0.000624376	0.020763548	0.018583067	ENSDARG00000030479/ENSDARG00000036162/ENSDARG00000029150/ENSDARG00000040184/ENSDARG00000089302/ENSDARG00000002217/ENSDARG00000004452/ENSDARG00000004735/ENSDARG00000015206/ENSDARG00000040031/ENSDARG00000046074/ENSDARG00000088178/ENSDARG00000099175	13
BP	GO:0034728	nucleosome organization	0.000725786	0.023671781	0.021185891	ENSDARG00000044669/ENSDARG00000003920/ENSDARG00000031495/ENSDARG00000035519/ENSDARG00000038559/ENSDARG00000068996/ENSDARG00000079949/ENSDARG00000087897	8
BP	GO:0031497	chromatin assembly	0.000743386	0.023788356	0.021290224	ENSDARG00000044669/ENSDARG00000003920/ENSDARG00000031495/ENSDARG00000035519/ENSDARG00000038559/ENSDARG00000068996/ENSDARG00000087897	7
BP	GO:0090596	sensory organ morphogenesis	0.000782092	0.024563479	0.021983948	ENSDARG00000008803/ENSDARG00000004588/ENSDARG00000095743/ENSDARG00000004049/ENSDARG00000077811/ENSDARG00000015427/ENSDARG00000011989/ENSDARG00000007654/ENSDARG00000015554/ENSDARG00000019566/ENSDARG00000026531/ENSDARG00000031388/ENSDARG00000034195/ENSDARG00000042128/ENSDARG00000044573/ENSDARG00000092362	16
BP	GO:0048678	response to axon injury	0.000798751	0.02463057	0.022043993	ENSDARG00000099744/ENSDARG00000032083/ENSDARG00000070822/ENSDARG00000071018/ENSDARG00000099175	5
BP	GO:0032886	regulation of microtubule-based process	0.000887493	0.026878362	0.024055733	ENSDARG00000033655/ENSDARG00000070537/ENSDARG00000004735/ENSDARG00000015206/ENSDARG00000030106/ENSDARG00000043932/ENSDARG00000059601/ENSDARG00000102878	8
BP	GO:0048812	neuron projection morphogenesis	0.001069946	0.030756421	0.027526539	ENSDARG00000024785/ENSDARG00000058256/ENSDARG00000012896/ENSDARG00000099744/ENSDARG00000003655/ENSDARG00000032083/ENSDARG00000045639/ENSDARG00000004452/ENSDARG00000007654/ENSDARG00000011141/ENSDARG00000011665/ENSDARG00000014891/ENSDARG00000026531/ENSDARG00000032865/ENSDARG00000034195/ENSDARG00000037968/ENSDARG00000040031/ENSDARG00000042128/ENSDARG00000042277/ENSDARG00000051875/ENSDARG00000059601	21
BP	GO:0048858	cell projection morphogenesis	0.001069946	0.030756421	0.027526539	ENSDARG00000024785/ENSDARG00000058256/ENSDARG00000012896/ENSDARG00000099744/ENSDARG00000003655/ENSDARG00000032083/ENSDARG00000045639/ENSDARG00000004452/ENSDARG00000007654/ENSDARG00000011141/ENSDARG00000011665/ENSDARG00000014891/ENSDARG00000026531/ENSDARG00000032865/ENSDARG00000034195/ENSDARG00000037968/ENSDARG00000040031/ENSDARG00000042128/ENSDARG00000042277/ENSDARG00000051875/ENSDARG00000059601	21
BP	GO:0120039	plasma membrane bounded cell projection morphogenesis	0.001069946	0.030756421	0.027526539	ENSDARG00000024785/ENSDARG00000058256/ENSDARG00000012896/ENSDARG00000099744/ENSDARG00000003655/ENSDARG00000032083/ENSDARG00000045639/ENSDARG00000004452/ENSDARG00000007654/ENSDARG00000011141/ENSDARG00000011665/ENSDARG00000014891/ENSDARG00000026531/ENSDARG00000032865/ENSDARG00000034195/ENSDARG00000037968/ENSDARG00000040031/ENSDARG00000042128/ENSDARG00000042277/ENSDARG00000051875/ENSDARG00000059601	21
BP	GO:0006323	DNA packaging	0.001146746	0.031195155	0.027919199	ENSDARG00000044669/ENSDARG00000003920/ENSDARG00000031495/ENSDARG00000034195/ENSDARG00000035519/ENSDARG00000038559/ENSDARG00000068996/ENSDARG00000087897	8
BP	GO:0031102	neuron projection regeneration	0.001148146	0.031195155	0.027919199	ENSDARG00000099744/ENSDARG00000032083/ENSDARG00000070822/ENSDARG00000071018/ENSDARG00000099175	5
BP	GO:1903313	positive regulation of mRNA metabolic process	0.001148146	0.031195155	0.027919199	ENSDARG00000103672/ENSDARG00000013351/ENSDARG00000007863/ENSDARG00000034668/ENSDARG00000070045	5
BP	GO:0042551	neuron maturation	0.001158782	0.031195155	0.027919199	ENSDARG00000103937/ENSDARG00000007654/ENSDARG00000058117	3
BP	GO:0007409	axonogenesis	0.001277784	0.033458029	0.029944437	ENSDARG00000024785/ENSDARG00000058256/ENSDARG00000012896/ENSDARG00000099744/ENSDARG00000003655/ENSDARG00000032083/ENSDARG00000045639/ENSDARG00000004452/ENSDARG00000007654/ENSDARG00000011141/ENSDARG00000011665/ENSDARG00000014891/ENSDARG00000026531/ENSDARG00000034195/ENSDARG00000037968/ENSDARG00000040031/ENSDARG00000042277/ENSDARG00000051875/ENSDARG00000059601	19
BP	GO:0048667	cell morphogenesis involved in neuron differentiation	0.001282295	0.033458029	0.029944437	ENSDARG00000024785/ENSDARG00000058256/ENSDARG00000012896/ENSDARG00000099744/ENSDARG00000003655/ENSDARG00000032083/ENSDARG00000045639/ENSDARG00000004452/ENSDARG00000007654/ENSDARG00000011141/ENSDARG00000011665/ENSDARG00000014891/ENSDARG00000026531/ENSDARG00000034195/ENSDARG00000037968/ENSDARG00000040031/ENSDARG00000042128/ENSDARG00000042277/ENSDARG00000051875/ENSDARG00000059601	20
BP	GO:0060341	regulation of cellular localization	0.001353916	0.034791529	0.0311379	ENSDARG00000026766/ENSDARG00000029150/ENSDARG00000004735/ENSDARG00000015206/ENSDARG00000018618/ENSDARG00000036754/ENSDARG00000071403/ENSDARG00000104782/ENSDARG00000104871	9
BP	GO:0044270	cellular nitrogen compound catabolic process	0.001377533	0.034870086	0.031208207	ENSDARG00000036162/ENSDARG00000040184/ENSDARG00000089302/ENSDARG00000004452/ENSDARG00000004735/ENSDARG00000011665/ENSDARG00000014287/ENSDARG00000015206/ENSDARG00000016516/ENSDARG00000023852/ENSDARG00000040031/ENSDARG00000053291/ENSDARG00000070822/ENSDARG00000076509/ENSDARG00000102978	15
BP	GO:0002011	morphogenesis of an epithelial sheet	0.001463132	0.036492228	0.03266	ENSDARG00000004588/ENSDARG00000095743/ENSDARG00000026766/ENSDARG00000077811/ENSDARG00000021124/ENSDARG00000026845/ENSDARG00000059680/ENSDARG00000100562	8
BP	GO:0046700	heterocycle catabolic process	0.001564308	0.038450234	0.034412386	ENSDARG00000036162/ENSDARG00000040184/ENSDARG00000089302/ENSDARG00000004452/ENSDARG00000004735/ENSDARG00000011665/ENSDARG00000014287/ENSDARG00000015206/ENSDARG00000016516/ENSDARG00000023852/ENSDARG00000040031/ENSDARG00000053291/ENSDARG00000070822/ENSDARG00000076509/ENSDARG00000102978	15
BP	GO:0016569	covalent chromatin modification	0.001634586	0.039603693	0.035444715	ENSDARG00000061810/ENSDARG00000015427/ENSDARG00000002591/ENSDARG00000009170/ENSDARG00000016903/ENSDARG00000028894/ENSDARG00000030716/ENSDARG00000039430/ENSDARG00000041155/ENSDARG00000056929/ENSDARG00000060679/ENSDARG00000104030	12
BP	GO:0006403	RNA localization	0.001785184	0.042643276	0.038165097	ENSDARG00000004735/ENSDARG00000004757/ENSDARG00000015206/ENSDARG00000016516/ENSDARG00000018618/ENSDARG00000076509/ENSDARG00000102978	7
BP	GO:0031109	microtubule polymerization or depolymerization	0.001871626	0.044087188	0.039457376	ENSDARG00000033655/ENSDARG00000070537/ENSDARG00000030106/ENSDARG00000043932/ENSDARG00000059601/ENSDARG00000102878	6
BP	GO:0090307	mitotic spindle assembly	0.001913153	0.044318228	0.039664154	ENSDARG00000020258/ENSDARG00000004735/ENSDARG00000004948/ENSDARG00000015206	4
BP	GO:0051493	regulation of cytoskeleton organization	0.001933696	0.044318228	0.039664154	ENSDARG00000054911/ENSDARG00000033655/ENSDARG00000070537/ENSDARG00000004735/ENSDARG00000012682/ENSDARG00000015206/ENSDARG00000026845/ENSDARG00000030106/ENSDARG00000041974/ENSDARG00000043932/ENSDARG00000044573/ENSDARG00000059601/ENSDARG00000092970/ENSDARG00000102878	14
BP	GO:0000387	spliceosomal snRNP assembly	0.002197233	0.049686759	0.044468909	ENSDARG00000009871/ENSDARG00000023852/ENSDARG00000076283/ENSDARG00000105037	4
CC	GO:0005681	spliceosomal complex	7.92E-13	2.38E-10	1.93E-10	ENSDARG00000103672/ENSDARG00000013351/ENSDARG00000004735/ENSDARG00000004956/ENSDARG00000007901/ENSDARG00000009871/ENSDARG00000011125/ENSDARG00000014366/ENSDARG00000015206/ENSDARG00000015325/ENSDARG00000016516/ENSDARG00000016855/ENSDARG00000017084/ENSDARG00000023852/ENSDARG00000041887/ENSDARG00000056235/ENSDARG00000076283/ENSDARG00000098280/ENSDARG00000102978/ENSDARG00000105037	20
CC	GO:0000785	chromatin	7.06E-12	1.06E-09	8.63E-10	ENSDARG00000030479/ENSDARG00000044669/ENSDARG00000068995/ENSDARG00000056725/ENSDARG00000099572/ENSDARG00000062326/ENSDARG00000029406/ENSDARG00000103919/ENSDARG00000016871/ENSDARG00000015427/ENSDARG00000019004/ENSDARG00000097102/ENSDARG00000002591/ENSDARG00000018618/ENSDARG00000020504/ENSDARG00000027978/ENSDARG00000028335/ENSDARG00000035519/ENSDARG00000036754/ENSDARG00000038559/ENSDARG00000041155/…	31
CC	GO:0016607	nuclear speck	1.80E-08	1.66E-06	1.35E-06	ENSDARG00000008097/ENSDARG00000004735/ENSDARG00000012432/ENSDARG00000015206/ENSDARG00000016516/ENSDARG00000018618/ENSDARG00000022129/ENSDARG00000027734/ENSDARG00000045843/ENSDARG00000056235/ENSDARG00000059360/ENSDARG00000102978/ENSDARG00000105293	13
CC	GO:0016604	nuclear body	2.21E-08	1.66E-06	1.35E-06	ENSDARG00000008097/ENSDARG00000004735/ENSDARG00000012432/ENSDARG00000015206/ENSDARG00000016516/ENSDARG00000018618/ENSDARG00000022129/ENSDARG00000027734/ENSDARG00000028119/ENSDARG00000045843/ENSDARG00000056235/ENSDARG00000059360/ENSDARG00000071018/ENSDARG00000102978/ENSDARG00000105293	15
CC	GO:0097525	spliceosomal snRNP complex	5.12E-08	2.28E-06	1.85E-06	ENSDARG00000004956/ENSDARG00000005945/ENSDARG00000009871/ENSDARG00000011125/ENSDARG00000014366/ENSDARG00000016855/ENSDARG00000023299/ENSDARG00000023852/ENSDARG00000041887/ENSDARG00000076283/ENSDARG00000105037	11
CC	GO:0019013	viral nucleocapsid	5.82E-08	2.28E-06	1.85E-06	ENSDARG00000014420/ENSDARG00000007960/ENSDARG00000036162/ENSDARG00000045639/ENSDARG00000004735/ENSDARG00000007034/ENSDARG00000011125/ENSDARG00000076283/ENSDARG00000105037	9
CC	GO:0019028	viral capsid	5.82E-08	2.28E-06	1.85E-06	ENSDARG00000014420/ENSDARG00000007960/ENSDARG00000036162/ENSDARG00000045639/ENSDARG00000004735/ENSDARG00000007034/ENSDARG00000011125/ENSDARG00000076283/ENSDARG00000105037	9
CC	GO:0030532	small nuclear ribonucleoprotein complex	6.05E-08	2.28E-06	1.85E-06	ENSDARG00000004956/ENSDARG00000005945/ENSDARG00000009871/ENSDARG00000011125/ENSDARG00000014366/ENSDARG00000016855/ENSDARG00000023299/ENSDARG00000023852/ENSDARG00000041887/ENSDARG00000076283/ENSDARG00000105037	11
CC	GO:0000790	nuclear chromatin	7.51E-08	2.51E-06	2.04E-06	ENSDARG00000030479/ENSDARG00000068995/ENSDARG00000056725/ENSDARG00000029406/ENSDARG00000016871/ENSDARG00000015427/ENSDARG00000019004/ENSDARG00000002591/ENSDARG00000018618/ENSDARG00000027978/ENSDARG00000041155/ENSDARG00000053990/ENSDARG00000060679/ENSDARG00000068820/ENSDARG00000068996/ENSDARG00000087897/ENSDARG00000099175/ENSDARG00000116491	18
CC	GO:0019012	virion	1.16E-07	3.18E-06	2.58E-06	ENSDARG00000014420/ENSDARG00000007960/ENSDARG00000036162/ENSDARG00000045639/ENSDARG00000004735/ENSDARG00000007034/ENSDARG00000011125/ENSDARG00000076283/ENSDARG00000105037	9
CC	GO:0044423	virion part	1.16E-07	3.18E-06	2.58E-06	ENSDARG00000014420/ENSDARG00000007960/ENSDARG00000036162/ENSDARG00000045639/ENSDARG00000004735/ENSDARG00000007034/ENSDARG00000011125/ENSDARG00000076283/ENSDARG00000105037	9
CC	GO:0120114	Sm-like protein family complex	2.41E-07	6.04E-06	4.90E-06	ENSDARG00000004956/ENSDARG00000005945/ENSDARG00000009871/ENSDARG00000011125/ENSDARG00000014366/ENSDARG00000016855/ENSDARG00000023299/ENSDARG00000023852/ENSDARG00000041887/ENSDARG00000076283/ENSDARG00000105037	11
CC	GO:0000228	nuclear chromosome	4.03E-07	9.32E-06	7.56E-06	ENSDARG00000030479/ENSDARG00000068995/ENSDARG00000011594/ENSDARG00000056725/ENSDARG00000029406/ENSDARG00000016871/ENSDARG00000015427/ENSDARG00000019004/ENSDARG00000002591/ENSDARG00000004735/ENSDARG00000015206/ENSDARG00000018618/ENSDARG00000027978/ENSDARG00000041155/ENSDARG00000053990/ENSDARG00000060679/ENSDARG00000068820/ENSDARG00000068996/ENSDARG00000079632/ENSDARG00000087897/ENSDARG00000099175/…	22
CC	GO:0000786	nucleosome	1.55E-06	3.34E-05	2.71E-05	ENSDARG00000044669/ENSDARG00000068995/ENSDARG00000029406/ENSDARG00000020504/ENSDARG00000035519/ENSDARG00000038559/ENSDARG00000061547/ENSDARG00000068434/ENSDARG00000068820/ENSDARG00000068996/ENSDARG00000087897/ENSDARG00000116491	12
CC	GO:0005684	U2-type spliceosomal complex	3.79E-06	7.55E-05	6.12E-05	ENSDARG00000007901/ENSDARG00000009871/ENSDARG00000011125/ENSDARG00000014366/ENSDARG00000016516/ENSDARG00000041887/ENSDARG00000076283/ENSDARG00000102978	8
CC	GO:0044815	DNA packaging complex	4.01E-06	7.55E-05	6.12E-05	ENSDARG00000044669/ENSDARG00000068995/ENSDARG00000029406/ENSDARG00000020504/ENSDARG00000035519/ENSDARG00000038559/ENSDARG00000061547/ENSDARG00000068434/ENSDARG00000068820/ENSDARG00000068996/ENSDARG00000087897/ENSDARG00000116491	12
CC	GO:0032993	protein-DNA complex	7.16E-06	0.000126815	0.000102889	ENSDARG00000044669/ENSDARG00000068995/ENSDARG00000029406/ENSDARG00000020504/ENSDARG00000035519/ENSDARG00000038559/ENSDARG00000061547/ENSDARG00000068434/ENSDARG00000068820/ENSDARG00000068996/ENSDARG00000079632/ENSDARG00000087897/ENSDARG00000116491	13
CC	GO:0071013	catalytic step 2 spliceosome	8.31E-06	0.000139007	0.00011278	ENSDARG00000004735/ENSDARG00000007901/ENSDARG00000011125/ENSDARG00000015206/ENSDARG00000041887/ENSDARG00000076283/ENSDARG00000102978/ENSDARG00000105037	8
CC	GO:0044454	nuclear chromosome part	1.42E-05	0.000225007	0.000182555	ENSDARG00000030479/ENSDARG00000068995/ENSDARG00000056725/ENSDARG00000029406/ENSDARG00000016871/ENSDARG00000015427/ENSDARG00000019004/ENSDARG00000002591/ENSDARG00000018618/ENSDARG00000027978/ENSDARG00000041155/ENSDARG00000053990/ENSDARG00000060679/ENSDARG00000068820/ENSDARG00000068996/ENSDARG00000079632/ENSDARG00000087897/ENSDARG00000099175/ENSDARG00000116491	19
CC	GO:0005874	microtubule	1.53E-05	0.000229678	0.000186345	ENSDARG00000037997/ENSDARG00000001889/ENSDARG00000055216/ENSDARG00000002344/ENSDARG00000004735/ENSDARG00000015206/ENSDARG00000016301/ENSDARG00000016754/ENSDARG00000031388/ENSDARG00000032013/ENSDARG00000058454/ENSDARG00000059601/ENSDARG00000087616/ENSDARG00000098591/ENSDARG00000102878	15
CC	GO:0005697	telomerase holoenzyme complex	3.01E-05	0.000431245	0.000349882	ENSDARG00000004735/ENSDARG00000015206/ENSDARG00000060767/ENSDARG00000104227	4
CC	GO:0005685	U1 snRNP	3.78E-05	0.000516631	0.000419158	ENSDARG00000009871/ENSDARG00000011125/ENSDARG00000014366/ENSDARG00000076283/ENSDARG00000105037	5
CC	GO:0071004	U2-type prespliceosome	0.000180633	0.002265439	0.00183802	ENSDARG00000009871/ENSDARG00000011125/ENSDARG00000014366/ENSDARG00000041887	4
CC	GO:0071010	prespliceosome	0.000180633	0.002265439	0.00183802	ENSDARG00000009871/ENSDARG00000011125/ENSDARG00000014366/ENSDARG00000041887	4
CC	GO:0044798	nuclear transcription factor complex	0.000346983	0.004177673	0.003389474	ENSDARG00000004588/ENSDARG00000095743/ENSDARG00000077811/ENSDARG00000056099/ENSDARG00000004735/ENSDARG00000011000/ENSDARG00000015206/ENSDARG00000019572/ENSDARG00000059836/ENSDARG00000070834/ENSDARG00000104030	11
CC	GO:0005686	U2 snRNP	0.000481433	0.005573509	0.004521959	ENSDARG00000011125/ENSDARG00000016855/ENSDARG00000041887/ENSDARG00000076283	4
CC	GO:0016591	RNA polymerase II, holoenzyme	0.000690494	0.007697733	0.006245407	ENSDARG00000056099/ENSDARG00000009170/ENSDARG00000011000/ENSDARG00000019572/ENSDARG00000070834/ENSDARG00000076509/ENSDARG00000104030	7
CC	GO:0005669	transcription factor TFIID complex	0.00121965	0.013111234	0.010637546	ENSDARG00000056099/ENSDARG00000019572/ENSDARG00000070834/ENSDARG00000104030	4
CC	GO:0016363	nuclear matrix	0.001956308	0.020305131	0.016474175	ENSDARG00000004735/ENSDARG00000006092/ENSDARG00000015206	3
CC	GO:0090575	RNA polymerase II transcription factor complex	0.002079247	0.020861776	0.016925798	ENSDARG00000056099/ENSDARG00000004735/ENSDARG00000011000/ENSDARG00000015206/ENSDARG00000019572/ENSDARG00000059836/ENSDARG00000070834/ENSDARG00000104030	8
CC	GO:0099513	polymeric cytoskeletal fiber	0.002568679	0.024941047	0.020235436	ENSDARG00000037997/ENSDARG00000001889/ENSDARG00000055216/ENSDARG00000002344/ENSDARG00000004735/ENSDARG00000010008/ENSDARG00000015206/ENSDARG00000016301/ENSDARG00000016754/ENSDARG00000031388/ENSDARG00000032013/ENSDARG00000058454/ENSDARG00000059601/ENSDARG00000087616/ENSDARG00000098591/ENSDARG00000102878	16
CC	GO:0046540	U4/U6 x U5 tri-snRNP complex	0.003235121	0.029508228	0.02394093	ENSDARG00000004956/ENSDARG00000005945/ENSDARG00000011125/ENSDARG00000023299	4
CC	GO:0097526	spliceosomal tri-snRNP complex	0.003235121	0.029508228	0.02394093	ENSDARG00000004956/ENSDARG00000005945/ENSDARG00000011125/ENSDARG00000023299	4
CC	GO:0030867	rough endoplasmic reticulum membrane	0.003663781	0.032435238	0.026315703	ENSDARG00000056092/ENSDARG00000005625/ENSDARG00000076568	3
CC	GO:0031519	PcG protein complex	0.004077406	0.03506569	0.028449869	ENSDARG00000006038/ENSDARG00000012818/ENSDARG00000027978/ENSDARG00000077776	4
CC	GO:0055029	nuclear DNA-directed RNA polymerase complex	0.004649261	0.03887299	0.031538848	ENSDARG00000056099/ENSDARG00000009170/ENSDARG00000011000/ENSDARG00000019572/ENSDARG00000070834/ENSDARG00000076509/ENSDARG00000104030	7
CC	GO:0000428	DNA-directed RNA polymerase complex	0.004901372	0.039873324	0.03235045	ENSDARG00000056099/ENSDARG00000009170/ENSDARG00000011000/ENSDARG00000019572/ENSDARG00000070834/ENSDARG00000076509/ENSDARG00000104030	7
CC	GO:0030880	RNA polymerase complex	0.005163635	0.040001851	0.032454728	ENSDARG00000056099/ENSDARG00000009170/ENSDARG00000011000/ENSDARG00000019572/ENSDARG00000070834/ENSDARG00000076509/ENSDARG00000104030	7
CC	GO:0016282	eukaryotic 43S preinitiation complex	0.005182964	0.040001851	0.032454728	ENSDARG00000012688/ENSDARG00000021257/ENSDARG00000101082	3
CC	GO:0005732	small nucleolar ribonucleoprotein complex	0.006064501	0.044522313	0.036122318	ENSDARG00000023299/ENSDARG00000104227/ENSDARG00000105037	3
CC	GO:0034399	nuclear periphery	0.006064501	0.044522313	0.036122318	ENSDARG00000004735/ENSDARG00000006092/ENSDARG00000015206	3
MF	GO:0003729	mRNA binding	1.13E-10	4.04E-08	3.57E-08	ENSDARG00000103672/ENSDARG00000036162/ENSDARG00000040184/ENSDARG00000089302/ENSDARG00000013351/ENSDARG00000002131/ENSDARG00000004452/ENSDARG00000006395/ENSDARG00000009871/ENSDARG00000010083/ENSDARG00000014366/ENSDARG00000014790/ENSDARG00000016516/ENSDARG00000018618/ENSDARG00000021257/ENSDARG00000034668/ENSDARG00000040031/ENSDARG00000061338/ENSDARG00000070045/ENSDARG00000074572/ENSDARG00000102978/…	22
MF	GO:0003727	single-stranded RNA binding	3.97E-10	7.12E-08	6.29E-08	ENSDARG00000103672/ENSDARG00000013351/ENSDARG00000004452/ENSDARG00000004735/ENSDARG00000015206/ENSDARG00000027109/ENSDARG00000040031/ENSDARG00000052856/ENSDARG00000070475/ENSDARG00000076509/ENSDARG00000105177/ENSDARG00000113969	12
MF	GO:0031490	chromatin DNA binding	2.68E-08	3.20E-06	2.83E-06	ENSDARG00000053301/ENSDARG00000099572/ENSDARG00000062326/ENSDARG00000103919/ENSDARG00000097102/ENSDARG00000035519/ENSDARG00000036754/ENSDARG00000038559/ENSDARG00000056929/ENSDARG00000087636/ENSDARG00000087897	11
MF	GO:0003682	chromatin binding	1.42E-07	1.27E-05	1.12E-05	ENSDARG00000053301/ENSDARG00000044669/ENSDARG00000099572/ENSDARG00000062326/ENSDARG00000103919/ENSDARG00000020258/ENSDARG00000056292/ENSDARG00000097102/ENSDARG00000004735/ENSDARG00000006092/ENSDARG00000015206/ENSDARG00000035519/ENSDARG00000036754/ENSDARG00000038559/ENSDARG00000056929/ENSDARG00000058203/ENSDARG00000060679/ENSDARG00000079949/ENSDARG00000087636/ENSDARG00000087897	20
MF	GO:0031492	nucleosomal DNA binding	2.19E-07	1.57E-05	1.39E-05	ENSDARG00000099572/ENSDARG00000062326/ENSDARG00000103919/ENSDARG00000097102/ENSDARG00000035519/ENSDARG00000036754/ENSDARG00000038559/ENSDARG00000087636	8
MF	GO:0031491	nucleosome binding	6.27E-07	3.75E-05	3.31E-05	ENSDARG00000099572/ENSDARG00000062326/ENSDARG00000103919/ENSDARG00000097102/ENSDARG00000035519/ENSDARG00000036754/ENSDARG00000038559/ENSDARG00000079949/ENSDARG00000087636	9
MF	GO:0008301	DNA binding, bending	2.68E-05	0.001372732	0.00121153	ENSDARG00000030479/ENSDARG00000056725/ENSDARG00000053990/ENSDARG00000099175	4
MF	GO:0005200	structural constituent of cytoskeleton	8.40E-05	0.003470837	0.003063251	ENSDARG00000037997/ENSDARG00000001889/ENSDARG00000055216/ENSDARG00000002344/ENSDARG00000016301/ENSDARG00000098591	6
MF	GO:0031386	protein tag	8.70E-05	0.003470837	0.003063251	ENSDARG00000028119/ENSDARG00000102632/ENSDARG00000102741/ENSDARG00000103472	4
MF	GO:0000993	RNA polymerase II complex binding	0.000126236	0.004531855	0.003999673	ENSDARG00000099453/ENSDARG00000004735/ENSDARG00000009170/ENSDARG00000015206/ENSDARG00000113969	5
MF	GO:0046982	protein heterodimerization activity	0.000204294	0.006409527	0.005656847	ENSDARG00000026766/ENSDARG00000068995/ENSDARG00000029406/ENSDARG00000019335/ENSDARG00000059836/ENSDARG00000061547/ENSDARG00000068434/ENSDARG00000068820/ENSDARG00000068996/ENSDARG00000070834/ENSDARG00000087897/ENSDARG00000104030/ENSDARG00000116491	13
MF	GO:0015631	tubulin binding	0.000214246	0.006409527	0.005656847	ENSDARG00000032083/ENSDARG00000033655/ENSDARG00000070537/ENSDARG00000056092/ENSDARG00000004948/ENSDARG00000005625/ENSDARG00000011141/ENSDARG00000016754/ENSDARG00000030106/ENSDARG00000032013/ENSDARG00000043932/ENSDARG00000059601/ENSDARG00000087616/ENSDARG00000102878	14
MF	GO:0001098	basal transcription machinery binding	0.000256586	0.006518146	0.00575271	ENSDARG00000099453/ENSDARG00000004735/ENSDARG00000009170/ENSDARG00000015206/ENSDARG00000113969	5
MF	GO:0001099	basal RNA polymerase II transcription machinery binding	0.000256586	0.006518146	0.00575271	ENSDARG00000099453/ENSDARG00000004735/ENSDARG00000009170/ENSDARG00000015206/ENSDARG00000113969	5
MF	GO:0008187	poly-pyrimidine tract binding	0.000272346	0.006518146	0.00575271	ENSDARG00000103672/ENSDARG00000013351/ENSDARG00000004735/ENSDARG00000015206	4
MF	GO:0043175	RNA polymerase core enzyme binding	0.000351223	0.007417012	0.006546022	ENSDARG00000099453/ENSDARG00000004735/ENSDARG00000009170/ENSDARG00000015206/ENSDARG00000113969	5
MF	GO:0070063	RNA polymerase binding	0.000351223	0.007417012	0.006546022	ENSDARG00000099453/ENSDARG00000004735/ENSDARG00000009170/ENSDARG00000015206/ENSDARG00000113969	5
MF	GO:0036002	pre-mRNA binding	0.000529461	0.010559799	0.009319746	ENSDARG00000004735/ENSDARG00000009871/ENSDARG00000015206/ENSDARG00000015325	4
MF	GO:0008134	transcription factor binding	0.000602957	0.011392714	0.010054851	ENSDARG00000004712/ENSDARG00000030479/ENSDARG00000056725/ENSDARG00000016871/ENSDARG00000004735/ENSDARG00000015206/ENSDARG00000019572/ENSDARG00000030537/ENSDARG00000045131/ENSDARG00000053990/ENSDARG00000059836/ENSDARG00000060679/ENSDARG00000099175/ENSDARG00000103862/ENSDARG00000104030	15
MF	GO:0070717	poly-purine tract binding	0.000775247	0.013915681	0.012281542	ENSDARG00000004735/ENSDARG00000015206/ENSDARG00000052856/ENSDARG00000070475	4
MF	GO:0019904	protein domain specific binding	0.000892888	0.01526413	0.013471641	ENSDARG00000005560/ENSDARG00000023323/ENSDARG00000040287/ENSDARG00000042539/ENSDARG00000052856/ENSDARG00000067626/ENSDARG00000070435/ENSDARG00000070475/ENSDARG00000075758	9
MF	GO:0017069	snRNA binding	0.00149036	0.024319969	0.02146404	ENSDARG00000004735/ENSDARG00000009871/ENSDARG00000015206/ENSDARG00000023852	4
MF	GO:0017091	AU-rich element binding	0.002253477	0.03517384	0.031043324	ENSDARG00000036162/ENSDARG00000089302/ENSDARG00000105177	3
MF	GO:0003924	GTPase activity	0.003178429	0.047544001	0.041960839	ENSDARG00000037997/ENSDARG00000056831/ENSDARG00000001889/ENSDARG00000055216/ENSDARG00000053326/ENSDARG00000002344/ENSDARG00000009553/ENSDARG00000010721/ENSDARG00000016301/ENSDARG00000026845/ENSDARG00000044573/ENSDARG00000056479/ENSDARG00000074246/ENSDARG00000090086/ENSDARG00000098591/ENSDARG00000102889/ENSDARG00000104173	17
MF	GO:0031369	translation initiation factor binding	0.00336852	0.04837195	0.042691561	ENSDARG00000003681/ENSDARG00000004757/ENSDARG00000076509	3
