# Supplementary material for: Cell-type-specific responses to the microbiota across all tissues of the larval zebrafish
Source: Cell Rep. Author manuscript; Available in PMC 2023 Oct 23. (PMC10423310; doi:10.1016/j.celrep.2023.112095)
Supplement: MMC24 [file NIHMS1880944-supplement-MMC24.zip › DataS18/Figure6_PanelG_GOresults_subcluster/GOresults_up_fdrSubClu22.tsv]

ONTOLOGY	ID	Description	pvalue	p.adjust	qvalue	geneID	Count
BP	GO:0000027	ribosomal large subunit assembly	8.98E-07	0.00010951	8.31E-05	ENSDARG00000025581/ENSDARG00000006691/ENSDARG00000020197	3
BP	GO:0042255	ribosome assembly	7.11E-06	0.000433641	0.000329253	ENSDARG00000025581/ENSDARG00000006691/ENSDARG00000020197	3
BP	GO:0042273	ribosomal large subunit biogenesis	1.72E-05	0.000699886	0.000531406	ENSDARG00000025581/ENSDARG00000006691/ENSDARG00000020197	3
BP	GO:0042254	ribosome biogenesis	2.59E-05	0.000790166	0.000599954	ENSDARG00000025581/ENSDARG00000006691/ENSDARG00000020197/ENSDARG00000091831	4
BP	GO:0022613	ribonucleoprotein complex biogenesis	0.000122228	0.002982372	0.002264441	ENSDARG00000025581/ENSDARG00000006691/ENSDARG00000020197/ENSDARG00000091831	4
BP	GO:0022618	ribonucleoprotein complex assembly	0.000292929	0.005956226	0.004522415	ENSDARG00000025581/ENSDARG00000006691/ENSDARG00000020197	3
BP	GO:0071826	ribonucleoprotein complex subunit organization	0.000363234	0.006330642	0.0048067	ENSDARG00000025581/ENSDARG00000006691/ENSDARG00000020197	3
CC	GO:0022625	cytosolic large ribosomal subunit	3.88E-10	1.01E-08	3.26E-09	ENSDARG00000025073/ENSDARG00000025581/ENSDARG00000006691/ENSDARG00000020197/ENSDARG00000070437	5
CC	GO:0005840	ribosome	3.85E-09	4.77E-08	1.55E-08	ENSDARG00000025073/ENSDARG00000100392/ENSDARG00000025581/ENSDARG00000006691/ENSDARG00000020197/ENSDARG00000070437	6
CC	GO:0015934	large ribosomal subunit	5.51E-09	4.77E-08	1.55E-08	ENSDARG00000025073/ENSDARG00000025581/ENSDARG00000006691/ENSDARG00000020197/ENSDARG00000070437	5
CC	GO:0022626	cytosolic ribosome	7.61E-09	4.95E-08	1.60E-08	ENSDARG00000025073/ENSDARG00000025581/ENSDARG00000006691/ENSDARG00000020197/ENSDARG00000070437	5
CC	GO:0044391	ribosomal subunit	8.33E-08	4.33E-07	1.40E-07	ENSDARG00000025073/ENSDARG00000025581/ENSDARG00000006691/ENSDARG00000020197/ENSDARG00000070437	5
CC	GO:0044445	cytosolic part	1.37E-07	5.92E-07	1.92E-07	ENSDARG00000025073/ENSDARG00000025581/ENSDARG00000006691/ENSDARG00000020197/ENSDARG00000070437	5
CC	GO:0005882	intermediate filament	0.001641633	0.00545181	0.001765768	ENSDARG00000036830/ENSDARG00000055192	2
CC	GO:0045111	intermediate filament cytoskeleton	0.00167748	0.00545181	0.001765768	ENSDARG00000036830/ENSDARG00000055192	2
CC	GO:0098644	complex of collagen trimers	0.006683093	0.019306713	0.006253186	ENSDARG00000012405	1
CC	GO:0044420	extracellular matrix component	0.013986861	0.034623434	0.011214068	ENSDARG00000012405	1
CC	GO:0060170	ciliary membrane	0.014648376	0.034623434	0.011214068	ENSDARG00000002193	1
CC	GO:0099513	polymeric cytoskeletal fiber	0.023404927	0.049044128	0.015884738	ENSDARG00000036830/ENSDARG00000055192	2
CC	GO:0001750	photoreceptor outer segment	0.024522064	0.049044128	0.015884738	ENSDARG00000002193	1
MF	GO:0003735	structural constituent of ribosome	3.60E-09	7.55E-08	3.41E-08	ENSDARG00000025073/ENSDARG00000100392/ENSDARG00000025581/ENSDARG00000006691/ENSDARG00000020197/ENSDARG00000070437	6
MF	GO:0019843	rRNA binding	6.57E-06	6.90E-05	3.11E-05	ENSDARG00000100392/ENSDARG00000006691/ENSDARG00000020197	3
MF	GO:0005501	retinoid binding	7.41E-05	0.000388773	0.000175386	ENSDARG00000002193/ENSDARG00000101199	2
MF	GO:0019840	isoprenoid binding	7.41E-05	0.000388773	0.000175386	ENSDARG00000002193/ENSDARG00000101199	2
MF	GO:0008289	lipid binding	0.005137732	0.021578474	0.00973465	ENSDARG00000002193/ENSDARG00000038439/ENSDARG00000101199	3
MF	GO:0003785	actin monomer binding	0.012953187	0.045336155	0.020452401	ENSDARG00000077777	1
