# Supplementary material for: Cell-type-specific responses to the microbiota across all tissues of the larval zebrafish
Source: Cell Rep. Author manuscript; Available in PMC 2023 Oct 23. (PMC10423310; doi:10.1016/j.celrep.2023.112095)
Supplement: MMC24 [file NIHMS1880944-supplement-MMC24.zip › DataS18/Figure6_PanelG_GOresults_subcluster/GOresults_up_fdrSubClu36.tsv]

ONTOLOGY	ID	Description	pvalue	p.adjust	qvalue	geneID	Count
BP	GO:0002685	regulation of leukocyte migration	3.13E-08	4.11E-05	2.86E-05	ENSDARG00000102986/ENSDARG00000026350/ENSDARG00000026726/ENSDARG00000038010/ENSDARG00000041959/ENSDARG00000051975/ENSDARG00000098481/ENSDARG00000104359	8
BP	GO:0097530	granulocyte migration	8.91E-08	5.84E-05	4.06E-05	ENSDARG00000103466/ENSDARG00000102986/ENSDARG00000026350/ENSDARG00000018283/ENSDARG00000026726/ENSDARG00000038010/ENSDARG00000041959/ENSDARG00000051975/ENSDARG00000098481/ENSDARG00000104359	10
BP	GO:0097529	myeloid leukocyte migration	3.02E-07	0.000131941	9.17E-05	ENSDARG00000103466/ENSDARG00000102986/ENSDARG00000026350/ENSDARG00000018283/ENSDARG00000026726/ENSDARG00000038010/ENSDARG00000041959/ENSDARG00000051975/ENSDARG00000098481/ENSDARG00000104359	10
BP	GO:0030595	leukocyte chemotaxis	1.47E-06	0.000422403	0.000293486	ENSDARG00000103466/ENSDARG00000102986/ENSDARG00000026350/ENSDARG00000018283/ENSDARG00000026726/ENSDARG00000038010/ENSDARG00000041959/ENSDARG00000098481/ENSDARG00000104359	9
BP	GO:0050900	leukocyte migration	1.61E-06	0.000422403	0.000293486	ENSDARG00000103466/ENSDARG00000102986/ENSDARG00000026350/ENSDARG00000018283/ENSDARG00000026726/ENSDARG00000038010/ENSDARG00000041959/ENSDARG00000051975/ENSDARG00000098481/ENSDARG00000104359	10
BP	GO:0001780	neutrophil homeostasis	3.24E-06	0.00055889	0.000388317	ENSDARG00000026726/ENSDARG00000038010/ENSDARG00000098481/ENSDARG00000104359	4
BP	GO:2000515	negative regulation of CD4-positive, alpha-beta T cell activation	3.24E-06	0.00055889	0.000388317	ENSDARG00000041060/ENSDARG00000026726/ENSDARG00000098481/ENSDARG00000104359	4
BP	GO:0071621	granulocyte chemotaxis	3.47E-06	0.00055889	0.000388317	ENSDARG00000103466/ENSDARG00000102986/ENSDARG00000026350/ENSDARG00000026726/ENSDARG00000038010/ENSDARG00000041959/ENSDARG00000098481/ENSDARG00000104359	8
BP	GO:0002521	leukocyte differentiation	3.83E-06	0.00055889	0.000388317	ENSDARG00000102986/ENSDARG00000067797/ENSDARG00000055226/ENSDARG00000056407/ENSDARG00000027063/ENSDARG00000026726/ENSDARG00000036074/ENSDARG00000098481/ENSDARG00000104359	9
BP	GO:2000514	regulation of CD4-positive, alpha-beta T cell activation	4.82E-06	0.000632557	0.000439501	ENSDARG00000041060/ENSDARG00000026726/ENSDARG00000098481/ENSDARG00000104359	4
BP	GO:0002682	regulation of immune system process	5.93E-06	0.000707538	0.000491598	ENSDARG00000095627/ENSDARG00000102986/ENSDARG00000067797/ENSDARG00000044612/ENSDARG00000056407/ENSDARG00000026350/ENSDARG00000041060/ENSDARG00000026726/ENSDARG00000038010/ENSDARG00000041959/ENSDARG00000046081/ENSDARG00000051975/ENSDARG00000098481/ENSDARG00000104359	14
BP	GO:0006636	unsaturated fatty acid biosynthetic process	6.96E-06	0.000727423	0.000505414	ENSDARG00000026726/ENSDARG00000069279/ENSDARG00000098481/ENSDARG00000103735/ENSDARG00000104359	5
BP	GO:0042060	wound healing	7.59E-06	0.000727423	0.000505414	ENSDARG00000055120/ENSDARG00000004748/ENSDARG00000019808/ENSDARG00000026726/ENSDARG00000039150/ENSDARG00000041959/ENSDARG00000058371/ENSDARG00000094041/ENSDARG00000096359/ENSDARG00000098481/ENSDARG00000101043/ENSDARG00000104359	12
BP	GO:0006909	phagocytosis	7.76E-06	0.000727423	0.000505414	ENSDARG00000040178/ENSDARG00000059294/ENSDARG00000020497/ENSDARG00000020847/ENSDARG00000026726/ENSDARG00000098481/ENSDARG00000104359	7
BP	GO:0035710	CD4-positive, alpha-beta T cell activation	9.60E-06	0.000839271	0.000583127	ENSDARG00000041060/ENSDARG00000026726/ENSDARG00000098481/ENSDARG00000104359	4
BP	GO:0060326	cell chemotaxis	1.13E-05	0.000928596	0.00064519	ENSDARG00000103466/ENSDARG00000102986/ENSDARG00000026350/ENSDARG00000018283/ENSDARG00000026726/ENSDARG00000038010/ENSDARG00000041959/ENSDARG00000098481/ENSDARG00000104359	9
BP	GO:0009611	response to wounding	1.24E-05	0.000946136	0.000657377	ENSDARG00000055120/ENSDARG00000004748/ENSDARG00000019808/ENSDARG00000026726/ENSDARG00000038010/ENSDARG00000039150/ENSDARG00000041959/ENSDARG00000058371/ENSDARG00000094041/ENSDARG00000096359/ENSDARG00000098481/ENSDARG00000101043/ENSDARG00000104359	13
BP	GO:0048246	macrophage chemotaxis	1.30E-05	0.000946136	0.000657377	ENSDARG00000102986/ENSDARG00000026350/ENSDARG00000018283/ENSDARG00000038010	4
BP	GO:0002460	adaptive immune response based on somatic recombination of immune receptors built from immunoglobulin superfamily domains	1.42E-05	0.000979046	0.000680242	ENSDARG00000095627/ENSDARG00000044612/ENSDARG00000026726/ENSDARG00000098481/ENSDARG00000104359	5
BP	GO:0046636	negative regulation of alpha-beta T cell activation	1.72E-05	0.001126341	0.000782583	ENSDARG00000041060/ENSDARG00000026726/ENSDARG00000098481/ENSDARG00000104359	4
BP	GO:0033559	unsaturated fatty acid metabolic process	1.95E-05	0.001143026	0.000794176	ENSDARG00000026726/ENSDARG00000069279/ENSDARG00000098481/ENSDARG00000103735/ENSDARG00000104359	5
BP	GO:0008154	actin polymerization or depolymerization	2.22E-05	0.001143026	0.000794176	ENSDARG00000088091/ENSDARG00000026350/ENSDARG00000027063/ENSDARG00000008170/ENSDARG00000016350/ENSDARG00000026829/ENSDARG00000054063/ENSDARG00000057882/ENSDARG00000099672	9
BP	GO:0001776	leukocyte homeostasis	2.23E-05	0.001143026	0.000794176	ENSDARG00000026726/ENSDARG00000038010/ENSDARG00000098481/ENSDARG00000104359	4
BP	GO:0046634	regulation of alpha-beta T cell activation	2.23E-05	0.001143026	0.000794176	ENSDARG00000041060/ENSDARG00000026726/ENSDARG00000098481/ENSDARG00000104359	4
BP	GO:1905517	macrophage migration	2.23E-05	0.001143026	0.000794176	ENSDARG00000102986/ENSDARG00000026350/ENSDARG00000018283/ENSDARG00000038010	4
BP	GO:1901570	fatty acid derivative biosynthetic process	2.27E-05	0.001143026	0.000794176	ENSDARG00000026726/ENSDARG00000069279/ENSDARG00000098481/ENSDARG00000103735/ENSDARG00000104359	5
BP	GO:0042063	gliogenesis	2.47E-05	0.001199988	0.000833753	ENSDARG00000102986/ENSDARG00000055226/ENSDARG00000056407/ENSDARG00000020442/ENSDARG00000026726/ENSDARG00000057286/ENSDARG00000098481/ENSDARG00000104359	8
BP	GO:0030833	regulation of actin filament polymerization	2.97E-05	0.001391855	0.000967063	ENSDARG00000088091/ENSDARG00000026350/ENSDARG00000027063/ENSDARG00000008170/ENSDARG00000026829/ENSDARG00000054063/ENSDARG00000057882/ENSDARG00000099672	8
BP	GO:0008064	regulation of actin polymerization or depolymerization	3.35E-05	0.001464857	0.001017784	ENSDARG00000088091/ENSDARG00000026350/ENSDARG00000027063/ENSDARG00000008170/ENSDARG00000026829/ENSDARG00000054063/ENSDARG00000057882/ENSDARG00000099672	8
BP	GO:0030832	regulation of actin filament length	3.35E-05	0.001464857	0.001017784	ENSDARG00000088091/ENSDARG00000026350/ENSDARG00000027063/ENSDARG00000008170/ENSDARG00000026829/ENSDARG00000054063/ENSDARG00000057882/ENSDARG00000099672	8
BP	GO:1902105	regulation of leukocyte differentiation	3.95E-05	0.001673222	0.001162557	ENSDARG00000067797/ENSDARG00000056407/ENSDARG00000026726/ENSDARG00000098481/ENSDARG00000104359	5
BP	GO:1903707	negative regulation of hemopoiesis	4.43E-05	0.001815194	0.001261199	ENSDARG00000026726/ENSDARG00000046081/ENSDARG00000098481/ENSDARG00000104359	4
BP	GO:0002683	negative regulation of immune system process	5.15E-05	0.001977339	0.001373857	ENSDARG00000041060/ENSDARG00000026726/ENSDARG00000041959/ENSDARG00000046081/ENSDARG00000098481/ENSDARG00000104359	6
BP	GO:0032271	regulation of protein polymerization	5.30E-05	0.001977339	0.001373857	ENSDARG00000088091/ENSDARG00000026350/ENSDARG00000027063/ENSDARG00000008170/ENSDARG00000026829/ENSDARG00000054063/ENSDARG00000057882/ENSDARG00000099672	8
BP	GO:0001818	negative regulation of cytokine production	5.43E-05	0.001977339	0.001373857	ENSDARG00000041060/ENSDARG00000026726/ENSDARG00000098481/ENSDARG00000104359	4
BP	GO:0046631	alpha-beta T cell activation	5.43E-05	0.001977339	0.001373857	ENSDARG00000041060/ENSDARG00000026726/ENSDARG00000098481/ENSDARG00000104359	4
BP	GO:0030041	actin filament polymerization	5.91E-05	0.002094515	0.001455271	ENSDARG00000088091/ENSDARG00000026350/ENSDARG00000027063/ENSDARG00000008170/ENSDARG00000026829/ENSDARG00000054063/ENSDARG00000057882/ENSDARG00000099672	8
BP	GO:1901568	fatty acid derivative metabolic process	6.48E-05	0.002238346	0.001555205	ENSDARG00000026726/ENSDARG00000069279/ENSDARG00000098481/ENSDARG00000103735/ENSDARG00000104359	5
BP	GO:0110053	regulation of actin filament organization	7.70E-05	0.002589197	0.001798977	ENSDARG00000088091/ENSDARG00000026350/ENSDARG00000027063/ENSDARG00000008170/ENSDARG00000026829/ENSDARG00000054063/ENSDARG00000057882/ENSDARG00000099672	8
BP	GO:0048771	tissue remodeling	7.90E-05	0.002591384	0.001800497	ENSDARG00000019763/ENSDARG00000026726/ENSDARG00000098481/ENSDARG00000104359	4
BP	GO:0046889	positive regulation of lipid biosynthetic process	9.41E-05	0.002814841	0.001955754	ENSDARG00000026726/ENSDARG00000040295/ENSDARG00000098481/ENSDARG00000104359	4
BP	GO:1902622	regulation of neutrophil migration	9.41E-05	0.002814841	0.001955754	ENSDARG00000026350/ENSDARG00000038010/ENSDARG00000041959/ENSDARG00000051975	4
BP	GO:1903708	positive regulation of hemopoiesis	9.41E-05	0.002814841	0.001955754	ENSDARG00000026726/ENSDARG00000046081/ENSDARG00000098481/ENSDARG00000104359	4
BP	GO:0034314	Arp2/3 complex-mediated actin nucleation	0.000111083	0.002814841	0.001955754	ENSDARG00000026350/ENSDARG00000027063/ENSDARG00000054063/ENSDARG00000057882	4
BP	GO:0035924	cellular response to vascular endothelial growth factor stimulus	0.000111083	0.002814841	0.001955754	ENSDARG00000025147/ENSDARG00000026726/ENSDARG00000098481/ENSDARG00000104359	4
BP	GO:0002287	alpha-beta T cell activation involved in immune response	0.000118	0.002814841	0.001955754	ENSDARG00000026726/ENSDARG00000098481/ENSDARG00000104359	3
BP	GO:0002292	T cell differentiation involved in immune response	0.000118	0.002814841	0.001955754	ENSDARG00000026726/ENSDARG00000098481/ENSDARG00000104359	3
BP	GO:0002293	alpha-beta T cell differentiation involved in immune response	0.000118	0.002814841	0.001955754	ENSDARG00000026726/ENSDARG00000098481/ENSDARG00000104359	3
BP	GO:0002819	regulation of adaptive immune response	0.000118	0.002814841	0.001955754	ENSDARG00000026726/ENSDARG00000098481/ENSDARG00000104359	3
BP	GO:0002822	regulation of adaptive immune response based on somatic recombination of immune receptors built from immunoglobulin superfamily domains	0.000118	0.002814841	0.001955754	ENSDARG00000026726/ENSDARG00000098481/ENSDARG00000104359	3
BP	GO:0050709	negative regulation of protein secretion	0.000118	0.002814841	0.001955754	ENSDARG00000026726/ENSDARG00000098481/ENSDARG00000104359	3
BP	GO:0071384	cellular response to corticosteroid stimulus	0.000118	0.002814841	0.001955754	ENSDARG00000026726/ENSDARG00000098481/ENSDARG00000104359	3
BP	GO:0071385	cellular response to glucocorticoid stimulus	0.000118	0.002814841	0.001955754	ENSDARG00000026726/ENSDARG00000098481/ENSDARG00000104359	3
BP	GO:1900087	positive regulation of G1/S transition of mitotic cell cycle	0.000118	0.002814841	0.001955754	ENSDARG00000026726/ENSDARG00000098481/ENSDARG00000104359	3
BP	GO:1902107	positive regulation of leukocyte differentiation	0.000118	0.002814841	0.001955754	ENSDARG00000026726/ENSDARG00000098481/ENSDARG00000104359	3
BP	GO:0042246	tissue regeneration	0.000126386	0.002961037	0.002057332	ENSDARG00000055120/ENSDARG00000026726/ENSDARG00000039150/ENSDARG00000041959/ENSDARG00000058371/ENSDARG00000094041/ENSDARG00000098481/ENSDARG00000104359	8
BP	GO:0002684	positive regulation of immune system process	0.000134986	0.003107038	0.002158773	ENSDARG00000095627/ENSDARG00000102986/ENSDARG00000044612/ENSDARG00000026726/ENSDARG00000038010/ENSDARG00000046081/ENSDARG00000051975/ENSDARG00000098481/ENSDARG00000104359	9
BP	GO:0032535	regulation of cellular component size	0.000146762	0.003319863	0.002306644	ENSDARG00000088091/ENSDARG00000026350/ENSDARG00000027063/ENSDARG00000008170/ENSDARG00000026829/ENSDARG00000041959/ENSDARG00000045542/ENSDARG00000054063/ENSDARG00000057882/ENSDARG00000099672	10
BP	GO:0046890	regulation of lipid biosynthetic process	0.000151186	0.003328521	0.00231266	ENSDARG00000026726/ENSDARG00000040295/ENSDARG00000041051/ENSDARG00000098481/ENSDARG00000104359	5
BP	GO:0014812	muscle cell migration	0.000161035	0.003328521	0.00231266	ENSDARG00000026726/ENSDARG00000098481/ENSDARG00000104359	3
BP	GO:0045620	negative regulation of lymphocyte differentiation	0.000161035	0.003328521	0.00231266	ENSDARG00000026726/ENSDARG00000098481/ENSDARG00000104359	3
BP	GO:0046632	alpha-beta T cell differentiation	0.000161035	0.003328521	0.00231266	ENSDARG00000026726/ENSDARG00000098481/ENSDARG00000104359	3
BP	GO:1902808	positive regulation of cell cycle G1/S phase transition	0.000161035	0.003328521	0.00231266	ENSDARG00000026726/ENSDARG00000098481/ENSDARG00000104359	3
BP	GO:0002250	adaptive immune response	0.000182428	0.003328521	0.00231266	ENSDARG00000095627/ENSDARG00000044612/ENSDARG00000026726/ENSDARG00000098481/ENSDARG00000104359	5
BP	GO:0050868	negative regulation of T cell activation	0.000202036	0.003328521	0.00231266	ENSDARG00000041060/ENSDARG00000026726/ENSDARG00000098481/ENSDARG00000104359	4
BP	GO:1903038	negative regulation of leukocyte cell-cell adhesion	0.000202036	0.003328521	0.00231266	ENSDARG00000041060/ENSDARG00000026726/ENSDARG00000098481/ENSDARG00000104359	4
BP	GO:0001516	prostaglandin biosynthetic process	0.000213107	0.003328521	0.00231266	ENSDARG00000026726/ENSDARG00000098481/ENSDARG00000104359	3
BP	GO:0002792	negative regulation of peptide secretion	0.000213107	0.003328521	0.00231266	ENSDARG00000026726/ENSDARG00000098481/ENSDARG00000104359	3
BP	GO:0031338	regulation of vesicle fusion	0.000213107	0.003328521	0.00231266	ENSDARG00000026726/ENSDARG00000098481/ENSDARG00000104359	3
BP	GO:0032309	icosanoid secretion	0.000213107	0.003328521	0.00231266	ENSDARG00000026726/ENSDARG00000098481/ENSDARG00000104359	3
BP	GO:0032612	interleukin-1 production	0.000213107	0.003328521	0.00231266	ENSDARG00000026726/ENSDARG00000098481/ENSDARG00000104359	3
BP	GO:0032652	regulation of interleukin-1 production	0.000213107	0.003328521	0.00231266	ENSDARG00000026726/ENSDARG00000098481/ENSDARG00000104359	3
BP	GO:0032946	positive regulation of mononuclear cell proliferation	0.000213107	0.003328521	0.00231266	ENSDARG00000026726/ENSDARG00000098481/ENSDARG00000104359	3
BP	GO:0042102	positive regulation of T cell proliferation	0.000213107	0.003328521	0.00231266	ENSDARG00000026726/ENSDARG00000098481/ENSDARG00000104359	3
BP	GO:0045920	negative regulation of exocytosis	0.000213107	0.003328521	0.00231266	ENSDARG00000026726/ENSDARG00000098481/ENSDARG00000104359	3
BP	GO:0046457	prostanoid biosynthetic process	0.000213107	0.003328521	0.00231266	ENSDARG00000026726/ENSDARG00000098481/ENSDARG00000104359	3
BP	GO:0050482	arachidonic acid secretion	0.000213107	0.003328521	0.00231266	ENSDARG00000026726/ENSDARG00000098481/ENSDARG00000104359	3
BP	GO:0050671	positive regulation of lymphocyte proliferation	0.000213107	0.003328521	0.00231266	ENSDARG00000026726/ENSDARG00000098481/ENSDARG00000104359	3
BP	GO:0070665	positive regulation of leukocyte proliferation	0.000213107	0.003328521	0.00231266	ENSDARG00000026726/ENSDARG00000098481/ENSDARG00000104359	3
BP	GO:0071715	icosanoid transport	0.000213107	0.003328521	0.00231266	ENSDARG00000026726/ENSDARG00000098481/ENSDARG00000104359	3
BP	GO:0090049	regulation of cell migration involved in sprouting angiogenesis	0.000213107	0.003328521	0.00231266	ENSDARG00000026726/ENSDARG00000098481/ENSDARG00000104359	3
BP	GO:1901571	fatty acid derivative transport	0.000213107	0.003328521	0.00231266	ENSDARG00000026726/ENSDARG00000098481/ENSDARG00000104359	3
BP	GO:1903036	positive regulation of response to wounding	0.000213107	0.003328521	0.00231266	ENSDARG00000026726/ENSDARG00000098481/ENSDARG00000104359	3
BP	GO:1903963	arachidonate transport	0.000213107	0.003328521	0.00231266	ENSDARG00000026726/ENSDARG00000098481/ENSDARG00000104359	3
BP	GO:0000302	response to reactive oxygen species	0.000231273	0.003448077	0.002395727	ENSDARG00000026726/ENSDARG00000057437/ENSDARG00000098481/ENSDARG00000104359	4
BP	GO:0045834	positive regulation of lipid metabolic process	0.000231273	0.003448077	0.002395727	ENSDARG00000026726/ENSDARG00000040295/ENSDARG00000098481/ENSDARG00000104359	4
BP	GO:0048608	reproductive structure development	0.000231273	0.003448077	0.002395727	ENSDARG00000013968/ENSDARG00000026726/ENSDARG00000098481/ENSDARG00000104359	4
BP	GO:0061458	reproductive system development	0.000231273	0.003448077	0.002395727	ENSDARG00000013968/ENSDARG00000026726/ENSDARG00000098481/ENSDARG00000104359	4
BP	GO:0003006	developmental process involved in reproduction	0.000240416	0.003544108	0.00246245	ENSDARG00000013968/ENSDARG00000026726/ENSDARG00000041959/ENSDARG00000074131/ENSDARG00000098481/ENSDARG00000104359/ENSDARG00000116617	7
BP	GO:0019216	regulation of lipid metabolic process	0.000245486	0.003571834	0.002481714	ENSDARG00000013968/ENSDARG00000026726/ENSDARG00000040295/ENSDARG00000041051/ENSDARG00000098481/ENSDARG00000104359	6
BP	GO:1902903	regulation of supramolecular fiber organization	0.000258009	0.003571834	0.002481714	ENSDARG00000088091/ENSDARG00000026350/ENSDARG00000027063/ENSDARG00000008170/ENSDARG00000026829/ENSDARG00000054063/ENSDARG00000057882/ENSDARG00000099672	8
BP	GO:0007159	leukocyte cell-cell adhesion	0.000263436	0.003571834	0.002481714	ENSDARG00000041060/ENSDARG00000026726/ENSDARG00000098481/ENSDARG00000104359	4
BP	GO:1903037	regulation of leukocyte cell-cell adhesion	0.000263436	0.003571834	0.002481714	ENSDARG00000041060/ENSDARG00000026726/ENSDARG00000098481/ENSDARG00000104359	4
BP	GO:0040017	positive regulation of locomotion	0.000265873	0.003571834	0.002481714	ENSDARG00000102986/ENSDARG00000026726/ENSDARG00000038010/ENSDARG00000041959/ENSDARG00000051975/ENSDARG00000098481/ENSDARG00000104359	7
BP	GO:0002698	negative regulation of immune effector process	0.000274966	0.003571834	0.002481714	ENSDARG00000026726/ENSDARG00000098481/ENSDARG00000104359	3
BP	GO:0006692	prostanoid metabolic process	0.000274966	0.003571834	0.002481714	ENSDARG00000026726/ENSDARG00000098481/ENSDARG00000104359	3
BP	GO:0006693	prostaglandin metabolic process	0.000274966	0.003571834	0.002481714	ENSDARG00000026726/ENSDARG00000098481/ENSDARG00000104359	3
BP	GO:0045580	regulation of T cell differentiation	0.000274966	0.003571834	0.002481714	ENSDARG00000026726/ENSDARG00000098481/ENSDARG00000104359	3
BP	GO:0050870	positive regulation of T cell activation	0.000274966	0.003571834	0.002481714	ENSDARG00000026726/ENSDARG00000098481/ENSDARG00000104359	3
BP	GO:1902106	negative regulation of leukocyte differentiation	0.000274966	0.003571834	0.002481714	ENSDARG00000026726/ENSDARG00000098481/ENSDARG00000104359	3
BP	GO:1903039	positive regulation of leukocyte cell-cell adhesion	0.000274966	0.003571834	0.002481714	ENSDARG00000026726/ENSDARG00000098481/ENSDARG00000104359	3
BP	GO:0007015	actin filament organization	0.000285381	0.003670782	0.002550463	ENSDARG00000088091/ENSDARG00000026350/ENSDARG00000027063/ENSDARG00000008170/ENSDARG00000016350/ENSDARG00000023188/ENSDARG00000026829/ENSDARG00000054063/ENSDARG00000054610/ENSDARG00000057882/ENSDARG00000099672	11
BP	GO:0032944	regulation of mononuclear cell proliferation	0.000298689	0.003696975	0.002568662	ENSDARG00000041060/ENSDARG00000026726/ENSDARG00000098481/ENSDARG00000104359	4
BP	GO:0042129	regulation of T cell proliferation	0.000298689	0.003696975	0.002568662	ENSDARG00000041060/ENSDARG00000026726/ENSDARG00000098481/ENSDARG00000104359	4
BP	GO:0050670	regulation of lymphocyte proliferation	0.000298689	0.003696975	0.002568662	ENSDARG00000041060/ENSDARG00000026726/ENSDARG00000098481/ENSDARG00000104359	4
BP	GO:0070663	regulation of leukocyte proliferation	0.000298689	0.003696975	0.002568662	ENSDARG00000041060/ENSDARG00000026726/ENSDARG00000098481/ENSDARG00000104359	4
BP	GO:0002573	myeloid leukocyte differentiation	0.000331784	0.003997453	0.002777435	ENSDARG00000102986/ENSDARG00000067797/ENSDARG00000055226/ENSDARG00000056407/ENSDARG00000036074	5
BP	GO:0051346	negative regulation of hydrolase activity	0.000333745	0.003997453	0.002777435	ENSDARG00000009779/ENSDARG00000016143/ENSDARG00000026726/ENSDARG00000090194/ENSDARG00000098481/ENSDARG00000104359	6
BP	GO:0042098	T cell proliferation	0.0003372	0.003997453	0.002777435	ENSDARG00000041060/ENSDARG00000026726/ENSDARG00000098481/ENSDARG00000104359	4
BP	GO:0002286	T cell activation involved in immune response	0.00034734	0.003997453	0.002777435	ENSDARG00000026726/ENSDARG00000098481/ENSDARG00000104359	3
BP	GO:0022409	positive regulation of cell-cell adhesion	0.00034734	0.003997453	0.002777435	ENSDARG00000026726/ENSDARG00000098481/ENSDARG00000104359	3
BP	GO:0051224	negative regulation of protein transport	0.00034734	0.003997453	0.002777435	ENSDARG00000026726/ENSDARG00000098481/ENSDARG00000104359	3
BP	GO:0071236	cellular response to antibiotic	0.00034734	0.003997453	0.002777435	ENSDARG00000026726/ENSDARG00000098481/ENSDARG00000104359	3
BP	GO:1904950	negative regulation of establishment of protein localization	0.00034734	0.003997453	0.002777435	ENSDARG00000026726/ENSDARG00000098481/ENSDARG00000104359	3
BP	GO:0043254	regulation of protein complex assembly	0.000371469	0.004145262	0.002880132	ENSDARG00000088091/ENSDARG00000026350/ENSDARG00000027063/ENSDARG00000008170/ENSDARG00000026829/ENSDARG00000054063/ENSDARG00000057882/ENSDARG00000099672	8
BP	GO:0002695	negative regulation of leukocyte activation	0.00037914	0.004145262	0.002880132	ENSDARG00000041060/ENSDARG00000026726/ENSDARG00000098481/ENSDARG00000104359	4
BP	GO:0050663	cytokine secretion	0.00037914	0.004145262	0.002880132	ENSDARG00000041060/ENSDARG00000026726/ENSDARG00000098481/ENSDARG00000104359	4
BP	GO:0050707	regulation of cytokine secretion	0.00037914	0.004145262	0.002880132	ENSDARG00000041060/ENSDARG00000026726/ENSDARG00000098481/ENSDARG00000104359	4
BP	GO:0050866	negative regulation of cell activation	0.00037914	0.004145262	0.002880132	ENSDARG00000041060/ENSDARG00000026726/ENSDARG00000098481/ENSDARG00000104359	4
BP	GO:0051250	negative regulation of lymphocyte activation	0.00037914	0.004145262	0.002880132	ENSDARG00000041060/ENSDARG00000026726/ENSDARG00000098481/ENSDARG00000104359	4
BP	GO:0051258	protein polymerization	0.000401512	0.004315874	0.002998674	ENSDARG00000088091/ENSDARG00000026350/ENSDARG00000027063/ENSDARG00000008170/ENSDARG00000026829/ENSDARG00000054063/ENSDARG00000057882/ENSDARG00000099672	8
BP	GO:0010638	positive regulation of organelle organization	0.000417259	0.004315874	0.002998674	ENSDARG00000088091/ENSDARG00000026350/ENSDARG00000027063/ENSDARG00000026726/ENSDARG00000054063/ENSDARG00000057882/ENSDARG00000098481/ENSDARG00000104359	8
BP	GO:0048589	developmental growth	0.000418422	0.004315874	0.002998674	ENSDARG00000055120/ENSDARG00000008170/ENSDARG00000013968/ENSDARG00000026726/ENSDARG00000034817/ENSDARG00000039150/ENSDARG00000041959/ENSDARG00000044345/ENSDARG00000057286/ENSDARG00000058371/ENSDARG00000094041/ENSDARG00000098481/ENSDARG00000104359	13
BP	GO:0031099	regeneration	0.000418923	0.004315874	0.002998674	ENSDARG00000055120/ENSDARG00000026726/ENSDARG00000039150/ENSDARG00000041959/ENSDARG00000058371/ENSDARG00000094041/ENSDARG00000098481/ENSDARG00000102249/ENSDARG00000104359	9
BP	GO:0006979	response to oxidative stress	0.00042081	0.004315874	0.002998674	ENSDARG00000026726/ENSDARG00000027529/ENSDARG00000042824/ENSDARG00000057437/ENSDARG00000098481/ENSDARG00000104359	6
BP	GO:0010165	response to X-ray	0.000430929	0.004315874	0.002998674	ENSDARG00000026726/ENSDARG00000098481/ENSDARG00000104359	3
BP	GO:0010595	positive regulation of endothelial cell migration	0.000430929	0.004315874	0.002998674	ENSDARG00000026726/ENSDARG00000098481/ENSDARG00000104359	3
BP	GO:0019217	regulation of fatty acid metabolic process	0.000430929	0.004315874	0.002998674	ENSDARG00000026726/ENSDARG00000098481/ENSDARG00000104359	3
BP	GO:0042542	response to hydrogen peroxide	0.000430929	0.004315874	0.002998674	ENSDARG00000026726/ENSDARG00000098481/ENSDARG00000104359	3
BP	GO:0043154	negative regulation of cysteine-type endopeptidase activity involved in apoptotic process	0.000430929	0.004315874	0.002998674	ENSDARG00000009779/ENSDARG00000016143/ENSDARG00000090194	3
BP	GO:0070365	hepatocyte differentiation	0.000430929	0.004315874	0.002998674	ENSDARG00000026726/ENSDARG00000098481/ENSDARG00000104359	3
BP	GO:1903706	regulation of hemopoiesis	0.00044512	0.00442422	0.003073952	ENSDARG00000067797/ENSDARG00000056407/ENSDARG00000026726/ENSDARG00000046081/ENSDARG00000098481/ENSDARG00000104359	6
BP	GO:0006897	endocytosis	0.000460294	0.004506346	0.003131014	ENSDARG00000040178/ENSDARG00000059294/ENSDARG00000026350/ENSDARG00000008170/ENSDARG00000020442/ENSDARG00000020497/ENSDARG00000020847/ENSDARG00000026726/ENSDARG00000098481/ENSDARG00000104359	10
BP	GO:1990266	neutrophil migration	0.00047051	0.004506346	0.003131014	ENSDARG00000103466/ENSDARG00000026350/ENSDARG00000018283/ENSDARG00000038010/ENSDARG00000041959/ENSDARG00000051975	6
BP	GO:0002263	cell activation involved in immune response	0.000473991	0.004506346	0.003131014	ENSDARG00000026726/ENSDARG00000079497/ENSDARG00000098481/ENSDARG00000104359	4
BP	GO:0032943	mononuclear cell proliferation	0.000473991	0.004506346	0.003131014	ENSDARG00000041060/ENSDARG00000026726/ENSDARG00000098481/ENSDARG00000104359	4
BP	GO:0046651	lymphocyte proliferation	0.000473991	0.004506346	0.003131014	ENSDARG00000041060/ENSDARG00000026726/ENSDARG00000098481/ENSDARG00000104359	4
BP	GO:0070661	leukocyte proliferation	0.000473991	0.004506346	0.003131014	ENSDARG00000041060/ENSDARG00000026726/ENSDARG00000098481/ENSDARG00000104359	4
BP	GO:0010634	positive regulation of epithelial cell migration	0.000526412	0.004730501	0.003286757	ENSDARG00000026726/ENSDARG00000098481/ENSDARG00000104359	3
BP	GO:0031960	response to corticosteroid	0.000526412	0.004730501	0.003286757	ENSDARG00000026726/ENSDARG00000098481/ENSDARG00000104359	3
BP	GO:0034614	cellular response to reactive oxygen species	0.000526412	0.004730501	0.003286757	ENSDARG00000026726/ENSDARG00000098481/ENSDARG00000104359	3
BP	GO:0043535	regulation of blood vessel endothelial cell migration	0.000526412	0.004730501	0.003286757	ENSDARG00000026726/ENSDARG00000098481/ENSDARG00000104359	3
BP	GO:0046717	acid secretion	0.000526412	0.004730501	0.003286757	ENSDARG00000026726/ENSDARG00000098481/ENSDARG00000104359	3
BP	GO:0051384	response to glucocorticoid	0.000526412	0.004730501	0.003286757	ENSDARG00000026726/ENSDARG00000098481/ENSDARG00000104359	3
BP	GO:0071622	regulation of granulocyte chemotaxis	0.000526412	0.004730501	0.003286757	ENSDARG00000102986/ENSDARG00000038010/ENSDARG00000041959	3
BP	GO:2000117	negative regulation of cysteine-type endopeptidase activity	0.000526412	0.004730501	0.003286757	ENSDARG00000009779/ENSDARG00000016143/ENSDARG00000090194	3
BP	GO:0006955	immune response	0.000541947	0.004836967	0.003360729	ENSDARG00000095627/ENSDARG00000103466/ENSDARG00000093608/ENSDARG00000102986/ENSDARG00000036628/ENSDARG00000069376/ENSDARG00000044612/ENSDARG00000089043/ENSDARG00000026726/ENSDARG00000040076/ENSDARG00000041959/ENSDARG00000079497/ENSDARG00000098481/ENSDARG00000104359	14
BP	GO:1903034	regulation of response to wounding	0.000584626	0.005182631	0.003600898	ENSDARG00000026726/ENSDARG00000041959/ENSDARG00000098481/ENSDARG00000104359	4
BP	GO:0062013	positive regulation of small molecule metabolic process	0.000634442	0.005549253	0.003855627	ENSDARG00000026726/ENSDARG00000098481/ENSDARG00000104359	3
BP	GO:1903672	positive regulation of sprouting angiogenesis	0.000634442	0.005549253	0.003855627	ENSDARG00000026726/ENSDARG00000098481/ENSDARG00000104359	3
BP	GO:1901136	carbohydrate derivative catabolic process	0.000647455	0.005625569	0.003908651	ENSDARG00000099313/ENSDARG00000035890/ENSDARG00000088439/ENSDARG00000044073/ENSDARG00000043701/ENSDARG00000056874	6
BP	GO:0009617	response to bacterium	0.000671777	0.0057985	0.004028804	ENSDARG00000059294/ENSDARG00000055290/ENSDARG00000038010/ENSDARG00000040076/ENSDARG00000041959/ENSDARG00000042725/ENSDARG00000056874/ENSDARG00000057698	8
BP	GO:0030217	T cell differentiation	0.000712447	0.006109349	0.004244782	ENSDARG00000027063/ENSDARG00000026726/ENSDARG00000098481/ENSDARG00000104359	4
BP	GO:0002699	positive regulation of immune effector process	0.000755648	0.006355195	0.004415596	ENSDARG00000026726/ENSDARG00000098481/ENSDARG00000104359	3
BP	GO:0050777	negative regulation of immune response	0.000755648	0.006355195	0.004415596	ENSDARG00000026726/ENSDARG00000098481/ENSDARG00000104359	3
BP	GO:1901992	positive regulation of mitotic cell cycle phase transition	0.000755648	0.006355195	0.004415596	ENSDARG00000026726/ENSDARG00000098481/ENSDARG00000104359	3
BP	GO:0040007	growth	0.000775009	0.006422592	0.004462423	ENSDARG00000055120/ENSDARG00000008170/ENSDARG00000013968/ENSDARG00000026726/ENSDARG00000034817/ENSDARG00000039150/ENSDARG00000041959/ENSDARG00000044345/ENSDARG00000057286/ENSDARG00000058371/ENSDARG00000094041/ENSDARG00000098481/ENSDARG00000104359	13
BP	GO:0045010	actin nucleation	0.000783243	0.006422592	0.004462423	ENSDARG00000026350/ENSDARG00000027063/ENSDARG00000054063/ENSDARG00000057882	4
BP	GO:0050727	regulation of inflammatory response	0.000783243	0.006422592	0.004462423	ENSDARG00000026726/ENSDARG00000041959/ENSDARG00000098481/ENSDARG00000104359	4
BP	GO:0070555	response to interleukin-1	0.000783243	0.006422592	0.004462423	ENSDARG00000103466/ENSDARG00000026726/ENSDARG00000098481/ENSDARG00000104359	4
BP	GO:0002252	immune effector process	0.000808723	0.006590342	0.004578977	ENSDARG00000095627/ENSDARG00000044612/ENSDARG00000026726/ENSDARG00000038010/ENSDARG00000079497/ENSDARG00000098481/ENSDARG00000104359	7
BP	GO:0032956	regulation of actin cytoskeleton organization	0.000825385	0.006668592	0.004633345	ENSDARG00000088091/ENSDARG00000026350/ENSDARG00000027063/ENSDARG00000008170/ENSDARG00000026829/ENSDARG00000054063/ENSDARG00000057882/ENSDARG00000099672	8
BP	GO:0030335	positive regulation of cell migration	0.000831	0.006668592	0.004633345	ENSDARG00000102986/ENSDARG00000026726/ENSDARG00000038010/ENSDARG00000051975/ENSDARG00000098481/ENSDARG00000104359	6
BP	GO:0006633	fatty acid biosynthetic process	0.000833574	0.006668592	0.004633345	ENSDARG00000026726/ENSDARG00000069279/ENSDARG00000098481/ENSDARG00000103735/ENSDARG00000104359	5
BP	GO:0006952	defense response	0.000877271	0.00695546	0.004832661	ENSDARG00000103466/ENSDARG00000102986/ENSDARG00000059294/ENSDARG00000055290/ENSDARG00000089043/ENSDARG00000026726/ENSDARG00000038010/ENSDARG00000040076/ENSDARG00000041959/ENSDARG00000056874/ENSDARG00000098481/ENSDARG00000104359	12
BP	GO:0043207	response to external biotic stimulus	0.000887344	0.00695546	0.004832661	ENSDARG00000103466/ENSDARG00000059294/ENSDARG00000055290/ENSDARG00000038010/ENSDARG00000040076/ENSDARG00000041959/ENSDARG00000042725/ENSDARG00000056874/ENSDARG00000057698/ENSDARG00000057853	10
BP	GO:0051707	response to other organism	0.000887344	0.00695546	0.004832661	ENSDARG00000103466/ENSDARG00000059294/ENSDARG00000055290/ENSDARG00000038010/ENSDARG00000040076/ENSDARG00000041959/ENSDARG00000042725/ENSDARG00000056874/ENSDARG00000057698/ENSDARG00000057853	10
BP	GO:0046456	icosanoid biosynthetic process	0.000890638	0.00695546	0.004832661	ENSDARG00000026726/ENSDARG00000098481/ENSDARG00000104359	3
BP	GO:0032970	regulation of actin filament-based process	0.000973914	0.007560802	0.005253253	ENSDARG00000088091/ENSDARG00000026350/ENSDARG00000027063/ENSDARG00000008170/ENSDARG00000026829/ENSDARG00000054063/ENSDARG00000057882/ENSDARG00000099672	8
BP	GO:0009607	response to biotic stimulus	0.000983036	0.007586722	0.005271262	ENSDARG00000103466/ENSDARG00000059294/ENSDARG00000055290/ENSDARG00000038010/ENSDARG00000040076/ENSDARG00000041959/ENSDARG00000042725/ENSDARG00000056874/ENSDARG00000057698/ENSDARG00000057853	10
BP	GO:0016050	vesicle organization	0.001020878	0.007797004	0.005417366	ENSDARG00000019360/ENSDARG00000020497/ENSDARG00000020847/ENSDARG00000026726/ENSDARG00000097583/ENSDARG00000098481/ENSDARG00000104359	7
BP	GO:0002042	cell migration involved in sprouting angiogenesis	0.001039997	0.007797004	0.005417366	ENSDARG00000026726/ENSDARG00000098481/ENSDARG00000104359	3
BP	GO:0002687	positive regulation of leukocyte migration	0.001039997	0.007797004	0.005417366	ENSDARG00000102986/ENSDARG00000038010/ENSDARG00000051975	3
BP	GO:0045103	intermediate filament-based process	0.001039997	0.007797004	0.005417366	ENSDARG00000019808/ENSDARG00000096359/ENSDARG00000101043	3
BP	GO:0045104	intermediate filament cytoskeleton organization	0.001039997	0.007797004	0.005417366	ENSDARG00000019808/ENSDARG00000096359/ENSDARG00000101043	3
BP	GO:0050863	regulation of T cell activation	0.001116466	0.008322748	0.005782654	ENSDARG00000041060/ENSDARG00000026726/ENSDARG00000098481/ENSDARG00000104359	4
BP	GO:0090066	regulation of anatomical structure size	0.001170808	0.008678532	0.006029853	ENSDARG00000088091/ENSDARG00000026350/ENSDARG00000027063/ENSDARG00000008170/ENSDARG00000026829/ENSDARG00000041959/ENSDARG00000045542/ENSDARG00000054063/ENSDARG00000057882/ENSDARG00000099672	10
BP	GO:0002285	lymphocyte activation involved in immune response	0.001204287	0.008729416	0.006065207	ENSDARG00000026726/ENSDARG00000098481/ENSDARG00000104359	3
BP	GO:0030225	macrophage differentiation	0.001204287	0.008729416	0.006065207	ENSDARG00000102986/ENSDARG00000055226/ENSDARG00000056407	3
BP	GO:0045619	regulation of lymphocyte differentiation	0.001204287	0.008729416	0.006065207	ENSDARG00000026726/ENSDARG00000098481/ENSDARG00000104359	3
BP	GO:1901989	positive regulation of cell cycle phase transition	0.001204287	0.008729416	0.006065207	ENSDARG00000026726/ENSDARG00000098481/ENSDARG00000104359	3
BP	GO:2000147	positive regulation of cell motility	0.001259848	0.00908198	0.006310169	ENSDARG00000102986/ENSDARG00000026726/ENSDARG00000038010/ENSDARG00000051975/ENSDARG00000098481/ENSDARG00000104359	6
BP	GO:0043086	negative regulation of catalytic activity	0.001321245	0.009472534	0.006581527	ENSDARG00000009779/ENSDARG00000016143/ENSDARG00000026726/ENSDARG00000090194/ENSDARG00000098481/ENSDARG00000100515/ENSDARG00000104359	7
BP	GO:0010594	regulation of endothelial cell migration	0.00138405	0.009710553	0.006746902	ENSDARG00000026726/ENSDARG00000098481/ENSDARG00000104359	3
BP	GO:0051251	positive regulation of lymphocyte activation	0.00138405	0.009710553	0.006746902	ENSDARG00000026726/ENSDARG00000098481/ENSDARG00000104359	3
BP	GO:0061041	regulation of wound healing	0.00138405	0.009710553	0.006746902	ENSDARG00000026726/ENSDARG00000098481/ENSDARG00000104359	3
BP	GO:1901658	glycosyl compound catabolic process	0.00138405	0.009710553	0.006746902	ENSDARG00000099313/ENSDARG00000035890/ENSDARG00000044073	3
BP	GO:0051272	positive regulation of cellular component movement	0.001435007	0.01001452	0.006958099	ENSDARG00000102986/ENSDARG00000026726/ENSDARG00000038010/ENSDARG00000051975/ENSDARG00000098481/ENSDARG00000104359	6
BP	GO:0001819	positive regulation of cytokine production	0.001538267	0.010629262	0.007385222	ENSDARG00000041060/ENSDARG00000026726/ENSDARG00000098481/ENSDARG00000104359	4
BP	GO:0002688	regulation of leukocyte chemotaxis	0.001579807	0.010629262	0.007385222	ENSDARG00000102986/ENSDARG00000038010/ENSDARG00000041959	3
BP	GO:0010632	regulation of epithelial cell migration	0.001579807	0.010629262	0.007385222	ENSDARG00000026726/ENSDARG00000098481/ENSDARG00000104359	3
BP	GO:0015909	long-chain fatty acid transport	0.001579807	0.010629262	0.007385222	ENSDARG00000026726/ENSDARG00000098481/ENSDARG00000104359	3
BP	GO:0032508	DNA duplex unwinding	0.001579807	0.010629262	0.007385222	ENSDARG00000026726/ENSDARG00000098481/ENSDARG00000104359	3
BP	GO:0061462	protein localization to lysosome	0.001579807	0.010629262	0.007385222	ENSDARG00000014914/ENSDARG00000018432/ENSDARG00000045542	3
BP	GO:1903531	negative regulation of secretion by cell	0.001579807	0.010629262	0.007385222	ENSDARG00000026726/ENSDARG00000098481/ENSDARG00000104359	3
BP	GO:0034599	cellular response to oxidative stress	0.001658882	0.011104354	0.007715317	ENSDARG00000026726/ENSDARG00000042824/ENSDARG00000098481/ENSDARG00000104359	4
BP	GO:0030099	myeloid cell differentiation	0.00174452	0.011525384	0.008007849	ENSDARG00000102986/ENSDARG00000067797/ENSDARG00000055226/ENSDARG00000056407/ENSDARG00000027063/ENSDARG00000008678/ENSDARG00000019360/ENSDARG00000036074	8
BP	GO:0051704	multi-organism process	0.001751604	0.011525384	0.008007849	ENSDARG00000103466/ENSDARG00000059294/ENSDARG00000055290/ENSDARG00000038010/ENSDARG00000040076/ENSDARG00000041959/ENSDARG00000042725/ENSDARG00000056874/ENSDARG00000057698/ENSDARG00000057853/ENSDARG00000074131/ENSDARG00000090194/ENSDARG00000116617	13
BP	GO:0043281	regulation of cysteine-type endopeptidase activity involved in apoptotic process	0.001785915	0.011525384	0.008007849	ENSDARG00000009779/ENSDARG00000016143/ENSDARG00000040076/ENSDARG00000090194	4
BP	GO:0002696	positive regulation of leukocyte activation	0.001792057	0.011525384	0.008007849	ENSDARG00000026726/ENSDARG00000098481/ENSDARG00000104359	3
BP	GO:0010565	regulation of cellular ketone metabolic process	0.001792057	0.011525384	0.008007849	ENSDARG00000026726/ENSDARG00000098481/ENSDARG00000104359	3
BP	GO:0032392	DNA geometric change	0.001792057	0.011525384	0.008007849	ENSDARG00000026726/ENSDARG00000098481/ENSDARG00000104359	3
BP	GO:0043588	skin development	0.001792057	0.011525384	0.008007849	ENSDARG00000026726/ENSDARG00000098481/ENSDARG00000104359	3
BP	GO:2000045	regulation of G1/S transition of mitotic cell cycle	0.001792057	0.011525384	0.008007849	ENSDARG00000026726/ENSDARG00000098481/ENSDARG00000104359	3
BP	GO:2000116	regulation of cysteine-type endopeptidase activity	0.001919539	0.012285048	0.008535664	ENSDARG00000009779/ENSDARG00000016143/ENSDARG00000040076/ENSDARG00000090194	4
BP	GO:0042110	T cell activation	0.00194757	0.012403944	0.008618273	ENSDARG00000041060/ENSDARG00000027063/ENSDARG00000026726/ENSDARG00000098481/ENSDARG00000104359	5
BP	GO:0006690	icosanoid metabolic process	0.00202128	0.012509056	0.008691305	ENSDARG00000026726/ENSDARG00000098481/ENSDARG00000104359	3
BP	GO:0045931	positive regulation of mitotic cell cycle	0.00202128	0.012509056	0.008691305	ENSDARG00000026726/ENSDARG00000098481/ENSDARG00000104359	3
BP	GO:0050867	positive regulation of cell activation	0.00202128	0.012509056	0.008691305	ENSDARG00000026726/ENSDARG00000098481/ENSDARG00000104359	3
BP	GO:0051048	negative regulation of secretion	0.00202128	0.012509056	0.008691305	ENSDARG00000026726/ENSDARG00000098481/ENSDARG00000104359	3
BP	GO:0071383	cellular response to steroid hormone stimulus	0.00202128	0.012509056	0.008691305	ENSDARG00000026726/ENSDARG00000098481/ENSDARG00000104359	3
BP	GO:1902806	regulation of cell cycle G1/S phase transition	0.00202128	0.012509056	0.008691305	ENSDARG00000026726/ENSDARG00000098481/ENSDARG00000104359	3
BP	GO:0002262	myeloid cell homeostasis	0.002073117	0.012769623	0.008872347	ENSDARG00000008678/ENSDARG00000019360/ENSDARG00000026726/ENSDARG00000038010/ENSDARG00000098481/ENSDARG00000104359	6
BP	GO:1902905	positive regulation of supramolecular fiber organization	0.002152432	0.013196221	0.009168748	ENSDARG00000088091/ENSDARG00000026350/ENSDARG00000027063/ENSDARG00000054063/ENSDARG00000057882	5
BP	GO:0022408	negative regulation of cell-cell adhesion	0.002207252	0.013469369	0.009358531	ENSDARG00000041060/ENSDARG00000026726/ENSDARG00000098481/ENSDARG00000104359	4
BP	GO:0001667	ameboidal-type cell migration	0.002340987	0.014219327	0.009879603	ENSDARG00000102986/ENSDARG00000016350/ENSDARG00000020847/ENSDARG00000026726/ENSDARG00000041959/ENSDARG00000092170/ENSDARG00000092947/ENSDARG00000098481/ENSDARG00000104359	9
BP	GO:0042742	defense response to bacterium	0.002488585	0.015046193	0.01045411	ENSDARG00000059294/ENSDARG00000055290/ENSDARG00000038010/ENSDARG00000040076/ENSDARG00000056874	5
BP	GO:0015908	fatty acid transport	0.00253247	0.015241288	0.010589663	ENSDARG00000026726/ENSDARG00000098481/ENSDARG00000104359	3
BP	GO:0005975	carbohydrate metabolic process	0.002559576	0.015334083	0.010654137	ENSDARG00000099313/ENSDARG00000036427/ENSDARG00000035890/ENSDARG00000044073/ENSDARG00000001897/ENSDARG00000034368/ENSDARG00000043701/ENSDARG00000052113/ENSDARG00000053684/ENSDARG00000068503/ENSDARG00000069543	11
BP	GO:0044087	regulation of cellular component biogenesis	0.002574331	0.015352375	0.010666846	ENSDARG00000088091/ENSDARG00000026350/ENSDARG00000027063/ENSDARG00000008170/ENSDARG00000026829/ENSDARG00000045543/ENSDARG00000054063/ENSDARG00000057882/ENSDARG00000099672	9
BP	GO:0051495	positive regulation of cytoskeleton organization	0.002608658	0.015486693	0.01076017	ENSDARG00000088091/ENSDARG00000026350/ENSDARG00000027063/ENSDARG00000054063/ENSDARG00000057882	5
BP	GO:0051493	regulation of cytoskeleton organization	0.00269773	0.015943343	0.011077451	ENSDARG00000088091/ENSDARG00000026350/ENSDARG00000027063/ENSDARG00000008170/ENSDARG00000026829/ENSDARG00000042927/ENSDARG00000054063/ENSDARG00000057882/ENSDARG00000099672	9
BP	GO:0008544	epidermis development	0.002732877	0.016078633	0.011171451	ENSDARG00000019808/ENSDARG00000026726/ENSDARG00000098481/ENSDARG00000103459/ENSDARG00000104359	5
BP	GO:0045746	negative regulation of Notch signaling pathway	0.0028153	0.016489612	0.011456999	ENSDARG00000046081/ENSDARG00000070426/ENSDARG00000079497	3
BP	GO:0006665	sphingolipid metabolic process	0.002861326	0.016684708	0.011592552	ENSDARG00000099313/ENSDARG00000088439/ENSDARG00000013968/ENSDARG00000069279/ENSDARG00000103735	5
BP	GO:0050708	regulation of protein secretion	0.003053866	0.01772864	0.012317877	ENSDARG00000041060/ENSDARG00000026726/ENSDARG00000098481/ENSDARG00000104359	4
BP	GO:0045785	positive regulation of cell adhesion	0.00311683	0.017935443	0.012461564	ENSDARG00000026726/ENSDARG00000098481/ENSDARG00000104359	3
BP	GO:0097237	cellular response to toxic substance	0.00311683	0.017935443	0.012461564	ENSDARG00000026726/ENSDARG00000098481/ENSDARG00000104359	3
BP	GO:0051249	regulation of lymphocyte activation	0.003246357	0.018599218	0.012922756	ENSDARG00000041060/ENSDARG00000026726/ENSDARG00000098481/ENSDARG00000104359	4
BP	GO:0072330	monocarboxylic acid biosynthetic process	0.003346535	0.0190898	0.013263613	ENSDARG00000026726/ENSDARG00000053684/ENSDARG00000069279/ENSDARG00000098481/ENSDARG00000103735/ENSDARG00000104359	6
BP	GO:0030073	insulin secretion	0.003437447	0.019493123	0.013543842	ENSDARG00000026726/ENSDARG00000098481/ENSDARG00000104359	3
BP	GO:0010631	epithelial cell migration	0.003446955	0.019493123	0.013543842	ENSDARG00000102986/ENSDARG00000026726/ENSDARG00000098481/ENSDARG00000104359	4
BP	GO:0007219	Notch signaling pathway	0.003464194	0.019506534	0.01355316	ENSDARG00000042925/ENSDARG00000104329/ENSDARG00000020442/ENSDARG00000046081/ENSDARG00000070426/ENSDARG00000079497	6
BP	GO:0030334	regulation of cell migration	0.003503099	0.019641307	0.0136468	ENSDARG00000102986/ENSDARG00000026350/ENSDARG00000026726/ENSDARG00000038010/ENSDARG00000041959/ENSDARG00000051975/ENSDARG00000098481/ENSDARG00000104359	8
BP	GO:0051051	negative regulation of transport	0.003655819	0.020410358	0.014181138	ENSDARG00000016745/ENSDARG00000026726/ENSDARG00000098481/ENSDARG00000104359	4
BP	GO:1903670	regulation of sprouting angiogenesis	0.00377752	0.021000451	0.014591135	ENSDARG00000026726/ENSDARG00000098481/ENSDARG00000104359	3
BP	GO:0002791	regulation of peptide secretion	0.003873109	0.021350921	0.014834642	ENSDARG00000041060/ENSDARG00000026726/ENSDARG00000098481/ENSDARG00000104359	4
BP	GO:0030098	lymphocyte differentiation	0.003873109	0.021350921	0.014834642	ENSDARG00000027063/ENSDARG00000026726/ENSDARG00000098481/ENSDARG00000104359	4
BP	GO:0051130	positive regulation of cellular component organization	0.003946606	0.021583018	0.014995903	ENSDARG00000088091/ENSDARG00000026350/ENSDARG00000027063/ENSDARG00000008170/ENSDARG00000026726/ENSDARG00000054063/ENSDARG00000057882/ENSDARG00000098481/ENSDARG00000104359	9
BP	GO:0097435	supramolecular fiber organization	0.003948113	0.021583018	0.014995903	ENSDARG00000088091/ENSDARG00000026350/ENSDARG00000027063/ENSDARG00000008170/ENSDARG00000016350/ENSDARG00000023188/ENSDARG00000026829/ENSDARG00000054063/ENSDARG00000054610/ENSDARG00000057882/ENSDARG00000096359/ENSDARG00000099672	12
BP	GO:0098657	import into cell	0.004054249	0.022071264	0.015335137	ENSDARG00000040178/ENSDARG00000059294/ENSDARG00000026350/ENSDARG00000008170/ENSDARG00000020442/ENSDARG00000020497/ENSDARG00000020847/ENSDARG00000026726/ENSDARG00000098481/ENSDARG00000104359	10
BP	GO:0008593	regulation of Notch signaling pathway	0.004098983	0.022131137	0.015376737	ENSDARG00000042925/ENSDARG00000046081/ENSDARG00000070426/ENSDARG00000079497	4
BP	GO:0030838	positive regulation of actin filament polymerization	0.004098983	0.022131137	0.015376737	ENSDARG00000026350/ENSDARG00000027063/ENSDARG00000054063/ENSDARG00000057882	4
BP	GO:0034067	protein localization to Golgi apparatus	0.00439029	0.02341488	0.016268682	ENSDARG00000035719/ENSDARG00000101680	2
BP	GO:0070613	regulation of protein processing	0.00439029	0.02341488	0.016268682	ENSDARG00000016143/ENSDARG00000070426	2
BP	GO:1903317	regulation of protein maturation	0.00439029	0.02341488	0.016268682	ENSDARG00000016143/ENSDARG00000070426	2
BP	GO:0002366	leukocyte activation involved in immune response	0.004517419	0.023812916	0.016545238	ENSDARG00000026726/ENSDARG00000098481/ENSDARG00000104359	3
BP	GO:0031532	actin cytoskeleton reorganization	0.004517419	0.023812916	0.016545238	ENSDARG00000026726/ENSDARG00000098481/ENSDARG00000104359	3
BP	GO:0048872	homeostasis of number of cells	0.004519372	0.023812916	0.016545238	ENSDARG00000008678/ENSDARG00000019360/ENSDARG00000026726/ENSDARG00000038010/ENSDARG00000098481/ENSDARG00000104359	6
BP	GO:0002694	regulation of leukocyte activation	0.004577104	0.023924942	0.016623075	ENSDARG00000041060/ENSDARG00000026726/ENSDARG00000098481/ENSDARG00000104359	4
BP	GO:0090132	epithelium migration	0.004577104	0.023924942	0.016623075	ENSDARG00000102986/ENSDARG00000026726/ENSDARG00000098481/ENSDARG00000104359	4
BP	GO:0044092	negative regulation of molecular function	0.004698754	0.024463353	0.016997163	ENSDARG00000009779/ENSDARG00000016143/ENSDARG00000026726/ENSDARG00000090194/ENSDARG00000098481/ENSDARG00000100515/ENSDARG00000104359	7
BP	GO:0007162	negative regulation of cell adhesion	0.004829656	0.024946885	0.017333121	ENSDARG00000041060/ENSDARG00000026726/ENSDARG00000098481/ENSDARG00000104359	4
BP	GO:0050865	regulation of cell activation	0.004829656	0.024946885	0.017333121	ENSDARG00000041060/ENSDARG00000026726/ENSDARG00000098481/ENSDARG00000104359	4
BP	GO:0009620	response to fungus	0.004917898	0.025106156	0.017443783	ENSDARG00000038010/ENSDARG00000042725/ENSDARG00000057853	3
BP	GO:0032355	response to estradiol	0.004917898	0.025106156	0.017443783	ENSDARG00000026726/ENSDARG00000098481/ENSDARG00000104359	3
BP	GO:0046883	regulation of hormone secretion	0.004917898	0.025106156	0.017443783	ENSDARG00000026726/ENSDARG00000098481/ENSDARG00000104359	3
BP	GO:0006954	inflammatory response	0.005087457	0.0258711	0.017975267	ENSDARG00000103466/ENSDARG00000102986/ENSDARG00000026726/ENSDARG00000040076/ENSDARG00000041959/ENSDARG00000098481/ENSDARG00000104359	7
BP	GO:0002455	humoral immune response mediated by circulating immunoglobulin	0.005330124	0.026364157	0.018317843	ENSDARG00000095627/ENSDARG00000044612	2
BP	GO:0006958	complement activation, classical pathway	0.005330124	0.026364157	0.018317843	ENSDARG00000095627/ENSDARG00000044612	2
BP	GO:0035338	long-chain fatty-acyl-CoA biosynthetic process	0.005330124	0.026364157	0.018317843	ENSDARG00000069279/ENSDARG00000103735	2
BP	GO:0046949	fatty-acyl-CoA biosynthetic process	0.005330124	0.026364157	0.018317843	ENSDARG00000069279/ENSDARG00000103735	2
BP	GO:0060035	notochord cell development	0.005330124	0.026364157	0.018317843	ENSDARG00000045543/ENSDARG00000057853	2
BP	GO:0002028	regulation of sodium ion transport	0.005339137	0.026364157	0.018317843	ENSDARG00000009544/ENSDARG00000097057/ENSDARG00000099014	3
BP	GO:0002443	leukocyte mediated immunity	0.005339137	0.026364157	0.018317843	ENSDARG00000095627/ENSDARG00000044612/ENSDARG00000038010	3
BP	GO:0022407	regulation of cell-cell adhesion	0.005362493	0.026364157	0.018317843	ENSDARG00000041060/ENSDARG00000026726/ENSDARG00000098481/ENSDARG00000104359	4
BP	GO:2000145	regulation of cell motility	0.005365267	0.026364157	0.018317843	ENSDARG00000102986/ENSDARG00000026350/ENSDARG00000026726/ENSDARG00000038010/ENSDARG00000041959/ENSDARG00000051975/ENSDARG00000098481/ENSDARG00000104359	8
BP	GO:0030072	peptide hormone secretion	0.005781423	0.02819787	0.019591909	ENSDARG00000026726/ENSDARG00000098481/ENSDARG00000104359	3
BP	GO:0043534	blood vessel endothelial cell migration	0.005781423	0.02819787	0.019591909	ENSDARG00000026726/ENSDARG00000098481/ENSDARG00000104359	3
BP	GO:0032273	positive regulation of protein polymerization	0.00593328	0.028831346	0.020032049	ENSDARG00000026350/ENSDARG00000027063/ENSDARG00000054063/ENSDARG00000057882	4
BP	GO:0045861	negative regulation of proteolysis	0.006543158	0.031561114	0.021928694	ENSDARG00000009779/ENSDARG00000016143/ENSDARG00000070426/ENSDARG00000090194	4
BP	GO:0090130	tissue migration	0.006543158	0.031561114	0.021928694	ENSDARG00000102986/ENSDARG00000026726/ENSDARG00000098481/ENSDARG00000104359	4
BP	GO:0046677	response to antibiotic	0.006730204	0.032344424	0.022472939	ENSDARG00000026726/ENSDARG00000098481/ENSDARG00000104359	3
BP	GO:0001817	regulation of cytokine production	0.006863102	0.032862734	0.022833061	ENSDARG00000041060/ENSDARG00000026726/ENSDARG00000098481/ENSDARG00000104359	4
BP	GO:0006906	vesicle fusion	0.007193229	0.034193899	0.023757956	ENSDARG00000020497/ENSDARG00000026726/ENSDARG00000098481/ENSDARG00000104359	4
BP	GO:0015718	monocarboxylic acid transport	0.007193229	0.034193899	0.023757956	ENSDARG00000068572/ENSDARG00000026726/ENSDARG00000098481/ENSDARG00000104359	4
BP	GO:0035690	cellular response to drug	0.007237196	0.034278704	0.023816879	ENSDARG00000026726/ENSDARG00000098481/ENSDARG00000104359	3
BP	GO:0035336	long-chain fatty-acyl-CoA metabolic process	0.007458721	0.035074702	0.024369939	ENSDARG00000069279/ENSDARG00000103735	2
BP	GO:0035337	fatty-acyl-CoA metabolic process	0.007458721	0.035074702	0.024369939	ENSDARG00000069279/ENSDARG00000103735	2
BP	GO:0000082	G1/S transition of mitotic cell cycle	0.00776623	0.036142955	0.025112162	ENSDARG00000026726/ENSDARG00000098481/ENSDARG00000104359	3
BP	GO:0002697	regulation of immune effector process	0.00776623	0.036142955	0.025112162	ENSDARG00000026726/ENSDARG00000098481/ENSDARG00000104359	3
BP	GO:0051336	regulation of hydrolase activity	0.007768531	0.036142955	0.025112162	ENSDARG00000103466/ENSDARG00000009779/ENSDARG00000016143/ENSDARG00000026726/ENSDARG00000040076/ENSDARG00000090194/ENSDARG00000098481/ENSDARG00000101680/ENSDARG00000104359	9
BP	GO:0090174	organelle membrane fusion	0.00788456	0.036553153	0.025397168	ENSDARG00000020497/ENSDARG00000026726/ENSDARG00000098481/ENSDARG00000104359	4
BP	GO:0042180	cellular ketone metabolic process	0.008246021	0.038094292	0.026467953	ENSDARG00000026726/ENSDARG00000098481/ENSDARG00000101791/ENSDARG00000104359	4
BP	GO:0044843	cell cycle G1/S phase transition	0.008317518	0.038289768	0.02660377	ENSDARG00000026726/ENSDARG00000098481/ENSDARG00000104359	3
BP	GO:0045597	positive regulation of cell differentiation	0.008399794	0.038533321	0.026772991	ENSDARG00000008170/ENSDARG00000026726/ENSDARG00000046081/ENSDARG00000057286/ENSDARG00000098481/ENSDARG00000104359	6
BP	GO:0016197	endosomal transport	0.00850324	0.038871956	0.027008275	ENSDARG00000002190/ENSDARG00000020442/ENSDARG00000020497/ENSDARG00000046081/ENSDARG00000101680	5
BP	GO:0019368	fatty acid elongation, unsaturated fatty acid	0.008643951	0.039106427	0.027171186	ENSDARG00000069279/ENSDARG00000103735	2
BP	GO:0034625	fatty acid elongation, monounsaturated fatty acid	0.008643951	0.039106427	0.027171186	ENSDARG00000069279/ENSDARG00000103735	2
BP	GO:0034626	fatty acid elongation, polyunsaturated fatty acid	0.008643951	0.039106427	0.027171186	ENSDARG00000069279/ENSDARG00000103735	2
BP	GO:0046649	lymphocyte activation	0.008789228	0.039627035	0.027532904	ENSDARG00000041060/ENSDARG00000027063/ENSDARG00000026726/ENSDARG00000098481/ENSDARG00000104359	5
BP	GO:0046879	hormone secretion	0.008891261	0.039678007	0.02756832	ENSDARG00000026726/ENSDARG00000098481/ENSDARG00000104359	3
BP	GO:0072665	protein localization to vacuole	0.008891261	0.039678007	0.02756832	ENSDARG00000014914/ENSDARG00000018432/ENSDARG00000045542	3
BP	GO:0090068	positive regulation of cell cycle process	0.008891261	0.039678007	0.02756832	ENSDARG00000026726/ENSDARG00000098481/ENSDARG00000104359	3
BP	GO:0061515	myeloid cell development	0.009001158	0.040032268	0.027814461	ENSDARG00000102986/ENSDARG00000055226/ENSDARG00000056407/ENSDARG00000019360	4
BP	GO:0010035	response to inorganic substance	0.009381029	0.041580779	0.028890368	ENSDARG00000021787/ENSDARG00000026726/ENSDARG00000093549/ENSDARG00000098481/ENSDARG00000104359	5
BP	GO:0007041	lysosomal transport	0.009487643	0.041771101	0.029022604	ENSDARG00000014914/ENSDARG00000018432/ENSDARG00000020497	3
BP	GO:0009914	hormone transport	0.009487643	0.041771101	0.029022604	ENSDARG00000026726/ENSDARG00000098481/ENSDARG00000104359	3
BP	GO:0001775	cell activation	0.00959617	0.041967251	0.029158889	ENSDARG00000041060/ENSDARG00000027063/ENSDARG00000026726/ENSDARG00000079497/ENSDARG00000098481/ENSDARG00000104359	6
BP	GO:0032101	regulation of response to external stimulus	0.00959617	0.041967251	0.029158889	ENSDARG00000102986/ENSDARG00000026726/ENSDARG00000038010/ENSDARG00000041959/ENSDARG00000098481/ENSDARG00000104359	6
BP	GO:0051270	regulation of cellular component movement	0.009847233	0.042618462	0.029611351	ENSDARG00000102986/ENSDARG00000026350/ENSDARG00000026726/ENSDARG00000038010/ENSDARG00000041959/ENSDARG00000051975/ENSDARG00000098481/ENSDARG00000104359	8
BP	GO:0001845	phagolysosome assembly	0.009907493	0.042618462	0.029611351	ENSDARG00000020497/ENSDARG00000020847	2
BP	GO:0019367	fatty acid elongation, saturated fatty acid	0.009907493	0.042618462	0.029611351	ENSDARG00000069279/ENSDARG00000103735	2
BP	GO:0050921	positive regulation of chemotaxis	0.009907493	0.042618462	0.029611351	ENSDARG00000102986/ENSDARG00000041959	2
BP	GO:0090022	regulation of neutrophil chemotaxis	0.009907493	0.042618462	0.029611351	ENSDARG00000038010/ENSDARG00000041959	2
BP	GO:0006749	glutathione metabolic process	0.010106839	0.043333899	0.030108437	ENSDARG00000022165/ENSDARG00000070426/ENSDARG00000104068	3
BP	GO:0040012	regulation of locomotion	0.010235635	0.043743169	0.030392799	ENSDARG00000102986/ENSDARG00000026350/ENSDARG00000026726/ENSDARG00000038010/ENSDARG00000041959/ENSDARG00000051975/ENSDARG00000098481/ENSDARG00000104359	8
BP	GO:0030593	neutrophil chemotaxis	0.010643637	0.045192399	0.031399725	ENSDARG00000103466/ENSDARG00000026350/ENSDARG00000038010/ENSDARG00000041959	4
BP	GO:0071396	cellular response to lipid	0.010643637	0.045192399	0.031399725	ENSDARG00000026726/ENSDARG00000042824/ENSDARG00000098481/ENSDARG00000104359	4
BP	GO:0010212	response to ionizing radiation	0.010749009	0.045346301	0.031506656	ENSDARG00000026726/ENSDARG00000098481/ENSDARG00000104359	3
BP	GO:0045766	positive regulation of angiogenesis	0.010749009	0.045346301	0.031506656	ENSDARG00000026726/ENSDARG00000098481/ENSDARG00000104359	3
BP	GO:0031018	endocrine pancreas development	0.011082466	0.046306355	0.032173703	ENSDARG00000026726/ENSDARG00000098481/ENSDARG00000102249/ENSDARG00000104359	4
BP	GO:0051223	regulation of protein transport	0.011082466	0.046306355	0.032173703	ENSDARG00000041060/ENSDARG00000026726/ENSDARG00000098481/ENSDARG00000104359	4
BP	GO:0070201	regulation of establishment of protein localization	0.011082466	0.046306355	0.032173703	ENSDARG00000041060/ENSDARG00000026726/ENSDARG00000098481/ENSDARG00000104359	4
BP	GO:0031529	ruffle organization	0.011247647	0.046587949	0.032369355	ENSDARG00000008170/ENSDARG00000044345	2
BP	GO:0090382	phagosome maturation	0.011247647	0.046587949	0.032369355	ENSDARG00000020497/ENSDARG00000020847	2
BP	GO:0033365	protein localization to organelle	0.011256387	0.046587949	0.032369355	ENSDARG00000055504/ENSDARG00000014914/ENSDARG00000018432/ENSDARG00000035719/ENSDARG00000042927/ENSDARG00000044972/ENSDARG00000045542/ENSDARG00000101680	8
CC	GO:0005773	vacuole	8.51E-15	1.05E-12	9.29E-13	ENSDARG00000003902/ENSDARG00000055504/ENSDARG00000013771/ENSDARG00000035890/ENSDARG00000055120/ENSDARG00000044073/ENSDARG00000040251/ENSDARG00000001897/ENSDARG00000007836/ENSDARG00000013968/ENSDARG00000014914/ENSDARG00000020497/ENSDARG00000020847/ENSDARG00000034817/ENSDARG00000043081/ENSDARG00000045542/ENSDARG00000057698/ENSDARG00000057853/ENSDARG00000074656/ENSDARG00000077664/ENSDARG00000090194/…	23
CC	GO:0000323	lytic vacuole	1.69E-14	1.05E-12	9.29E-13	ENSDARG00000003902/ENSDARG00000055504/ENSDARG00000013771/ENSDARG00000035890/ENSDARG00000055120/ENSDARG00000044073/ENSDARG00000040251/ENSDARG00000007836/ENSDARG00000013968/ENSDARG00000014914/ENSDARG00000020497/ENSDARG00000034817/ENSDARG00000043081/ENSDARG00000045542/ENSDARG00000057698/ENSDARG00000074656/ENSDARG00000077664/ENSDARG00000090194/ENSDARG00000090912/ENSDARG00000101334	20
CC	GO:0005764	lysosome	1.69E-14	1.05E-12	9.29E-13	ENSDARG00000003902/ENSDARG00000055504/ENSDARG00000013771/ENSDARG00000035890/ENSDARG00000055120/ENSDARG00000044073/ENSDARG00000040251/ENSDARG00000007836/ENSDARG00000013968/ENSDARG00000014914/ENSDARG00000020497/ENSDARG00000034817/ENSDARG00000043081/ENSDARG00000045542/ENSDARG00000057698/ENSDARG00000074656/ENSDARG00000077664/ENSDARG00000090194/ENSDARG00000090912/ENSDARG00000101334	20
CC	GO:0005882	intermediate filament	4.71E-06	0.0001724	0.000153179	ENSDARG00000017624/ENSDARG00000019808/ENSDARG00000034836/ENSDARG00000058371/ENSDARG00000092947/ENSDARG00000094041/ENSDARG00000096359/ENSDARG00000101043	8
CC	GO:0045111	intermediate filament cytoskeleton	5.11E-06	0.0001724	0.000153179	ENSDARG00000017624/ENSDARG00000019808/ENSDARG00000034836/ENSDARG00000058371/ENSDARG00000092947/ENSDARG00000094041/ENSDARG00000096359/ENSDARG00000101043	8
CC	GO:0099513	polymeric cytoskeletal fiber	5.56E-06	0.0001724	0.000153179	ENSDARG00000026350/ENSDARG00000008170/ENSDARG00000017624/ENSDARG00000019808/ENSDARG00000023188/ENSDARG00000026829/ENSDARG00000034836/ENSDARG00000041051/ENSDARG00000042927/ENSDARG00000058371/ENSDARG00000074131/ENSDARG00000092947/ENSDARG00000094041/ENSDARG00000096359/ENSDARG00000101043	15
CC	GO:0045095	keratin filament	7.44E-06	0.000197569	0.000175542	ENSDARG00000017624/ENSDARG00000034836/ENSDARG00000058371/ENSDARG00000096359	4
CC	GO:0031902	late endosome membrane	0.000110313	0.00256477	0.002278828	ENSDARG00000055504/ENSDARG00000002190/ENSDARG00000014914/ENSDARG00000045542/ENSDARG00000090194	5
CC	GO:0005770	late endosome	0.00019547	0.004039721	0.003589339	ENSDARG00000055504/ENSDARG00000002190/ENSDARG00000014914/ENSDARG00000020497/ENSDARG00000045542/ENSDARG00000090194	6
CC	GO:0005885	Arp2/3 protein complex	0.000454921	0.0076923	0.006834698	ENSDARG00000027063/ENSDARG00000054063/ENSDARG00000057882	3
CC	GO:0033179	proton-transporting V-type ATPase, V0 domain	0.000454921	0.0076923	0.006834698	ENSDARG00000020847/ENSDARG00000057853/ENSDARG00000101794	3
CC	GO:0033176	proton-transporting V-type ATPase complex	0.000626792	0.009715277	0.008632137	ENSDARG00000020847/ENSDARG00000045543/ENSDARG00000057853/ENSDARG00000101794	4
CC	GO:0005802	trans-Golgi network	0.001267822	0.018139608	0.016117252	ENSDARG00000102599/ENSDARG00000018432/ENSDARG00000035719/ENSDARG00000070426/ENSDARG00000097583/ENSDARG00000101680	6
CC	GO:0030864	cortical actin cytoskeleton	0.001910977	0.025388693	0.022558149	ENSDARG00000026350/ENSDARG00000008170/ENSDARG00000016350/ENSDARG00000026829	4
CC	GO:0015629	actin cytoskeleton	0.002149	0.026647601	0.023676703	ENSDARG00000026350/ENSDARG00000027063/ENSDARG00000008170/ENSDARG00000016350/ENSDARG00000023188/ENSDARG00000026829/ENSDARG00000037746/ENSDARG00000037870/ENSDARG00000054063/ENSDARG00000057882	10
CC	GO:0030863	cortical cytoskeleton	0.003263815	0.035846568	0.031850091	ENSDARG00000026350/ENSDARG00000008170/ENSDARG00000016350/ENSDARG00000026829	4
CC	GO:0033177	proton-transporting two-sector ATPase complex, proton-transporting domain	0.00328382	0.035846568	0.031850091	ENSDARG00000020847/ENSDARG00000057853/ENSDARG00000101794	3
CC	GO:0016469	proton-transporting two-sector ATPase complex	0.003469023	0.035846568	0.031850091	ENSDARG00000020847/ENSDARG00000045543/ENSDARG00000057853/ENSDARG00000101794	4
CC	GO:0005768	endosome	0.003828555	0.037479535	0.033301002	ENSDARG00000055504/ENSDARG00000102599/ENSDARG00000002190/ENSDARG00000014914/ENSDARG00000018432/ENSDARG00000020442/ENSDARG00000020497/ENSDARG00000045542/ENSDARG00000090194	9
CC	GO:0005774	vacuolar membrane	0.005103109	0.044527578	0.039563269	ENSDARG00000055504/ENSDARG00000001897/ENSDARG00000014914/ENSDARG00000020497/ENSDARG00000020847/ENSDARG00000057853	6
CC	GO:0005884	actin filament	0.005155559	0.044527578	0.039563269	ENSDARG00000026350/ENSDARG00000008170/ENSDARG00000023188/ENSDARG00000026829	4
CC	GO:0044437	vacuolar part	0.005266703	0.044527578	0.039563269	ENSDARG00000055504/ENSDARG00000001897/ENSDARG00000014914/ENSDARG00000020497/ENSDARG00000020847/ENSDARG00000057853	6
MF	GO:0004197	cysteine-type endopeptidase activity	2.46E-09	6.13E-07	5.16E-07	ENSDARG00000003902/ENSDARG00000013771/ENSDARG00000055120/ENSDARG00000040251/ENSDARG00000007836/ENSDARG00000012341/ENSDARG00000039150/ENSDARG00000040076/ENSDARG00000043081/ENSDARG00000074656/ENSDARG00000077664/ENSDARG00000101334	12
MF	GO:0008234	cysteine-type peptidase activity	1.35E-07	1.68E-05	1.41E-05	ENSDARG00000003902/ENSDARG00000013771/ENSDARG00000055120/ENSDARG00000040251/ENSDARG00000007836/ENSDARG00000012341/ENSDARG00000039150/ENSDARG00000040076/ENSDARG00000043081/ENSDARG00000074656/ENSDARG00000077664/ENSDARG00000089724/ENSDARG00000101334	13
MF	GO:0004859	phospholipase inhibitor activity	4.84E-06	0.000301454	0.000253601	ENSDARG00000003216/ENSDARG00000026726/ENSDARG00000098481/ENSDARG00000104359	4
MF	GO:0055102	lipase inhibitor activity	4.84E-06	0.000301454	0.000253601	ENSDARG00000003216/ENSDARG00000026726/ENSDARG00000098481/ENSDARG00000104359	4
MF	GO:0004175	endopeptidase activity	4.90E-05	0.002442518	0.002054792	ENSDARG00000003902/ENSDARG00000013771/ENSDARG00000055120/ENSDARG00000040513/ENSDARG00000040251/ENSDARG00000004748/ENSDARG00000007836/ENSDARG00000012341/ENSDARG00000039150/ENSDARG00000040076/ENSDARG00000043081/ENSDARG00000057698/ENSDARG00000074656/ENSDARG00000077664/ENSDARG00000101334	15
MF	GO:0051015	actin filament binding	6.06E-05	0.002502012	0.002104842	ENSDARG00000026350/ENSDARG00000027063/ENSDARG00000008170/ENSDARG00000023188/ENSDARG00000026829/ENSDARG00000044345/ENSDARG00000054610/ENSDARG00000057882/ENSDARG00000099672/ENSDARG00000102415	10
MF	GO:0008238	exopeptidase activity	7.61E-05	0.002502012	0.002104842	ENSDARG00000040072/ENSDARG00000003931/ENSDARG00000027750/ENSDARG00000056480/ENSDARG00000079932/ENSDARG00000098114/ENSDARG00000102249	7
MF	GO:0003779	actin binding	8.06E-05	0.002502012	0.002104842	ENSDARG00000088091/ENSDARG00000026350/ENSDARG00000027063/ENSDARG00000008170/ENSDARG00000016350/ENSDARG00000023188/ENSDARG00000024209/ENSDARG00000026829/ENSDARG00000044345/ENSDARG00000054063/ENSDARG00000054610/ENSDARG00000057882/ENSDARG00000099672/ENSDARG00000102415	14
MF	GO:0004185	serine-type carboxypeptidase activity	9.04E-05	0.002502012	0.002104842	ENSDARG00000040072/ENSDARG00000056480/ENSDARG00000098114	3
MF	GO:0004553	hydrolase activity, hydrolyzing O-glycosyl compounds	0.000138598	0.003451091	0.002903264	ENSDARG00000099313/ENSDARG00000035890/ENSDARG00000044073/ENSDARG00000001897/ENSDARG00000034368/ENSDARG00000052113/ENSDARG00000056874	7
MF	GO:0060090	molecular adaptor activity	0.000298818	0.006764157	0.005690413	ENSDARG00000019808/ENSDARG00000026726/ENSDARG00000045542/ENSDARG00000098481/ENSDARG00000104359	5
MF	GO:0070008	serine-type exopeptidase activity	0.000331339	0.006875289	0.005783904	ENSDARG00000040072/ENSDARG00000056480/ENSDARG00000098114	3
MF	GO:0016798	hydrolase activity, acting on glycosyl bonds	0.000386734	0.007407437	0.006231579	ENSDARG00000099313/ENSDARG00000035890/ENSDARG00000044073/ENSDARG00000001897/ENSDARG00000034368/ENSDARG00000052113/ENSDARG00000056874	7
MF	GO:0005112	Notch binding	0.000686589	0.012211468	0.010273017	ENSDARG00000104329/ENSDARG00000070426/ENSDARG00000079497	3
MF	GO:0030674	protein binding, bridging	0.00080007	0.01328117	0.011172914	ENSDARG00000019808/ENSDARG00000026726/ENSDARG00000098481/ENSDARG00000104359	4
MF	GO:0046961	proton-transporting ATPase activity, rotational mechanism	0.002668777	0.041532837	0.034939905	ENSDARG00000020847/ENSDARG00000045543/ENSDARG00000057853	3
MF	GO:0005544	calcium-dependent phospholipid binding	0.003147945	0.046108138	0.038788922	ENSDARG00000003216/ENSDARG00000026726/ENSDARG00000098481/ENSDARG00000104359	4
