# Supplementary material for: Cell-type-specific responses to the microbiota across all tissues of the larval zebrafish
Source: Cell Rep. Author manuscript; Available in PMC 2023 Oct 23. (PMC10423310; doi:10.1016/j.celrep.2023.112095)
Supplement: MMC24 [file NIHMS1880944-supplement-MMC24.zip › DataS18/Figure6_PanelG_GOresults_subcluster/GOresults_up_fdrSubClu3.tsv]

ONTOLOGY	ID	Description	pvalue	p.adjust	qvalue	geneID	Count
BP	GO:0002088	lens development in camera-type eye	1.53E-45	5.96E-43	4.76E-43	ENSDARG00000037285/ENSDARG00000053502/ENSDARG00000013963/ENSDARG00000030349/ENSDARG00000024548/ENSDARG00000102129/ENSDARG00000014803/ENSDARG00000053875/ENSDARG00000053862/ENSDARG00000007576/ENSDARG00000041925/ENSDARG00000068507/ENSDARG00000030411/ENSDARG00000032929/ENSDARG00000044875/ENSDARG00000016793/ENSDARG00000074001/ENSDARG00000057460/ENSDARG00000069827/ENSDARG00000069801/ENSDARG00000087765/…	28
BP	GO:0007601	visual perception	3.33E-34	6.48E-32	5.18E-32	ENSDARG00000053502/ENSDARG00000030349/ENSDARG00000024548/ENSDARG00000102129/ENSDARG00000014803/ENSDARG00000053875/ENSDARG00000053862/ENSDARG00000007576/ENSDARG00000041925/ENSDARG00000068507/ENSDARG00000030411/ENSDARG00000032929/ENSDARG00000044875/ENSDARG00000016793/ENSDARG00000074001/ENSDARG00000057460/ENSDARG00000069827/ENSDARG00000069801/ENSDARG00000087765/ENSDARG00000076572/ENSDARG00000088823/…	26
BP	GO:0050953	sensory perception of light stimulus	1.21E-33	1.58E-31	1.26E-31	ENSDARG00000053502/ENSDARG00000030349/ENSDARG00000024548/ENSDARG00000102129/ENSDARG00000014803/ENSDARG00000053875/ENSDARG00000053862/ENSDARG00000007576/ENSDARG00000041925/ENSDARG00000068507/ENSDARG00000030411/ENSDARG00000032929/ENSDARG00000044875/ENSDARG00000016793/ENSDARG00000074001/ENSDARG00000057460/ENSDARG00000069827/ENSDARG00000069801/ENSDARG00000087765/ENSDARG00000076572/ENSDARG00000088823/…	26
BP	GO:0043010	camera-type eye development	1.50E-28	1.47E-26	1.17E-26	ENSDARG00000037285/ENSDARG00000053502/ENSDARG00000013963/ENSDARG00000030349/ENSDARG00000024548/ENSDARG00000102129/ENSDARG00000014803/ENSDARG00000053875/ENSDARG00000053862/ENSDARG00000007576/ENSDARG00000041925/ENSDARG00000068507/ENSDARG00000030411/ENSDARG00000032929/ENSDARG00000044875/ENSDARG00000016793/ENSDARG00000074001/ENSDARG00000057460/ENSDARG00000069827/ENSDARG00000069801/ENSDARG00000087765/…	29
BP	GO:0007600	sensory perception	2.70E-25	2.11E-23	1.69E-23	ENSDARG00000053502/ENSDARG00000030349/ENSDARG00000024548/ENSDARG00000102129/ENSDARG00000014803/ENSDARG00000053875/ENSDARG00000053862/ENSDARG00000007576/ENSDARG00000041925/ENSDARG00000068507/ENSDARG00000030411/ENSDARG00000032929/ENSDARG00000044875/ENSDARG00000016793/ENSDARG00000074001/ENSDARG00000057460/ENSDARG00000069827/ENSDARG00000069801/ENSDARG00000087765/ENSDARG00000076572/ENSDARG00000088823/…	26
BP	GO:0055002	striated muscle cell development	1.06E-13	6.88E-12	5.50E-12	ENSDARG00000041864/ENSDARG00000102995/ENSDARG00000002988/ENSDARG00000026473/ENSDARG00000003081/ENSDARG00000029069/ENSDARG00000068457/ENSDARG00000000563/ENSDARG00000012944/ENSDARG00000020890/ENSDARG00000028213/ENSDARG00000030270/ENSDARG00000032630/ENSDARG00000055618	14
BP	GO:0055001	muscle cell development	2.79E-13	1.55E-11	1.24E-11	ENSDARG00000041864/ENSDARG00000102995/ENSDARG00000002988/ENSDARG00000026473/ENSDARG00000003081/ENSDARG00000029069/ENSDARG00000068457/ENSDARG00000000563/ENSDARG00000012944/ENSDARG00000020890/ENSDARG00000028213/ENSDARG00000030270/ENSDARG00000032630/ENSDARG00000055618	14
BP	GO:0051146	striated muscle cell differentiation	8.98E-13	4.38E-11	3.50E-11	ENSDARG00000041864/ENSDARG00000102995/ENSDARG00000002988/ENSDARG00000026473/ENSDARG00000003081/ENSDARG00000029069/ENSDARG00000068457/ENSDARG00000000563/ENSDARG00000012944/ENSDARG00000020890/ENSDARG00000028213/ENSDARG00000030270/ENSDARG00000032630/ENSDARG00000055618	14
BP	GO:0030239	myofibril assembly	1.09E-12	4.71E-11	3.76E-11	ENSDARG00000041864/ENSDARG00000102995/ENSDARG00000002988/ENSDARG00000003081/ENSDARG00000029069/ENSDARG00000068457/ENSDARG00000000563/ENSDARG00000020890/ENSDARG00000028213/ENSDARG00000030270/ENSDARG00000032630	11
BP	GO:0010927	cellular component assembly involved in morphogenesis	1.87E-12	7.29E-11	5.82E-11	ENSDARG00000041864/ENSDARG00000102995/ENSDARG00000002988/ENSDARG00000003081/ENSDARG00000029069/ENSDARG00000068457/ENSDARG00000000563/ENSDARG00000020890/ENSDARG00000028213/ENSDARG00000030270/ENSDARG00000032630	11
BP	GO:0042692	muscle cell differentiation	4.03E-12	1.43E-10	1.14E-10	ENSDARG00000041864/ENSDARG00000102995/ENSDARG00000002988/ENSDARG00000026473/ENSDARG00000003081/ENSDARG00000029069/ENSDARG00000068457/ENSDARG00000000563/ENSDARG00000012944/ENSDARG00000020890/ENSDARG00000028213/ENSDARG00000030270/ENSDARG00000032630/ENSDARG00000055618	14
BP	GO:0031032	actomyosin structure organization	3.59E-11	1.17E-09	9.33E-10	ENSDARG00000041864/ENSDARG00000102995/ENSDARG00000002988/ENSDARG00000003081/ENSDARG00000029069/ENSDARG00000068457/ENSDARG00000000563/ENSDARG00000020890/ENSDARG00000028213/ENSDARG00000030270/ENSDARG00000032630	11
BP	GO:0045214	sarcomere organization	8.35E-11	2.51E-09	2.00E-09	ENSDARG00000041864/ENSDARG00000102995/ENSDARG00000002988/ENSDARG00000003081/ENSDARG00000068457/ENSDARG00000000563/ENSDARG00000028213/ENSDARG00000030270	8
BP	GO:0006936	muscle contraction	2.28E-10	6.35E-09	5.07E-09	ENSDARG00000002988/ENSDARG00000003081/ENSDARG00000070835/ENSDARG00000029069/ENSDARG00000068457/ENSDARG00000000563/ENSDARG00000020574/ENSDARG00000020890/ENSDARG00000028213/ENSDARG00000030270	10
BP	GO:0003012	muscle system process	3.62E-10	9.41E-09	7.52E-09	ENSDARG00000002988/ENSDARG00000003081/ENSDARG00000070835/ENSDARG00000029069/ENSDARG00000068457/ENSDARG00000000563/ENSDARG00000020574/ENSDARG00000020890/ENSDARG00000028213/ENSDARG00000030270	10
BP	GO:0061061	muscle structure development	9.98E-10	2.43E-08	1.94E-08	ENSDARG00000041864/ENSDARG00000102995/ENSDARG00000002988/ENSDARG00000026473/ENSDARG00000003081/ENSDARG00000029069/ENSDARG00000068457/ENSDARG00000000563/ENSDARG00000012944/ENSDARG00000020890/ENSDARG00000028213/ENSDARG00000030270/ENSDARG00000032630/ENSDARG00000055618	14
BP	GO:0003009	skeletal muscle contraction	3.32E-09	7.62E-08	6.09E-08	ENSDARG00000002988/ENSDARG00000070835/ENSDARG00000029069/ENSDARG00000068457/ENSDARG00000020574/ENSDARG00000030270	6
BP	GO:0050879	multicellular organismal movement	5.69E-09	1.17E-07	9.33E-08	ENSDARG00000002988/ENSDARG00000070835/ENSDARG00000029069/ENSDARG00000068457/ENSDARG00000020574/ENSDARG00000030270	6
BP	GO:0050881	musculoskeletal movement	5.69E-09	1.17E-07	9.33E-08	ENSDARG00000002988/ENSDARG00000070835/ENSDARG00000029069/ENSDARG00000068457/ENSDARG00000020574/ENSDARG00000030270	6
BP	GO:0097435	supramolecular fiber organization	3.54E-08	6.89E-07	5.51E-07	ENSDARG00000041864/ENSDARG00000102995/ENSDARG00000002988/ENSDARG00000003081/ENSDARG00000029069/ENSDARG00000068457/ENSDARG00000033683/ENSDARG00000000563/ENSDARG00000013755/ENSDARG00000020890/ENSDARG00000028213/ENSDARG00000030270/ENSDARG00000032630	13
BP	GO:0006941	striated muscle contraction	1.26E-07	2.35E-06	1.87E-06	ENSDARG00000002988/ENSDARG00000070835/ENSDARG00000029069/ENSDARG00000068457/ENSDARG00000020574/ENSDARG00000030270	6
BP	GO:0048747	muscle fiber development	2.36E-07	4.18E-06	3.34E-06	ENSDARG00000026473/ENSDARG00000003081/ENSDARG00000000563/ENSDARG00000012944/ENSDARG00000028213/ENSDARG00000032630/ENSDARG00000055618	7
BP	GO:0006937	regulation of muscle contraction	6.42E-07	1.09E-05	8.69E-06	ENSDARG00000002988/ENSDARG00000070835/ENSDARG00000068457/ENSDARG00000020574/ENSDARG00000030270	5
BP	GO:0090257	regulation of muscle system process	1.01E-06	1.64E-05	1.31E-05	ENSDARG00000002988/ENSDARG00000070835/ENSDARG00000068457/ENSDARG00000020574/ENSDARG00000030270	5
BP	GO:0014706	striated muscle tissue development	6.95E-06	0.000108493	8.67E-05	ENSDARG00000102995/ENSDARG00000026473/ENSDARG00000003081/ENSDARG00000000563/ENSDARG00000012944/ENSDARG00000028213/ENSDARG00000032630/ENSDARG00000055618	8
BP	GO:0060537	muscle tissue development	8.68E-06	0.000130265	0.000104071	ENSDARG00000102995/ENSDARG00000026473/ENSDARG00000003081/ENSDARG00000000563/ENSDARG00000012944/ENSDARG00000028213/ENSDARG00000032630/ENSDARG00000055618	8
BP	GO:0055003	cardiac myofibril assembly	9.78E-06	0.000141301	0.000112888	ENSDARG00000003081/ENSDARG00000000563/ENSDARG00000028213/ENSDARG00000032630	4
BP	GO:0014866	skeletal myofibril assembly	2.05E-05	0.000285382	0.000227998	ENSDARG00000003081/ENSDARG00000000563/ENSDARG00000020890/ENSDARG00000028213	4
BP	GO:0007519	skeletal muscle tissue development	2.13E-05	0.000286429	0.000228834	ENSDARG00000102995/ENSDARG00000026473/ENSDARG00000000563/ENSDARG00000012944/ENSDARG00000028213/ENSDARG00000055618	6
BP	GO:0060048	cardiac muscle contraction	2.70E-05	0.00035147	0.000280797	ENSDARG00000002988/ENSDARG00000029069/ENSDARG00000068457/ENSDARG00000030270	4
BP	GO:0060538	skeletal muscle organ development	3.57E-05	0.000448946	0.000358672	ENSDARG00000102995/ENSDARG00000026473/ENSDARG00000000563/ENSDARG00000012944/ENSDARG00000028213/ENSDARG00000055618	6
BP	GO:0007517	muscle organ development	3.69E-05	0.000450159	0.000359641	ENSDARG00000102995/ENSDARG00000026473/ENSDARG00000003081/ENSDARG00000000563/ENSDARG00000012944/ENSDARG00000028213/ENSDARG00000055618	7
BP	GO:0006942	regulation of striated muscle contraction	4.32E-05	0.000510769	0.000408064	ENSDARG00000068457/ENSDARG00000020574/ENSDARG00000030270	3
BP	GO:0055013	cardiac muscle cell development	7.93E-05	0.000909428	0.000726561	ENSDARG00000003081/ENSDARG00000000563/ENSDARG00000028213/ENSDARG00000032630	4
BP	GO:0055006	cardiac cell development	0.000102564	0.001142155	0.000912491	ENSDARG00000003081/ENSDARG00000000563/ENSDARG00000028213/ENSDARG00000032630	4
BP	GO:0048739	cardiac muscle fiber development	0.00010543	0.001142155	0.000912491	ENSDARG00000003081/ENSDARG00000000563/ENSDARG00000028213	3
BP	GO:0030241	skeletal muscle myosin thick filament assembly	0.000119475	0.001259327	0.001006102	ENSDARG00000003081/ENSDARG00000000563/ENSDARG00000028213	3
BP	GO:0031033	myosin filament organization	0.0001511	0.001473228	0.001176992	ENSDARG00000003081/ENSDARG00000000563/ENSDARG00000028213	3
BP	GO:0031034	myosin filament assembly	0.0001511	0.001473228	0.001176992	ENSDARG00000003081/ENSDARG00000000563/ENSDARG00000028213	3
BP	GO:0071688	striated muscle myosin thick filament assembly	0.0001511	0.001473228	0.001176992	ENSDARG00000003081/ENSDARG00000000563/ENSDARG00000028213	3
BP	GO:0007015	actin filament organization	0.000167315	0.001591536	0.00127151	ENSDARG00000003081/ENSDARG00000033683/ENSDARG00000000563/ENSDARG00000013755/ENSDARG00000020890/ENSDARG00000028213/ENSDARG00000032630	7
BP	GO:0030240	skeletal muscle thin filament assembly	0.000187715	0.001743072	0.001392576	ENSDARG00000003081/ENSDARG00000000563/ENSDARG00000028213	3
BP	GO:0055007	cardiac muscle cell differentiation	0.000212705	0.001929183	0.001541264	ENSDARG00000003081/ENSDARG00000000563/ENSDARG00000028213/ENSDARG00000032630	4
BP	GO:0044057	regulation of system process	0.000295193	0.002616481	0.00209036	ENSDARG00000002988/ENSDARG00000070835/ENSDARG00000068457/ENSDARG00000020574/ENSDARG00000030270	5
BP	GO:0014902	myotube differentiation	0.000357416	0.003097605	0.00247474	ENSDARG00000102995/ENSDARG00000026473/ENSDARG00000012944/ENSDARG00000055618	4
BP	GO:0055008	cardiac muscle tissue morphogenesis	0.000422709	0.003580033	0.002860162	ENSDARG00000003081/ENSDARG00000000563/ENSDARG00000028213	3
BP	GO:0060047	heart contraction	0.00043144	0.003580033	0.002860162	ENSDARG00000002988/ENSDARG00000029069/ENSDARG00000068457/ENSDARG00000028213/ENSDARG00000030270	5
BP	GO:0003015	heart process	0.000494831	0.004020504	0.003212062	ENSDARG00000002988/ENSDARG00000029069/ENSDARG00000068457/ENSDARG00000028213/ENSDARG00000030270	5
BP	GO:0060415	muscle tissue morphogenesis	0.000652702	0.005095541	0.004070932	ENSDARG00000003081/ENSDARG00000000563/ENSDARG00000028213	3
BP	GO:0035051	cardiocyte differentiation	0.000653275	0.005095541	0.004070932	ENSDARG00000003081/ENSDARG00000000563/ENSDARG00000028213/ENSDARG00000032630	4
BP	GO:0048644	muscle organ morphogenesis	0.000697392	0.005332999	0.004260642	ENSDARG00000003081/ENSDARG00000000563/ENSDARG00000028213	3
BP	GO:0048738	cardiac muscle tissue development	0.0015209	0.011406751	0.009113085	ENSDARG00000003081/ENSDARG00000000563/ENSDARG00000028213/ENSDARG00000032630	4
BP	GO:0014823	response to activity	0.002160916	0.015430414	0.012327672	ENSDARG00000070835/ENSDARG00000012944	2
BP	GO:0046033	AMP metabolic process	0.002160916	0.015430414	0.012327672	ENSDARG00000001950/ENSDARG00000033832	2
BP	GO:0014904	myotube cell development	0.002215649	0.015430414	0.012327672	ENSDARG00000026473/ENSDARG00000012944/ENSDARG00000055618	3
BP	GO:0048741	skeletal muscle fiber development	0.002215649	0.015430414	0.012327672	ENSDARG00000026473/ENSDARG00000012944/ENSDARG00000055618	3
BP	GO:0008015	blood circulation	0.00348917	0.02387327	0.019072842	ENSDARG00000002988/ENSDARG00000029069/ENSDARG00000068457/ENSDARG00000028213/ENSDARG00000030270	5
BP	GO:0003013	circulatory system process	0.003779987	0.025417152	0.02030628	ENSDARG00000002988/ENSDARG00000029069/ENSDARG00000068457/ENSDARG00000028213/ENSDARG00000030270	5
CC	GO:0030017	sarcomere	1.12E-12	2.15E-11	1.50E-11	ENSDARG00000002988/ENSDARG00000003081/ENSDARG00000070835/ENSDARG00000029069/ENSDARG00000068457/ENSDARG00000000563/ENSDARG00000020574/ENSDARG00000020890/ENSDARG00000028213/ENSDARG00000030270/ENSDARG00000032630/ENSDARG00000071445	12
CC	GO:0044449	contractile fiber part	1.22E-12	2.15E-11	1.50E-11	ENSDARG00000002988/ENSDARG00000003081/ENSDARG00000070835/ENSDARG00000029069/ENSDARG00000068457/ENSDARG00000000563/ENSDARG00000020574/ENSDARG00000020890/ENSDARG00000028213/ENSDARG00000030270/ENSDARG00000032630/ENSDARG00000071445	12
CC	GO:0030016	myofibril	1.42E-12	2.15E-11	1.50E-11	ENSDARG00000002988/ENSDARG00000003081/ENSDARG00000070835/ENSDARG00000029069/ENSDARG00000068457/ENSDARG00000000563/ENSDARG00000020574/ENSDARG00000020890/ENSDARG00000028213/ENSDARG00000030270/ENSDARG00000032630/ENSDARG00000071445	12
CC	GO:0043292	contractile fiber	1.54E-12	2.15E-11	1.50E-11	ENSDARG00000002988/ENSDARG00000003081/ENSDARG00000070835/ENSDARG00000029069/ENSDARG00000068457/ENSDARG00000000563/ENSDARG00000020574/ENSDARG00000020890/ENSDARG00000028213/ENSDARG00000030270/ENSDARG00000032630/ENSDARG00000071445	12
CC	GO:0005865	striated muscle thin filament	2.71E-12	2.53E-11	1.76E-11	ENSDARG00000002988/ENSDARG00000003081/ENSDARG00000070835/ENSDARG00000029069/ENSDARG00000068457/ENSDARG00000000563/ENSDARG00000020890/ENSDARG00000028213/ENSDARG00000030270	9
CC	GO:0036379	myofilament	2.71E-12	2.53E-11	1.76E-11	ENSDARG00000002988/ENSDARG00000003081/ENSDARG00000070835/ENSDARG00000029069/ENSDARG00000068457/ENSDARG00000000563/ENSDARG00000020890/ENSDARG00000028213/ENSDARG00000030270	9
CC	GO:0015629	actin cytoskeleton	8.69E-09	6.95E-08	4.83E-08	ENSDARG00000002988/ENSDARG00000003081/ENSDARG00000070835/ENSDARG00000029069/ENSDARG00000068457/ENSDARG00000033683/ENSDARG00000000563/ENSDARG00000012944/ENSDARG00000020890/ENSDARG00000028213/ENSDARG00000030270/ENSDARG00000071445	12
CC	GO:0005861	troponin complex	1.38E-07	9.67E-07	6.73E-07	ENSDARG00000002988/ENSDARG00000070835/ENSDARG00000029069/ENSDARG00000068457/ENSDARG00000030270	5
CC	GO:0031674	I band	2.19E-06	1.36E-05	9.46E-06	ENSDARG00000003081/ENSDARG00000000563/ENSDARG00000020574/ENSDARG00000028213/ENSDARG00000032630/ENSDARG00000071445	6
CC	GO:0031672	A band	1.13E-05	6.34E-05	4.41E-05	ENSDARG00000003081/ENSDARG00000000563/ENSDARG00000020574/ENSDARG00000028213	4
CC	GO:0030018	Z disc	1.98E-05	0.000101004	7.02E-05	ENSDARG00000003081/ENSDARG00000000563/ENSDARG00000028213/ENSDARG00000032630/ENSDARG00000071445	5
CC	GO:0031430	M band	0.000205417	0.000958614	0.000666705	ENSDARG00000003081/ENSDARG00000000563/ENSDARG00000028213	3
CC	GO:0099513	polymeric cytoskeletal fiber	0.000711171	0.003063504	0.002130632	ENSDARG00000102878/ENSDARG00000104801/ENSDARG00000045367/ENSDARG00000011998/ENSDARG00000010008/ENSDARG00000071518/ENSDARG00000033683	7
CC	GO:0033017	sarcoplasmic reticulum membrane	0.001480128	0.005920511	0.004117649	ENSDARG00000020574/ENSDARG00000035458	2
CC	GO:0016529	sarcoplasmic reticulum	0.005514297	0.02058671	0.014317825	ENSDARG00000020574/ENSDARG00000035458	2
CC	GO:0005882	intermediate filament	0.006323718	0.021470058	0.014932184	ENSDARG00000011998/ENSDARG00000010008/ENSDARG00000071518	3
CC	GO:0045111	intermediate filament cytoskeleton	0.006517696	0.021470058	0.014932184	ENSDARG00000011998/ENSDARG00000010008/ENSDARG00000071518	3
CC	GO:0016528	sarcoplasm	0.007689226	0.023922037	0.016637507	ENSDARG00000020574/ENSDARG00000035458	2
MF	GO:0005212	structural constituent of eye lens	4.89E-52	5.18E-50	4.48E-50	ENSDARG00000053502/ENSDARG00000037402/ENSDARG00000068974/ENSDARG00000015445/ENSDARG00000041295/ENSDARG00000030349/ENSDARG00000024548/ENSDARG00000102129/ENSDARG00000014803/ENSDARG00000053875/ENSDARG00000053862/ENSDARG00000007576/ENSDARG00000041925/ENSDARG00000068507/ENSDARG00000030411/ENSDARG00000032929/ENSDARG00000044875/ENSDARG00000016793/ENSDARG00000074001/ENSDARG00000057460/ENSDARG00000069827/…	30
MF	GO:0051015	actin filament binding	1.36E-06	7.21E-05	6.23E-05	ENSDARG00000003081/ENSDARG00000070835/ENSDARG00000033683/ENSDARG00000000563/ENSDARG00000012944/ENSDARG00000013755/ENSDARG00000020890/ENSDARG00000028213/ENSDARG00000032630	9
MF	GO:0005523	tropomyosin binding	2.57E-06	9.09E-05	7.85E-05	ENSDARG00000002988/ENSDARG00000068457/ENSDARG00000020890/ENSDARG00000030270	4
MF	GO:0003779	actin binding	4.82E-05	0.001277127	0.001103377	ENSDARG00000003081/ENSDARG00000070835/ENSDARG00000033683/ENSDARG00000000563/ENSDARG00000012944/ENSDARG00000013755/ENSDARG00000020890/ENSDARG00000028213/ENSDARG00000032630/ENSDARG00000071445	10
MF	GO:0008307	structural constituent of muscle	0.000336033	0.007123894	0.006154705	ENSDARG00000003081/ENSDARG00000000563/ENSDARG00000028213	3
MF	GO:0051371	muscle alpha-actinin binding	0.000494975	0.008192817	0.007078203	ENSDARG00000003081/ENSDARG00000000563/ENSDARG00000028213	3
MF	GO:0051393	alpha-actinin binding	0.000541035	0.008192817	0.007078203	ENSDARG00000003081/ENSDARG00000000563/ENSDARG00000028213	3
MF	GO:0042805	actinin binding	0.000752441	0.009969838	0.008613465	ENSDARG00000003081/ENSDARG00000000563/ENSDARG00000028213	3
MF	GO:0015250	water channel activity	0.001169152	0.013770008	0.01189663	ENSDARG00000037285/ENSDARG00000013963	2
MF	GO:0005388	calcium-transporting ATPase activity	0.00191674	0.020317443	0.017553303	ENSDARG00000020574/ENSDARG00000035458	2
MF	GO:0008553	proton-exporting ATPase activity, phosphorylative mechanism	0.002204871	0.021246942	0.018356345	ENSDARG00000020574/ENSDARG00000035458	2
MF	GO:0005372	water transmembrane transporter activity	0.003183498	0.028120903	0.02429512	ENSDARG00000037285/ENSDARG00000013963	2
