# Supplementary material for: Cell-type-specific responses to the microbiota across all tissues of the larval zebrafish
Source: Cell Rep. Author manuscript; Available in PMC 2023 Oct 23. (PMC10423310; doi:10.1016/j.celrep.2023.112095)
Supplement: MMC24 [file NIHMS1880944-supplement-MMC24.zip › DataS18/Figure6_PanelG_GOresults_subcluster/GOresults_up_fdrSubClu1.tsv]

ONTOLOGY	ID	Description	pvalue	p.adjust	qvalue	geneID	Count
BP	GO:0009205	purine ribonucleoside triphosphate metabolic process	1.41E-23	5.12E-21	3.36E-21	ENSDARG00000068738/ENSDARG00000057571/ENSDARG00000099860/ENSDARG00000034470/ENSDARG00000039007/ENSDARG00000095897/ENSDARG00000019404/ENSDARG00000068940/ENSDARG00000001950/ENSDARG00000053217/ENSDARG00000029064/ENSDARG00000014313/ENSDARG00000011841/ENSDARG00000015978/ENSDARG00000043457/ENSDARG00000098355/ENSDARG00000104537/ENSDARG00000099420/ENSDARG00000009447/ENSDARG00000022438/ENSDARG00000063905	21
BP	GO:0009144	purine nucleoside triphosphate metabolic process	1.82E-23	5.12E-21	3.36E-21	ENSDARG00000068738/ENSDARG00000057571/ENSDARG00000099860/ENSDARG00000034470/ENSDARG00000039007/ENSDARG00000095897/ENSDARG00000019404/ENSDARG00000068940/ENSDARG00000001950/ENSDARG00000053217/ENSDARG00000029064/ENSDARG00000014313/ENSDARG00000011841/ENSDARG00000015978/ENSDARG00000043457/ENSDARG00000098355/ENSDARG00000104537/ENSDARG00000099420/ENSDARG00000009447/ENSDARG00000022438/ENSDARG00000063905	21
BP	GO:0046034	ATP metabolic process	4.10E-23	7.70E-21	5.04E-21	ENSDARG00000068738/ENSDARG00000057571/ENSDARG00000099860/ENSDARG00000034470/ENSDARG00000039007/ENSDARG00000095897/ENSDARG00000019404/ENSDARG00000068940/ENSDARG00000001950/ENSDARG00000053217/ENSDARG00000029064/ENSDARG00000014313/ENSDARG00000011841/ENSDARG00000015978/ENSDARG00000043457/ENSDARG00000098355/ENSDARG00000104537/ENSDARG00000009447/ENSDARG00000022438/ENSDARG00000063905	20
BP	GO:0009199	ribonucleoside triphosphate metabolic process	6.21E-23	8.75E-21	5.73E-21	ENSDARG00000068738/ENSDARG00000057571/ENSDARG00000099860/ENSDARG00000034470/ENSDARG00000039007/ENSDARG00000095897/ENSDARG00000019404/ENSDARG00000068940/ENSDARG00000001950/ENSDARG00000053217/ENSDARG00000029064/ENSDARG00000014313/ENSDARG00000011841/ENSDARG00000015978/ENSDARG00000043457/ENSDARG00000098355/ENSDARG00000104537/ENSDARG00000099420/ENSDARG00000009447/ENSDARG00000022438/ENSDARG00000063905	21
BP	GO:0009126	purine nucleoside monophosphate metabolic process	1.25E-22	1.18E-20	7.71E-21	ENSDARG00000068738/ENSDARG00000057571/ENSDARG00000099860/ENSDARG00000034470/ENSDARG00000033832/ENSDARG00000039007/ENSDARG00000095897/ENSDARG00000019404/ENSDARG00000068940/ENSDARG00000001950/ENSDARG00000053217/ENSDARG00000029064/ENSDARG00000014313/ENSDARG00000011841/ENSDARG00000015978/ENSDARG00000043457/ENSDARG00000098355/ENSDARG00000104537/ENSDARG00000009447/ENSDARG00000022438/ENSDARG00000063905	21
BP	GO:0009167	purine ribonucleoside monophosphate metabolic process	1.25E-22	1.18E-20	7.71E-21	ENSDARG00000068738/ENSDARG00000057571/ENSDARG00000099860/ENSDARG00000034470/ENSDARG00000033832/ENSDARG00000039007/ENSDARG00000095897/ENSDARG00000019404/ENSDARG00000068940/ENSDARG00000001950/ENSDARG00000053217/ENSDARG00000029064/ENSDARG00000014313/ENSDARG00000011841/ENSDARG00000015978/ENSDARG00000043457/ENSDARG00000098355/ENSDARG00000104537/ENSDARG00000009447/ENSDARG00000022438/ENSDARG00000063905	21
BP	GO:0009141	nucleoside triphosphate metabolic process	3.08E-22	2.48E-20	1.62E-20	ENSDARG00000068738/ENSDARG00000057571/ENSDARG00000099860/ENSDARG00000034470/ENSDARG00000039007/ENSDARG00000095897/ENSDARG00000019404/ENSDARG00000068940/ENSDARG00000001950/ENSDARG00000053217/ENSDARG00000029064/ENSDARG00000014313/ENSDARG00000011841/ENSDARG00000015978/ENSDARG00000043457/ENSDARG00000098355/ENSDARG00000104537/ENSDARG00000099420/ENSDARG00000009447/ENSDARG00000022438/ENSDARG00000063905	21
BP	GO:0009161	ribonucleoside monophosphate metabolic process	7.26E-22	4.93E-20	3.23E-20	ENSDARG00000068738/ENSDARG00000057571/ENSDARG00000099860/ENSDARG00000034470/ENSDARG00000033832/ENSDARG00000039007/ENSDARG00000095897/ENSDARG00000019404/ENSDARG00000068940/ENSDARG00000001950/ENSDARG00000053217/ENSDARG00000029064/ENSDARG00000014313/ENSDARG00000011841/ENSDARG00000015978/ENSDARG00000043457/ENSDARG00000098355/ENSDARG00000104537/ENSDARG00000009447/ENSDARG00000022438/ENSDARG00000063905	21
BP	GO:0030239	myofibril assembly	7.87E-22	4.93E-20	3.23E-20	ENSDARG00000024141/ENSDARG00000006757/ENSDARG00000061249/ENSDARG00000075433/ENSDARG00000099889/ENSDARG00000007344/ENSDARG00000030270/ENSDARG00000058656/ENSDARG00000032630/ENSDARG00000003081/ENSDARG00000009280/ENSDARG00000097613/ENSDARG00000020890/ENSDARG00000028213/ENSDARG00000000563/ENSDARG00000068457/ENSDARG00000029069/ENSDARG00000023963	18
BP	GO:0009123	nucleoside monophosphate metabolic process	1.10E-21	6.20E-20	4.06E-20	ENSDARG00000068738/ENSDARG00000057571/ENSDARG00000099860/ENSDARG00000034470/ENSDARG00000033832/ENSDARG00000039007/ENSDARG00000095897/ENSDARG00000019404/ENSDARG00000068940/ENSDARG00000001950/ENSDARG00000053217/ENSDARG00000029064/ENSDARG00000014313/ENSDARG00000011841/ENSDARG00000015978/ENSDARG00000043457/ENSDARG00000098355/ENSDARG00000104537/ENSDARG00000009447/ENSDARG00000022438/ENSDARG00000063905	21
BP	GO:0010927	cellular component assembly involved in morphogenesis	1.98E-21	1.01E-19	6.64E-20	ENSDARG00000024141/ENSDARG00000006757/ENSDARG00000061249/ENSDARG00000075433/ENSDARG00000099889/ENSDARG00000007344/ENSDARG00000030270/ENSDARG00000058656/ENSDARG00000032630/ENSDARG00000003081/ENSDARG00000009280/ENSDARG00000097613/ENSDARG00000020890/ENSDARG00000028213/ENSDARG00000000563/ENSDARG00000068457/ENSDARG00000029069/ENSDARG00000023963	18
BP	GO:0055002	striated muscle cell development	3.64E-21	1.71E-19	1.12E-19	ENSDARG00000024141/ENSDARG00000006757/ENSDARG00000061249/ENSDARG00000075433/ENSDARG00000099889/ENSDARG00000007344/ENSDARG00000036371/ENSDARG00000030270/ENSDARG00000058656/ENSDARG00000032630/ENSDARG00000003081/ENSDARG00000009280/ENSDARG00000097613/ENSDARG00000020890/ENSDARG00000028213/ENSDARG00000000563/ENSDARG00000055618/ENSDARG00000068457/ENSDARG00000012944/ENSDARG00000029069/ENSDARG00000023963	21
BP	GO:0051146	striated muscle cell differentiation	4.22E-21	1.83E-19	1.20E-19	ENSDARG00000024141/ENSDARG00000006757/ENSDARG00000061249/ENSDARG00000075433/ENSDARG00000099889/ENSDARG00000057571/ENSDARG00000007344/ENSDARG00000036371/ENSDARG00000030270/ENSDARG00000058656/ENSDARG00000032630/ENSDARG00000003081/ENSDARG00000009280/ENSDARG00000097613/ENSDARG00000020890/ENSDARG00000028213/ENSDARG00000000563/ENSDARG00000055618/ENSDARG00000068457/ENSDARG00000012944/ENSDARG00000029069/…	22
BP	GO:0061061	muscle structure development	6.84E-21	2.76E-19	1.80E-19	ENSDARG00000010472/ENSDARG00000024141/ENSDARG00000006757/ENSDARG00000061249/ENSDARG00000056322/ENSDARG00000075433/ENSDARG00000099889/ENSDARG00000057571/ENSDARG00000007344/ENSDARG00000036371/ENSDARG00000099974/ENSDARG00000030270/ENSDARG00000076192/ENSDARG00000058656/ENSDARG00000032630/ENSDARG00000003081/ENSDARG00000009280/ENSDARG00000097613/ENSDARG00000020890/ENSDARG00000028213/ENSDARG00000000563/…	26
BP	GO:0055001	muscle cell development	1.61E-20	6.06E-19	3.97E-19	ENSDARG00000024141/ENSDARG00000006757/ENSDARG00000061249/ENSDARG00000075433/ENSDARG00000099889/ENSDARG00000007344/ENSDARG00000036371/ENSDARG00000030270/ENSDARG00000058656/ENSDARG00000032630/ENSDARG00000003081/ENSDARG00000009280/ENSDARG00000097613/ENSDARG00000020890/ENSDARG00000028213/ENSDARG00000000563/ENSDARG00000055618/ENSDARG00000068457/ENSDARG00000012944/ENSDARG00000029069/ENSDARG00000023963	21
BP	GO:0006936	muscle contraction	3.11E-20	1.10E-18	7.18E-19	ENSDARG00000018105/ENSDARG00000061249/ENSDARG00000038716/ENSDARG00000075433/ENSDARG00000007344/ENSDARG00000030270/ENSDARG00000058656/ENSDARG00000003081/ENSDARG00000097613/ENSDARG00000020890/ENSDARG00000028213/ENSDARG00000000563/ENSDARG00000070835/ENSDARG00000020574/ENSDARG00000029995/ENSDARG00000068457/ENSDARG00000029069/ENSDARG00000023963	18
BP	GO:0042692	muscle cell differentiation	4.76E-20	1.58E-18	1.03E-18	ENSDARG00000024141/ENSDARG00000006757/ENSDARG00000061249/ENSDARG00000075433/ENSDARG00000099889/ENSDARG00000057571/ENSDARG00000007344/ENSDARG00000036371/ENSDARG00000030270/ENSDARG00000058656/ENSDARG00000032630/ENSDARG00000003081/ENSDARG00000009280/ENSDARG00000097613/ENSDARG00000020890/ENSDARG00000028213/ENSDARG00000000563/ENSDARG00000055618/ENSDARG00000068457/ENSDARG00000012944/ENSDARG00000029069/…	22
BP	GO:0003012	muscle system process	7.40E-20	2.32E-18	1.52E-18	ENSDARG00000018105/ENSDARG00000061249/ENSDARG00000038716/ENSDARG00000075433/ENSDARG00000007344/ENSDARG00000030270/ENSDARG00000058656/ENSDARG00000003081/ENSDARG00000097613/ENSDARG00000020890/ENSDARG00000028213/ENSDARG00000000563/ENSDARG00000070835/ENSDARG00000020574/ENSDARG00000029995/ENSDARG00000068457/ENSDARG00000029069/ENSDARG00000023963	18
BP	GO:0009142	nucleoside triphosphate biosynthetic process	2.10E-19	6.25E-18	4.09E-18	ENSDARG00000068738/ENSDARG00000057571/ENSDARG00000099860/ENSDARG00000034470/ENSDARG00000039007/ENSDARG00000095897/ENSDARG00000019404/ENSDARG00000068940/ENSDARG00000001950/ENSDARG00000014313/ENSDARG00000011841/ENSDARG00000015978/ENSDARG00000043457/ENSDARG00000098355/ENSDARG00000099420/ENSDARG00000009447	16
BP	GO:0009127	purine nucleoside monophosphate biosynthetic process	2.46E-19	6.60E-18	4.32E-18	ENSDARG00000068738/ENSDARG00000057571/ENSDARG00000099860/ENSDARG00000034470/ENSDARG00000033832/ENSDARG00000039007/ENSDARG00000095897/ENSDARG00000019404/ENSDARG00000068940/ENSDARG00000001950/ENSDARG00000014313/ENSDARG00000011841/ENSDARG00000015978/ENSDARG00000043457/ENSDARG00000098355/ENSDARG00000009447	16
BP	GO:0009168	purine ribonucleoside monophosphate biosynthetic process	2.46E-19	6.60E-18	4.32E-18	ENSDARG00000068738/ENSDARG00000057571/ENSDARG00000099860/ENSDARG00000034470/ENSDARG00000033832/ENSDARG00000039007/ENSDARG00000095897/ENSDARG00000019404/ENSDARG00000068940/ENSDARG00000001950/ENSDARG00000014313/ENSDARG00000011841/ENSDARG00000015978/ENSDARG00000043457/ENSDARG00000098355/ENSDARG00000009447	16
BP	GO:0031032	actomyosin structure organization	2.97E-19	7.61E-18	4.99E-18	ENSDARG00000024141/ENSDARG00000006757/ENSDARG00000061249/ENSDARG00000075433/ENSDARG00000099889/ENSDARG00000007344/ENSDARG00000030270/ENSDARG00000058656/ENSDARG00000032630/ENSDARG00000003081/ENSDARG00000009280/ENSDARG00000097613/ENSDARG00000020890/ENSDARG00000028213/ENSDARG00000000563/ENSDARG00000068457/ENSDARG00000029069/ENSDARG00000023963	18
BP	GO:0009145	purine nucleoside triphosphate biosynthetic process	3.26E-19	7.67E-18	5.02E-18	ENSDARG00000068738/ENSDARG00000057571/ENSDARG00000099860/ENSDARG00000034470/ENSDARG00000039007/ENSDARG00000095897/ENSDARG00000019404/ENSDARG00000068940/ENSDARG00000014313/ENSDARG00000011841/ENSDARG00000015978/ENSDARG00000043457/ENSDARG00000098355/ENSDARG00000099420/ENSDARG00000009447	15
BP	GO:0009206	purine ribonucleoside triphosphate biosynthetic process	3.26E-19	7.67E-18	5.02E-18	ENSDARG00000068738/ENSDARG00000057571/ENSDARG00000099860/ENSDARG00000034470/ENSDARG00000039007/ENSDARG00000095897/ENSDARG00000019404/ENSDARG00000068940/ENSDARG00000014313/ENSDARG00000011841/ENSDARG00000015978/ENSDARG00000043457/ENSDARG00000098355/ENSDARG00000099420/ENSDARG00000009447	15
BP	GO:0009150	purine ribonucleotide metabolic process	7.06E-19	1.59E-17	1.04E-17	ENSDARG00000068738/ENSDARG00000057571/ENSDARG00000099860/ENSDARG00000034470/ENSDARG00000033832/ENSDARG00000039007/ENSDARG00000095897/ENSDARG00000019404/ENSDARG00000068940/ENSDARG00000001950/ENSDARG00000053217/ENSDARG00000029064/ENSDARG00000014313/ENSDARG00000011841/ENSDARG00000015978/ENSDARG00000043457/ENSDARG00000098355/ENSDARG00000104537/ENSDARG00000099420/ENSDARG00000009447/ENSDARG00000022438/…	22
BP	GO:0006754	ATP biosynthetic process	1.38E-18	2.91E-17	1.91E-17	ENSDARG00000068738/ENSDARG00000057571/ENSDARG00000099860/ENSDARG00000034470/ENSDARG00000039007/ENSDARG00000095897/ENSDARG00000019404/ENSDARG00000068940/ENSDARG00000014313/ENSDARG00000011841/ENSDARG00000015978/ENSDARG00000043457/ENSDARG00000098355/ENSDARG00000009447	14
BP	GO:0072521	purine-containing compound metabolic process	1.41E-18	2.91E-17	1.91E-17	ENSDARG00000068738/ENSDARG00000057571/ENSDARG00000099860/ENSDARG00000034470/ENSDARG00000033832/ENSDARG00000039007/ENSDARG00000095897/ENSDARG00000019404/ENSDARG00000068940/ENSDARG00000001950/ENSDARG00000053217/ENSDARG00000029064/ENSDARG00000070844/ENSDARG00000014313/ENSDARG00000011841/ENSDARG00000015978/ENSDARG00000043457/ENSDARG00000098355/ENSDARG00000104537/ENSDARG00000099420/ENSDARG00000009447/…	23
BP	GO:0006163	purine nucleotide metabolic process	1.45E-18	2.91E-17	1.91E-17	ENSDARG00000068738/ENSDARG00000057571/ENSDARG00000099860/ENSDARG00000034470/ENSDARG00000033832/ENSDARG00000039007/ENSDARG00000095897/ENSDARG00000019404/ENSDARG00000068940/ENSDARG00000001950/ENSDARG00000053217/ENSDARG00000029064/ENSDARG00000014313/ENSDARG00000011841/ENSDARG00000015978/ENSDARG00000043457/ENSDARG00000098355/ENSDARG00000104537/ENSDARG00000099420/ENSDARG00000009447/ENSDARG00000022438/…	22
BP	GO:0009156	ribonucleoside monophosphate biosynthetic process	2.41E-18	4.64E-17	3.04E-17	ENSDARG00000068738/ENSDARG00000057571/ENSDARG00000099860/ENSDARG00000034470/ENSDARG00000033832/ENSDARG00000039007/ENSDARG00000095897/ENSDARG00000019404/ENSDARG00000068940/ENSDARG00000001950/ENSDARG00000014313/ENSDARG00000011841/ENSDARG00000015978/ENSDARG00000043457/ENSDARG00000098355/ENSDARG00000009447	16
BP	GO:0009201	ribonucleoside triphosphate biosynthetic process	2.48E-18	4.64E-17	3.04E-17	ENSDARG00000068738/ENSDARG00000057571/ENSDARG00000099860/ENSDARG00000034470/ENSDARG00000039007/ENSDARG00000095897/ENSDARG00000019404/ENSDARG00000068940/ENSDARG00000014313/ENSDARG00000011841/ENSDARG00000015978/ENSDARG00000043457/ENSDARG00000098355/ENSDARG00000099420/ENSDARG00000009447	15
BP	GO:0009259	ribonucleotide metabolic process	2.55E-18	4.64E-17	3.04E-17	ENSDARG00000068738/ENSDARG00000057571/ENSDARG00000099860/ENSDARG00000034470/ENSDARG00000033832/ENSDARG00000039007/ENSDARG00000095897/ENSDARG00000019404/ENSDARG00000068940/ENSDARG00000001950/ENSDARG00000053217/ENSDARG00000029064/ENSDARG00000014313/ENSDARG00000011841/ENSDARG00000015978/ENSDARG00000043457/ENSDARG00000098355/ENSDARG00000104537/ENSDARG00000099420/ENSDARG00000009447/ENSDARG00000022438/…	22
BP	GO:0009124	nucleoside monophosphate biosynthetic process	3.56E-18	6.27E-17	4.11E-17	ENSDARG00000068738/ENSDARG00000057571/ENSDARG00000099860/ENSDARG00000034470/ENSDARG00000033832/ENSDARG00000039007/ENSDARG00000095897/ENSDARG00000019404/ENSDARG00000068940/ENSDARG00000001950/ENSDARG00000014313/ENSDARG00000011841/ENSDARG00000015978/ENSDARG00000043457/ENSDARG00000098355/ENSDARG00000009447	16
BP	GO:0019693	ribose phosphate metabolic process	8.50E-18	1.45E-16	9.52E-17	ENSDARG00000068738/ENSDARG00000057571/ENSDARG00000099860/ENSDARG00000034470/ENSDARG00000033832/ENSDARG00000039007/ENSDARG00000095897/ENSDARG00000019404/ENSDARG00000068940/ENSDARG00000001950/ENSDARG00000053217/ENSDARG00000029064/ENSDARG00000014313/ENSDARG00000011841/ENSDARG00000015978/ENSDARG00000043457/ENSDARG00000098355/ENSDARG00000104537/ENSDARG00000099420/ENSDARG00000009447/ENSDARG00000022438/…	22
BP	GO:0017144	drug metabolic process	9.24E-18	1.53E-16	1.00E-16	ENSDARG00000068738/ENSDARG00000057571/ENSDARG00000099860/ENSDARG00000036239/ENSDARG00000034470/ENSDARG00000033832/ENSDARG00000039007/ENSDARG00000095897/ENSDARG00000019404/ENSDARG00000068940/ENSDARG00000001950/ENSDARG00000053217/ENSDARG00000029064/ENSDARG00000070844/ENSDARG00000003795/ENSDARG00000014313/ENSDARG00000011841/ENSDARG00000015978/ENSDARG00000043457/ENSDARG00000098355/ENSDARG00000104537/…	24
BP	GO:0009152	purine ribonucleotide biosynthetic process	1.03E-16	1.67E-15	1.09E-15	ENSDARG00000068738/ENSDARG00000057571/ENSDARG00000099860/ENSDARG00000034470/ENSDARG00000033832/ENSDARG00000039007/ENSDARG00000095897/ENSDARG00000019404/ENSDARG00000068940/ENSDARG00000001950/ENSDARG00000014313/ENSDARG00000011841/ENSDARG00000015978/ENSDARG00000043457/ENSDARG00000098355/ENSDARG00000099420/ENSDARG00000009447	17
BP	GO:0006164	purine nucleotide biosynthetic process	1.90E-16	2.98E-15	1.95E-15	ENSDARG00000068738/ENSDARG00000057571/ENSDARG00000099860/ENSDARG00000034470/ENSDARG00000033832/ENSDARG00000039007/ENSDARG00000095897/ENSDARG00000019404/ENSDARG00000068940/ENSDARG00000001950/ENSDARG00000014313/ENSDARG00000011841/ENSDARG00000015978/ENSDARG00000043457/ENSDARG00000098355/ENSDARG00000099420/ENSDARG00000009447	17
BP	GO:0045214	sarcomere organization	2.25E-16	3.43E-15	2.25E-15	ENSDARG00000024141/ENSDARG00000006757/ENSDARG00000061249/ENSDARG00000075433/ENSDARG00000030270/ENSDARG00000058656/ENSDARG00000003081/ENSDARG00000009280/ENSDARG00000097613/ENSDARG00000028213/ENSDARG00000000563/ENSDARG00000068457	12
BP	GO:0097435	supramolecular fiber organization	2.48E-16	3.68E-15	2.41E-15	ENSDARG00000024141/ENSDARG00000006757/ENSDARG00000061249/ENSDARG00000014106/ENSDARG00000071113/ENSDARG00000075433/ENSDARG00000099889/ENSDARG00000007344/ENSDARG00000030270/ENSDARG00000058656/ENSDARG00000032630/ENSDARG00000003081/ENSDARG00000009280/ENSDARG00000097613/ENSDARG00000020890/ENSDARG00000013755/ENSDARG00000028213/ENSDARG00000000563/ENSDARG00000068457/ENSDARG00000029069/ENSDARG00000033683/…	23
BP	GO:0009260	ribonucleotide biosynthetic process	4.37E-16	6.32E-15	4.14E-15	ENSDARG00000068738/ENSDARG00000057571/ENSDARG00000099860/ENSDARG00000034470/ENSDARG00000033832/ENSDARG00000039007/ENSDARG00000095897/ENSDARG00000019404/ENSDARG00000068940/ENSDARG00000001950/ENSDARG00000014313/ENSDARG00000011841/ENSDARG00000015978/ENSDARG00000043457/ENSDARG00000098355/ENSDARG00000099420/ENSDARG00000009447	17
BP	GO:0046390	ribose phosphate biosynthetic process	6.03E-16	8.40E-15	5.50E-15	ENSDARG00000068738/ENSDARG00000057571/ENSDARG00000099860/ENSDARG00000034470/ENSDARG00000033832/ENSDARG00000039007/ENSDARG00000095897/ENSDARG00000019404/ENSDARG00000068940/ENSDARG00000001950/ENSDARG00000014313/ENSDARG00000011841/ENSDARG00000015978/ENSDARG00000043457/ENSDARG00000098355/ENSDARG00000099420/ENSDARG00000009447	17
BP	GO:0009117	nucleotide metabolic process	6.10E-16	8.40E-15	5.50E-15	ENSDARG00000068738/ENSDARG00000057571/ENSDARG00000099860/ENSDARG00000034470/ENSDARG00000033832/ENSDARG00000039007/ENSDARG00000095897/ENSDARG00000019404/ENSDARG00000068940/ENSDARG00000001950/ENSDARG00000053217/ENSDARG00000029064/ENSDARG00000014313/ENSDARG00000011841/ENSDARG00000015978/ENSDARG00000043457/ENSDARG00000098355/ENSDARG00000104537/ENSDARG00000099420/ENSDARG00000009447/ENSDARG00000022438/…	22
BP	GO:0072522	purine-containing compound biosynthetic process	7.06E-16	9.48E-15	6.21E-15	ENSDARG00000068738/ENSDARG00000057571/ENSDARG00000099860/ENSDARG00000034470/ENSDARG00000033832/ENSDARG00000039007/ENSDARG00000095897/ENSDARG00000019404/ENSDARG00000068940/ENSDARG00000001950/ENSDARG00000014313/ENSDARG00000011841/ENSDARG00000015978/ENSDARG00000043457/ENSDARG00000098355/ENSDARG00000099420/ENSDARG00000009447	17
BP	GO:0006753	nucleoside phosphate metabolic process	8.44E-16	1.11E-14	7.25E-15	ENSDARG00000068738/ENSDARG00000057571/ENSDARG00000099860/ENSDARG00000034470/ENSDARG00000033832/ENSDARG00000039007/ENSDARG00000095897/ENSDARG00000019404/ENSDARG00000068940/ENSDARG00000001950/ENSDARG00000053217/ENSDARG00000029064/ENSDARG00000014313/ENSDARG00000011841/ENSDARG00000015978/ENSDARG00000043457/ENSDARG00000098355/ENSDARG00000104537/ENSDARG00000099420/ENSDARG00000009447/ENSDARG00000022438/…	22
BP	GO:0015985	energy coupled proton transport, down electrochemical gradient	1.26E-15	1.58E-14	1.04E-14	ENSDARG00000068738/ENSDARG00000095897/ENSDARG00000019404/ENSDARG00000068940/ENSDARG00000014313/ENSDARG00000011841/ENSDARG00000015978/ENSDARG00000098355/ENSDARG00000009447	9
BP	GO:0015986	ATP synthesis coupled proton transport	1.26E-15	1.58E-14	1.04E-14	ENSDARG00000068738/ENSDARG00000095897/ENSDARG00000019404/ENSDARG00000068940/ENSDARG00000014313/ENSDARG00000011841/ENSDARG00000015978/ENSDARG00000098355/ENSDARG00000009447	9
BP	GO:0014866	skeletal myofibril assembly	9.78E-15	1.20E-13	7.86E-14	ENSDARG00000061249/ENSDARG00000075433/ENSDARG00000099889/ENSDARG00000007344/ENSDARG00000003081/ENSDARG00000009280/ENSDARG00000097613/ENSDARG00000020890/ENSDARG00000028213/ENSDARG00000000563	10
BP	GO:0006941	striated muscle contraction	1.18E-14	1.42E-13	9.31E-14	ENSDARG00000018105/ENSDARG00000038716/ENSDARG00000007344/ENSDARG00000030270/ENSDARG00000058656/ENSDARG00000070835/ENSDARG00000020574/ENSDARG00000029995/ENSDARG00000068457/ENSDARG00000029069/ENSDARG00000023963	11
BP	GO:0014706	striated muscle tissue development	1.69E-14	1.99E-13	1.30E-13	ENSDARG00000010472/ENSDARG00000006757/ENSDARG00000061249/ENSDARG00000056322/ENSDARG00000075433/ENSDARG00000007344/ENSDARG00000036371/ENSDARG00000076192/ENSDARG00000058656/ENSDARG00000032630/ENSDARG00000003081/ENSDARG00000097613/ENSDARG00000028213/ENSDARG00000000563/ENSDARG00000055618/ENSDARG00000012944/ENSDARG00000023963	17
BP	GO:1902600	proton transmembrane transport	1.73E-14	1.99E-13	1.30E-13	ENSDARG00000010472/ENSDARG00000068738/ENSDARG00000095897/ENSDARG00000019404/ENSDARG00000068940/ENSDARG00000014313/ENSDARG00000011841/ENSDARG00000015978/ENSDARG00000098355/ENSDARG00000009447/ENSDARG00000063905	11
BP	GO:0009165	nucleotide biosynthetic process	1.92E-14	2.17E-13	1.42E-13	ENSDARG00000068738/ENSDARG00000057571/ENSDARG00000099860/ENSDARG00000034470/ENSDARG00000033832/ENSDARG00000039007/ENSDARG00000095897/ENSDARG00000019404/ENSDARG00000068940/ENSDARG00000001950/ENSDARG00000014313/ENSDARG00000011841/ENSDARG00000015978/ENSDARG00000043457/ENSDARG00000098355/ENSDARG00000099420/ENSDARG00000009447	17
BP	GO:0090407	organophosphate biosynthetic process	2.15E-14	2.38E-13	1.56E-13	ENSDARG00000068738/ENSDARG00000057571/ENSDARG00000099860/ENSDARG00000039929/ENSDARG00000034470/ENSDARG00000033832/ENSDARG00000039007/ENSDARG00000095897/ENSDARG00000019404/ENSDARG00000068940/ENSDARG00000001950/ENSDARG00000014313/ENSDARG00000040565/ENSDARG00000011841/ENSDARG00000015978/ENSDARG00000043457/ENSDARG00000098355/ENSDARG00000035327/ENSDARG00000099420/ENSDARG00000009447	20
BP	GO:1901293	nucleoside phosphate biosynthetic process	2.63E-14	2.85E-13	1.87E-13	ENSDARG00000068738/ENSDARG00000057571/ENSDARG00000099860/ENSDARG00000034470/ENSDARG00000033832/ENSDARG00000039007/ENSDARG00000095897/ENSDARG00000019404/ENSDARG00000068940/ENSDARG00000001950/ENSDARG00000014313/ENSDARG00000011841/ENSDARG00000015978/ENSDARG00000043457/ENSDARG00000098355/ENSDARG00000099420/ENSDARG00000009447	17
BP	GO:0060537	muscle tissue development	2.80E-14	2.98E-13	1.95E-13	ENSDARG00000010472/ENSDARG00000006757/ENSDARG00000061249/ENSDARG00000056322/ENSDARG00000075433/ENSDARG00000007344/ENSDARG00000036371/ENSDARG00000076192/ENSDARG00000058656/ENSDARG00000032630/ENSDARG00000003081/ENSDARG00000097613/ENSDARG00000028213/ENSDARG00000000563/ENSDARG00000055618/ENSDARG00000012944/ENSDARG00000023963	17
BP	GO:0003009	skeletal muscle contraction	7.73E-14	8.07E-13	5.29E-13	ENSDARG00000018105/ENSDARG00000038716/ENSDARG00000007344/ENSDARG00000030270/ENSDARG00000070835/ENSDARG00000020574/ENSDARG00000029995/ENSDARG00000068457/ENSDARG00000029069	9
BP	GO:0055003	cardiac myofibril assembly	1.04E-13	1.06E-12	6.96E-13	ENSDARG00000061249/ENSDARG00000075433/ENSDARG00000007344/ENSDARG00000032630/ENSDARG00000003081/ENSDARG00000097613/ENSDARG00000028213/ENSDARG00000000563/ENSDARG00000023963	9
BP	GO:0050879	multicellular organismal movement	1.81E-13	1.79E-12	1.17E-12	ENSDARG00000018105/ENSDARG00000038716/ENSDARG00000007344/ENSDARG00000030270/ENSDARG00000070835/ENSDARG00000020574/ENSDARG00000029995/ENSDARG00000068457/ENSDARG00000029069	9
BP	GO:0050881	musculoskeletal movement	1.81E-13	1.79E-12	1.17E-12	ENSDARG00000018105/ENSDARG00000038716/ENSDARG00000007344/ENSDARG00000030270/ENSDARG00000070835/ENSDARG00000020574/ENSDARG00000029995/ENSDARG00000068457/ENSDARG00000029069	9
BP	GO:0030241	skeletal muscle myosin thick filament assembly	3.51E-13	3.41E-12	2.24E-12	ENSDARG00000061249/ENSDARG00000075433/ENSDARG00000007344/ENSDARG00000003081/ENSDARG00000009280/ENSDARG00000097613/ENSDARG00000028213/ENSDARG00000000563	8
BP	GO:0048747	muscle fiber development	4.14E-13	3.96E-12	2.59E-12	ENSDARG00000006757/ENSDARG00000061249/ENSDARG00000075433/ENSDARG00000007344/ENSDARG00000036371/ENSDARG00000032630/ENSDARG00000003081/ENSDARG00000097613/ENSDARG00000028213/ENSDARG00000000563/ENSDARG00000055618/ENSDARG00000012944	12
BP	GO:0031033	myosin filament organization	7.14E-13	6.50E-12	4.26E-12	ENSDARG00000061249/ENSDARG00000075433/ENSDARG00000007344/ENSDARG00000003081/ENSDARG00000009280/ENSDARG00000097613/ENSDARG00000028213/ENSDARG00000000563	8
BP	GO:0031034	myosin filament assembly	7.14E-13	6.50E-12	4.26E-12	ENSDARG00000061249/ENSDARG00000075433/ENSDARG00000007344/ENSDARG00000003081/ENSDARG00000009280/ENSDARG00000097613/ENSDARG00000028213/ENSDARG00000000563	8
BP	GO:0071688	striated muscle myosin thick filament assembly	7.14E-13	6.50E-12	4.26E-12	ENSDARG00000061249/ENSDARG00000075433/ENSDARG00000007344/ENSDARG00000003081/ENSDARG00000009280/ENSDARG00000097613/ENSDARG00000028213/ENSDARG00000000563	8
BP	GO:0007517	muscle organ development	1.21E-12	1.08E-11	7.09E-12	ENSDARG00000010472/ENSDARG00000006757/ENSDARG00000061249/ENSDARG00000056322/ENSDARG00000075433/ENSDARG00000007344/ENSDARG00000036371/ENSDARG00000076192/ENSDARG00000058656/ENSDARG00000003081/ENSDARG00000097613/ENSDARG00000028213/ENSDARG00000000563/ENSDARG00000055618/ENSDARG00000012944	15
BP	GO:0030240	skeletal muscle thin filament assembly	1.37E-12	1.21E-11	7.91E-12	ENSDARG00000061249/ENSDARG00000075433/ENSDARG00000007344/ENSDARG00000003081/ENSDARG00000009280/ENSDARG00000097613/ENSDARG00000028213/ENSDARG00000000563	8
BP	GO:0055013	cardiac muscle cell development	1.67E-11	1.45E-10	9.48E-11	ENSDARG00000061249/ENSDARG00000075433/ENSDARG00000007344/ENSDARG00000032630/ENSDARG00000003081/ENSDARG00000097613/ENSDARG00000028213/ENSDARG00000000563/ENSDARG00000023963	9
BP	GO:0048739	cardiac muscle fiber development	2.37E-11	2.02E-10	1.32E-10	ENSDARG00000061249/ENSDARG00000075433/ENSDARG00000007344/ENSDARG00000003081/ENSDARG00000097613/ENSDARG00000028213/ENSDARG00000000563	7
BP	GO:0055006	cardiac cell development	3.09E-11	2.60E-10	1.70E-10	ENSDARG00000061249/ENSDARG00000075433/ENSDARG00000007344/ENSDARG00000032630/ENSDARG00000003081/ENSDARG00000097613/ENSDARG00000028213/ENSDARG00000000563/ENSDARG00000023963	9
BP	GO:0007015	actin filament organization	3.82E-11	3.17E-10	2.08E-10	ENSDARG00000061249/ENSDARG00000014106/ENSDARG00000071113/ENSDARG00000075433/ENSDARG00000007344/ENSDARG00000032630/ENSDARG00000003081/ENSDARG00000009280/ENSDARG00000097613/ENSDARG00000020890/ENSDARG00000013755/ENSDARG00000028213/ENSDARG00000000563/ENSDARG00000033683/ENSDARG00000023963	15
BP	GO:0098662	inorganic cation transmembrane transport	4.85E-11	3.97E-10	2.60E-10	ENSDARG00000010472/ENSDARG00000018105/ENSDARG00000038716/ENSDARG00000068738/ENSDARG00000071331/ENSDARG00000024047/ENSDARG00000035458/ENSDARG00000020574/ENSDARG00000095897/ENSDARG00000019404/ENSDARG00000068940/ENSDARG00000014313/ENSDARG00000011841/ENSDARG00000015978/ENSDARG00000098355/ENSDARG00000009447/ENSDARG00000063905	17
BP	GO:0006091	generation of precursor metabolites and energy	1.49E-10	1.20E-09	7.86E-10	ENSDARG00000068738/ENSDARG00000057571/ENSDARG00000099860/ENSDARG00000034470/ENSDARG00000039007/ENSDARG00000053217/ENSDARG00000029064/ENSDARG00000003795/ENSDARG00000015978/ENSDARG00000043457/ENSDARG00000104537/ENSDARG00000022438/ENSDARG00000063905	13
BP	GO:0098660	inorganic ion transmembrane transport	1.66E-10	1.32E-09	8.62E-10	ENSDARG00000010472/ENSDARG00000018105/ENSDARG00000038716/ENSDARG00000068738/ENSDARG00000071331/ENSDARG00000024047/ENSDARG00000035458/ENSDARG00000020574/ENSDARG00000095897/ENSDARG00000019404/ENSDARG00000068940/ENSDARG00000014313/ENSDARG00000011841/ENSDARG00000015978/ENSDARG00000098355/ENSDARG00000009447/ENSDARG00000063905	17
BP	GO:0055007	cardiac muscle cell differentiation	1.76E-10	1.38E-09	9.04E-10	ENSDARG00000061249/ENSDARG00000075433/ENSDARG00000007344/ENSDARG00000032630/ENSDARG00000003081/ENSDARG00000097613/ENSDARG00000028213/ENSDARG00000000563/ENSDARG00000023963	9
BP	GO:0006942	regulation of striated muscle contraction	2.70E-10	2.09E-09	1.37E-09	ENSDARG00000018105/ENSDARG00000038716/ENSDARG00000030270/ENSDARG00000058656/ENSDARG00000020574/ENSDARG00000068457	6
BP	GO:0098655	cation transmembrane transport	3.51E-10	2.67E-09	1.75E-09	ENSDARG00000010472/ENSDARG00000018105/ENSDARG00000038716/ENSDARG00000068738/ENSDARG00000071331/ENSDARG00000024047/ENSDARG00000035458/ENSDARG00000020574/ENSDARG00000095897/ENSDARG00000019404/ENSDARG00000068940/ENSDARG00000014313/ENSDARG00000011841/ENSDARG00000015978/ENSDARG00000098355/ENSDARG00000009447/ENSDARG00000063905	17
BP	GO:0055008	cardiac muscle tissue morphogenesis	8.14E-10	6.12E-09	4.01E-09	ENSDARG00000061249/ENSDARG00000075433/ENSDARG00000007344/ENSDARG00000003081/ENSDARG00000097613/ENSDARG00000028213/ENSDARG00000000563	7
BP	GO:0006937	regulation of muscle contraction	2.04E-09	1.51E-08	9.89E-09	ENSDARG00000018105/ENSDARG00000038716/ENSDARG00000030270/ENSDARG00000058656/ENSDARG00000070835/ENSDARG00000020574/ENSDARG00000068457	7
BP	GO:0060415	muscle tissue morphogenesis	2.41E-09	1.77E-08	1.16E-08	ENSDARG00000061249/ENSDARG00000075433/ENSDARG00000007344/ENSDARG00000003081/ENSDARG00000097613/ENSDARG00000028213/ENSDARG00000000563	7
BP	GO:0035051	cardiocyte differentiation	2.54E-09	1.84E-08	1.20E-08	ENSDARG00000061249/ENSDARG00000075433/ENSDARG00000007344/ENSDARG00000032630/ENSDARG00000003081/ENSDARG00000097613/ENSDARG00000028213/ENSDARG00000000563/ENSDARG00000023963	9
BP	GO:0048644	muscle organ morphogenesis	2.84E-09	2.00E-08	1.31E-08	ENSDARG00000061249/ENSDARG00000075433/ENSDARG00000007344/ENSDARG00000003081/ENSDARG00000097613/ENSDARG00000028213/ENSDARG00000000563	7
BP	GO:0060048	cardiac muscle contraction	2.84E-09	2.00E-08	1.31E-08	ENSDARG00000007344/ENSDARG00000030270/ENSDARG00000058656/ENSDARG00000029995/ENSDARG00000068457/ENSDARG00000029069/ENSDARG00000023963	7
BP	GO:0007519	skeletal muscle tissue development	3.81E-09	2.63E-08	1.73E-08	ENSDARG00000010472/ENSDARG00000006757/ENSDARG00000056322/ENSDARG00000036371/ENSDARG00000076192/ENSDARG00000058656/ENSDARG00000028213/ENSDARG00000000563/ENSDARG00000055618/ENSDARG00000012944	10
BP	GO:0090257	regulation of muscle system process	3.91E-09	2.63E-08	1.73E-08	ENSDARG00000018105/ENSDARG00000038716/ENSDARG00000030270/ENSDARG00000058656/ENSDARG00000070835/ENSDARG00000020574/ENSDARG00000068457	7
BP	GO:0006123	mitochondrial electron transport, cytochrome c to oxygen	3.92E-09	2.63E-08	1.73E-08	ENSDARG00000068738/ENSDARG00000015978/ENSDARG00000104537/ENSDARG00000022438/ENSDARG00000063905	5
BP	GO:0019646	aerobic electron transport chain	3.92E-09	2.63E-08	1.73E-08	ENSDARG00000068738/ENSDARG00000015978/ENSDARG00000104537/ENSDARG00000022438/ENSDARG00000063905	5
BP	GO:0060538	skeletal muscle organ development	9.22E-09	6.12E-08	4.01E-08	ENSDARG00000010472/ENSDARG00000006757/ENSDARG00000056322/ENSDARG00000036371/ENSDARG00000076192/ENSDARG00000058656/ENSDARG00000028213/ENSDARG00000000563/ENSDARG00000055618/ENSDARG00000012944	10
BP	GO:0048738	cardiac muscle tissue development	1.89E-08	1.24E-07	8.14E-08	ENSDARG00000061249/ENSDARG00000075433/ENSDARG00000007344/ENSDARG00000032630/ENSDARG00000003081/ENSDARG00000097613/ENSDARG00000028213/ENSDARG00000000563/ENSDARG00000023963	9
BP	GO:0009132	nucleoside diphosphate metabolic process	3.22E-08	2.08E-07	1.37E-07	ENSDARG00000057571/ENSDARG00000099860/ENSDARG00000034470/ENSDARG00000039007/ENSDARG00000001950/ENSDARG00000043457/ENSDARG00000099420	7
BP	GO:0006119	oxidative phosphorylation	6.77E-08	4.34E-07	2.84E-07	ENSDARG00000068738/ENSDARG00000053217/ENSDARG00000029064/ENSDARG00000015978/ENSDARG00000104537/ENSDARG00000022438/ENSDARG00000063905	7
BP	GO:0015672	monovalent inorganic cation transport	8.88E-08	5.63E-07	3.69E-07	ENSDARG00000010472/ENSDARG00000068738/ENSDARG00000024047/ENSDARG00000095897/ENSDARG00000019404/ENSDARG00000068940/ENSDARG00000014313/ENSDARG00000011841/ENSDARG00000015978/ENSDARG00000098355/ENSDARG00000009447/ENSDARG00000063905	12
BP	GO:0060047	heart contraction	1.62E-07	1.01E-06	6.64E-07	ENSDARG00000010472/ENSDARG00000007344/ENSDARG00000030270/ENSDARG00000058656/ENSDARG00000028213/ENSDARG00000029995/ENSDARG00000068457/ENSDARG00000029069/ENSDARG00000023963	9
BP	GO:0003015	heart process	2.09E-07	1.29E-06	8.48E-07	ENSDARG00000010472/ENSDARG00000007344/ENSDARG00000030270/ENSDARG00000058656/ENSDARG00000028213/ENSDARG00000029995/ENSDARG00000068457/ENSDARG00000029069/ENSDARG00000023963	9
BP	GO:0046031	ADP metabolic process	2.29E-07	1.40E-06	9.18E-07	ENSDARG00000057571/ENSDARG00000099860/ENSDARG00000034470/ENSDARG00000039007/ENSDARG00000001950/ENSDARG00000043457	6
BP	GO:0009135	purine nucleoside diphosphate metabolic process	2.57E-07	1.51E-06	9.91E-07	ENSDARG00000057571/ENSDARG00000099860/ENSDARG00000034470/ENSDARG00000039007/ENSDARG00000001950/ENSDARG00000043457	6
BP	GO:0009179	purine ribonucleoside diphosphate metabolic process	2.57E-07	1.51E-06	9.91E-07	ENSDARG00000057571/ENSDARG00000099860/ENSDARG00000034470/ENSDARG00000039007/ENSDARG00000001950/ENSDARG00000043457	6
BP	GO:0009185	ribonucleoside diphosphate metabolic process	2.57E-07	1.51E-06	9.91E-07	ENSDARG00000057571/ENSDARG00000099860/ENSDARG00000034470/ENSDARG00000039007/ENSDARG00000001950/ENSDARG00000043457	6
BP	GO:0042775	mitochondrial ATP synthesis coupled electron transport	2.57E-07	1.51E-06	9.91E-07	ENSDARG00000068738/ENSDARG00000029064/ENSDARG00000015978/ENSDARG00000104537/ENSDARG00000022438/ENSDARG00000063905	6
BP	GO:0006165	nucleoside diphosphate phosphorylation	4.04E-07	2.35E-06	1.54E-06	ENSDARG00000057571/ENSDARG00000099860/ENSDARG00000034470/ENSDARG00000039007/ENSDARG00000043457/ENSDARG00000099420	6
BP	GO:0042773	ATP synthesis coupled electron transport	4.50E-07	2.59E-06	1.69E-06	ENSDARG00000068738/ENSDARG00000029064/ENSDARG00000015978/ENSDARG00000104537/ENSDARG00000022438/ENSDARG00000063905	6
BP	GO:0046939	nucleotide phosphorylation	4.99E-07	2.84E-06	1.86E-06	ENSDARG00000057571/ENSDARG00000099860/ENSDARG00000034470/ENSDARG00000039007/ENSDARG00000043457/ENSDARG00000099420	6
BP	GO:0009060	aerobic respiration	9.02E-07	5.09E-06	3.33E-06	ENSDARG00000068738/ENSDARG00000003795/ENSDARG00000015978/ENSDARG00000104537/ENSDARG00000022438/ENSDARG00000063905	6
BP	GO:0022904	respiratory electron transport chain	1.30E-06	7.24E-06	4.74E-06	ENSDARG00000068738/ENSDARG00000029064/ENSDARG00000015978/ENSDARG00000104537/ENSDARG00000022438/ENSDARG00000063905	6
BP	GO:0042398	cellular modified amino acid biosynthetic process	1.80E-06	9.95E-06	6.52E-06	ENSDARG00000036239/ENSDARG00000039929/ENSDARG00000070844/ENSDARG00000040565/ENSDARG00000035327	5
BP	GO:0045333	cellular respiration	1.93E-06	1.06E-05	6.94E-06	ENSDARG00000068738/ENSDARG00000029064/ENSDARG00000003795/ENSDARG00000015978/ENSDARG00000104537/ENSDARG00000022438/ENSDARG00000063905	7
BP	GO:0022900	electron transport chain	1.97E-06	1.07E-05	7.01E-06	ENSDARG00000068738/ENSDARG00000029064/ENSDARG00000015978/ENSDARG00000104537/ENSDARG00000022438/ENSDARG00000063905	6
BP	GO:0006096	glycolytic process	4.08E-06	2.17E-05	1.42E-05	ENSDARG00000057571/ENSDARG00000099860/ENSDARG00000034470/ENSDARG00000039007/ENSDARG00000043457	5
BP	GO:0006757	ATP generation from ADP	4.08E-06	2.17E-05	1.42E-05	ENSDARG00000057571/ENSDARG00000099860/ENSDARG00000034470/ENSDARG00000039007/ENSDARG00000043457	5
BP	GO:0042866	pyruvate biosynthetic process	4.53E-06	2.39E-05	1.56E-05	ENSDARG00000057571/ENSDARG00000099860/ENSDARG00000034470/ENSDARG00000039007/ENSDARG00000043457	5
BP	GO:0014902	myotube differentiation	5.53E-06	2.89E-05	1.89E-05	ENSDARG00000024141/ENSDARG00000006757/ENSDARG00000057571/ENSDARG00000036371/ENSDARG00000055618/ENSDARG00000012944	6
BP	GO:0008015	blood circulation	8.15E-06	4.22E-05	2.76E-05	ENSDARG00000010472/ENSDARG00000007344/ENSDARG00000030270/ENSDARG00000058656/ENSDARG00000028213/ENSDARG00000029995/ENSDARG00000068457/ENSDARG00000029069/ENSDARG00000023963	9
BP	GO:0003013	circulatory system process	9.49E-06	4.86E-05	3.19E-05	ENSDARG00000010472/ENSDARG00000007344/ENSDARG00000030270/ENSDARG00000058656/ENSDARG00000028213/ENSDARG00000029995/ENSDARG00000068457/ENSDARG00000029069/ENSDARG00000023963	9
BP	GO:0044057	regulation of system process	1.24E-05	6.32E-05	4.14E-05	ENSDARG00000018105/ENSDARG00000038716/ENSDARG00000030270/ENSDARG00000058656/ENSDARG00000070835/ENSDARG00000020574/ENSDARG00000068457	7
BP	GO:0015980	energy derivation by oxidation of organic compounds	1.60E-05	8.07E-05	5.29E-05	ENSDARG00000068738/ENSDARG00000029064/ENSDARG00000003795/ENSDARG00000015978/ENSDARG00000104537/ENSDARG00000022438/ENSDARG00000063905	7
BP	GO:0006090	pyruvate metabolic process	1.75E-05	8.74E-05	5.72E-05	ENSDARG00000057571/ENSDARG00000099860/ENSDARG00000034470/ENSDARG00000039007/ENSDARG00000043457	5
BP	GO:0019359	nicotinamide nucleotide biosynthetic process	2.37E-05	0.000116099	7.61E-05	ENSDARG00000057571/ENSDARG00000099860/ENSDARG00000034470/ENSDARG00000039007/ENSDARG00000043457	5
BP	GO:0019363	pyridine nucleotide biosynthetic process	2.37E-05	0.000116099	7.61E-05	ENSDARG00000057571/ENSDARG00000099860/ENSDARG00000034470/ENSDARG00000039007/ENSDARG00000043457	5
BP	GO:0046394	carboxylic acid biosynthetic process	2.93E-05	0.000142517	9.34E-05	ENSDARG00000103744/ENSDARG00000057571/ENSDARG00000099860/ENSDARG00000036239/ENSDARG00000034470/ENSDARG00000039007/ENSDARG00000070844/ENSDARG00000043457	8
BP	GO:0016053	organic acid biosynthetic process	3.11E-05	0.00015002	9.83E-05	ENSDARG00000103744/ENSDARG00000057571/ENSDARG00000099860/ENSDARG00000036239/ENSDARG00000034470/ENSDARG00000039007/ENSDARG00000070844/ENSDARG00000043457	8
BP	GO:0072525	pyridine-containing compound biosynthetic process	3.14E-05	0.000150098	9.83E-05	ENSDARG00000057571/ENSDARG00000099860/ENSDARG00000034470/ENSDARG00000039007/ENSDARG00000043457	5
BP	GO:0034404	nucleobase-containing small molecule biosynthetic process	3.33E-05	0.000157916	0.00010345	ENSDARG00000057571/ENSDARG00000099860/ENSDARG00000034470/ENSDARG00000039007/ENSDARG00000043457/ENSDARG00000099420	6
BP	GO:0009166	nucleotide catabolic process	3.36E-05	0.000157973	0.000103487	ENSDARG00000057571/ENSDARG00000099860/ENSDARG00000034470/ENSDARG00000039007/ENSDARG00000043457	5
BP	GO:1901292	nucleoside phosphate catabolic process	4.10E-05	0.000190936	0.000125081	ENSDARG00000057571/ENSDARG00000099860/ENSDARG00000034470/ENSDARG00000039007/ENSDARG00000043457	5
BP	GO:0072330	monocarboxylic acid biosynthetic process	8.94E-05	0.000413271	0.000270732	ENSDARG00000103744/ENSDARG00000057571/ENSDARG00000099860/ENSDARG00000034470/ENSDARG00000039007/ENSDARG00000043457	6
BP	GO:0016052	carbohydrate catabolic process	9.31E-05	0.000426949	0.000279692	ENSDARG00000057571/ENSDARG00000099860/ENSDARG00000034470/ENSDARG00000039007/ENSDARG00000043457	5
BP	GO:0003007	heart morphogenesis	0.00010707	0.000486997	0.00031903	ENSDARG00000010472/ENSDARG00000061249/ENSDARG00000075433/ENSDARG00000007344/ENSDARG00000003081/ENSDARG00000097613/ENSDARG00000028213/ENSDARG00000000563	8
BP	GO:0019362	pyridine nucleotide metabolic process	0.000114721	0.000513515	0.000336401	ENSDARG00000057571/ENSDARG00000099860/ENSDARG00000034470/ENSDARG00000039007/ENSDARG00000043457	5
BP	GO:0046496	nicotinamide nucleotide metabolic process	0.000114721	0.000513515	0.000336401	ENSDARG00000057571/ENSDARG00000099860/ENSDARG00000034470/ENSDARG00000039007/ENSDARG00000043457	5
BP	GO:0072524	pyridine-containing compound metabolic process	0.000139987	0.000621673	0.000407255	ENSDARG00000057571/ENSDARG00000099860/ENSDARG00000034470/ENSDARG00000039007/ENSDARG00000043457	5
BP	GO:0006733	oxidoreduction coenzyme metabolic process	0.000297812	0.001312232	0.000859637	ENSDARG00000057571/ENSDARG00000099860/ENSDARG00000034470/ENSDARG00000039007/ENSDARG00000043457	5
BP	GO:0014904	myotube cell development	0.000384585	0.001668508	0.001093032	ENSDARG00000006757/ENSDARG00000036371/ENSDARG00000055618/ENSDARG00000012944	4
BP	GO:0048741	skeletal muscle fiber development	0.000384585	0.001668508	0.001093032	ENSDARG00000006757/ENSDARG00000036371/ENSDARG00000055618/ENSDARG00000012944	4
BP	GO:0046434	organophosphate catabolic process	0.000422771	0.001820175	0.001192388	ENSDARG00000057571/ENSDARG00000099860/ENSDARG00000034470/ENSDARG00000039007/ENSDARG00000043457	5
BP	GO:0044283	small molecule biosynthetic process	0.000537429	0.002296289	0.001504288	ENSDARG00000103744/ENSDARG00000057571/ENSDARG00000099860/ENSDARG00000036239/ENSDARG00000034470/ENSDARG00000039007/ENSDARG00000070844/ENSDARG00000043457/ENSDARG00000099420	9
BP	GO:0051209	release of sequestered calcium ion into cytosol	0.000577012	0.002446878	0.001602938	ENSDARG00000018105/ENSDARG00000038716/ENSDARG00000071331	3
BP	GO:0006874	cellular calcium ion homeostasis	0.000598457	0.002518878	0.001650105	ENSDARG00000010472/ENSDARG00000018105/ENSDARG00000038716/ENSDARG00000071331/ENSDARG00000035458/ENSDARG00000020574	6
BP	GO:0051208	sequestering of calcium ion	0.000691003	0.002844714	0.001863558	ENSDARG00000018105/ENSDARG00000038716/ENSDARG00000071331	3
BP	GO:0051282	regulation of sequestering of calcium ion	0.000691003	0.002844714	0.001863558	ENSDARG00000018105/ENSDARG00000038716/ENSDARG00000071331	3
BP	GO:0051283	negative regulation of sequestering of calcium ion	0.000691003	0.002844714	0.001863558	ENSDARG00000018105/ENSDARG00000038716/ENSDARG00000071331	3
BP	GO:0072503	cellular divalent inorganic cation homeostasis	0.000789578	0.003226971	0.002113973	ENSDARG00000010472/ENSDARG00000018105/ENSDARG00000038716/ENSDARG00000071331/ENSDARG00000035458/ENSDARG00000020574	6
BP	GO:0055074	calcium ion homeostasis	0.000809046	0.003282747	0.002150512	ENSDARG00000010472/ENSDARG00000018105/ENSDARG00000038716/ENSDARG00000071331/ENSDARG00000035458/ENSDARG00000020574	6
BP	GO:0006575	cellular modified amino acid metabolic process	0.000838442	0.003377724	0.00221273	ENSDARG00000036239/ENSDARG00000039929/ENSDARG00000070844/ENSDARG00000040565/ENSDARG00000035327	5
BP	GO:0060402	calcium ion transport into cytosol	0.00088734	0.003524364	0.002308794	ENSDARG00000018105/ENSDARG00000038716/ENSDARG00000071331	3
BP	GO:0097553	calcium ion transmembrane import into cytosol	0.00088734	0.003524364	0.002308794	ENSDARG00000018105/ENSDARG00000038716/ENSDARG00000071331	3
BP	GO:0070588	calcium ion transmembrane transport	0.000948993	0.00374288	0.002451943	ENSDARG00000018105/ENSDARG00000038716/ENSDARG00000071331/ENSDARG00000035458/ENSDARG00000020574	5
BP	GO:0010522	regulation of calcium ion transport into cytosol	0.001133403	0.004408546	0.002888018	ENSDARG00000018105/ENSDARG00000038716	2
BP	GO:0051279	regulation of release of sequestered calcium ion into cytosol	0.001133403	0.004408546	0.002888018	ENSDARG00000018105/ENSDARG00000038716	2
BP	GO:0072507	divalent inorganic cation homeostasis	0.001148045	0.004434913	0.00290529	ENSDARG00000010472/ENSDARG00000018105/ENSDARG00000038716/ENSDARG00000071331/ENSDARG00000035458/ENSDARG00000020574	6
BP	GO:0060401	cytosolic calcium ion transport	0.001199514	0.004602215	0.003014889	ENSDARG00000018105/ENSDARG00000038716/ENSDARG00000071331	3
BP	GO:0030042	actin filament depolymerization	0.001676878	0.006390263	0.004186231	ENSDARG00000014106/ENSDARG00000071113/ENSDARG00000020890	3
BP	GO:0009108	coenzyme biosynthetic process	0.00190217	0.007200161	0.004716791	ENSDARG00000057571/ENSDARG00000099860/ENSDARG00000034470/ENSDARG00000039007/ENSDARG00000043457	5
BP	GO:0006816	calcium ion transport	0.002155371	0.008104196	0.00530902	ENSDARG00000018105/ENSDARG00000038716/ENSDARG00000071331/ENSDARG00000035458/ENSDARG00000020574	5
BP	GO:0006875	cellular metal ion homeostasis	0.002448016	0.009143582	0.005989917	ENSDARG00000010472/ENSDARG00000018105/ENSDARG00000038716/ENSDARG00000071331/ENSDARG00000035458/ENSDARG00000020574	6
BP	GO:0006825	copper ion transport	0.002600916	0.009650769	0.006322172	ENSDARG00000096616/ENSDARG00000096849	2
BP	GO:0032787	monocarboxylic acid metabolic process	0.002685142	0.009898169	0.006484243	ENSDARG00000103744/ENSDARG00000057571/ENSDARG00000099860/ENSDARG00000034470/ENSDARG00000039007/ENSDARG00000043457	6
BP	GO:0006732	coenzyme metabolic process	0.002784673	0.010198414	0.006680932	ENSDARG00000057571/ENSDARG00000099860/ENSDARG00000034470/ENSDARG00000039007/ENSDARG00000070844/ENSDARG00000043457	6
BP	GO:0014823	response to activity	0.003752273	0.013565909	0.008886962	ENSDARG00000070835/ENSDARG00000012944	2
BP	GO:0046033	AMP metabolic process	0.003752273	0.013565909	0.008886962	ENSDARG00000033832/ENSDARG00000001950	2
BP	GO:0070838	divalent metal ion transport	0.004218369	0.015057975	0.009864407	ENSDARG00000018105/ENSDARG00000038716/ENSDARG00000071331/ENSDARG00000035458/ENSDARG00000020574	5
BP	GO:0072511	divalent inorganic cation transport	0.004218369	0.015057975	0.009864407	ENSDARG00000018105/ENSDARG00000038716/ENSDARG00000071331/ENSDARG00000035458/ENSDARG00000020574	5
BP	GO:0051188	cofactor biosynthetic process	0.004305087	0.015270875	0.010003877	ENSDARG00000057571/ENSDARG00000099860/ENSDARG00000034470/ENSDARG00000039007/ENSDARG00000043457	5
BP	GO:0001966	thigmotaxis	0.005099096	0.017862839	0.01170186	ENSDARG00000010472/ENSDARG00000009280	2
BP	GO:0032984	protein-containing complex disassembly	0.005099144	0.017862839	0.01170186	ENSDARG00000014106/ENSDARG00000011983/ENSDARG00000071113/ENSDARG00000020890	4
BP	GO:0030003	cellular cation homeostasis	0.005251752	0.018283879	0.011977681	ENSDARG00000010472/ENSDARG00000018105/ENSDARG00000038716/ENSDARG00000071331/ENSDARG00000035458/ENSDARG00000020574	6
BP	GO:0006873	cellular ion homeostasis	0.005840455	0.02020869	0.013238615	ENSDARG00000010472/ENSDARG00000018105/ENSDARG00000038716/ENSDARG00000071331/ENSDARG00000035458/ENSDARG00000020574	6
BP	GO:0019722	calcium-mediated signaling	0.005987079	0.02058971	0.01348822	ENSDARG00000018105/ENSDARG00000038716/ENSDARG00000058656	3
BP	GO:0055065	metal ion homeostasis	0.006570834	0.022460304	0.014713637	ENSDARG00000010472/ENSDARG00000018105/ENSDARG00000038716/ENSDARG00000071331/ENSDARG00000035458/ENSDARG00000020574	6
BP	GO:0007520	myoblast fusion	0.007188377	0.024349579	0.015951292	ENSDARG00000024141/ENSDARG00000057571	2
BP	GO:0051261	protein depolymerization	0.007209893	0.024349579	0.015951292	ENSDARG00000014106/ENSDARG00000071113/ENSDARG00000020890	3
BP	GO:0055082	cellular chemical homeostasis	0.007896404	0.026509356	0.017366151	ENSDARG00000010472/ENSDARG00000018105/ENSDARG00000038716/ENSDARG00000071331/ENSDARG00000035458/ENSDARG00000020574	6
BP	GO:0051480	regulation of cytosolic calcium ion concentration	0.008069215	0.026929216	0.0176412	ENSDARG00000010472/ENSDARG00000018105/ENSDARG00000038716/ENSDARG00000071331	4
BP	GO:0019725	cellular homeostasis	0.008499603	0.028198682	0.018472821	ENSDARG00000010472/ENSDARG00000024141/ENSDARG00000018105/ENSDARG00000038716/ENSDARG00000071331/ENSDARG00000035458/ENSDARG00000020574	7
BP	GO:0000768	syncytium formation by plasma membrane fusion	0.009600203	0.031297771	0.020503019	ENSDARG00000024141/ENSDARG00000057571	2
BP	GO:0006949	syncytium formation	0.009600203	0.031297771	0.020503019	ENSDARG00000024141/ENSDARG00000057571	2
BP	GO:0140253	cell-cell fusion	0.009600203	0.031297771	0.020503019	ENSDARG00000024141/ENSDARG00000057571	2
BP	GO:1903169	regulation of calcium ion transmembrane transport	0.010251944	0.03323044	0.021769101	ENSDARG00000018105/ENSDARG00000038716	2
BP	GO:0051235	maintenance of location	0.011716598	0.037760923	0.024736999	ENSDARG00000018105/ENSDARG00000038716/ENSDARG00000071331	3
BP	GO:0034655	nucleobase-containing compound catabolic process	0.011820943	0.037880749	0.024815496	ENSDARG00000057571/ENSDARG00000099860/ENSDARG00000034470/ENSDARG00000039007/ENSDARG00000043457	5
BP	GO:0055080	cation homeostasis	0.012262397	0.039073401	0.025596797	ENSDARG00000010472/ENSDARG00000018105/ENSDARG00000038716/ENSDARG00000071331/ENSDARG00000035458/ENSDARG00000020574	6
BP	GO:0022411	cellular component disassembly	0.013705743	0.043427185	0.02844894	ENSDARG00000014106/ENSDARG00000011983/ENSDARG00000071113/ENSDARG00000020890	4
BP	GO:0098771	inorganic ion homeostasis	0.013818241	0.04353904	0.028522216	ENSDARG00000010472/ENSDARG00000018105/ENSDARG00000038716/ENSDARG00000071331/ENSDARG00000035458/ENSDARG00000020574	6
BP	GO:0043624	cellular protein complex disassembly	0.015046186	0.047144717	0.030884277	ENSDARG00000014106/ENSDARG00000071113/ENSDARG00000020890	3
CC	GO:0030017	sarcomere	1.38E-34	9.26E-33	5.72E-33	ENSDARG00000018105/ENSDARG00000061249/ENSDARG00000056322/ENSDARG00000012311/ENSDARG00000038716/ENSDARG00000056209/ENSDARG00000075433/ENSDARG00000099889/ENSDARG00000007344/ENSDARG00000071331/ENSDARG00000099974/ENSDARG00000067701/ENSDARG00000030270/ENSDARG00000076192/ENSDARG00000058656/ENSDARG00000032630/ENSDARG00000003081/ENSDARG00000009280/ENSDARG00000097613/ENSDARG00000020890/ENSDARG00000071445/…	28
CC	GO:0044449	contractile fiber part	1.69E-34	9.26E-33	5.72E-33	ENSDARG00000018105/ENSDARG00000061249/ENSDARG00000056322/ENSDARG00000012311/ENSDARG00000038716/ENSDARG00000056209/ENSDARG00000075433/ENSDARG00000099889/ENSDARG00000007344/ENSDARG00000071331/ENSDARG00000099974/ENSDARG00000067701/ENSDARG00000030270/ENSDARG00000076192/ENSDARG00000058656/ENSDARG00000032630/ENSDARG00000003081/ENSDARG00000009280/ENSDARG00000097613/ENSDARG00000020890/ENSDARG00000071445/…	28
CC	GO:0030016	myofibril	2.51E-34	9.26E-33	5.72E-33	ENSDARG00000018105/ENSDARG00000061249/ENSDARG00000056322/ENSDARG00000012311/ENSDARG00000038716/ENSDARG00000056209/ENSDARG00000075433/ENSDARG00000099889/ENSDARG00000007344/ENSDARG00000071331/ENSDARG00000099974/ENSDARG00000067701/ENSDARG00000030270/ENSDARG00000076192/ENSDARG00000058656/ENSDARG00000032630/ENSDARG00000003081/ENSDARG00000009280/ENSDARG00000097613/ENSDARG00000020890/ENSDARG00000071445/…	28
CC	GO:0043292	contractile fiber	3.06E-34	9.26E-33	5.72E-33	ENSDARG00000018105/ENSDARG00000061249/ENSDARG00000056322/ENSDARG00000012311/ENSDARG00000038716/ENSDARG00000056209/ENSDARG00000075433/ENSDARG00000099889/ENSDARG00000007344/ENSDARG00000071331/ENSDARG00000099974/ENSDARG00000067701/ENSDARG00000030270/ENSDARG00000076192/ENSDARG00000058656/ENSDARG00000032630/ENSDARG00000003081/ENSDARG00000009280/ENSDARG00000097613/ENSDARG00000020890/ENSDARG00000071445/…	28
CC	GO:0031674	I band	2.99E-26	7.25E-25	4.48E-25	ENSDARG00000018105/ENSDARG00000061249/ENSDARG00000056322/ENSDARG00000012311/ENSDARG00000038716/ENSDARG00000056209/ENSDARG00000075433/ENSDARG00000007344/ENSDARG00000071331/ENSDARG00000099974/ENSDARG00000067701/ENSDARG00000076192/ENSDARG00000058656/ENSDARG00000032630/ENSDARG00000003081/ENSDARG00000097613/ENSDARG00000071445/ENSDARG00000028213/ENSDARG00000000563/ENSDARG00000020574	20
CC	GO:0030018	Z disc	5.36E-24	1.08E-22	6.68E-23	ENSDARG00000018105/ENSDARG00000061249/ENSDARG00000056322/ENSDARG00000012311/ENSDARG00000038716/ENSDARG00000056209/ENSDARG00000075433/ENSDARG00000007344/ENSDARG00000071331/ENSDARG00000099974/ENSDARG00000067701/ENSDARG00000058656/ENSDARG00000032630/ENSDARG00000003081/ENSDARG00000097613/ENSDARG00000071445/ENSDARG00000028213/ENSDARG00000000563	18
CC	GO:0015629	actin cytoskeleton	2.83E-22	4.89E-21	3.02E-21	ENSDARG00000061249/ENSDARG00000056322/ENSDARG00000012311/ENSDARG00000014106/ENSDARG00000056209/ENSDARG00000075433/ENSDARG00000099974/ENSDARG00000067701/ENSDARG00000030270/ENSDARG00000035438/ENSDARG00000003081/ENSDARG00000097613/ENSDARG00000020890/ENSDARG00000071445/ENSDARG00000028213/ENSDARG00000000563/ENSDARG00000070835/ENSDARG00000029995/ENSDARG00000067997/ENSDARG00000068457/ENSDARG00000012944/…	26
CC	GO:0005865	striated muscle thin filament	1.15E-15	1.55E-14	9.58E-15	ENSDARG00000061249/ENSDARG00000075433/ENSDARG00000030270/ENSDARG00000003081/ENSDARG00000097613/ENSDARG00000020890/ENSDARG00000028213/ENSDARG00000000563/ENSDARG00000070835/ENSDARG00000029995/ENSDARG00000068457/ENSDARG00000029069	12
CC	GO:0036379	myofilament	1.15E-15	1.55E-14	9.58E-15	ENSDARG00000061249/ENSDARG00000075433/ENSDARG00000030270/ENSDARG00000003081/ENSDARG00000097613/ENSDARG00000020890/ENSDARG00000028213/ENSDARG00000000563/ENSDARG00000070835/ENSDARG00000029995/ENSDARG00000068457/ENSDARG00000029069	12
CC	GO:0016528	sarcoplasm	2.08E-15	2.52E-14	1.55E-14	ENSDARG00000028625/ENSDARG00000038826/ENSDARG00000006757/ENSDARG00000018105/ENSDARG00000038716/ENSDARG00000057903/ENSDARG00000071331/ENSDARG00000024047/ENSDARG00000035458/ENSDARG00000020574	10
CC	GO:0098800	inner mitochondrial membrane protein complex	3.62E-14	3.98E-13	2.46E-13	ENSDARG00000021984/ENSDARG00000041400/ENSDARG00000096003/ENSDARG00000095897/ENSDARG00000019404/ENSDARG00000068940/ENSDARG00000029064/ENSDARG00000014313/ENSDARG00000038028/ENSDARG00000011841/ENSDARG00000098355/ENSDARG00000009447/ENSDARG00000022438/ENSDARG00000063905	14
CC	GO:0005753	mitochondrial proton-transporting ATP synthase complex	8.53E-14	8.60E-13	5.31E-13	ENSDARG00000096003/ENSDARG00000095897/ENSDARG00000019404/ENSDARG00000068940/ENSDARG00000014313/ENSDARG00000011841/ENSDARG00000098355/ENSDARG00000009447	8
CC	GO:0005740	mitochondrial envelope	1.30E-13	1.21E-12	7.48E-13	ENSDARG00000096616/ENSDARG00000068738/ENSDARG00000036239/ENSDARG00000027355/ENSDARG00000021984/ENSDARG00000041400/ENSDARG00000096849/ENSDARG00000096003/ENSDARG00000095897/ENSDARG00000019404/ENSDARG00000068940/ENSDARG00000053217/ENSDARG00000029064/ENSDARG00000014313/ENSDARG00000038028/ENSDARG00000011841/ENSDARG00000015978/ENSDARG00000098355/ENSDARG00000009447/ENSDARG00000022438/ENSDARG00000063905	21
CC	GO:0045259	proton-transporting ATP synthase complex	1.41E-13	1.22E-12	7.55E-13	ENSDARG00000096003/ENSDARG00000095897/ENSDARG00000019404/ENSDARG00000068940/ENSDARG00000014313/ENSDARG00000011841/ENSDARG00000098355/ENSDARG00000009447	8
CC	GO:0044455	mitochondrial membrane part	7.26E-13	5.86E-12	3.62E-12	ENSDARG00000021984/ENSDARG00000041400/ENSDARG00000096003/ENSDARG00000095897/ENSDARG00000019404/ENSDARG00000068940/ENSDARG00000053217/ENSDARG00000029064/ENSDARG00000014313/ENSDARG00000038028/ENSDARG00000011841/ENSDARG00000098355/ENSDARG00000009447/ENSDARG00000022438/ENSDARG00000063905	15
CC	GO:0005743	mitochondrial inner membrane	1.44E-12	1.09E-11	6.73E-12	ENSDARG00000036239/ENSDARG00000027355/ENSDARG00000021984/ENSDARG00000041400/ENSDARG00000096003/ENSDARG00000095897/ENSDARG00000019404/ENSDARG00000068940/ENSDARG00000053217/ENSDARG00000029064/ENSDARG00000014313/ENSDARG00000038028/ENSDARG00000011841/ENSDARG00000098355/ENSDARG00000009447/ENSDARG00000022438/ENSDARG00000063905	17
CC	GO:0016529	sarcoplasmic reticulum	2.41E-12	1.71E-11	1.06E-11	ENSDARG00000006757/ENSDARG00000018105/ENSDARG00000038716/ENSDARG00000057903/ENSDARG00000071331/ENSDARG00000024047/ENSDARG00000035458/ENSDARG00000020574	8
CC	GO:0019866	organelle inner membrane	8.84E-12	5.94E-11	3.67E-11	ENSDARG00000036239/ENSDARG00000027355/ENSDARG00000021984/ENSDARG00000041400/ENSDARG00000096003/ENSDARG00000095897/ENSDARG00000019404/ENSDARG00000068940/ENSDARG00000053217/ENSDARG00000029064/ENSDARG00000014313/ENSDARG00000038028/ENSDARG00000011841/ENSDARG00000098355/ENSDARG00000009447/ENSDARG00000022438/ENSDARG00000063905	17
CC	GO:0031672	A band	1.90E-11	1.21E-10	7.49E-11	ENSDARG00000061249/ENSDARG00000075433/ENSDARG00000003081/ENSDARG00000009280/ENSDARG00000097613/ENSDARG00000028213/ENSDARG00000000563/ENSDARG00000020574	8
CC	GO:0098798	mitochondrial protein complex	1.20E-10	7.26E-10	4.48E-10	ENSDARG00000021984/ENSDARG00000041400/ENSDARG00000096003/ENSDARG00000095897/ENSDARG00000019404/ENSDARG00000068940/ENSDARG00000029064/ENSDARG00000014313/ENSDARG00000038028/ENSDARG00000011841/ENSDARG00000098355/ENSDARG00000009447/ENSDARG00000022438/ENSDARG00000063905	14
CC	GO:0031430	M band	2.29E-10	1.32E-09	8.13E-10	ENSDARG00000061249/ENSDARG00000075433/ENSDARG00000003081/ENSDARG00000009280/ENSDARG00000097613/ENSDARG00000028213/ENSDARG00000000563	7
CC	GO:0031966	mitochondrial membrane	2.83E-10	1.56E-09	9.61E-10	ENSDARG00000036239/ENSDARG00000027355/ENSDARG00000021984/ENSDARG00000041400/ENSDARG00000096003/ENSDARG00000095897/ENSDARG00000019404/ENSDARG00000068940/ENSDARG00000053217/ENSDARG00000029064/ENSDARG00000014313/ENSDARG00000038028/ENSDARG00000011841/ENSDARG00000098355/ENSDARG00000009447/ENSDARG00000022438/ENSDARG00000063905	17
CC	GO:0016469	proton-transporting two-sector ATPase complex	2.36E-09	1.24E-08	7.67E-09	ENSDARG00000096003/ENSDARG00000095897/ENSDARG00000019404/ENSDARG00000068940/ENSDARG00000014313/ENSDARG00000011841/ENSDARG00000098355/ENSDARG00000009447	8
CC	GO:0000276	mitochondrial proton-transporting ATP synthase complex, coupling factor F(o)	8.31E-09	4.19E-08	2.59E-08	ENSDARG00000068940/ENSDARG00000014313/ENSDARG00000011841/ENSDARG00000098355/ENSDARG00000009447	5
CC	GO:0033017	sarcoplasmic reticulum membrane	1.29E-08	5.99E-08	3.70E-08	ENSDARG00000006757/ENSDARG00000071331/ENSDARG00000024047/ENSDARG00000035458/ENSDARG00000020574	5
CC	GO:0045263	proton-transporting ATP synthase complex, coupling factor F(o)	1.29E-08	5.99E-08	3.70E-08	ENSDARG00000068940/ENSDARG00000014313/ENSDARG00000011841/ENSDARG00000098355/ENSDARG00000009447	5
CC	GO:0005746	mitochondrial respiratory chain	5.64E-07	2.53E-06	1.56E-06	ENSDARG00000021984/ENSDARG00000041400/ENSDARG00000053217/ENSDARG00000029064/ENSDARG00000038028/ENSDARG00000022438/ENSDARG00000063905	7
CC	GO:0033177	proton-transporting two-sector ATPase complex, proton-transporting domain	7.11E-07	3.07E-06	1.90E-06	ENSDARG00000068940/ENSDARG00000014313/ENSDARG00000011841/ENSDARG00000098355/ENSDARG00000009447	5
CC	GO:0005861	troponin complex	8.49E-07	3.54E-06	2.19E-06	ENSDARG00000030270/ENSDARG00000070835/ENSDARG00000029995/ENSDARG00000068457/ENSDARG00000029069	5
CC	GO:0070469	respiratory chain	1.24E-06	4.99E-06	3.08E-06	ENSDARG00000021984/ENSDARG00000041400/ENSDARG00000053217/ENSDARG00000029064/ENSDARG00000038028/ENSDARG00000022438/ENSDARG00000063905	7
CC	GO:0098803	respiratory chain complex	8.01E-06	3.12E-05	1.93E-05	ENSDARG00000021984/ENSDARG00000041400/ENSDARG00000029064/ENSDARG00000038028/ENSDARG00000022438/ENSDARG00000063905	6
CC	GO:0016459	myosin complex	4.49E-05	0.000169951	0.000104972	ENSDARG00000035438/ENSDARG00000067997/ENSDARG00000012944/ENSDARG00000067995/ENSDARG00000067990	5
CC	GO:0070069	cytochrome complex	0.000662811	0.002397988	0.001481141	ENSDARG00000029064/ENSDARG00000022438/ENSDARG00000063905	3
CC	GO:0005884	actin filament	0.000673815	0.002397988	0.001481141	ENSDARG00000056322/ENSDARG00000099974/ENSDARG00000033683/ENSDARG00000023963	4
CC	GO:0042383	sarcolemma	0.001472049	0.005089082	0.003143322	ENSDARG00000024141/ENSDARG00000017246/ENSDARG00000071331	3
CC	GO:0005747	mitochondrial respiratory chain complex I	0.002252179	0.007171413	0.004429494	ENSDARG00000021984/ENSDARG00000041400/ENSDARG00000038028	3
CC	GO:0030964	NADH dehydrogenase complex	0.002252179	0.007171413	0.004429494	ENSDARG00000021984/ENSDARG00000041400/ENSDARG00000038028	3
CC	GO:0045271	respiratory chain complex I	0.002252179	0.007171413	0.004429494	ENSDARG00000021984/ENSDARG00000041400/ENSDARG00000038028	3
CC	GO:1990204	oxidoreductase complex	0.002371925	0.00735905	0.00454539	ENSDARG00000021984/ENSDARG00000041400/ENSDARG00000029064/ENSDARG00000038028	4
CC	GO:0005751	mitochondrial respiratory chain complex IV	0.002604096	0.00787739	0.004865547	ENSDARG00000022438/ENSDARG00000063905	2
CC	GO:0045277	respiratory chain complex IV	0.005010178	0.014786135	0.009132802	ENSDARG00000022438/ENSDARG00000063905	2
CC	GO:0001725	stress fiber	0.006173912	0.017373103	0.010730668	ENSDARG00000056322/ENSDARG00000099974	2
CC	GO:0097517	contractile actin filament bundle	0.006173912	0.017373103	0.010730668	ENSDARG00000056322/ENSDARG00000099974	2
CC	GO:0042641	actomyosin	0.00744847	0.020483293	0.012651708	ENSDARG00000056322/ENSDARG00000099974	2
CC	GO:0031941	filamentous actin	0.009562127	0.025152553	0.015535722	ENSDARG00000056322/ENSDARG00000099974	2
CC	GO:0033178	proton-transporting two-sector ATPase complex, catalytic domain	0.009562127	0.025152553	0.015535722	ENSDARG00000095897/ENSDARG00000019404	2
CC	GO:0032432	actin filament bundle	0.011101876	0.028581426	0.0176536	ENSDARG00000056322/ENSDARG00000099974	2
MF	GO:0003779	actin binding	1.17E-18	1.84E-16	1.38E-16	ENSDARG00000061249/ENSDARG00000056322/ENSDARG00000001431/ENSDARG00000012311/ENSDARG00000014106/ENSDARG00000056209/ENSDARG00000071113/ENSDARG00000075433/ENSDARG00000099974/ENSDARG00000067701/ENSDARG00000032630/ENSDARG00000035438/ENSDARG00000003081/ENSDARG00000097613/ENSDARG00000020890/ENSDARG00000071445/ENSDARG00000013755/ENSDARG00000028213/ENSDARG00000000563/ENSDARG00000070835/ENSDARG00000067997/…	26
MF	GO:0051015	actin filament binding	2.22E-15	1.40E-13	1.05E-13	ENSDARG00000061249/ENSDARG00000071113/ENSDARG00000075433/ENSDARG00000032630/ENSDARG00000035438/ENSDARG00000003081/ENSDARG00000097613/ENSDARG00000020890/ENSDARG00000013755/ENSDARG00000028213/ENSDARG00000000563/ENSDARG00000070835/ENSDARG00000067997/ENSDARG00000012944/ENSDARG00000067995/ENSDARG00000033683/ENSDARG00000067990/ENSDARG00000023963	18
MF	GO:0015078	proton transmembrane transporter activity	2.67E-15	1.40E-13	1.05E-13	ENSDARG00000068738/ENSDARG00000035458/ENSDARG00000020574/ENSDARG00000095897/ENSDARG00000019404/ENSDARG00000068940/ENSDARG00000053217/ENSDARG00000014313/ENSDARG00000011841/ENSDARG00000015978/ENSDARG00000098355/ENSDARG00000104537/ENSDARG00000009447/ENSDARG00000022438/ENSDARG00000063905	15
MF	GO:0051371	muscle alpha-actinin binding	1.57E-11	6.19E-10	4.62E-10	ENSDARG00000061249/ENSDARG00000056322/ENSDARG00000075433/ENSDARG00000099974/ENSDARG00000003081/ENSDARG00000097613/ENSDARG00000028213/ENSDARG00000000563	8
MF	GO:0051393	alpha-actinin binding	2.04E-11	6.44E-10	4.81E-10	ENSDARG00000061249/ENSDARG00000056322/ENSDARG00000075433/ENSDARG00000099974/ENSDARG00000003081/ENSDARG00000097613/ENSDARG00000028213/ENSDARG00000000563	8
MF	GO:0042805	actinin binding	5.38E-11	1.42E-09	1.06E-09	ENSDARG00000061249/ENSDARG00000056322/ENSDARG00000075433/ENSDARG00000099974/ENSDARG00000003081/ENSDARG00000097613/ENSDARG00000028213/ENSDARG00000000563	8
MF	GO:0008307	structural constituent of muscle	3.18E-10	7.18E-09	5.36E-09	ENSDARG00000061249/ENSDARG00000075433/ENSDARG00000007344/ENSDARG00000003081/ENSDARG00000097613/ENSDARG00000028213/ENSDARG00000000563	7
MF	GO:0015077	monovalent inorganic cation transmembrane transporter activity	1.31E-09	2.60E-08	1.94E-08	ENSDARG00000010472/ENSDARG00000068738/ENSDARG00000024047/ENSDARG00000035458/ENSDARG00000020574/ENSDARG00000095897/ENSDARG00000019404/ENSDARG00000068940/ENSDARG00000053217/ENSDARG00000014313/ENSDARG00000011841/ENSDARG00000015978/ENSDARG00000098355/ENSDARG00000104537/ENSDARG00000009447/ENSDARG00000022438/ENSDARG00000063905	17
MF	GO:0019829	cation-transporting ATPase activity	2.59E-08	2.75E-07	2.05E-07	ENSDARG00000010472/ENSDARG00000035458/ENSDARG00000020574/ENSDARG00000095897/ENSDARG00000019404/ENSDARG00000011841/ENSDARG00000098355/ENSDARG00000009447	8
MF	GO:0022853	active ion transmembrane transporter activity	2.59E-08	2.75E-07	2.05E-07	ENSDARG00000010472/ENSDARG00000035458/ENSDARG00000020574/ENSDARG00000095897/ENSDARG00000019404/ENSDARG00000011841/ENSDARG00000098355/ENSDARG00000009447	8
MF	GO:0042625	ATPase coupled ion transmembrane transporter activity	2.59E-08	2.75E-07	2.05E-07	ENSDARG00000010472/ENSDARG00000035458/ENSDARG00000020574/ENSDARG00000095897/ENSDARG00000019404/ENSDARG00000011841/ENSDARG00000098355/ENSDARG00000009447	8
MF	GO:0004129	cytochrome-c oxidase activity	2.61E-08	2.75E-07	2.05E-07	ENSDARG00000068738/ENSDARG00000053217/ENSDARG00000015978/ENSDARG00000104537/ENSDARG00000022438/ENSDARG00000063905	6
MF	GO:0015002	heme-copper terminal oxidase activity	2.61E-08	2.75E-07	2.05E-07	ENSDARG00000068738/ENSDARG00000053217/ENSDARG00000015978/ENSDARG00000104537/ENSDARG00000022438/ENSDARG00000063905	6
MF	GO:0016675	oxidoreductase activity, acting on a heme group of donors	2.61E-08	2.75E-07	2.05E-07	ENSDARG00000068738/ENSDARG00000053217/ENSDARG00000015978/ENSDARG00000104537/ENSDARG00000022438/ENSDARG00000063905	6
MF	GO:0016676	oxidoreductase activity, acting on a heme group of donors, oxygen as acceptor	2.61E-08	2.75E-07	2.05E-07	ENSDARG00000068738/ENSDARG00000053217/ENSDARG00000015978/ENSDARG00000104537/ENSDARG00000022438/ENSDARG00000063905	6
MF	GO:0046933	proton-transporting ATP synthase activity, rotational mechanism	4.09E-08	4.04E-07	3.01E-07	ENSDARG00000095897/ENSDARG00000019404/ENSDARG00000011841/ENSDARG00000098355/ENSDARG00000009447	5
MF	GO:0009055	electron transfer activity	6.49E-07	6.03E-06	4.50E-06	ENSDARG00000068738/ENSDARG00000053217/ENSDARG00000029064/ENSDARG00000015978/ENSDARG00000104537/ENSDARG00000022438/ENSDARG00000063905	7
MF	GO:0042623	ATPase activity, coupled	1.65E-06	1.45E-05	1.08E-05	ENSDARG00000010472/ENSDARG00000030270/ENSDARG00000012381/ENSDARG00000035458/ENSDARG00000020574/ENSDARG00000095897/ENSDARG00000019404/ENSDARG00000011841/ENSDARG00000098355/ENSDARG00000068457/ENSDARG00000009447	11
MF	GO:0042626	ATPase activity, coupled to transmembrane movement of substances	1.98E-06	1.57E-05	1.17E-05	ENSDARG00000010472/ENSDARG00000035458/ENSDARG00000020574/ENSDARG00000095897/ENSDARG00000019404/ENSDARG00000011841/ENSDARG00000098355/ENSDARG00000009447	8
MF	GO:0043492	ATPase activity, coupled to movement of substances	1.98E-06	1.57E-05	1.17E-05	ENSDARG00000010472/ENSDARG00000035458/ENSDARG00000020574/ENSDARG00000095897/ENSDARG00000019404/ENSDARG00000011841/ENSDARG00000098355/ENSDARG00000009447	8
MF	GO:0015405	P-P-bond-hydrolysis-driven transmembrane transporter activity	2.86E-06	2.15E-05	1.60E-05	ENSDARG00000010472/ENSDARG00000035458/ENSDARG00000020574/ENSDARG00000095897/ENSDARG00000019404/ENSDARG00000011841/ENSDARG00000098355/ENSDARG00000009447	8
MF	GO:0015399	primary active transmembrane transporter activity	3.01E-06	2.16E-05	1.61E-05	ENSDARG00000010472/ENSDARG00000035458/ENSDARG00000020574/ENSDARG00000095897/ENSDARG00000019404/ENSDARG00000011841/ENSDARG00000098355/ENSDARG00000009447	8
MF	GO:0016887	ATPase activity	4.17E-06	2.87E-05	2.14E-05	ENSDARG00000010472/ENSDARG00000011983/ENSDARG00000030270/ENSDARG00000012381/ENSDARG00000035458/ENSDARG00000020574/ENSDARG00000095897/ENSDARG00000019404/ENSDARG00000011841/ENSDARG00000098355/ENSDARG00000068457/ENSDARG00000009447	12
MF	GO:0044769	ATPase activity, coupled to transmembrane movement of ions, rotational mechanism	5.62E-06	3.70E-05	2.76E-05	ENSDARG00000095897/ENSDARG00000019404/ENSDARG00000011841/ENSDARG00000098355/ENSDARG00000009447	5
MF	GO:0005523	tropomyosin binding	0.000255899	0.001555079	0.001160352	ENSDARG00000030270/ENSDARG00000020890/ENSDARG00000068457	3
MF	GO:0015278	calcium-release channel activity	0.000255899	0.001555079	0.001160352	ENSDARG00000028625/ENSDARG00000038826/ENSDARG00000071331	3
MF	GO:0099604	ligand-gated calcium channel activity	0.000295016	0.001726388	0.001288178	ENSDARG00000028625/ENSDARG00000038826/ENSDARG00000071331	3
MF	GO:0022804	active transmembrane transporter activity	0.000787595	0.004444287	0.00331619	ENSDARG00000010472/ENSDARG00000027355/ENSDARG00000035458/ENSDARG00000020574/ENSDARG00000095897/ENSDARG00000019404/ENSDARG00000011841/ENSDARG00000098355/ENSDARG00000009447	9
MF	GO:0005217	intracellular ligand-gated ion channel activity	0.000909716	0.004956384	0.003698301	ENSDARG00000028625/ENSDARG00000038826/ENSDARG00000071331	3
MF	GO:0015085	calcium ion transmembrane transporter activity	0.001740626	0.009167296	0.006840354	ENSDARG00000028625/ENSDARG00000038826/ENSDARG00000071331/ENSDARG00000035458/ENSDARG00000020574	5
MF	GO:0015662	ATPase activity, coupled to transmembrane movement of ions, phosphorylative mechanism	0.002157953	0.010998598	0.008206815	ENSDARG00000010472/ENSDARG00000035458/ENSDARG00000020574	3
MF	GO:0003774	motor activity	0.002982527	0.014726115	0.010988174	ENSDARG00000035438/ENSDARG00000067997/ENSDARG00000012944/ENSDARG00000067995/ENSDARG00000067990	5
MF	GO:0005388	calcium-transporting ATPase activity	0.003075708	0.014726115	0.010988174	ENSDARG00000035458/ENSDARG00000020574	2
MF	GO:0008553	proton-exporting ATPase activity, phosphorylative mechanism	0.003535068	0.016427668	0.01225782	ENSDARG00000035458/ENSDARG00000020574	2
MF	GO:0004550	nucleoside diphosphate kinase activity	0.005091186	0.02298307	0.017149259	ENSDARG00000001950/ENSDARG00000099420	2
