# Supplementary material for: Cell-type-specific responses to the microbiota across all tissues of the larval zebrafish
Source: Cell Rep. Author manuscript; Available in PMC 2023 Oct 23. (PMC10423310; doi:10.1016/j.celrep.2023.112095)
Supplement: MMC24 [file NIHMS1880944-supplement-MMC24.zip › DataS18/Figure6_PanelG_GOresults_subcluster/GOresults_up_fdrSubClu20.tsv]

ONTOLOGY	ID	Description	pvalue	p.adjust	qvalue	geneID	Count
BP	GO:0001732	formation of cytoplasmic translation initiation complex	1.52E-08	1.93E-05	1.63E-05	ENSDARG00000013931/ENSDARG00000016889/ENSDARG00000017445/ENSDARG00000021257/ENSDARG00000090697/ENSDARG00000101082	6
BP	GO:0045861	negative regulation of proteolysis	4.49E-08	2.86E-05	2.42E-05	ENSDARG00000069048/ENSDARG00000061226/ENSDARG00000029150/ENSDARG00000008363/ENSDARG00000009779/ENSDARG00000019949/ENSDARG00000029353/ENSDARG00000034718/ENSDARG00000056795	9
BP	GO:0032269	negative regulation of cellular protein metabolic process	1.75E-07	7.40E-05	6.26E-05	ENSDARG00000069048/ENSDARG00000061226/ENSDARG00000029150/ENSDARG00000086471/ENSDARG00000008363/ENSDARG00000009779/ENSDARG00000019949/ENSDARG00000021806/ENSDARG00000029353/ENSDARG00000034718/ENSDARG00000041607/ENSDARG00000054271/ENSDARG00000056795/ENSDARG00000103720	14
BP	GO:0051248	negative regulation of protein metabolic process	2.35E-07	7.46E-05	6.31E-05	ENSDARG00000069048/ENSDARG00000061226/ENSDARG00000029150/ENSDARG00000086471/ENSDARG00000008363/ENSDARG00000009779/ENSDARG00000019949/ENSDARG00000021806/ENSDARG00000029353/ENSDARG00000034718/ENSDARG00000041607/ENSDARG00000054271/ENSDARG00000056795/ENSDARG00000103720	14
BP	GO:0010466	negative regulation of peptidase activity	3.31E-07	8.42E-05	7.12E-05	ENSDARG00000069048/ENSDARG00000061226/ENSDARG00000008363/ENSDARG00000009779/ENSDARG00000019949/ENSDARG00000029353/ENSDARG00000034718/ENSDARG00000056795	8
BP	GO:0002183	cytoplasmic translational initiation	6.61E-07	0.000140042	0.00011844	ENSDARG00000013931/ENSDARG00000016889/ENSDARG00000017445/ENSDARG00000021257/ENSDARG00000090697/ENSDARG00000101082	6
BP	GO:0010951	negative regulation of endopeptidase activity	2.16E-06	0.000392218	0.000331717	ENSDARG00000069048/ENSDARG00000061226/ENSDARG00000008363/ENSDARG00000009779/ENSDARG00000019949/ENSDARG00000029353/ENSDARG00000056795	7
BP	GO:0051346	negative regulation of hydrolase activity	3.52E-06	0.000559335	0.000473056	ENSDARG00000069048/ENSDARG00000061226/ENSDARG00000008363/ENSDARG00000009779/ENSDARG00000019949/ENSDARG00000029353/ENSDARG00000034718/ENSDARG00000056795	8
BP	GO:0043086	negative regulation of catalytic activity	5.03E-06	0.000710582	0.000600972	ENSDARG00000069048/ENSDARG00000061226/ENSDARG00000086471/ENSDARG00000008363/ENSDARG00000009779/ENSDARG00000019949/ENSDARG00000029353/ENSDARG00000034718/ENSDARG00000054271/ENSDARG00000056795	10
BP	GO:0044092	negative regulation of molecular function	5.99E-06	0.000762015	0.000644471	ENSDARG00000069048/ENSDARG00000061226/ENSDARG00000086471/ENSDARG00000008363/ENSDARG00000009779/ENSDARG00000019949/ENSDARG00000029353/ENSDARG00000034718/ENSDARG00000054271/ENSDARG00000054823/ENSDARG00000056795	11
BP	GO:0052547	regulation of peptidase activity	1.44E-05	0.001591322	0.001345855	ENSDARG00000069048/ENSDARG00000061226/ENSDARG00000008363/ENSDARG00000009779/ENSDARG00000019949/ENSDARG00000029353/ENSDARG00000034718/ENSDARG00000056795	8
BP	GO:0002181	cytoplasmic translation	1.50E-05	0.001591322	0.001345855	ENSDARG00000021864/ENSDARG00000013931/ENSDARG00000016889/ENSDARG00000017445/ENSDARG00000021257/ENSDARG00000090697/ENSDARG00000101082	7
BP	GO:0022618	ribonucleoprotein complex assembly	1.63E-05	0.001591854	0.001346305	ENSDARG00000013931/ENSDARG00000015862/ENSDARG00000016889/ENSDARG00000017445/ENSDARG00000021257/ENSDARG00000040439/ENSDARG00000090697/ENSDARG00000100452/ENSDARG00000101082/ENSDARG00000103027	10
BP	GO:0046627	negative regulation of insulin receptor signaling pathway	2.62E-05	0.002221345	0.001878695	ENSDARG00000025428/ENSDARG00000038095/ENSDARG00000002013/ENSDARG00000060316	4
BP	GO:1900077	negative regulation of cellular response to insulin stimulus	2.62E-05	0.002221345	0.001878695	ENSDARG00000025428/ENSDARG00000038095/ENSDARG00000002013/ENSDARG00000060316	4
BP	GO:0071826	ribonucleoprotein complex subunit organization	3.06E-05	0.002431394	0.002056343	ENSDARG00000013931/ENSDARG00000015862/ENSDARG00000016889/ENSDARG00000017445/ENSDARG00000021257/ENSDARG00000040439/ENSDARG00000090697/ENSDARG00000100452/ENSDARG00000101082/ENSDARG00000103027	10
BP	GO:0046626	regulation of insulin receptor signaling pathway	3.29E-05	0.00246338	0.002083395	ENSDARG00000025428/ENSDARG00000038095/ENSDARG00000002013/ENSDARG00000060316	4
BP	GO:1900076	regulation of cellular response to insulin stimulus	4.08E-05	0.002885555	0.002440448	ENSDARG00000025428/ENSDARG00000038095/ENSDARG00000002013/ENSDARG00000060316	4
BP	GO:0006413	translational initiation	5.62E-05	0.003764783	0.003184052	ENSDARG00000013931/ENSDARG00000016889/ENSDARG00000017445/ENSDARG00000021257/ENSDARG00000041607/ENSDARG00000090697/ENSDARG00000101082	7
BP	GO:0030162	regulation of proteolysis	6.66E-05	0.004229921	0.003577441	ENSDARG00000069048/ENSDARG00000061226/ENSDARG00000029150/ENSDARG00000008363/ENSDARG00000009779/ENSDARG00000019949/ENSDARG00000029353/ENSDARG00000034718/ENSDARG00000056795	9
BP	GO:0032869	cellular response to insulin stimulus	6.98E-05	0.004229921	0.003577441	ENSDARG00000025428/ENSDARG00000038095/ENSDARG00000002013/ENSDARG00000015970/ENSDARG00000060316/ENSDARG00000068628	6
BP	GO:0052548	regulation of endopeptidase activity	7.72E-05	0.004466013	0.003777114	ENSDARG00000069048/ENSDARG00000061226/ENSDARG00000008363/ENSDARG00000009779/ENSDARG00000019949/ENSDARG00000029353/ENSDARG00000056795	7
BP	GO:0060026	convergent extension	0.000102068	0.005635866	0.004766514	ENSDARG00000070494/ENSDARG00000012066/ENSDARG00000023578/ENSDARG00000041619/ENSDARG00000003486/ENSDARG00000008867/ENSDARG00000053586/ENSDARG00000055678/ENSDARG00000062338	9
BP	GO:0009628	response to abiotic stimulus	0.000106337	0.005635866	0.004766514	ENSDARG00000053858/ENSDARG00000003486/ENSDARG00000011166/ENSDARG00000012405/ENSDARG00000013351/ENSDARG00000017676/ENSDARG00000020007/ENSDARG00000029688/ENSDARG00000043531/ENSDARG00000044074/ENSDARG00000053097/ENSDARG00000055723/ENSDARG00000074378/ENSDARG00000100020	14
BP	GO:0032868	response to insulin	0.000110827	0.005638884	0.004769066	ENSDARG00000025428/ENSDARG00000038095/ENSDARG00000002013/ENSDARG00000015970/ENSDARG00000060316/ENSDARG00000068628	6
BP	GO:0006414	translational elongation	0.000137223	0.006464719	0.005467513	ENSDARG00000021864/ENSDARG00000041619/ENSDARG00000011201/ENSDARG00000056119/ENSDARG00000102291	5
BP	GO:0008286	insulin receptor signaling pathway	0.000137223	0.006464719	0.005467513	ENSDARG00000025428/ENSDARG00000038095/ENSDARG00000002013/ENSDARG00000015970/ENSDARG00000060316	5
BP	GO:0030198	extracellular matrix organization	0.000151501	0.006882481	0.005820834	ENSDARG00000031678/ENSDARG00000012405/ENSDARG00000012593/ENSDARG00000017676/ENSDARG00000020007/ENSDARG00000035809/ENSDARG00000039273/ENSDARG00000044074	8
BP	GO:1901700	response to oxygen-containing compound	0.000164583	0.007218935	0.006105388	ENSDARG00000025428/ENSDARG00000038095/ENSDARG00000002013/ENSDARG00000008867/ENSDARG00000015970/ENSDARG00000018146/ENSDARG00000038076/ENSDARG00000043531/ENSDARG00000045066/ENSDARG00000060316/ENSDARG00000068628/ENSDARG00000074378/ENSDARG00000101199	13
BP	GO:0009725	response to hormone	0.000184035	0.007803069	0.006599418	ENSDARG00000025428/ENSDARG00000038095/ENSDARG00000061226/ENSDARG00000002013/ENSDARG00000015970/ENSDARG00000033160/ENSDARG00000035858/ENSDARG00000043531/ENSDARG00000060316/ENSDARG00000068628/ENSDARG00000074378	11
BP	GO:0051241	negative regulation of multicellular organismal process	0.000192243	0.007888179	0.006671399	ENSDARG00000019995/ENSDARG00000025428/ENSDARG00000069048/ENSDARG00000029150/ENSDARG00000010785/ENSDARG00000028067/ENSDARG00000042667/ENSDARG00000044074/ENSDARG00000054823/ENSDARG00000060316	10
BP	GO:0043062	extracellular structure organization	0.000298661	0.011529664	0.009751172	ENSDARG00000031678/ENSDARG00000012405/ENSDARG00000012593/ENSDARG00000017676/ENSDARG00000020007/ENSDARG00000035809/ENSDARG00000039273/ENSDARG00000044074	8
BP	GO:0071417	cellular response to organonitrogen compound	0.000299119	0.011529664	0.009751172	ENSDARG00000025428/ENSDARG00000038095/ENSDARG00000002013/ENSDARG00000008867/ENSDARG00000015970/ENSDARG00000060316/ENSDARG00000068628	7
BP	GO:0097435	supramolecular fiber organization	0.00035163	0.012579123	0.010638748	ENSDARG00000100729/ENSDARG00000023963/ENSDARG00000077777/ENSDARG00000005513/ENSDARG00000087402/ENSDARG00000040874/ENSDARG00000007396/ENSDARG00000003952/ENSDARG00000012593/ENSDARG00000026829/ENSDARG00000027063/ENSDARG00000039273/ENSDARG00000044074/ENSDARG00000059906	14
BP	GO:0071375	cellular response to peptide hormone stimulus	0.000356013	0.012579123	0.010638748	ENSDARG00000025428/ENSDARG00000038095/ENSDARG00000002013/ENSDARG00000015970/ENSDARG00000060316/ENSDARG00000068628	6
BP	GO:1901653	cellular response to peptide	0.000356013	0.012579123	0.010638748	ENSDARG00000025428/ENSDARG00000038095/ENSDARG00000002013/ENSDARG00000015970/ENSDARG00000060316/ENSDARG00000068628	6
BP	GO:0032870	cellular response to hormone stimulus	0.000372257	0.012797607	0.01082353	ENSDARG00000025428/ENSDARG00000038095/ENSDARG00000002013/ENSDARG00000015970/ENSDARG00000033160/ENSDARG00000043531/ENSDARG00000060316/ENSDARG00000068628/ENSDARG00000074378	9
BP	GO:1901699	cellular response to nitrogen compound	0.00068775	0.021954261	0.018567738	ENSDARG00000025428/ENSDARG00000038095/ENSDARG00000002013/ENSDARG00000008867/ENSDARG00000015970/ENSDARG00000060316/ENSDARG00000068628	7
BP	GO:0046686	response to cadmium ion	0.000711533	0.021954261	0.018567738	ENSDARG00000029688/ENSDARG00000043531/ENSDARG00000055723	3
BP	GO:0051093	negative regulation of developmental process	0.000718147	0.021954261	0.018567738	ENSDARG00000019995/ENSDARG00000025428/ENSDARG00000045930/ENSDARG00000069048/ENSDARG00000010785/ENSDARG00000042667/ENSDARG00000044074/ENSDARG00000054823/ENSDARG00000060316	9
BP	GO:1901701	cellular response to oxygen-containing compound	0.000718147	0.021954261	0.018567738	ENSDARG00000025428/ENSDARG00000038095/ENSDARG00000002013/ENSDARG00000008867/ENSDARG00000015970/ENSDARG00000038076/ENSDARG00000045066/ENSDARG00000060316/ENSDARG00000068628	9
BP	GO:0060028	convergent extension involved in axis elongation	0.000724905	0.021954261	0.018567738	ENSDARG00000012066/ENSDARG00000053586/ENSDARG00000055678/ENSDARG00000062338	4
BP	GO:0007259	JAK-STAT cascade	0.000795025	0.022714497	0.019210705	ENSDARG00000025428/ENSDARG00000038095/ENSDARG00000026611/ENSDARG00000060316	4
BP	GO:0097696	STAT cascade	0.000795025	0.022714497	0.019210705	ENSDARG00000025428/ENSDARG00000038095/ENSDARG00000026611/ENSDARG00000060316	4
BP	GO:0043434	response to peptide hormone	0.000821436	0.022714497	0.019210705	ENSDARG00000025428/ENSDARG00000038095/ENSDARG00000002013/ENSDARG00000015970/ENSDARG00000060316/ENSDARG00000068628	6
BP	GO:1901652	response to peptide	0.000821436	0.022714497	0.019210705	ENSDARG00000025428/ENSDARG00000038095/ENSDARG00000002013/ENSDARG00000015970/ENSDARG00000060316/ENSDARG00000068628	6
BP	GO:0006749	glutathione metabolic process	0.000949399	0.025694386	0.021730936	ENSDARG00000017388/ENSDARG00000018146/ENSDARG00000027984/ENSDARG00000042620	4
BP	GO:0097190	apoptotic signaling pathway	0.000989882	0.026231877	0.022185517	ENSDARG00000053858/ENSDARG00000103007/ENSDARG00000008363/ENSDARG00000009779/ENSDARG00000028067/ENSDARG00000086842	6
BP	GO:0001501	skeletal system development	0.001025037	0.026609135	0.022504581	ENSDARG00000070360/ENSDARG00000100729/ENSDARG00000070494/ENSDARG00000012066/ENSDARG00000008867/ENSDARG00000012405/ENSDARG00000019353/ENSDARG00000020007/ENSDARG00000035809/ENSDARG00000044074/ENSDARG00000090444/ENSDARG00000090697	12
BP	GO:0010470	regulation of gastrulation	0.00112373	0.028587692	0.024177938	ENSDARG00000019995/ENSDARG00000014091/ENSDARG00000041619/ENSDARG00000042667	4
BP	GO:0060485	mesenchyme development	0.001470818	0.036683935	0.031025308	ENSDARG00000056995/ENSDARG00000100729/ENSDARG00000019995/ENSDARG00000070494/ENSDARG00000042667/ENSDARG00000044074/ENSDARG00000045180/ENSDARG00000062338/ENSDARG00000077473	9
BP	GO:0010243	response to organonitrogen compound	0.001588117	0.038847786	0.032855377	ENSDARG00000025428/ENSDARG00000038095/ENSDARG00000002013/ENSDARG00000008867/ENSDARG00000015970/ENSDARG00000043531/ENSDARG00000060316/ENSDARG00000068628/ENSDARG00000074378	9
BP	GO:0010035	response to inorganic substance	0.00165735	0.039062079	0.033036614	ENSDARG00000053858/ENSDARG00000018146/ENSDARG00000029688/ENSDARG00000043531/ENSDARG00000045066/ENSDARG00000055723	6
BP	GO:0014074	response to purine-containing compound	0.001689005	0.039062079	0.033036614	ENSDARG00000008867/ENSDARG00000043531/ENSDARG00000074378	3
BP	GO:0046683	response to organophosphorus	0.001689005	0.039062079	0.033036614	ENSDARG00000008867/ENSDARG00000043531/ENSDARG00000074378	3
BP	GO:0001756	somitogenesis	0.001867825	0.042426318	0.035881907	ENSDARG00000000002/ENSDARG00000008867/ENSDARG00000013576/ENSDARG00000033307/ENSDARG00000053586/ENSDARG00000062338	6
BP	GO:0009612	response to mechanical stimulus	0.002047196	0.045684792	0.03863775	ENSDARG00000012405/ENSDARG00000020007/ENSDARG00000043531/ENSDARG00000074378	4
CC	GO:0005852	eukaryotic translation initiation factor 3 complex	1.33E-08	1.11E-06	8.82E-07	ENSDARG00000013931/ENSDARG00000016889/ENSDARG00000017445/ENSDARG00000021257/ENSDARG00000090697/ENSDARG00000101082	6
CC	GO:0016282	eukaryotic 43S preinitiation complex	1.98E-08	1.11E-06	8.82E-07	ENSDARG00000013931/ENSDARG00000016889/ENSDARG00000017445/ENSDARG00000021257/ENSDARG00000090697/ENSDARG00000101082	6
CC	GO:0033290	eukaryotic 48S preinitiation complex	1.98E-08	1.11E-06	8.82E-07	ENSDARG00000013931/ENSDARG00000016889/ENSDARG00000017445/ENSDARG00000021257/ENSDARG00000090697/ENSDARG00000101082	6
CC	GO:0070993	translation preinitiation complex	4.06E-08	1.71E-06	1.36E-06	ENSDARG00000013931/ENSDARG00000016889/ENSDARG00000017445/ENSDARG00000021257/ENSDARG00000090697/ENSDARG00000101082	6
CC	GO:0031012	extracellular matrix	3.17E-07	1.06E-05	8.47E-06	ENSDARG00000031678/ENSDARG00000090560/ENSDARG00000061226/ENSDARG00000010785/ENSDARG00000012405/ENSDARG00000012593/ENSDARG00000017676/ENSDARG00000020007/ENSDARG00000023062/ENSDARG00000035809/ENSDARG00000040815/ENSDARG00000042934/ENSDARG00000044074/ENSDARG00000061140	14
CC	GO:0044420	extracellular matrix component	2.07E-06	5.48E-05	4.36E-05	ENSDARG00000090560/ENSDARG00000012405/ENSDARG00000012593/ENSDARG00000020007/ENSDARG00000035809	5
CC	GO:0098644	complex of collagen trimers	2.28E-06	5.48E-05	4.36E-05	ENSDARG00000012405/ENSDARG00000012593/ENSDARG00000020007/ENSDARG00000035809	4
CC	GO:0005840	ribosome	4.83E-06	0.000101432	8.07E-05	ENSDARG00000021864/ENSDARG00000103007/ENSDARG00000054818/ENSDARG00000041619/ENSDARG00000029500/ENSDARG00000032725/ENSDARG00000014690/ENSDARG00000011201/ENSDARG00000015862/ENSDARG00000035400/ENSDARG00000040439/ENSDARG00000045696	12
CC	GO:0022626	cytosolic ribosome	2.42E-05	0.000451542	0.00035931	ENSDARG00000021864/ENSDARG00000103007/ENSDARG00000054818/ENSDARG00000041619/ENSDARG00000032725/ENSDARG00000014690/ENSDARG00000015862/ENSDARG00000040439	8
CC	GO:0005925	focal adhesion	3.05E-05	0.000471758	0.000375396	ENSDARG00000100729/ENSDARG00000037870/ENSDARG00000023578/ENSDARG00000056964/ENSDARG00000057867/ENSDARG00000059906	6
CC	GO:0005924	cell-substrate adherens junction	3.37E-05	0.000471758	0.000375396	ENSDARG00000100729/ENSDARG00000037870/ENSDARG00000023578/ENSDARG00000056964/ENSDARG00000057867/ENSDARG00000059906	6
CC	GO:0030055	cell-substrate junction	3.37E-05	0.000471758	0.000375396	ENSDARG00000100729/ENSDARG00000037870/ENSDARG00000023578/ENSDARG00000056964/ENSDARG00000057867/ENSDARG00000059906	6
CC	GO:0044391	ribosomal subunit	0.000126251	0.001574191	0.001252646	ENSDARG00000021864/ENSDARG00000103007/ENSDARG00000054818/ENSDARG00000041619/ENSDARG00000032725/ENSDARG00000014690/ENSDARG00000015862/ENSDARG00000040439/ENSDARG00000045696	9
CC	GO:0005581	collagen trimer	0.000131183	0.001574191	0.001252646	ENSDARG00000055009/ENSDARG00000012405/ENSDARG00000012593/ENSDARG00000020007/ENSDARG00000035809/ENSDARG00000061140	6
CC	GO:0062023	collagen-containing extracellular matrix	0.00059394	0.006652124	0.005293357	ENSDARG00000010785/ENSDARG00000012405/ENSDARG00000012593/ENSDARG00000020007/ENSDARG00000035809/ENSDARG00000044074	6
CC	GO:0044445	cytosolic part	0.001247688	0.01307497	0.010404268	ENSDARG00000021864/ENSDARG00000103007/ENSDARG00000054818/ENSDARG00000041619/ENSDARG00000032725/ENSDARG00000014690/ENSDARG00000015862/ENSDARG00000040439	8
CC	GO:0022627	cytosolic small ribosomal subunit	0.001323062	0.01307497	0.010404268	ENSDARG00000103007/ENSDARG00000041619/ENSDARG00000032725/ENSDARG00000014690	4
CC	GO:0099513	polymeric cytoskeletal fiber	0.001436435	0.013406728	0.010668261	ENSDARG00000028618/ENSDARG00000023963/ENSDARG00000087402/ENSDARG00000089221/ENSDARG00000058358/ENSDARG00000002344/ENSDARG00000010008/ENSDARG00000018404/ENSDARG00000026829/ENSDARG00000036840/ENSDARG00000070155	11
CC	GO:0005882	intermediate filament	0.002626658	0.023138204	0.018411979	ENSDARG00000028618/ENSDARG00000058358/ENSDARG00000010008/ENSDARG00000018404/ENSDARG00000036840	5
CC	GO:0045111	intermediate filament cytoskeleton	0.002754548	0.023138204	0.018411979	ENSDARG00000028618/ENSDARG00000058358/ENSDARG00000010008/ENSDARG00000018404/ENSDARG00000036840	5
CC	GO:0022625	cytosolic large ribosomal subunit	0.004210353	0.033682827	0.026802751	ENSDARG00000021864/ENSDARG00000054818/ENSDARG00000015862/ENSDARG00000040439	4
CC	GO:0015934	large ribosomal subunit	0.005051999	0.036723695	0.029222489	ENSDARG00000021864/ENSDARG00000054818/ENSDARG00000015862/ENSDARG00000040439/ENSDARG00000045696	5
CC	GO:0005912	adherens junction	0.005062645	0.036723695	0.029222489	ENSDARG00000100729/ENSDARG00000037870/ENSDARG00000023578/ENSDARG00000056964/ENSDARG00000057867/ENSDARG00000059906	6
CC	GO:0005884	actin filament	0.005246242	0.036723695	0.029222489	ENSDARG00000023963/ENSDARG00000087402/ENSDARG00000089221/ENSDARG00000026829	4
CC	GO:0070161	anchoring junction	0.00556463	0.03681905	0.029298367	ENSDARG00000100729/ENSDARG00000037870/ENSDARG00000023578/ENSDARG00000056964/ENSDARG00000057867/ENSDARG00000059906	6
CC	GO:0005942	phosphatidylinositol 3-kinase complex	0.005698186	0.03681905	0.029298367	ENSDARG00000025428/ENSDARG00000038095/ENSDARG00000060316	3
CC	GO:0015629	actin cytoskeleton	0.007183377	0.04469657	0.03556682	ENSDARG00000023963/ENSDARG00000037870/ENSDARG00000087402/ENSDARG00000089221/ENSDARG00000023578/ENSDARG00000026829/ENSDARG00000027063/ENSDARG00000033466/ENSDARG00000056964	9
CC	GO:0015935	small ribosomal subunit	0.00816973	0.049018379	0.039005853	ENSDARG00000103007/ENSDARG00000041619/ENSDARG00000032725/ENSDARG00000014690	4
MF	GO:0019207	kinase regulator activity	5.53E-06	0.001337376	0.001105269	ENSDARG00000070360/ENSDARG00000021864/ENSDARG00000025428/ENSDARG00000038095/ENSDARG00000086471/ENSDARG00000051748/ENSDARG00000054271/ENSDARG00000060316/ENSDARG00000068214	9
MF	GO:0003735	structural constituent of ribosome	1.88E-05	0.002277931	0.001882588	ENSDARG00000021864/ENSDARG00000103007/ENSDARG00000054818/ENSDARG00000029500/ENSDARG00000032725/ENSDARG00000014690/ENSDARG00000011201/ENSDARG00000015862/ENSDARG00000040439/ENSDARG00000045696	10
MF	GO:0004857	enzyme inhibitor activity	3.28E-05	0.002644459	0.002185503	ENSDARG00000070360/ENSDARG00000089187/ENSDARG00000043102/ENSDARG00000069048/ENSDARG00000061226/ENSDARG00000086471/ENSDARG00000019949/ENSDARG00000029353/ENSDARG00000034718/ENSDARG00000054271/ENSDARG00000056795	11
MF	GO:0008135	translation factor activity, RNA binding	4.58E-05	0.00277069	0.002289826	ENSDARG00000013931/ENSDARG00000016889/ENSDARG00000017445/ENSDARG00000021257/ENSDARG00000056119/ENSDARG00000090697/ENSDARG00000101082/ENSDARG00000102291	8
MF	GO:0005201	extracellular matrix structural constituent	5.91E-05	0.002860759	0.002364263	ENSDARG00000055009/ENSDARG00000031678/ENSDARG00000012405/ENSDARG00000012593/ENSDARG00000020007/ENSDARG00000035809	6
MF	GO:0003743	translation initiation factor activity	0.000135527	0.004924396	0.004069749	ENSDARG00000013931/ENSDARG00000016889/ENSDARG00000017445/ENSDARG00000021257/ENSDARG00000090697/ENSDARG00000101082	6
MF	GO:0003779	actin binding	0.000142441	0.004924396	0.004069749	ENSDARG00000100729/ENSDARG00000023963/ENSDARG00000077777/ENSDARG00000099385/ENSDARG00000087402/ENSDARG00000058128/ENSDARG00000040874/ENSDARG00000003952/ENSDARG00000026829/ENSDARG00000027063/ENSDARG00000033466/ENSDARG00000035858/ENSDARG00000057867/ENSDARG00000099510	14
MF	GO:0030414	peptidase inhibitor activity	0.000185512	0.005611737	0.004637799	ENSDARG00000089187/ENSDARG00000043102/ENSDARG00000069048/ENSDARG00000061226/ENSDARG00000019949/ENSDARG00000029353/ENSDARG00000034718/ENSDARG00000056795	8
MF	GO:0030291	protein serine/threonine kinase inhibitor activity	0.000312298	0.007270807	0.006008932	ENSDARG00000070360/ENSDARG00000086471/ENSDARG00000054271	3
MF	GO:0061134	peptidase regulator activity	0.000327846	0.007270807	0.006008932	ENSDARG00000089187/ENSDARG00000043102/ENSDARG00000069048/ENSDARG00000061226/ENSDARG00000019949/ENSDARG00000029353/ENSDARG00000034718/ENSDARG00000056795	8
MF	GO:0004364	glutathione transferase activity	0.000330491	0.007270807	0.006008932	ENSDARG00000017388/ENSDARG00000027984/ENSDARG00000033285/ENSDARG00000042620	4
MF	GO:0019887	protein kinase regulator activity	0.000593036	0.01182514	0.009772843	ENSDARG00000070360/ENSDARG00000021864/ENSDARG00000086471/ENSDARG00000051748/ENSDARG00000054271/ENSDARG00000068214	6
MF	GO:0004866	endopeptidase inhibitor activity	0.000653766	0.01182514	0.009772843	ENSDARG00000043102/ENSDARG00000069048/ENSDARG00000061226/ENSDARG00000019949/ENSDARG00000029353/ENSDARG00000034718/ENSDARG00000056795	7
MF	GO:0005520	insulin-like growth factor binding	0.000684099	0.01182514	0.009772843	ENSDARG00000023062/ENSDARG00000025348/ENSDARG00000038666/ENSDARG00000042934	4
MF	GO:0061135	endopeptidase regulator activity	0.000891844	0.014388418	0.011891255	ENSDARG00000043102/ENSDARG00000069048/ENSDARG00000061226/ENSDARG00000019949/ENSDARG00000029353/ENSDARG00000034718/ENSDARG00000056795	7
MF	GO:0004867	serine-type endopeptidase inhibitor activity	0.001208359	0.017228671	0.014238571	ENSDARG00000069048/ENSDARG00000019949/ENSDARG00000029353/ENSDARG00000034718/ENSDARG00000056795	5
MF	GO:0046935	1-phosphatidylinositol-3-kinase regulator activity	0.001247091	0.017228671	0.014238571	ENSDARG00000025428/ENSDARG00000038095/ENSDARG00000060316	3
MF	GO:0019843	rRNA binding	0.001346586	0.017228671	0.014238571	ENSDARG00000014690/ENSDARG00000013351/ENSDARG00000015862/ENSDARG00000100452	4
MF	GO:0005518	collagen binding	0.001423857	0.017228671	0.014238571	ENSDARG00000012066/ENSDARG00000019353/ENSDARG00000019949	3
MF	GO:0050840	extracellular matrix binding	0.001423857	0.017228671	0.014238571	ENSDARG00000103713/ENSDARG00000010785/ENSDARG00000019353	3
MF	GO:0035014	phosphatidylinositol 3-kinase regulator activity	0.001615586	0.018617708	0.015386535	ENSDARG00000025428/ENSDARG00000038095/ENSDARG00000060316	3
MF	GO:0004860	protein kinase inhibitor activity	0.001822723	0.019178218	0.015849767	ENSDARG00000070360/ENSDARG00000086471/ENSDARG00000054271	3
MF	GO:0019210	kinase inhibitor activity	0.001822723	0.019178218	0.015849767	ENSDARG00000070360/ENSDARG00000086471/ENSDARG00000054271	3
MF	GO:0003730	mRNA 3'-UTR binding	0.004720576	0.041445622	0.03425258	ENSDARG00000013351/ENSDARG00000021806/ENSDARG00000061478/ENSDARG00000103720	4
MF	GO:0008201	heparin binding	0.004720576	0.041445622	0.03425258	ENSDARG00000010785/ENSDARG00000012593/ENSDARG00000023062/ENSDARG00000042934	4
MF	GO:0016765	transferase activity, transferring alkyl or aryl (other than methyl) groups	0.004720576	0.041445622	0.03425258	ENSDARG00000017388/ENSDARG00000027984/ENSDARG00000033285/ENSDARG00000042620	4
MF	GO:1901681	sulfur compound binding	0.004776766	0.041445622	0.03425258	ENSDARG00000010785/ENSDARG00000012593/ENSDARG00000023062/ENSDARG00000042620/ENSDARG00000042934	5
MF	GO:0031994	insulin-like growth factor I binding	0.004966624	0.041445622	0.03425258	ENSDARG00000025348/ENSDARG00000038666	2
MF	GO:0031995	insulin-like growth factor II binding	0.004966624	0.041445622	0.03425258	ENSDARG00000025348/ENSDARG00000038666	2
MF	GO:0019838	growth factor binding	0.00515031	0.041545838	0.034335403	ENSDARG00000070494/ENSDARG00000023062/ENSDARG00000025348/ENSDARG00000038666/ENSDARG00000042934	5
MF	GO:0005158	insulin receptor binding	0.005921648	0.044659932	0.036909035	ENSDARG00000002013/ENSDARG00000015970	2
MF	GO:0019901	protein kinase binding	0.005990651	0.044659932	0.036909035	ENSDARG00000070360/ENSDARG00000007396/ENSDARG00000041619/ENSDARG00000029150/ENSDARG00000051748/ENSDARG00000068214	6
MF	GO:0005200	structural constituent of cytoskeleton	0.006089991	0.044659932	0.036909035	ENSDARG00000100729/ENSDARG00000002344/ENSDARG00000070155	3
