# Supplementary material for: Cell-type-specific responses to the microbiota across all tissues of the larval zebrafish
Source: Cell Rep. Author manuscript; Available in PMC 2023 Oct 23. (PMC10423310; doi:10.1016/j.celrep.2023.112095)
Supplement: MMC24 [file NIHMS1880944-supplement-MMC24.zip › DataS18/Figure6_PanelG_GOresults_subcluster/GOresults_up_fdrSubClu34.tsv]

ONTOLOGY	ID	Description	pvalue	p.adjust	qvalue	geneID	Count
BP	GO:0006836	neurotransmitter transport	8.52E-08	0.000147398	0.000129327	ENSDARG00000020609/ENSDARG00000101776/ENSDARG00000057913/ENSDARG00000045944/ENSDARG00000001127/ENSDARG00000013414/ENSDARG00000025206/ENSDARG00000030614/ENSDARG00000036505/ENSDARG00000039647/ENSDARG00000045945/ENSDARG00000058117/ENSDARG00000059775/ENSDARG00000077053	14
BP	GO:0061564	axon development	2.37E-07	0.000204657	0.000179566	ENSDARG00000003655/ENSDARG00000045639/ENSDARG00000043864/ENSDARG00000059601/ENSDARG00000019881/ENSDARG00000103002/ENSDARG00000005479/ENSDARG00000007654/ENSDARG00000011141/ENSDARG00000014891/ENSDARG00000021442/ENSDARG00000022045/ENSDARG00000026531/ENSDARG00000031548/ENSDARG00000031720/ENSDARG00000036090/ENSDARG00000051875/ENSDARG00000052150/ENSDARG00000056729/ENSDARG00000056979/ENSDARG00000059311/…	28
BP	GO:0007409	axonogenesis	6.84E-07	0.000228813	0.00020076	ENSDARG00000003655/ENSDARG00000045639/ENSDARG00000043864/ENSDARG00000059601/ENSDARG00000019881/ENSDARG00000103002/ENSDARG00000005479/ENSDARG00000007654/ENSDARG00000011141/ENSDARG00000014891/ENSDARG00000021442/ENSDARG00000022045/ENSDARG00000026531/ENSDARG00000031548/ENSDARG00000031720/ENSDARG00000036090/ENSDARG00000051875/ENSDARG00000052150/ENSDARG00000056729/ENSDARG00000056979/ENSDARG00000059311/…	26
BP	GO:0048812	neuron projection morphogenesis	7.94E-07	0.000228813	0.00020076	ENSDARG00000003655/ENSDARG00000074443/ENSDARG00000045639/ENSDARG00000043864/ENSDARG00000059601/ENSDARG00000019881/ENSDARG00000103002/ENSDARG00000005479/ENSDARG00000007654/ENSDARG00000011141/ENSDARG00000014891/ENSDARG00000021442/ENSDARG00000022045/ENSDARG00000026531/ENSDARG00000031548/ENSDARG00000031720/ENSDARG00000032865/ENSDARG00000036090/ENSDARG00000051875/ENSDARG00000052150/ENSDARG00000056729/…	28
BP	GO:0048858	cell projection morphogenesis	7.94E-07	0.000228813	0.00020076	ENSDARG00000003655/ENSDARG00000074443/ENSDARG00000045639/ENSDARG00000043864/ENSDARG00000059601/ENSDARG00000019881/ENSDARG00000103002/ENSDARG00000005479/ENSDARG00000007654/ENSDARG00000011141/ENSDARG00000014891/ENSDARG00000021442/ENSDARG00000022045/ENSDARG00000026531/ENSDARG00000031548/ENSDARG00000031720/ENSDARG00000032865/ENSDARG00000036090/ENSDARG00000051875/ENSDARG00000052150/ENSDARG00000056729/…	28
BP	GO:0120039	plasma membrane bounded cell projection morphogenesis	7.94E-07	0.000228813	0.00020076	ENSDARG00000003655/ENSDARG00000074443/ENSDARG00000045639/ENSDARG00000043864/ENSDARG00000059601/ENSDARG00000019881/ENSDARG00000103002/ENSDARG00000005479/ENSDARG00000007654/ENSDARG00000011141/ENSDARG00000014891/ENSDARG00000021442/ENSDARG00000022045/ENSDARG00000026531/ENSDARG00000031548/ENSDARG00000031720/ENSDARG00000032865/ENSDARG00000036090/ENSDARG00000051875/ENSDARG00000052150/ENSDARG00000056729/…	28
BP	GO:0048667	cell morphogenesis involved in neuron differentiation	2.76E-06	0.000682443	0.000598773	ENSDARG00000003655/ENSDARG00000045639/ENSDARG00000043864/ENSDARG00000059601/ENSDARG00000019881/ENSDARG00000103002/ENSDARG00000005479/ENSDARG00000007654/ENSDARG00000011141/ENSDARG00000014891/ENSDARG00000021442/ENSDARG00000022045/ENSDARG00000026531/ENSDARG00000031548/ENSDARG00000031720/ENSDARG00000036090/ENSDARG00000051875/ENSDARG00000052150/ENSDARG00000056729/ENSDARG00000056979/ENSDARG00000059311/…	26
BP	GO:0007269	neurotransmitter secretion	3.64E-06	0.000699081	0.000613371	ENSDARG00000020609/ENSDARG00000101776/ENSDARG00000057913/ENSDARG00000013414/ENSDARG00000025206/ENSDARG00000030614/ENSDARG00000036505/ENSDARG00000045945/ENSDARG00000058117/ENSDARG00000077053	10
BP	GO:0099643	signal release from synapse	3.64E-06	0.000699081	0.000613371	ENSDARG00000020609/ENSDARG00000101776/ENSDARG00000057913/ENSDARG00000013414/ENSDARG00000025206/ENSDARG00000030614/ENSDARG00000036505/ENSDARG00000045945/ENSDARG00000058117/ENSDARG00000077053	10
BP	GO:0099504	synaptic vesicle cycle	1.02E-05	0.001761788	0.001545785	ENSDARG00000020609/ENSDARG00000057913/ENSDARG00000001127/ENSDARG00000007663/ENSDARG00000025206/ENSDARG00000030614/ENSDARG00000036505/ENSDARG00000058117/ENSDARG00000059775/ENSDARG00000071424/ENSDARG00000104786	11
BP	GO:0007019	microtubule depolymerization	1.54E-05	0.002424395	0.002127154	ENSDARG00000059601/ENSDARG00000030106/ENSDARG00000022045/ENSDARG00000033234/ENSDARG00000033655/ENSDARG00000040085	6
BP	GO:0006935	chemotaxis	6.47E-05	0.009331752	0.00818764	ENSDARG00000043864/ENSDARG00000019881/ENSDARG00000074772/ENSDARG00000030479/ENSDARG00000103002/ENSDARG00000005479/ENSDARG00000005625/ENSDARG00000011141/ENSDARG00000014891/ENSDARG00000021442/ENSDARG00000031548/ENSDARG00000039215/ENSDARG00000051875/ENSDARG00000052150/ENSDARG00000056092/ENSDARG00000056979/ENSDARG00000059311/ENSDARG00000090035/ENSDARG00000099175/ENSDARG00000099744/ENSDARG00000102153/…	22
BP	GO:0043010	camera-type eye development	7.91E-05	0.010523987	0.009233702	ENSDARG00000035715/ENSDARG00000071011/ENSDARG00000103379/ENSDARG00000015266/ENSDARG00000004049/ENSDARG00000004588/ENSDARG00000006370/ENSDARG00000008803/ENSDARG00000012078/ENSDARG00000013853/ENSDARG00000021442/ENSDARG00000026531/ENSDARG00000027740/ENSDARG00000030694/ENSDARG00000031681/ENSDARG00000039034/ENSDARG00000044062/ENSDARG00000052150/ENSDARG00000055283/ENSDARG00000077811/ENSDARG00000100020/…	22
BP	GO:0008038	neuron recognition	9.55E-05	0.01129196	0.009907518	ENSDARG00000043864/ENSDARG00000019881/ENSDARG00000103002/ENSDARG00000014891/ENSDARG00000099744/ENSDARG00000102153	6
BP	GO:0014046	dopamine secretion	0.000115627	0.01129196	0.009907518	ENSDARG00000101776/ENSDARG00000057913/ENSDARG00000025206/ENSDARG00000030614/ENSDARG00000036505	5
BP	GO:0014059	regulation of dopamine secretion	0.000115627	0.01129196	0.009907518	ENSDARG00000101776/ENSDARG00000057913/ENSDARG00000025206/ENSDARG00000030614/ENSDARG00000036505	5
BP	GO:0042330	taxis	0.000128097	0.01129196	0.009907518	ENSDARG00000043864/ENSDARG00000019881/ENSDARG00000074772/ENSDARG00000030479/ENSDARG00000103002/ENSDARG00000005479/ENSDARG00000005625/ENSDARG00000011141/ENSDARG00000014891/ENSDARG00000021442/ENSDARG00000031548/ENSDARG00000039215/ENSDARG00000051875/ENSDARG00000052150/ENSDARG00000056092/ENSDARG00000056979/ENSDARG00000059311/ENSDARG00000090035/ENSDARG00000099175/ENSDARG00000099744/ENSDARG00000102153/…	22
BP	GO:0060041	retina development in camera-type eye	0.000153244	0.01129196	0.009907518	ENSDARG00000035715/ENSDARG00000071011/ENSDARG00000103379/ENSDARG00000015266/ENSDARG00000004049/ENSDARG00000006370/ENSDARG00000008803/ENSDARG00000012078/ENSDARG00000021442/ENSDARG00000026531/ENSDARG00000030694/ENSDARG00000031681/ENSDARG00000039034/ENSDARG00000052150/ENSDARG00000055283	15
BP	GO:0001505	regulation of neurotransmitter levels	0.000155391	0.01129196	0.009907518	ENSDARG00000020609/ENSDARG00000101776/ENSDARG00000057913/ENSDARG00000013414/ENSDARG00000025206/ENSDARG00000030614/ENSDARG00000031796/ENSDARG00000036505/ENSDARG00000045945/ENSDARG00000058117/ENSDARG00000077053	11
BP	GO:0007411	axon guidance	0.000157019	0.01129196	0.009907518	ENSDARG00000043864/ENSDARG00000019881/ENSDARG00000103002/ENSDARG00000005479/ENSDARG00000011141/ENSDARG00000014891/ENSDARG00000021442/ENSDARG00000031548/ENSDARG00000051875/ENSDARG00000052150/ENSDARG00000056979/ENSDARG00000059311/ENSDARG00000090035/ENSDARG00000099744/ENSDARG00000102153/ENSDARG00000104347	16
BP	GO:0097485	neuron projection guidance	0.000163576	0.01129196	0.009907518	ENSDARG00000043864/ENSDARG00000019881/ENSDARG00000103002/ENSDARG00000005479/ENSDARG00000011141/ENSDARG00000014891/ENSDARG00000021442/ENSDARG00000031548/ENSDARG00000051875/ENSDARG00000052150/ENSDARG00000056979/ENSDARG00000059311/ENSDARG00000090035/ENSDARG00000099744/ENSDARG00000102153/ENSDARG00000104347	16
BP	GO:0015872	dopamine transport	0.000170047	0.01129196	0.009907518	ENSDARG00000101776/ENSDARG00000057913/ENSDARG00000025206/ENSDARG00000030614/ENSDARG00000036505	5
BP	GO:0050432	catecholamine secretion	0.000170047	0.01129196	0.009907518	ENSDARG00000101776/ENSDARG00000057913/ENSDARG00000025206/ENSDARG00000030614/ENSDARG00000036505	5
BP	GO:0050433	regulation of catecholamine secretion	0.000170047	0.01129196	0.009907518	ENSDARG00000101776/ENSDARG00000057913/ENSDARG00000025206/ENSDARG00000030614/ENSDARG00000036505	5
BP	GO:2001023	regulation of response to drug	0.000170047	0.01129196	0.009907518	ENSDARG00000101776/ENSDARG00000057913/ENSDARG00000025206/ENSDARG00000030614/ENSDARG00000036505	5
BP	GO:0023061	signal release	0.000174868	0.01129196	0.009907518	ENSDARG00000020609/ENSDARG00000101776/ENSDARG00000057913/ENSDARG00000013414/ENSDARG00000025206/ENSDARG00000030614/ENSDARG00000036505/ENSDARG00000045945/ENSDARG00000058117/ENSDARG00000077053	10
BP	GO:2000574	regulation of microtubule motor activity	0.000176233	0.01129196	0.009907518	ENSDARG00000010953/ENSDARG00000026595/ENSDARG00000032013/ENSDARG00000058454	4
BP	GO:0099003	vesicle-mediated transport in synapse	0.000198187	0.012245149	0.010743843	ENSDARG00000020609/ENSDARG00000057913/ENSDARG00000007663/ENSDARG00000025206/ENSDARG00000030614/ENSDARG00000036505/ENSDARG00000058117/ENSDARG00000071424/ENSDARG00000104786	9
BP	GO:0051648	vesicle localization	0.000227741	0.013089089	0.011484311	ENSDARG00000020609/ENSDARG00000057913/ENSDARG00000007654/ENSDARG00000010953/ENSDARG00000025206/ENSDARG00000026595/ENSDARG00000030614/ENSDARG00000032013/ENSDARG00000036505/ENSDARG00000058117/ENSDARG00000071424/ENSDARG00000099279	12
BP	GO:0048592	eye morphogenesis	0.000238035	0.013089089	0.011484311	ENSDARG00000071011/ENSDARG00000103379/ENSDARG00000015266/ENSDARG00000004049/ENSDARG00000004588/ENSDARG00000007654/ENSDARG00000008803/ENSDARG00000012078/ENSDARG00000026448/ENSDARG00000026531/ENSDARG00000052150/ENSDARG00000055283/ENSDARG00000077811/ENSDARG00000100020	14
BP	GO:0051937	catecholamine transport	0.00024211	0.013089089	0.011484311	ENSDARG00000101776/ENSDARG00000057913/ENSDARG00000025206/ENSDARG00000030614/ENSDARG00000036505	5
BP	GO:0051952	regulation of amine transport	0.00024211	0.013089089	0.011484311	ENSDARG00000101776/ENSDARG00000057913/ENSDARG00000025206/ENSDARG00000030614/ENSDARG00000036505	5
BP	GO:0031109	microtubule polymerization or depolymerization	0.000299539	0.0157031	0.013777834	ENSDARG00000059601/ENSDARG00000030106/ENSDARG00000010953/ENSDARG00000022045/ENSDARG00000033234/ENSDARG00000033655/ENSDARG00000040085	7
BP	GO:0015837	amine transport	0.000335293	0.016573038	0.014541114	ENSDARG00000101776/ENSDARG00000057913/ENSDARG00000025206/ENSDARG00000030614/ENSDARG00000036505	5
BP	GO:0015844	monoamine transport	0.000335293	0.016573038	0.014541114	ENSDARG00000101776/ENSDARG00000057913/ENSDARG00000025206/ENSDARG00000030614/ENSDARG00000036505	5
BP	GO:0007268	chemical synaptic transmission	0.000379107	0.017725831	0.01555257	ENSDARG00000052769/ENSDARG00000020609/ENSDARG00000071678/ENSDARG00000101776/ENSDARG00000057913/ENSDARG00000001127/ENSDARG00000002230/ENSDARG00000013414/ENSDARG00000025206/ENSDARG00000030614/ENSDARG00000031720/ENSDARG00000036344/ENSDARG00000036505/ENSDARG00000045945/ENSDARG00000058117/ENSDARG00000060639/ENSDARG00000068989/ENSDARG00000077053/ENSDARG00000104786	19
BP	GO:0098916	anterograde trans-synaptic signaling	0.000379107	0.017725831	0.01555257	ENSDARG00000052769/ENSDARG00000020609/ENSDARG00000071678/ENSDARG00000101776/ENSDARG00000057913/ENSDARG00000001127/ENSDARG00000002230/ENSDARG00000013414/ENSDARG00000025206/ENSDARG00000030614/ENSDARG00000031720/ENSDARG00000036344/ENSDARG00000036505/ENSDARG00000045945/ENSDARG00000058117/ENSDARG00000060639/ENSDARG00000068989/ENSDARG00000077053/ENSDARG00000104786	19
BP	GO:0099537	trans-synaptic signaling	0.000416107	0.018905272	0.016587406	ENSDARG00000052769/ENSDARG00000020609/ENSDARG00000071678/ENSDARG00000101776/ENSDARG00000057913/ENSDARG00000001127/ENSDARG00000002230/ENSDARG00000013414/ENSDARG00000025206/ENSDARG00000030614/ENSDARG00000031720/ENSDARG00000036344/ENSDARG00000036505/ENSDARG00000045945/ENSDARG00000058117/ENSDARG00000060639/ENSDARG00000068989/ENSDARG00000077053/ENSDARG00000104786	19
BP	GO:0099536	synaptic signaling	0.000429119	0.018905272	0.016587406	ENSDARG00000052769/ENSDARG00000020609/ENSDARG00000071678/ENSDARG00000101776/ENSDARG00000057913/ENSDARG00000001127/ENSDARG00000002230/ENSDARG00000013414/ENSDARG00000025206/ENSDARG00000030614/ENSDARG00000031720/ENSDARG00000036344/ENSDARG00000036505/ENSDARG00000045945/ENSDARG00000058117/ENSDARG00000060639/ENSDARG00000068989/ENSDARG00000077053/ENSDARG00000104786	19
BP	GO:0070507	regulation of microtubule cytoskeleton organization	0.000457223	0.018905272	0.016587406	ENSDARG00000059601/ENSDARG00000030106/ENSDARG00000007196/ENSDARG00000022045/ENSDARG00000033234/ENSDARG00000033655/ENSDARG00000040085/ENSDARG00000098317	8
BP	GO:0010508	positive regulation of autophagy	0.0004699	0.018905272	0.016587406	ENSDARG00000002217/ENSDARG00000030479/ENSDARG00000020693/ENSDARG00000099175	4
BP	GO:0048791	calcium ion-regulated exocytosis of neurotransmitter	0.0004699	0.018905272	0.016587406	ENSDARG00000057913/ENSDARG00000025206/ENSDARG00000030614/ENSDARG00000036505	4
BP	GO:0098930	axonal transport	0.0004699	0.018905272	0.016587406	ENSDARG00000026595/ENSDARG00000031720/ENSDARG00000032013/ENSDARG00000071424	4
BP	GO:0048854	brain morphogenesis	0.000522919	0.020560231	0.01803946	ENSDARG00000005034/ENSDARG00000034344/ENSDARG00000003705/ENSDARG00000026595/ENSDARG00000032013	5
BP	GO:0000226	microtubule cytoskeleton organization	0.000585295	0.02250133	0.019742572	ENSDARG00000059601/ENSDARG00000016301/ENSDARG00000030106/ENSDARG00000007196/ENSDARG00000010953/ENSDARG00000021483/ENSDARG00000022045/ENSDARG00000026595/ENSDARG00000031720/ENSDARG00000032013/ENSDARG00000033234/ENSDARG00000033655/ENSDARG00000036090/ENSDARG00000040085/ENSDARG00000055216/ENSDARG00000087616/ENSDARG00000098317/ENSDARG00000104701	18
BP	GO:0009896	positive regulation of catabolic process	0.000623284	0.023440912	0.020566958	ENSDARG00000002217/ENSDARG00000030479/ENSDARG00000020693/ENSDARG00000053222/ENSDARG00000059815/ENSDARG00000071403/ENSDARG00000076847/ENSDARG00000099175/ENSDARG00000104782	9
BP	GO:0051650	establishment of vesicle localization	0.000673132	0.024776995	0.021739231	ENSDARG00000020609/ENSDARG00000057913/ENSDARG00000010953/ENSDARG00000025206/ENSDARG00000026595/ENSDARG00000030614/ENSDARG00000032013/ENSDARG00000036505/ENSDARG00000058117/ENSDARG00000071424/ENSDARG00000099279	11
BP	GO:0007156	homophilic cell adhesion via plasma membrane adhesion molecules	0.000690179	0.024875208	0.021825403	ENSDARG00000043864/ENSDARG00000019881/ENSDARG00000034344/ENSDARG00000103002/ENSDARG00000003705/ENSDARG00000005479/ENSDARG00000021442/ENSDARG00000031720/ENSDARG00000098652/ENSDARG00000099729	10
BP	GO:0051261	protein depolymerization	0.000844362	0.029105408	0.025536963	ENSDARG00000059601/ENSDARG00000030106/ENSDARG00000022045/ENSDARG00000033234/ENSDARG00000033655/ENSDARG00000040085/ENSDARG00000074581	7
BP	GO:0008088	axo-dendritic transport	0.000846027	0.029105408	0.025536963	ENSDARG00000026595/ENSDARG00000031720/ENSDARG00000032013/ENSDARG00000071424	4
BP	GO:0032886	regulation of microtubule-based process	0.000858021	0.029105408	0.025536963	ENSDARG00000059601/ENSDARG00000030106/ENSDARG00000007196/ENSDARG00000022045/ENSDARG00000033234/ENSDARG00000033655/ENSDARG00000040085/ENSDARG00000098317	8
BP	GO:0099111	microtubule-based transport	0.000912059	0.02990003	0.026234161	ENSDARG00000010953/ENSDARG00000026595/ENSDARG00000031720/ENSDARG00000032013/ENSDARG00000041799/ENSDARG00000071424/ENSDARG00000099279	7
BP	GO:0043624	cellular protein complex disassembly	0.000916012	0.02990003	0.026234161	ENSDARG00000059601/ENSDARG00000030106/ENSDARG00000007654/ENSDARG00000022045/ENSDARG00000033234/ENSDARG00000033655/ENSDARG00000040085/ENSDARG00000074581	8
BP	GO:0032940	secretion by cell	0.000940073	0.030072418	0.026385414	ENSDARG00000020609/ENSDARG00000001994/ENSDARG00000101776/ENSDARG00000057913/ENSDARG00000030479/ENSDARG00000013414/ENSDARG00000025206/ENSDARG00000030614/ENSDARG00000036505/ENSDARG00000043835/ENSDARG00000045945/ENSDARG00000058117/ENSDARG00000070433/ENSDARG00000077053/ENSDARG00000099175	15
BP	GO:0022411	cellular component disassembly	0.000979005	0.030072418	0.026385414	ENSDARG00000059601/ENSDARG00000030106/ENSDARG00000007654/ENSDARG00000022045/ENSDARG00000027200/ENSDARG00000033234/ENSDARG00000033655/ENSDARG00000040085/ENSDARG00000040657/ENSDARG00000040822/ENSDARG00000074581	11
BP	GO:0036465	synaptic vesicle recycling	0.000997572	0.030072418	0.026385414	ENSDARG00000007663/ENSDARG00000025206/ENSDARG00000030614/ENSDARG00000071424/ENSDARG00000104786	5
BP	GO:0071277	cellular response to calcium ion	0.000997572	0.030072418	0.026385414	ENSDARG00000101776/ENSDARG00000057913/ENSDARG00000025206/ENSDARG00000030614/ENSDARG00000036505	5
BP	GO:0047496	vesicle transport along microtubule	0.001008208	0.030072418	0.026385414	ENSDARG00000010953/ENSDARG00000026595/ENSDARG00000032013/ENSDARG00000071424	4
BP	GO:0042551	neuron maturation	0.001141397	0.032370756	0.028401965	ENSDARG00000007654/ENSDARG00000044062/ENSDARG00000058117	3
BP	GO:0060236	regulation of mitotic spindle organization	0.001141397	0.032370756	0.028401965	ENSDARG00000007196/ENSDARG00000040085/ENSDARG00000098317	3
BP	GO:0090224	regulation of spindle organization	0.001141397	0.032370756	0.028401965	ENSDARG00000007196/ENSDARG00000040085/ENSDARG00000098317	3
BP	GO:0031110	regulation of microtubule polymerization or depolymerization	0.00125698	0.035073788	0.030773595	ENSDARG00000059601/ENSDARG00000030106/ENSDARG00000022045/ENSDARG00000033234/ENSDARG00000033655	5
BP	GO:0017156	calcium ion regulated exocytosis	0.001317282	0.036172995	0.031738034	ENSDARG00000020609/ENSDARG00000101776/ENSDARG00000057913/ENSDARG00000025206/ENSDARG00000030614/ENSDARG00000036505/ENSDARG00000058117	7
BP	GO:0016079	synaptic vesicle exocytosis	0.001425896	0.037950774	0.03329785	ENSDARG00000020609/ENSDARG00000057913/ENSDARG00000025206/ENSDARG00000030614/ENSDARG00000036505/ENSDARG00000058117	6
BP	GO:0016331	morphogenesis of embryonic epithelium	0.001425896	0.037950774	0.03329785	ENSDARG00000034344/ENSDARG00000004588/ENSDARG00000020053/ENSDARG00000036090/ENSDARG00000061543/ENSDARG00000077811	6
BP	GO:0048024	regulation of mRNA splicing, via spliceosome	0.00151404	0.037960716	0.033306573	ENSDARG00000014746/ENSDARG00000013351/ENSDARG00000016516/ENSDARG00000022129/ENSDARG00000036386/ENSDARG00000052856/ENSDARG00000070045	7
BP	GO:0048489	synaptic vesicle transport	0.00151404	0.037960716	0.033306573	ENSDARG00000020609/ENSDARG00000057913/ENSDARG00000025206/ENSDARG00000030614/ENSDARG00000036505/ENSDARG00000058117/ENSDARG00000071424	7
BP	GO:0097479	synaptic vesicle localization	0.00151404	0.037960716	0.033306573	ENSDARG00000020609/ENSDARG00000057913/ENSDARG00000025206/ENSDARG00000030614/ENSDARG00000036505/ENSDARG00000058117/ENSDARG00000071424	7
BP	GO:0097480	establishment of synaptic vesicle localization	0.00151404	0.037960716	0.033306573	ENSDARG00000020609/ENSDARG00000057913/ENSDARG00000025206/ENSDARG00000030614/ENSDARG00000036505/ENSDARG00000058117/ENSDARG00000071424	7
BP	GO:0071248	cellular response to metal ion	0.001563095	0.038479604	0.033761843	ENSDARG00000101776/ENSDARG00000057913/ENSDARG00000025206/ENSDARG00000030614/ENSDARG00000036505	5
BP	GO:0006887	exocytosis	0.001579221	0.038479604	0.033761843	ENSDARG00000020609/ENSDARG00000001994/ENSDARG00000101776/ENSDARG00000057913/ENSDARG00000013414/ENSDARG00000025206/ENSDARG00000030614/ENSDARG00000036505/ENSDARG00000043835/ENSDARG00000058117/ENSDARG00000070433	11
BP	GO:0099518	vesicle cytoskeletal trafficking	0.001624077	0.039022957	0.034238578	ENSDARG00000010953/ENSDARG00000026595/ENSDARG00000032013/ENSDARG00000071424	4
BP	GO:0008037	cell recognition	0.001682296	0.039497887	0.03465528	ENSDARG00000043864/ENSDARG00000019881/ENSDARG00000103002/ENSDARG00000014891/ENSDARG00000099744/ENSDARG00000102153	6
BP	GO:0051222	positive regulation of protein transport	0.001735167	0.039497887	0.03465528	ENSDARG00000030479/ENSDARG00000013976/ENSDARG00000071403/ENSDARG00000099175/ENSDARG00000104782	5
BP	GO:0071241	cellular response to inorganic substance	0.001735167	0.039497887	0.03465528	ENSDARG00000101776/ENSDARG00000057913/ENSDARG00000025206/ENSDARG00000030614/ENSDARG00000036505	5
BP	GO:1904951	positive regulation of establishment of protein localization	0.001735167	0.039497887	0.03465528	ENSDARG00000030479/ENSDARG00000013976/ENSDARG00000071403/ENSDARG00000099175/ENSDARG00000104782	5
BP	GO:0046903	secretion	0.001790957	0.040238374	0.03530498	ENSDARG00000020609/ENSDARG00000001994/ENSDARG00000101776/ENSDARG00000057913/ENSDARG00000030479/ENSDARG00000013414/ENSDARG00000025206/ENSDARG00000030614/ENSDARG00000036505/ENSDARG00000043835/ENSDARG00000045945/ENSDARG00000058117/ENSDARG00000070433/ENSDARG00000077053/ENSDARG00000099175	15
BP	GO:0051592	response to calcium ion	0.001920725	0.041537397	0.036444737	ENSDARG00000101776/ENSDARG00000057913/ENSDARG00000025206/ENSDARG00000030614/ENSDARG00000036505	5
BP	GO:0051489	regulation of filopodium assembly	0.001920804	0.041537397	0.036444737	ENSDARG00000004621/ENSDARG00000038228/ENSDARG00000102153	3
BP	GO:0070593	dendrite self-avoidance	0.001920804	0.041537397	0.036444737	ENSDARG00000043864/ENSDARG00000019881/ENSDARG00000103002	3
BP	GO:0045055	regulated exocytosis	0.002106594	0.044734895	0.039250209	ENSDARG00000020609/ENSDARG00000101776/ENSDARG00000057913/ENSDARG00000025206/ENSDARG00000030614/ENSDARG00000036505/ENSDARG00000058117	7
BP	GO:0017158	regulation of calcium ion-dependent exocytosis	0.002120382	0.044734895	0.039250209	ENSDARG00000101776/ENSDARG00000057913/ENSDARG00000025206/ENSDARG00000030614/ENSDARG00000036505	5
CC	GO:0045202	synapse	5.77E-11	1.69E-08	1.39E-08	ENSDARG00000014871/ENSDARG00000036577/ENSDARG00000052769/ENSDARG00000059601/ENSDARG00000020609/ENSDARG00000071860/ENSDARG00000015314/ENSDARG00000001127/ENSDARG00000002230/ENSDARG00000007663/ENSDARG00000013414/ENSDARG00000022045/ENSDARG00000025206/ENSDARG00000025728/ENSDARG00000027828/ENSDARG00000030614/ENSDARG00000030656/ENSDARG00000031720/ENSDARG00000031796/ENSDARG00000036344/ENSDARG00000043835/…	36
CC	GO:0099503	secretory vesicle	3.13E-09	4.57E-07	3.77E-07	ENSDARG00000014871/ENSDARG00000036577/ENSDARG00000101776/ENSDARG00000038574/ENSDARG00000057913/ENSDARG00000001127/ENSDARG00000002230/ENSDARG00000007663/ENSDARG00000025206/ENSDARG00000030614/ENSDARG00000036505/ENSDARG00000043835/ENSDARG00000045945/ENSDARG00000055874/ENSDARG00000059775/ENSDARG00000060639/ENSDARG00000077045/ENSDARG00000104413/ENSDARG00000110528	19
CC	GO:0030424	axon	6.47E-09	6.30E-07	5.20E-07	ENSDARG00000045639/ENSDARG00000043864/ENSDARG00000019881/ENSDARG00000023174/ENSDARG00000057913/ENSDARG00000045944/ENSDARG00000103002/ENSDARG00000005479/ENSDARG00000025206/ENSDARG00000026531/ENSDARG00000030614/ENSDARG00000033234/ENSDARG00000036505/ENSDARG00000039647/ENSDARG00000040085/ENSDARG00000071424/ENSDARG00000101733/ENSDARG00000104413	18
CC	GO:0070382	exocytic vesicle	3.03E-08	2.21E-06	1.83E-06	ENSDARG00000014871/ENSDARG00000036577/ENSDARG00000101776/ENSDARG00000057913/ENSDARG00000001127/ENSDARG00000002230/ENSDARG00000007663/ENSDARG00000025206/ENSDARG00000030614/ENSDARG00000036505/ENSDARG00000043835/ENSDARG00000045945/ENSDARG00000059775/ENSDARG00000060639/ENSDARG00000104413/ENSDARG00000110528	16
CC	GO:0044456	synapse part	5.68E-08	3.32E-06	2.74E-06	ENSDARG00000014871/ENSDARG00000036577/ENSDARG00000052769/ENSDARG00000015314/ENSDARG00000001127/ENSDARG00000002230/ENSDARG00000007663/ENSDARG00000013414/ENSDARG00000025206/ENSDARG00000025728/ENSDARG00000027828/ENSDARG00000030614/ENSDARG00000030656/ENSDARG00000031720/ENSDARG00000043835/ENSDARG00000045945/ENSDARG00000055874/ENSDARG00000059775/ENSDARG00000060639/ENSDARG00000068989/ENSDARG00000069113/…	27
CC	GO:0098793	presynapse	2.20E-07	1.07E-05	8.84E-06	ENSDARG00000014871/ENSDARG00000036577/ENSDARG00000001127/ENSDARG00000002230/ENSDARG00000007663/ENSDARG00000013414/ENSDARG00000025206/ENSDARG00000030614/ENSDARG00000030656/ENSDARG00000043835/ENSDARG00000045945/ENSDARG00000059775/ENSDARG00000060639/ENSDARG00000071424/ENSDARG00000077053/ENSDARG00000104413/ENSDARG00000110528	17
CC	GO:0008021	synaptic vesicle	9.27E-07	3.87E-05	3.19E-05	ENSDARG00000014871/ENSDARG00000036577/ENSDARG00000001127/ENSDARG00000002230/ENSDARG00000007663/ENSDARG00000025206/ENSDARG00000030614/ENSDARG00000043835/ENSDARG00000045945/ENSDARG00000059775/ENSDARG00000060639/ENSDARG00000104413/ENSDARG00000110528	13
CC	GO:0030133	transport vesicle	1.11E-06	4.04E-05	3.34E-05	ENSDARG00000014871/ENSDARG00000036577/ENSDARG00000101776/ENSDARG00000057913/ENSDARG00000001127/ENSDARG00000002230/ENSDARG00000007663/ENSDARG00000025206/ENSDARG00000030614/ENSDARG00000036505/ENSDARG00000043835/ENSDARG00000045945/ENSDARG00000059775/ENSDARG00000060639/ENSDARG00000086288/ENSDARG00000104413/ENSDARG00000110528	17
CC	GO:0030672	synaptic vesicle membrane	1.19E-05	0.00034689	0.000286366	ENSDARG00000014871/ENSDARG00000001127/ENSDARG00000002230/ENSDARG00000025206/ENSDARG00000030614/ENSDARG00000045945/ENSDARG00000059775/ENSDARG00000110528	8
CC	GO:0099501	exocytic vesicle membrane	1.19E-05	0.00034689	0.000286366	ENSDARG00000014871/ENSDARG00000001127/ENSDARG00000002230/ENSDARG00000025206/ENSDARG00000030614/ENSDARG00000045945/ENSDARG00000059775/ENSDARG00000110528	8
CC	GO:0005874	microtubule	0.000130044	0.00345208	0.00284977	ENSDARG00000059601/ENSDARG00000016301/ENSDARG00000010953/ENSDARG00000022045/ENSDARG00000026595/ENSDARG00000031382/ENSDARG00000032013/ENSDARG00000040085/ENSDARG00000055216/ENSDARG00000058454/ENSDARG00000069790/ENSDARG00000087616/ENSDARG00000098591/ENSDARG00000103394	14
CC	GO:0033176	proton-transporting V-type ATPase complex	0.000144839	0.003524404	0.002909475	ENSDARG00000059057/ENSDARG00000036577/ENSDARG00000006370/ENSDARG00000022315/ENSDARG00000031681/ENSDARG00000041417	6
CC	GO:0030658	transport vesicle membrane	0.000187356	0.004208306	0.003474052	ENSDARG00000014871/ENSDARG00000001127/ENSDARG00000002230/ENSDARG00000025206/ENSDARG00000030614/ENSDARG00000045945/ENSDARG00000059775/ENSDARG00000086288/ENSDARG00000110528	9
CC	GO:0016469	proton-transporting two-sector ATPase complex	0.000287661	0.005999777	0.004952952	ENSDARG00000059057/ENSDARG00000036577/ENSDARG00000006370/ENSDARG00000022315/ENSDARG00000030694/ENSDARG00000031681/ENSDARG00000041417	7
CC	GO:0043025	neuronal cell body	0.000743412	0.014471753	0.01194676	ENSDARG00000059601/ENSDARG00000022045/ENSDARG00000026595/ENSDARG00000027740/ENSDARG00000032013/ENSDARG00000055874/ENSDARG00000104413	7
CC	GO:0030659	cytoplasmic vesicle membrane	0.000889524	0.01623382	0.013401387	ENSDARG00000014871/ENSDARG00000001127/ENSDARG00000002230/ENSDARG00000025206/ENSDARG00000026967/ENSDARG00000030614/ENSDARG00000045945/ENSDARG00000059775/ENSDARG00000086288/ENSDARG00000097897/ENSDARG00000110528	11
CC	GO:0012506	vesicle membrane	0.001030936	0.017707846	0.014618229	ENSDARG00000014871/ENSDARG00000001127/ENSDARG00000002230/ENSDARG00000025206/ENSDARG00000026967/ENSDARG00000030614/ENSDARG00000045945/ENSDARG00000059775/ENSDARG00000086288/ENSDARG00000097897/ENSDARG00000110528	11
CC	GO:0036477	somatodendritic compartment	0.001146485	0.018598542	0.015353519	ENSDARG00000059601/ENSDARG00000022045/ENSDARG00000026531/ENSDARG00000026595/ENSDARG00000027740/ENSDARG00000032013/ENSDARG00000036344/ENSDARG00000055874/ENSDARG00000059775/ENSDARG00000060639/ENSDARG00000068989/ENSDARG00000069113/ENSDARG00000104413	13
CC	GO:0044297	cell body	0.001214969	0.018672148	0.015414282	ENSDARG00000059601/ENSDARG00000022045/ENSDARG00000026595/ENSDARG00000027740/ENSDARG00000032013/ENSDARG00000055874/ENSDARG00000104413	7
CC	GO:0019013	viral nucleocapsid	0.001398636	0.019447705	0.016054522	ENSDARG00000014420/ENSDARG00000045639/ENSDARG00000007034/ENSDARG00000007960/ENSDARG00000018914	5
CC	GO:0019028	viral capsid	0.001398636	0.019447705	0.016054522	ENSDARG00000014420/ENSDARG00000045639/ENSDARG00000007034/ENSDARG00000007960/ENSDARG00000018914	5
CC	GO:0030141	secretory granule	0.001757811	0.0229016	0.018905791	ENSDARG00000038574/ENSDARG00000025206/ENSDARG00000030614/ENSDARG00000055874/ENSDARG00000077045	5
CC	GO:0000785	chromatin	0.001868093	0.0229016	0.018905791	ENSDARG00000068995/ENSDARG00000056725/ENSDARG00000099572/ENSDARG00000030479/ENSDARG00000003860/ENSDARG00000004587/ENSDARG00000016871/ENSDARG00000038559/ENSDARG00000044811/ENSDARG00000062326/ENSDARG00000068640/ENSDARG00000077227/ENSDARG00000087636/ENSDARG00000087897/ENSDARG00000097102/ENSDARG00000099175/ENSDARG00000103919	17
CC	GO:0019012	virion	0.001960753	0.0229016	0.018905791	ENSDARG00000014420/ENSDARG00000045639/ENSDARG00000007034/ENSDARG00000007960/ENSDARG00000018914	5
CC	GO:0044423	virion part	0.001960753	0.0229016	0.018905791	ENSDARG00000014420/ENSDARG00000045639/ENSDARG00000007034/ENSDARG00000007960/ENSDARG00000018914	5
CC	GO:0099513	polymeric cytoskeletal fiber	0.002099845	0.023189591	0.019143534	ENSDARG00000074443/ENSDARG00000059601/ENSDARG00000016301/ENSDARG00000006712/ENSDARG00000010953/ENSDARG00000022045/ENSDARG00000026595/ENSDARG00000031382/ENSDARG00000032013/ENSDARG00000040085/ENSDARG00000055216/ENSDARG00000058454/ENSDARG00000069113/ENSDARG00000069790/ENSDARG00000087616/ENSDARG00000098591/ENSDARG00000103394	17
CC	GO:0005881	cytoplasmic microtubule	0.002144243	0.023189591	0.019143534	ENSDARG00000026595/ENSDARG00000031382/ENSDARG00000032013/ENSDARG00000040085	4
CC	GO:0005875	microtubule associated complex	0.002965284	0.030923679	0.025528199	ENSDARG00000059601/ENSDARG00000010953/ENSDARG00000022045/ENSDARG00000026595/ENSDARG00000032013/ENSDARG00000058454/ENSDARG00000069790/ENSDARG00000098317/ENSDARG00000103394	9
CC	GO:0000790	nuclear chromatin	0.003213093	0.032352525	0.026707744	ENSDARG00000068995/ENSDARG00000056725/ENSDARG00000030479/ENSDARG00000003860/ENSDARG00000004587/ENSDARG00000016871/ENSDARG00000044811/ENSDARG00000068640/ENSDARG00000077227/ENSDARG00000087897/ENSDARG00000099175	11
CC	GO:0033179	proton-transporting V-type ATPase, V0 domain	0.003677366	0.03579303	0.029547959	ENSDARG00000059057/ENSDARG00000036577/ENSDARG00000031681	3
CC	GO:0030867	rough endoplasmic reticulum membrane	0.004454629	0.041959728	0.034638709	ENSDARG00000005625/ENSDARG00000056092/ENSDARG00000077256	3
CC	GO:0048786	presynaptic active zone	0.004661997	0.042540723	0.035118333	ENSDARG00000036577/ENSDARG00000002230/ENSDARG00000077053/ENSDARG00000110528	4
MF	GO:0001786	phosphatidylserine binding	8.24E-07	0.00032866	0.000291333	ENSDARG00000101776/ENSDARG00000057913/ENSDARG00000013976/ENSDARG00000025206/ENSDARG00000030614/ENSDARG00000036505/ENSDARG00000099744	7
MF	GO:0017075	syntaxin-1 binding	5.69E-06	0.001135499	0.001006537	ENSDARG00000020609/ENSDARG00000002230/ENSDARG00000058117/ENSDARG00000060112/ENSDARG00000110528	5
MF	GO:0072341	modified amino acid binding	1.16E-05	0.001539247	0.001364429	ENSDARG00000101776/ENSDARG00000057913/ENSDARG00000013976/ENSDARG00000025206/ENSDARG00000030614/ENSDARG00000036505/ENSDARG00000099744	7
MF	GO:0015631	tubulin binding	2.54E-05	0.002535795	0.002247796	ENSDARG00000059601/ENSDARG00000030106/ENSDARG00000005625/ENSDARG00000010953/ENSDARG00000011141/ENSDARG00000022045/ENSDARG00000026595/ENSDARG00000032013/ENSDARG00000033234/ENSDARG00000033655/ENSDARG00000040085/ENSDARG00000056092/ENSDARG00000059311/ENSDARG00000087616/ENSDARG00000097897/ENSDARG00000103394	16
MF	GO:0031490	chromatin DNA binding	3.40E-05	0.002716189	0.002407702	ENSDARG00000099572/ENSDARG00000038559/ENSDARG00000056929/ENSDARG00000062326/ENSDARG00000087636/ENSDARG00000087897/ENSDARG00000097102/ENSDARG00000103919	8
MF	GO:0031492	nucleosomal DNA binding	5.50E-05	0.003378868	0.002995118	ENSDARG00000099572/ENSDARG00000038559/ENSDARG00000062326/ENSDARG00000087636/ENSDARG00000097102/ENSDARG00000103919	6
MF	GO:0019904	protein domain specific binding	5.93E-05	0.003378868	0.002995118	ENSDARG00000067626/ENSDARG00000071658/ENSDARG00000005560/ENSDARG00000010137/ENSDARG00000013414/ENSDARG00000013979/ENSDARG00000032575/ENSDARG00000042539/ENSDARG00000052856/ENSDARG00000070795/ENSDARG00000086842	11
MF	GO:0036442	proton-exporting ATPase activity	0.000122415	0.004993158	0.004426068	ENSDARG00000036577/ENSDARG00000006370/ENSDARG00000022315/ENSDARG00000030694/ENSDARG00000031681/ENSDARG00000041417	6
MF	GO:0004860	protein kinase inhibitor activity	0.000125724	0.004993158	0.004426068	ENSDARG00000101387/ENSDARG00000025855/ENSDARG00000053110/ENSDARG00000054271/ENSDARG00000086471	5
MF	GO:0019210	kinase inhibitor activity	0.000125724	0.004993158	0.004426068	ENSDARG00000101387/ENSDARG00000025855/ENSDARG00000053110/ENSDARG00000054271/ENSDARG00000086471	5
MF	GO:0019905	syntaxin binding	0.000162666	0.004993158	0.004426068	ENSDARG00000020609/ENSDARG00000002230/ENSDARG00000025206/ENSDARG00000030614/ENSDARG00000058117/ENSDARG00000060112/ENSDARG00000110528	7
MF	GO:0000149	SNARE binding	0.000164918	0.004993158	0.004426068	ENSDARG00000020609/ENSDARG00000101776/ENSDARG00000057913/ENSDARG00000002230/ENSDARG00000025206/ENSDARG00000030614/ENSDARG00000036505/ENSDARG00000058117/ENSDARG00000060112/ENSDARG00000110528	10
MF	GO:0005516	calmodulin binding	0.000194759	0.004993158	0.004426068	ENSDARG00000025106/ENSDARG00000035715/ENSDARG00000004049/ENSDARG00000008803/ENSDARG00000039034/ENSDARG00000039626/ENSDARG00000053130/ENSDARG00000057456/ENSDARG00000099744	9
MF	GO:0008017	microtubule binding	0.000196712	0.004993158	0.004426068	ENSDARG00000059601/ENSDARG00000005625/ENSDARG00000010953/ENSDARG00000011141/ENSDARG00000022045/ENSDARG00000026595/ENSDARG00000032013/ENSDARG00000040085/ENSDARG00000056092/ENSDARG00000059311/ENSDARG00000087616/ENSDARG00000097897/ENSDARG00000103394	13
MF	GO:0019829	cation-transporting ATPase activity	0.000212741	0.004993158	0.004426068	ENSDARG00000036577/ENSDARG00000006370/ENSDARG00000015790/ENSDARG00000019856/ENSDARG00000022315/ENSDARG00000030694/ENSDARG00000031681/ENSDARG00000041417	8
MF	GO:0022853	active ion transmembrane transporter activity	0.000212741	0.004993158	0.004426068	ENSDARG00000036577/ENSDARG00000006370/ENSDARG00000015790/ENSDARG00000019856/ENSDARG00000022315/ENSDARG00000030694/ENSDARG00000031681/ENSDARG00000041417	8
MF	GO:0042625	ATPase coupled ion transmembrane transporter activity	0.000212741	0.004993158	0.004426068	ENSDARG00000036577/ENSDARG00000006370/ENSDARG00000015790/ENSDARG00000019856/ENSDARG00000022315/ENSDARG00000030694/ENSDARG00000031681/ENSDARG00000041417	8
MF	GO:0046961	proton-transporting ATPase activity, rotational mechanism	0.000310329	0.006878966	0.006097698	ENSDARG00000036577/ENSDARG00000006370/ENSDARG00000030694/ENSDARG00000031681/ENSDARG00000041417	5
MF	GO:0030276	clathrin binding	0.000442616	0.009294945	0.008239287	ENSDARG00000102975/ENSDARG00000101776/ENSDARG00000057913/ENSDARG00000025206/ENSDARG00000030614/ENSDARG00000036505	6
MF	GO:0031491	nucleosome binding	0.00061241	0.012217584	0.010829991	ENSDARG00000099572/ENSDARG00000038559/ENSDARG00000062326/ENSDARG00000087636/ENSDARG00000097102/ENSDARG00000103919	6
MF	GO:0008301	DNA binding, bending	0.000887159	0.016856027	0.014941631	ENSDARG00000056725/ENSDARG00000030479/ENSDARG00000099175	3
MF	GO:0019887	protein kinase regulator activity	0.001322244	0.023035079	0.020418906	ENSDARG00000101387/ENSDARG00000071011/ENSDARG00000017602/ENSDARG00000025855/ENSDARG00000053110/ENSDARG00000054271/ENSDARG00000068214/ENSDARG00000086471	8
MF	GO:0019207	kinase regulator activity	0.001327837	0.023035079	0.020418906	ENSDARG00000101387/ENSDARG00000071011/ENSDARG00000017602/ENSDARG00000025855/ENSDARG00000034409/ENSDARG00000053110/ENSDARG00000054271/ENSDARG00000068214/ENSDARG00000086471	9
MF	GO:0004857	enzyme inhibitor activity	0.001582419	0.026307723	0.023319865	ENSDARG00000101387/ENSDARG00000034168/ENSDARG00000026664/ENSDARG00000003705/ENSDARG00000025855/ENSDARG00000053110/ENSDARG00000054271/ENSDARG00000058243/ENSDARG00000059815/ENSDARG00000071403/ENSDARG00000086471/ENSDARG00000104279/ENSDARG00000104782	13
MF	GO:0044769	ATPase activity, coupled to transmembrane movement of ions, rotational mechanism	0.001690528	0.026980825	0.023916521	ENSDARG00000036577/ENSDARG00000006370/ENSDARG00000030694/ENSDARG00000031681/ENSDARG00000041417	5
MF	GO:0015185	gamma-aminobutyric acid transmembrane transporter activity	0.002021031	0.030340144	0.026894311	ENSDARG00000045944/ENSDARG00000039647/ENSDARG00000059775	3
MF	GO:0003924	GTPase activity	0.002053092	0.030340144	0.026894311	ENSDARG00000056831/ENSDARG00000016301/ENSDARG00000028066/ENSDARG00000055291/ENSDARG00000004218/ENSDARG00000009553/ENSDARG00000010721/ENSDARG00000016676/ENSDARG00000017294/ENSDARG00000030656/ENSDARG00000031343/ENSDARG00000036501/ENSDARG00000042410/ENSDARG00000043835/ENSDARG00000055216/ENSDARG00000060481/ENSDARG00000098591/ENSDARG00000099279	18
MF	GO:0030291	protein serine/threonine kinase inhibitor activity	0.002533868	0.03486253	0.030903074	ENSDARG00000053110/ENSDARG00000054271/ENSDARG00000086471	3
MF	GO:0098632	cell-cell adhesion mediator activity	0.002533868	0.03486253	0.030903074	ENSDARG00000043864/ENSDARG00000019881/ENSDARG00000103002	3
MF	GO:0098631	cell adhesion mediator activity	0.003120156	0.041498081	0.036785002	ENSDARG00000043864/ENSDARG00000019881/ENSDARG00000103002	3
MF	GO:0030371	translation repressor activity	0.00378305	0.048691518	0.043161457	ENSDARG00000008706/ENSDARG00000013351/ENSDARG00000109337	3
