# Supplementary material for: Cell-type-specific responses to the microbiota across all tissues of the larval zebrafish
Source: Cell Rep. Author manuscript; Available in PMC 2023 Oct 23. (PMC10423310; doi:10.1016/j.celrep.2023.112095)
Supplement: MMC24 [file NIHMS1880944-supplement-MMC24.zip › DataS18/Figure6_PanelG_GOresults_subcluster/GOresults_up_fdrSubClu35.tsv]

ONTOLOGY	ID	Description	pvalue	p.adjust	qvalue	geneID	Count
BP	GO:0031290	retinal ganglion cell axon guidance	0.000105279	0.048765148	0.045064819	ENSDARG00000017676/ENSDARG00000021442/ENSDARG00000045930/ENSDARG00000074335	4
BP	GO:0022613	ribonucleoprotein complex biogenesis	0.000108247	0.048765148	0.045064819	ENSDARG00000018334/ENSDARG00000003599/ENSDARG00000018961/ENSDARG00000035860/ENSDARG00000042905/ENSDARG00000055868/ENSDARG00000090697/ENSDARG00000095904/ENSDARG00000104227	9
CC	GO:0005840	ribosome	2.30E-05	0.001684593	0.001498332	ENSDARG00000018334/ENSDARG00000003599/ENSDARG00000011201/ENSDARG00000014690/ENSDARG00000029500/ENSDARG00000035860/ENSDARG00000042905/ENSDARG00000099380	8
CC	GO:0022626	cytosolic ribosome	2.61E-05	0.001684593	0.001498332	ENSDARG00000018334/ENSDARG00000003599/ENSDARG00000014690/ENSDARG00000035860/ENSDARG00000042905/ENSDARG00000099380	6
CC	GO:0022625	cytosolic large ribosomal subunit	0.000313649	0.01164002	0.010353016	ENSDARG00000018334/ENSDARG00000003599/ENSDARG00000042905/ENSDARG00000099380	4
CC	GO:0044391	ribosomal subunit	0.000360931	0.01164002	0.010353016	ENSDARG00000018334/ENSDARG00000003599/ENSDARG00000014690/ENSDARG00000035860/ENSDARG00000042905/ENSDARG00000099380	6
CC	GO:0044445	cytosolic part	0.000610358	0.01574724	0.014006113	ENSDARG00000018334/ENSDARG00000003599/ENSDARG00000014690/ENSDARG00000035860/ENSDARG00000042905/ENSDARG00000099380	6
CC	GO:0005882	intermediate filament	0.001260637	0.024192648	0.021517736	ENSDARG00000010008/ENSDARG00000028618/ENSDARG00000044975/ENSDARG00000062350	4
CC	GO:0045111	intermediate filament cytoskeleton	0.001312779	0.024192648	0.021517736	ENSDARG00000010008/ENSDARG00000028618/ENSDARG00000044975/ENSDARG00000062350	4
CC	GO:0015934	large ribosomal subunit	0.002209378	0.035626225	0.031687136	ENSDARG00000018334/ENSDARG00000003599/ENSDARG00000042905/ENSDARG00000099380	4
CC	GO:0005925	focal adhesion	0.00334005	0.041007754	0.036473645	ENSDARG00000059906/ENSDARG00000071558/ENSDARG00000100729	3
CC	GO:0005924	cell-substrate adherens junction	0.003505939	0.041007754	0.036473645	ENSDARG00000059906/ENSDARG00000071558/ENSDARG00000100729	3
CC	GO:0030055	cell-substrate junction	0.003505939	0.041007754	0.036473645	ENSDARG00000059906/ENSDARG00000071558/ENSDARG00000100729	3
CC	GO:0033290	eukaryotic 48S preinitiation complex	0.003814675	0.041007754	0.036473645	ENSDARG00000052178/ENSDARG00000090697	2
CC	GO:0070993	translation preinitiation complex	0.004705521	0.046693248	0.041530511	ENSDARG00000052178/ENSDARG00000090697	2
CC	GO:0044420	extracellular matrix component	0.005183443	0.047761722	0.042480846	ENSDARG00000090560/ENSDARG00000035809	2
MF	GO:0003735	structural constituent of ribosome	3.71E-06	0.000608813	0.000562702	ENSDARG00000018334/ENSDARG00000003599/ENSDARG00000011201/ENSDARG00000014690/ENSDARG00000029500/ENSDARG00000035860/ENSDARG00000042905/ENSDARG00000099380	8
MF	GO:0003729	mRNA binding	6.28E-05	0.005152447	0.004762211	ENSDARG00000018334/ENSDARG00000017219/ENSDARG00000021443/ENSDARG00000021806/ENSDARG00000036162/ENSDARG00000045930/ENSDARG00000074242	7
MF	GO:0003730	mRNA 3'-UTR binding	0.000339589	0.018564173	0.017158157	ENSDARG00000017219/ENSDARG00000021443/ENSDARG00000021806/ENSDARG00000074242	4
