# Supplementary material for: Cell-type-specific responses to the microbiota across all tissues of the larval zebrafish
Source: Cell Rep. Author manuscript; Available in PMC 2023 Oct 23. (PMC10423310; doi:10.1016/j.celrep.2023.112095)
Supplement: MMC24 [file NIHMS1880944-supplement-MMC24.zip › DataS18/Figure6_PanelG_GOresults_subcluster/GOresults_up_fdrSubClu21.tsv]

ONTOLOGY	ID	Description	pvalue	p.adjust	qvalue	geneID	Count
BP	GO:0015669	gas transport	3.25E-15	1.59E-12	1.21E-12	ENSDARG00000011166/ENSDARG00000045142/ENSDARG00000045143/ENSDARG00000079305/ENSDARG00000087390/ENSDARG00000089124/ENSDARG00000089475/ENSDARG00000115405	8
BP	GO:0015671	oxygen transport	2.43E-13	5.94E-11	4.53E-11	ENSDARG00000045142/ENSDARG00000045143/ENSDARG00000079305/ENSDARG00000087390/ENSDARG00000089124/ENSDARG00000089475/ENSDARG00000115405	7
BP	GO:0015893	drug transport	8.47E-12	1.38E-09	1.05E-09	ENSDARG00000011166/ENSDARG00000025206/ENSDARG00000045142/ENSDARG00000045143/ENSDARG00000079305/ENSDARG00000087390/ENSDARG00000089124/ENSDARG00000089475/ENSDARG00000115405	9
BP	GO:0042744	hydrogen peroxide catabolic process	2.61E-09	3.19E-07	2.43E-07	ENSDARG00000045142/ENSDARG00000045143/ENSDARG00000079305/ENSDARG00000089124/ENSDARG00000115405	5
BP	GO:0042743	hydrogen peroxide metabolic process	4.03E-09	3.93E-07	3.00E-07	ENSDARG00000045142/ENSDARG00000045143/ENSDARG00000079305/ENSDARG00000089124/ENSDARG00000115405	5
BP	GO:0042493	response to drug	2.87E-08	2.33E-06	1.78E-06	ENSDARG00000011166/ENSDARG00000025206/ENSDARG00000045142/ENSDARG00000045143/ENSDARG00000079305/ENSDARG00000087390/ENSDARG00000089124/ENSDARG00000089475/ENSDARG00000115405	9
BP	GO:0017001	antibiotic catabolic process	5.06E-08	3.53E-06	2.69E-06	ENSDARG00000045142/ENSDARG00000045143/ENSDARG00000079305/ENSDARG00000089124/ENSDARG00000115405	5
BP	GO:0051187	cofactor catabolic process	9.05E-08	5.52E-06	4.21E-06	ENSDARG00000045142/ENSDARG00000045143/ENSDARG00000079305/ENSDARG00000089124/ENSDARG00000115405	5
BP	GO:0072593	reactive oxygen species metabolic process	6.85E-07	3.72E-05	2.84E-05	ENSDARG00000045142/ENSDARG00000045143/ENSDARG00000079305/ENSDARG00000089124/ENSDARG00000115405	5
BP	GO:0042737	drug catabolic process	8.11E-07	3.96E-05	3.02E-05	ENSDARG00000018351/ENSDARG00000045142/ENSDARG00000045143/ENSDARG00000079305/ENSDARG00000089124/ENSDARG00000115405	6
BP	GO:0016999	antibiotic metabolic process	3.48E-06	0.000154244	0.000117779	ENSDARG00000045142/ENSDARG00000045143/ENSDARG00000079305/ENSDARG00000089124/ENSDARG00000115405	5
BP	GO:0017144	drug metabolic process	0.000114519	0.004657105	0.003556115	ENSDARG00000018351/ENSDARG00000045142/ENSDARG00000045143/ENSDARG00000063924/ENSDARG00000079305/ENSDARG00000089124/ENSDARG00000115405	7
BP	GO:0016126	sterol biosynthetic process	0.000182598	0.006854442	0.005233978	ENSDARG00000023820/ENSDARG00000040298/ENSDARG00000101324	3
BP	GO:0042060	wound healing	0.000281756	0.007456222	0.005693492	ENSDARG00000008969/ENSDARG00000013623/ENSDARG00000023111/ENSDARG00000037281/ENSDARG00000095019	5
BP	GO:0010872	regulation of cholesterol esterification	0.000305583	0.007456222	0.005693492	ENSDARG00000040298/ENSDARG00000101324	2
BP	GO:0010873	positive regulation of cholesterol esterification	0.000305583	0.007456222	0.005693492	ENSDARG00000040298/ENSDARG00000101324	2
BP	GO:0034377	plasma lipoprotein particle assembly	0.000305583	0.007456222	0.005693492	ENSDARG00000040298/ENSDARG00000101324	2
BP	GO:0034380	high-density lipoprotein particle assembly	0.000305583	0.007456222	0.005693492	ENSDARG00000040298/ENSDARG00000101324	2
BP	GO:0065005	protein-lipid complex assembly	0.000305583	0.007456222	0.005693492	ENSDARG00000040298/ENSDARG00000101324	2
BP	GO:0072378	blood coagulation, fibrin clot formation	0.000305583	0.007456222	0.005693492	ENSDARG00000008969/ENSDARG00000037281	2
BP	GO:0043691	reverse cholesterol transport	0.000366139	0.008433589	0.006439798	ENSDARG00000040298/ENSDARG00000101324	2
BP	GO:0051186	cofactor metabolic process	0.000408439	0.008433589	0.006439798	ENSDARG00000043180/ENSDARG00000045142/ENSDARG00000045143/ENSDARG00000079305/ENSDARG00000089124/ENSDARG00000115405	6
BP	GO:0034433	steroid esterification	0.000432049	0.008433589	0.006439798	ENSDARG00000040298/ENSDARG00000101324	2
BP	GO:0034434	sterol esterification	0.000432049	0.008433589	0.006439798	ENSDARG00000040298/ENSDARG00000101324	2
BP	GO:0034435	cholesterol esterification	0.000432049	0.008433589	0.006439798	ENSDARG00000040298/ENSDARG00000101324	2
BP	GO:0033700	phospholipid efflux	0.000503287	0.008726612	0.006663548	ENSDARG00000040298/ENSDARG00000101324	2
BP	GO:0034370	triglyceride-rich lipoprotein particle remodeling	0.000579828	0.008726612	0.006663548	ENSDARG00000040298/ENSDARG00000101324	2
BP	GO:0034372	very-low-density lipoprotein particle remodeling	0.000579828	0.008726612	0.006663548	ENSDARG00000040298/ENSDARG00000101324	2
BP	GO:0045940	positive regulation of steroid metabolic process	0.000579828	0.008726612	0.006663548	ENSDARG00000040298/ENSDARG00000101324	2
BP	GO:0019433	triglyceride catabolic process	0.000661649	0.008726612	0.006663548	ENSDARG00000040298/ENSDARG00000101324	2
BP	GO:0032371	regulation of sterol transport	0.000661649	0.008726612	0.006663548	ENSDARG00000040298/ENSDARG00000101324	2
BP	GO:0032374	regulation of cholesterol transport	0.000661649	0.008726612	0.006663548	ENSDARG00000040298/ENSDARG00000101324	2
BP	GO:0034368	protein-lipid complex remodeling	0.000661649	0.008726612	0.006663548	ENSDARG00000040298/ENSDARG00000101324	2
BP	GO:0034369	plasma lipoprotein particle remodeling	0.000661649	0.008726612	0.006663548	ENSDARG00000040298/ENSDARG00000101324	2
BP	GO:0071825	protein-lipid complex subunit organization	0.000661649	0.008726612	0.006663548	ENSDARG00000040298/ENSDARG00000101324	2
BP	GO:0071827	plasma lipoprotein particle organization	0.000661649	0.008726612	0.006663548	ENSDARG00000040298/ENSDARG00000101324	2
BP	GO:0097006	regulation of plasma lipoprotein particle levels	0.000661649	0.008726612	0.006663548	ENSDARG00000040298/ENSDARG00000101324	2
BP	GO:0007596	blood coagulation	0.000686788	0.008819806	0.006734709	ENSDARG00000008969/ENSDARG00000023111/ENSDARG00000037281	3
BP	GO:0007599	hemostasis	0.000715023	0.008844262	0.006753384	ENSDARG00000008969/ENSDARG00000023111/ENSDARG00000037281	3
BP	GO:0009611	response to wounding	0.00072494	0.008844262	0.006753384	ENSDARG00000008969/ENSDARG00000013623/ENSDARG00000023111/ENSDARG00000037281/ENSDARG00000095019	5
BP	GO:0050817	coagulation	0.00077369	0.009120482	0.006964302	ENSDARG00000008969/ENSDARG00000023111/ENSDARG00000037281	3
BP	GO:0016125	sterol metabolic process	0.000804137	0.009120482	0.006964302	ENSDARG00000023820/ENSDARG00000040298/ENSDARG00000101324	3
BP	GO:0019218	regulation of steroid metabolic process	0.000841028	0.009120482	0.006964302	ENSDARG00000040298/ENSDARG00000101324	2
BP	GO:0032368	regulation of lipid transport	0.000841028	0.009120482	0.006964302	ENSDARG00000040298/ENSDARG00000101324	2
BP	GO:0034367	protein-containing complex remodeling	0.000841028	0.009120482	0.006964302	ENSDARG00000040298/ENSDARG00000101324	2
BP	GO:0030168	platelet activation	0.000938538	0.009541798	0.007286015	ENSDARG00000008969/ENSDARG00000037281	2
BP	GO:0055090	acylglycerol homeostasis	0.000938538	0.009541798	0.007286015	ENSDARG00000040298/ENSDARG00000101324	2
BP	GO:0070328	triglyceride homeostasis	0.000938538	0.009541798	0.007286015	ENSDARG00000040298/ENSDARG00000101324	2
BP	GO:0006694	steroid biosynthetic process	0.001075416	0.01071027	0.008178248	ENSDARG00000023820/ENSDARG00000040298/ENSDARG00000101324	3
BP	GO:0033344	cholesterol efflux	0.001149074	0.011214967	0.008563628	ENSDARG00000040298/ENSDARG00000101324	2
BP	GO:0015850	organic hydroxy compound transport	0.001190313	0.011389662	0.008697024	ENSDARG00000025206/ENSDARG00000040298/ENSDARG00000101324	3
BP	GO:0050878	regulation of body fluid levels	0.001230263	0.011545549	0.008816057	ENSDARG00000008969/ENSDARG00000023111/ENSDARG00000037281	3
BP	GO:0046461	neutral lipid catabolic process	0.00138014	0.012472376	0.009523773	ENSDARG00000040298/ENSDARG00000101324	2
BP	GO:0046464	acylglycerol catabolic process	0.00138014	0.012472376	0.009523773	ENSDARG00000040298/ENSDARG00000101324	2
BP	GO:0046889	positive regulation of lipid biosynthetic process	0.001503311	0.013100278	0.010003232	ENSDARG00000040298/ENSDARG00000101324	2
BP	GO:1905952	regulation of lipid localization	0.001503311	0.013100278	0.010003232	ENSDARG00000040298/ENSDARG00000101324	2
BP	GO:0006695	cholesterol biosynthetic process	0.001631541	0.013727449	0.010482133	ENSDARG00000040298/ENSDARG00000101324	2
BP	GO:1902653	secondary alcohol biosynthetic process	0.001631541	0.013727449	0.010482133	ENSDARG00000040298/ENSDARG00000101324	2
BP	GO:0052548	regulation of endopeptidase activity	0.001933573	0.015992939	0.012212037	ENSDARG00000006092/ENSDARG00000053973/ENSDARG00000090286	3
BP	GO:0052547	regulation of peptidase activity	0.002332191	0.018782057	0.014341778	ENSDARG00000006092/ENSDARG00000053973/ENSDARG00000090286	3
BP	GO:0045834	positive regulation of lipid metabolic process	0.002347757	0.018782057	0.014341778	ENSDARG00000040298/ENSDARG00000101324	2
BP	GO:0042632	cholesterol homeostasis	0.002668832	0.020358035	0.015545178	ENSDARG00000040298/ENSDARG00000101324	2
BP	GO:0055092	sterol homeostasis	0.002668832	0.020358035	0.015545178	ENSDARG00000040298/ENSDARG00000101324	2
BP	GO:0008202	steroid metabolic process	0.002711624	0.020358035	0.015545178	ENSDARG00000023820/ENSDARG00000040298/ENSDARG00000101324	3
BP	GO:0042157	lipoprotein metabolic process	0.002711624	0.020358035	0.015545178	ENSDARG00000040298/ENSDARG00000057206/ENSDARG00000101324	3
BP	GO:0046503	glycerolipid catabolic process	0.003186916	0.023563865	0.017993115	ENSDARG00000040298/ENSDARG00000101324	2
BP	GO:0030301	cholesterol transport	0.00355635	0.025902968	0.01977923	ENSDARG00000040298/ENSDARG00000101324	2
BP	GO:0015918	sterol transport	0.003748211	0.026898929	0.020539734	ENSDARG00000040298/ENSDARG00000101324	2
BP	GO:0006641	triglyceride metabolic process	0.004778047	0.033364833	0.02547703	ENSDARG00000040298/ENSDARG00000101324	2
BP	GO:1901617	organic hydroxy compound biosynthetic process	0.004785939	0.033364833	0.02547703	ENSDARG00000023820/ENSDARG00000040298/ENSDARG00000101324	3
BP	GO:0072376	protein activation cascade	0.005451557	0.037469858	0.028611582	ENSDARG00000008969/ENSDARG00000037281	2
BP	GO:0046890	regulation of lipid biosynthetic process	0.006413196	0.04346722	0.033191104	ENSDARG00000040298/ENSDARG00000101324	2
BP	GO:0055088	lipid homeostasis	0.007446256	0.049777714	0.038009729	ENSDARG00000040298/ENSDARG00000101324	2
CC	GO:0005833	hemoglobin complex	6.51E-15	4.49E-13	3.43E-13	ENSDARG00000045142/ENSDARG00000045143/ENSDARG00000079305/ENSDARG00000087390/ENSDARG00000089124/ENSDARG00000089475/ENSDARG00000115405	7
CC	GO:0031838	haptoglobin-hemoglobin complex	7.34E-11	2.53E-09	1.93E-09	ENSDARG00000045142/ENSDARG00000045143/ENSDARG00000079305/ENSDARG00000089124/ENSDARG00000115405	5
CC	GO:0044445	cytosolic part	2.29E-07	5.27E-06	4.02E-06	ENSDARG00000045142/ENSDARG00000045143/ENSDARG00000079305/ENSDARG00000087390/ENSDARG00000089124/ENSDARG00000089475/ENSDARG00000115405	7
CC	GO:0034364	high-density lipoprotein particle	0.000351616	0.004071259	0.003105461	ENSDARG00000040298/ENSDARG00000101324	2
CC	GO:0042627	chylomicron	0.000351616	0.004071259	0.003105461	ENSDARG00000040298/ENSDARG00000101324	2
CC	GO:0032994	protein-lipid complex	0.00047203	0.004071259	0.003105461	ENSDARG00000040298/ENSDARG00000101324	2
CC	GO:0034358	plasma lipoprotein particle	0.00047203	0.004071259	0.003105461	ENSDARG00000040298/ENSDARG00000101324	2
CC	GO:1990777	lipoprotein particle	0.00047203	0.004071259	0.003105461	ENSDARG00000040298/ENSDARG00000101324	2
MF	GO:0005344	oxygen carrier activity	1.79E-13	9.46E-12	6.76E-12	ENSDARG00000045142/ENSDARG00000045143/ENSDARG00000079305/ENSDARG00000087390/ENSDARG00000089124/ENSDARG00000089475/ENSDARG00000115405	7
MF	GO:0019825	oxygen binding	1.79E-13	9.46E-12	6.76E-12	ENSDARG00000045142/ENSDARG00000045143/ENSDARG00000079305/ENSDARG00000087390/ENSDARG00000089124/ENSDARG00000089475/ENSDARG00000115405	7
MF	GO:0140104	molecular carrier activity	8.28E-11	2.67E-09	1.91E-09	ENSDARG00000045142/ENSDARG00000045143/ENSDARG00000079305/ENSDARG00000087390/ENSDARG00000089124/ENSDARG00000089475/ENSDARG00000115405	7
MF	GO:0031720	haptoglobin binding	1.01E-10	2.67E-09	1.91E-09	ENSDARG00000045142/ENSDARG00000045143/ENSDARG00000079305/ENSDARG00000089124/ENSDARG00000115405	5
MF	GO:0020037	heme binding	1.17E-08	2.43E-07	1.74E-07	ENSDARG00000045142/ENSDARG00000045143/ENSDARG00000063924/ENSDARG00000079305/ENSDARG00000087390/ENSDARG00000089124/ENSDARG00000089475/ENSDARG00000115405	8
MF	GO:0046906	tetrapyrrole binding	1.37E-08	2.43E-07	1.74E-07	ENSDARG00000045142/ENSDARG00000045143/ENSDARG00000063924/ENSDARG00000079305/ENSDARG00000087390/ENSDARG00000089124/ENSDARG00000089475/ENSDARG00000115405	8
MF	GO:0004601	peroxidase activity	1.00E-07	1.52E-06	1.08E-06	ENSDARG00000045142/ENSDARG00000045143/ENSDARG00000079305/ENSDARG00000089124/ENSDARG00000115405	5
MF	GO:0016684	oxidoreductase activity, acting on peroxide as acceptor	1.79E-07	2.37E-06	1.69E-06	ENSDARG00000045142/ENSDARG00000045143/ENSDARG00000079305/ENSDARG00000089124/ENSDARG00000115405	5
MF	GO:0043177	organic acid binding	6.85E-07	8.07E-06	5.77E-06	ENSDARG00000038439/ENSDARG00000045142/ENSDARG00000045143/ENSDARG00000079305/ENSDARG00000089124/ENSDARG00000115405	6
MF	GO:0016209	antioxidant activity	9.52E-07	1.01E-05	7.21E-06	ENSDARG00000045142/ENSDARG00000045143/ENSDARG00000079305/ENSDARG00000089124/ENSDARG00000115405	5
MF	GO:0060228	phosphatidylcholine-sterol O-acyltransferase activator activity	0.000280521	0.002703201	0.001932775	ENSDARG00000040298/ENSDARG00000101324	2
MF	GO:0017127	cholesterol transporter activity	0.000956396	0.007241284	0.005177482	ENSDARG00000040298/ENSDARG00000101324	2
MF	GO:0120015	intermembrane sterol transfer activity	0.000956396	0.007241284	0.005177482	ENSDARG00000040298/ENSDARG00000101324	2
MF	GO:0120020	intermembrane cholesterol transfer activity	0.000956396	0.007241284	0.005177482	ENSDARG00000040298/ENSDARG00000101324	2
MF	GO:0005506	iron ion binding	0.00186695	0.01319311	0.009433008	ENSDARG00000023820/ENSDARG00000045142/ENSDARG00000089124/ENSDARG00000089475	4
MF	GO:0120013	intermembrane lipid transfer activity	0.002303342	0.01525964	0.010910567	ENSDARG00000040298/ENSDARG00000101324	2
MF	GO:0015248	sterol transporter activity	0.003627901	0.022621027	0.016173922	ENSDARG00000040298/ENSDARG00000101324	2
MF	GO:0015485	cholesterol binding	0.004395346	0.025883702	0.018506719	ENSDARG00000040298/ENSDARG00000101324	2
MF	GO:0032934	sterol binding	0.00567437	0.031657009	0.022634604	ENSDARG00000040298/ENSDARG00000101324	2
