# Supplementary material for: Cell-type-specific responses to the microbiota across all tissues of the larval zebrafish
Source: Cell Rep. Author manuscript; Available in PMC 2023 Oct 23. (PMC10423310; doi:10.1016/j.celrep.2023.112095)
Supplement: MMC24 [file NIHMS1880944-supplement-MMC24.zip › DataS18/Figure6_PanelG_GOresults_subcluster/GOresults_up_fdrSubClu0.tsv]

ONTOLOGY	ID	Description	pvalue	p.adjust	qvalue	geneID	Count
BP	GO:0042255	ribosome assembly	1.82E-20	2.93E-17	2.31E-17	ENSDARG00000020232/ENSDARG00000025581/ENSDARG00000034897/ENSDARG00000058451/ENSDARG00000043453/ENSDARG00000030602/ENSDARG00000020197/ENSDARG00000036629/ENSDARG00000023298/ENSDARG00000099104/ENSDARG00000035860/ENSDARG00000070849/ENSDARG00000003599/ENSDARG00000006316/ENSDARG00000100452/ENSDARG00000043509/ENSDARG00000006691/ENSDARG00000019181/ENSDARG00000040439/ENSDARG00000015862	20
BP	GO:0042254	ribosome biogenesis	1.92E-15	1.55E-12	1.22E-12	ENSDARG00000053912/ENSDARG00000020232/ENSDARG00000042566/ENSDARG00000007320/ENSDARG00000055996/ENSDARG00000025581/ENSDARG00000034897/ENSDARG00000058451/ENSDARG00000043453/ENSDARG00000030602/ENSDARG00000020197/ENSDARG00000036629/ENSDARG00000018334/ENSDARG00000023298/ENSDARG00000025850/ENSDARG00000019230/ENSDARG00000099104/ENSDARG00000035860/ENSDARG00000070849/ENSDARG00000003599/ENSDARG00000006316/…	31
BP	GO:0042273	ribosomal large subunit biogenesis	4.74E-15	2.55E-12	2.01E-12	ENSDARG00000020232/ENSDARG00000007320/ENSDARG00000025581/ENSDARG00000058451/ENSDARG00000020197/ENSDARG00000018334/ENSDARG00000019230/ENSDARG00000099104/ENSDARG00000003599/ENSDARG00000006316/ENSDARG00000103433/ENSDARG00000088030/ENSDARG00000100452/ENSDARG00000043509/ENSDARG00000042905/ENSDARG00000006691/ENSDARG00000040439/ENSDARG00000015862	18
BP	GO:0000027	ribosomal large subunit assembly	2.90E-12	1.17E-09	9.23E-10	ENSDARG00000025581/ENSDARG00000058451/ENSDARG00000020197/ENSDARG00000099104/ENSDARG00000003599/ENSDARG00000006316/ENSDARG00000100452/ENSDARG00000043509/ENSDARG00000006691/ENSDARG00000040439/ENSDARG00000015862	11
BP	GO:0022613	ribonucleoprotein complex biogenesis	3.63E-12	1.17E-09	9.23E-10	ENSDARG00000053912/ENSDARG00000025972/ENSDARG00000020232/ENSDARG00000042566/ENSDARG00000007320/ENSDARG00000102452/ENSDARG00000055996/ENSDARG00000025581/ENSDARG00000034897/ENSDARG00000058451/ENSDARG00000043453/ENSDARG00000030602/ENSDARG00000020197/ENSDARG00000036629/ENSDARG00000018334/ENSDARG00000023298/ENSDARG00000025850/ENSDARG00000019230/ENSDARG00000099104/ENSDARG00000035860/ENSDARG00000070849/…	33
BP	GO:0022618	ribonucleoprotein complex assembly	4.83E-11	1.30E-08	1.03E-08	ENSDARG00000025972/ENSDARG00000020232/ENSDARG00000102452/ENSDARG00000025581/ENSDARG00000034897/ENSDARG00000058451/ENSDARG00000043453/ENSDARG00000030602/ENSDARG00000020197/ENSDARG00000036629/ENSDARG00000023298/ENSDARG00000099104/ENSDARG00000035860/ENSDARG00000070849/ENSDARG00000003599/ENSDARG00000006316/ENSDARG00000100452/ENSDARG00000043509/ENSDARG00000006691/ENSDARG00000019181/ENSDARG00000040439/…	22
BP	GO:0071826	ribonucleoprotein complex subunit organization	2.04E-10	4.46E-08	3.52E-08	ENSDARG00000025972/ENSDARG00000020232/ENSDARG00000102452/ENSDARG00000025581/ENSDARG00000034897/ENSDARG00000058451/ENSDARG00000043453/ENSDARG00000030602/ENSDARG00000020197/ENSDARG00000036629/ENSDARG00000023298/ENSDARG00000099104/ENSDARG00000035860/ENSDARG00000070849/ENSDARG00000003599/ENSDARG00000006316/ENSDARG00000100452/ENSDARG00000043509/ENSDARG00000006691/ENSDARG00000019181/ENSDARG00000040439/…	22
BP	GO:0002262	myeloid cell homeostasis	2.21E-10	4.46E-08	3.52E-08	ENSDARG00000019360/ENSDARG00000098481/ENSDARG00000104359/ENSDARG00000015495/ENSDARG00000100095/ENSDARG00000026726/ENSDARG00000015128/ENSDARG00000030602/ENSDARG00000036629/ENSDARG00000018334/ENSDARG00000023298/ENSDARG00000010160/ENSDARG00000038010/ENSDARG00000041232/ENSDARG00000088030/ENSDARG00000043509/ENSDARG00000103007/ENSDARG00000000767	18
BP	GO:0000028	ribosomal small subunit assembly	7.19E-10	1.29E-07	1.02E-07	ENSDARG00000034897/ENSDARG00000043453/ENSDARG00000030602/ENSDARG00000036629/ENSDARG00000023298/ENSDARG00000035860/ENSDARG00000070849/ENSDARG00000019181	8
BP	GO:0006636	unsaturated fatty acid biosynthetic process	2.41E-09	3.88E-07	3.06E-07	ENSDARG00000069279/ENSDARG00000098481/ENSDARG00000104359/ENSDARG00000038639/ENSDARG00000099960/ENSDARG00000004539/ENSDARG00000100095/ENSDARG00000026726/ENSDARG00000010276	9
BP	GO:0048872	homeostasis of number of cells	2.98E-09	4.37E-07	3.45E-07	ENSDARG00000019360/ENSDARG00000098481/ENSDARG00000104359/ENSDARG00000015495/ENSDARG00000100095/ENSDARG00000026726/ENSDARG00000015128/ENSDARG00000030602/ENSDARG00000036629/ENSDARG00000018334/ENSDARG00000023298/ENSDARG00000010160/ENSDARG00000038010/ENSDARG00000041232/ENSDARG00000088030/ENSDARG00000043509/ENSDARG00000103007/ENSDARG00000000767	18
BP	GO:0042274	ribosomal small subunit biogenesis	5.15E-09	6.93E-07	5.46E-07	ENSDARG00000042566/ENSDARG00000055996/ENSDARG00000034897/ENSDARG00000043453/ENSDARG00000030602/ENSDARG00000036629/ENSDARG00000023298/ENSDARG00000025850/ENSDARG00000035860/ENSDARG00000070849/ENSDARG00000019181/ENSDARG00000045487	12
BP	GO:0002181	cytoplasmic translation	1.10E-08	1.37E-06	1.08E-06	ENSDARG00000025972/ENSDARG00000102452/ENSDARG00000009285/ENSDARG00000014867/ENSDARG00000058451/ENSDARG00000037350/ENSDARG00000025850/ENSDARG00000057556/ENSDARG00000035860/ENSDARG00000053365/ENSDARG00000100588/ENSDARG00000088030/ENSDARG00000019181	13
BP	GO:0033559	unsaturated fatty acid metabolic process	1.77E-08	2.04E-06	1.61E-06	ENSDARG00000069279/ENSDARG00000098481/ENSDARG00000104359/ENSDARG00000038639/ENSDARG00000099960/ENSDARG00000004539/ENSDARG00000100095/ENSDARG00000026726/ENSDARG00000010276	9
BP	GO:1901570	fatty acid derivative biosynthetic process	2.37E-08	2.54E-06	2.01E-06	ENSDARG00000069279/ENSDARG00000098481/ENSDARG00000104359/ENSDARG00000038639/ENSDARG00000099960/ENSDARG00000004539/ENSDARG00000100095/ENSDARG00000026726/ENSDARG00000010276	9
BP	GO:0042060	wound healing	4.80E-08	4.84E-06	3.82E-06	ENSDARG00000004748/ENSDARG00000019808/ENSDARG00000060682/ENSDARG00000096359/ENSDARG00000098481/ENSDARG00000101043/ENSDARG00000104359/ENSDARG00000021309/ENSDARG00000100095/ENSDARG00000094041/ENSDARG00000103747/ENSDARG00000026726/ENSDARG00000075121/ENSDARG00000062590/ENSDARG00000055064/ENSDARG00000068992/ENSDARG00000039150/ENSDARG00000055120/ENSDARG00000031683/ENSDARG00000058371/ENSDARG00000054942	21
BP	GO:0001516	prostaglandin biosynthetic process	6.81E-08	6.10E-06	4.81E-06	ENSDARG00000098481/ENSDARG00000104359/ENSDARG00000004539/ENSDARG00000100095/ENSDARG00000026726/ENSDARG00000010276	6
BP	GO:0046457	prostanoid biosynthetic process	6.81E-08	6.10E-06	4.81E-06	ENSDARG00000098481/ENSDARG00000104359/ENSDARG00000004539/ENSDARG00000100095/ENSDARG00000026726/ENSDARG00000010276	6
BP	GO:0006692	prostanoid metabolic process	1.24E-07	1.00E-05	7.90E-06	ENSDARG00000098481/ENSDARG00000104359/ENSDARG00000004539/ENSDARG00000100095/ENSDARG00000026726/ENSDARG00000010276	6
BP	GO:0006693	prostaglandin metabolic process	1.24E-07	1.00E-05	7.90E-06	ENSDARG00000098481/ENSDARG00000104359/ENSDARG00000004539/ENSDARG00000100095/ENSDARG00000026726/ENSDARG00000010276	6
BP	GO:1901568	fatty acid derivative metabolic process	1.73E-07	1.33E-05	1.05E-05	ENSDARG00000069279/ENSDARG00000098481/ENSDARG00000104359/ENSDARG00000038639/ENSDARG00000099960/ENSDARG00000004539/ENSDARG00000100095/ENSDARG00000026726/ENSDARG00000010276	9
BP	GO:0009611	response to wounding	3.88E-07	2.84E-05	2.24E-05	ENSDARG00000004748/ENSDARG00000019808/ENSDARG00000060682/ENSDARG00000096359/ENSDARG00000098481/ENSDARG00000101043/ENSDARG00000104359/ENSDARG00000021309/ENSDARG00000100095/ENSDARG00000094041/ENSDARG00000103747/ENSDARG00000026726/ENSDARG00000075121/ENSDARG00000062590/ENSDARG00000055064/ENSDARG00000068992/ENSDARG00000039150/ENSDARG00000055120/ENSDARG00000031683/ENSDARG00000038010/ENSDARG00000058371/…	22
BP	GO:0030218	erythrocyte differentiation	1.08E-06	7.55E-05	5.96E-05	ENSDARG00000019360/ENSDARG00000015495/ENSDARG00000015128/ENSDARG00000030602/ENSDARG00000036629/ENSDARG00000018334/ENSDARG00000023298/ENSDARG00000010160/ENSDARG00000041232/ENSDARG00000088030/ENSDARG00000043509/ENSDARG00000103007/ENSDARG00000000767	13
BP	GO:0034101	erythrocyte homeostasis	1.19E-06	7.98E-05	6.30E-05	ENSDARG00000019360/ENSDARG00000015495/ENSDARG00000015128/ENSDARG00000030602/ENSDARG00000036629/ENSDARG00000018334/ENSDARG00000023298/ENSDARG00000010160/ENSDARG00000041232/ENSDARG00000088030/ENSDARG00000043509/ENSDARG00000103007/ENSDARG00000000767	13
BP	GO:0001780	neutrophil homeostasis	1.65E-06	0.000106272	8.38E-05	ENSDARG00000098481/ENSDARG00000104359/ENSDARG00000100095/ENSDARG00000026726/ENSDARG00000038010	5
BP	GO:0046456	icosanoid biosynthetic process	1.76E-06	0.00010943	8.63E-05	ENSDARG00000098481/ENSDARG00000104359/ENSDARG00000004539/ENSDARG00000100095/ENSDARG00000026726/ENSDARG00000010276	6
BP	GO:1903707	negative regulation of hemopoiesis	2.48E-06	0.000138257	0.000109083	ENSDARG00000098481/ENSDARG00000104359/ENSDARG00000100095/ENSDARG00000026726/ENSDARG00000005481/ENSDARG00000000767	6
BP	GO:0006633	fatty acid biosynthetic process	2.48E-06	0.000138257	0.000109083	ENSDARG00000015709/ENSDARG00000069279/ENSDARG00000098481/ENSDARG00000104359/ENSDARG00000038639/ENSDARG00000099960/ENSDARG00000004539/ENSDARG00000100095/ENSDARG00000026726/ENSDARG00000010276	10
BP	GO:0042246	tissue regeneration	2.49E-06	0.000138257	0.000109083	ENSDARG00000060682/ENSDARG00000098481/ENSDARG00000104359/ENSDARG00000100095/ENSDARG00000094041/ENSDARG00000103747/ENSDARG00000026726/ENSDARG00000075121/ENSDARG00000055064/ENSDARG00000068992/ENSDARG00000039150/ENSDARG00000055120/ENSDARG00000031683/ENSDARG00000058371	14
BP	GO:1903036	positive regulation of response to wounding	2.78E-06	0.000149203	0.000117719	ENSDARG00000098481/ENSDARG00000104359/ENSDARG00000100095/ENSDARG00000026726/ENSDARG00000054942	5
BP	GO:0030099	myeloid cell differentiation	3.54E-06	0.000184288	0.0001454	ENSDARG00000019360/ENSDARG00000006283/ENSDARG00000036074/ENSDARG00000015495/ENSDARG00000015128/ENSDARG00000030602/ENSDARG00000036629/ENSDARG00000018334/ENSDARG00000023298/ENSDARG00000010160/ENSDARG00000041232/ENSDARG00000088030/ENSDARG00000043509/ENSDARG00000103007/ENSDARG00000067797/ENSDARG00000027063/ENSDARG00000000767	17
BP	GO:1902106	negative regulation of leukocyte differentiation	4.43E-06	0.00022339	0.000176251	ENSDARG00000098481/ENSDARG00000104359/ENSDARG00000100095/ENSDARG00000026726/ENSDARG00000000767	5
BP	GO:0010594	regulation of endothelial cell migration	4.60E-06	0.00022478	0.000177348	ENSDARG00000009196/ENSDARG00000098481/ENSDARG00000104359/ENSDARG00000100095/ENSDARG00000026726/ENSDARG00000035858	6
BP	GO:0006979	response to oxidative stress	4.85E-06	0.000229879	0.000181371	ENSDARG00000057437/ENSDARG00000098481/ENSDARG00000104359/ENSDARG00000042824/ENSDARG00000004539/ENSDARG00000100095/ENSDARG00000026726/ENSDARG00000055064/ENSDARG00000087693/ENSDARG00000010276/ENSDARG00000038076	11
BP	GO:0010632	regulation of epithelial cell migration	6.11E-06	0.000281685	0.000222245	ENSDARG00000009196/ENSDARG00000098481/ENSDARG00000104359/ENSDARG00000100095/ENSDARG00000026726/ENSDARG00000035858	6
BP	GO:0071236	cellular response to antibiotic	6.78E-06	0.000303573	0.000239514	ENSDARG00000098481/ENSDARG00000104359/ENSDARG00000100095/ENSDARG00000026726/ENSDARG00000053858	5
BP	GO:0006414	translational elongation	8.67E-06	0.00037778	0.000298062	ENSDARG00000020850/ENSDARG00000044521/ENSDARG00000101406/ENSDARG00000102291/ENSDARG00000100371/ENSDARG00000011201/ENSDARG00000041619/ENSDARG00000017235	8
BP	GO:0010595	positive regulation of endothelial cell migration	9.99E-06	0.000423978	0.000334512	ENSDARG00000009196/ENSDARG00000098481/ENSDARG00000104359/ENSDARG00000100095/ENSDARG00000026726	5
BP	GO:0006690	icosanoid metabolic process	1.03E-05	0.00042802	0.000337701	ENSDARG00000098481/ENSDARG00000104359/ENSDARG00000004539/ENSDARG00000100095/ENSDARG00000026726/ENSDARG00000010276	6
BP	GO:0010634	positive regulation of epithelial cell migration	1.43E-05	0.000523449	0.000412993	ENSDARG00000009196/ENSDARG00000098481/ENSDARG00000104359/ENSDARG00000100095/ENSDARG00000026726	5
BP	GO:0031960	response to corticosteroid	1.43E-05	0.000523449	0.000412993	ENSDARG00000009196/ENSDARG00000098481/ENSDARG00000104359/ENSDARG00000100095/ENSDARG00000026726	5
BP	GO:0034614	cellular response to reactive oxygen species	1.43E-05	0.000523449	0.000412993	ENSDARG00000098481/ENSDARG00000104359/ENSDARG00000100095/ENSDARG00000026726/ENSDARG00000038076	5
BP	GO:0043535	regulation of blood vessel endothelial cell migration	1.43E-05	0.000523449	0.000412993	ENSDARG00000098481/ENSDARG00000104359/ENSDARG00000100095/ENSDARG00000026726/ENSDARG00000035858	5
BP	GO:0051384	response to glucocorticoid	1.43E-05	0.000523449	0.000412993	ENSDARG00000009196/ENSDARG00000098481/ENSDARG00000104359/ENSDARG00000100095/ENSDARG00000026726	5
BP	GO:0031099	regeneration	1.65E-05	0.000590077	0.000465561	ENSDARG00000060682/ENSDARG00000098481/ENSDARG00000104359/ENSDARG00000021242/ENSDARG00000100095/ENSDARG00000094041/ENSDARG00000103747/ENSDARG00000026726/ENSDARG00000075121/ENSDARG00000102249/ENSDARG00000055064/ENSDARG00000068992/ENSDARG00000039150/ENSDARG00000055120/ENSDARG00000031683/ENSDARG00000058371	16
BP	GO:0001776	leukocyte homeostasis	1.99E-05	0.00069713	0.000550024	ENSDARG00000098481/ENSDARG00000104359/ENSDARG00000100095/ENSDARG00000026726/ENSDARG00000038010	5
BP	GO:0000302	response to reactive oxygen species	3.18E-05	0.001024354	0.000808199	ENSDARG00000057437/ENSDARG00000098481/ENSDARG00000104359/ENSDARG00000100095/ENSDARG00000026726/ENSDARG00000038076	6
BP	GO:0002287	alpha-beta T cell activation involved in immune response	3.62E-05	0.001024354	0.000808199	ENSDARG00000098481/ENSDARG00000104359/ENSDARG00000100095/ENSDARG00000026726	4
BP	GO:0002292	T cell differentiation involved in immune response	3.62E-05	0.001024354	0.000808199	ENSDARG00000098481/ENSDARG00000104359/ENSDARG00000100095/ENSDARG00000026726	4
BP	GO:0002293	alpha-beta T cell differentiation involved in immune response	3.62E-05	0.001024354	0.000808199	ENSDARG00000098481/ENSDARG00000104359/ENSDARG00000100095/ENSDARG00000026726	4
BP	GO:0002819	regulation of adaptive immune response	3.62E-05	0.001024354	0.000808199	ENSDARG00000098481/ENSDARG00000104359/ENSDARG00000100095/ENSDARG00000026726	4
BP	GO:0002822	regulation of adaptive immune response based on somatic recombination of immune receptors built from immunoglobulin superfamily domains	3.62E-05	0.001024354	0.000808199	ENSDARG00000098481/ENSDARG00000104359/ENSDARG00000100095/ENSDARG00000026726	4
BP	GO:0050709	negative regulation of protein secretion	3.62E-05	0.001024354	0.000808199	ENSDARG00000098481/ENSDARG00000104359/ENSDARG00000100095/ENSDARG00000026726	4
BP	GO:0071384	cellular response to corticosteroid stimulus	3.62E-05	0.001024354	0.000808199	ENSDARG00000098481/ENSDARG00000104359/ENSDARG00000100095/ENSDARG00000026726	4
BP	GO:0071385	cellular response to glucocorticoid stimulus	3.62E-05	0.001024354	0.000808199	ENSDARG00000098481/ENSDARG00000104359/ENSDARG00000100095/ENSDARG00000026726	4
BP	GO:1900087	positive regulation of G1/S transition of mitotic cell cycle	3.62E-05	0.001024354	0.000808199	ENSDARG00000098481/ENSDARG00000104359/ENSDARG00000100095/ENSDARG00000026726	4
BP	GO:1902107	positive regulation of leukocyte differentiation	3.62E-05	0.001024354	0.000808199	ENSDARG00000098481/ENSDARG00000104359/ENSDARG00000100095/ENSDARG00000026726	4
BP	GO:0030833	regulation of actin filament polymerization	4.18E-05	0.001161691	0.000916556	ENSDARG00000008170/ENSDARG00000045262/ENSDARG00000006283/ENSDARG00000099672/ENSDARG00000075989/ENSDARG00000104181/ENSDARG00000057882/ENSDARG00000003952/ENSDARG00000088091/ENSDARG00000027063/ENSDARG00000026350	11
BP	GO:0010942	positive regulation of cell death	4.75E-05	0.001247714	0.000984426	ENSDARG00000040076/ENSDARG00000098481/ENSDARG00000104359/ENSDARG00000045549/ENSDARG00000008165/ENSDARG00000100095/ENSDARG00000052039/ENSDARG00000026726/ENSDARG00000089307/ENSDARG00000103007	10
BP	GO:0043065	positive regulation of apoptotic process	4.75E-05	0.001247714	0.000984426	ENSDARG00000040076/ENSDARG00000098481/ENSDARG00000104359/ENSDARG00000045549/ENSDARG00000008165/ENSDARG00000100095/ENSDARG00000052039/ENSDARG00000026726/ENSDARG00000089307/ENSDARG00000103007	10
BP	GO:0043068	positive regulation of programmed cell death	4.75E-05	0.001247714	0.000984426	ENSDARG00000040076/ENSDARG00000098481/ENSDARG00000104359/ENSDARG00000045549/ENSDARG00000008165/ENSDARG00000100095/ENSDARG00000052039/ENSDARG00000026726/ENSDARG00000089307/ENSDARG00000103007	10
BP	GO:0008064	regulation of actin polymerization or depolymerization	4.87E-05	0.001247714	0.000984426	ENSDARG00000008170/ENSDARG00000045262/ENSDARG00000006283/ENSDARG00000099672/ENSDARG00000075989/ENSDARG00000104181/ENSDARG00000057882/ENSDARG00000003952/ENSDARG00000088091/ENSDARG00000027063/ENSDARG00000026350	11
BP	GO:0030832	regulation of actin filament length	4.87E-05	0.001247714	0.000984426	ENSDARG00000008170/ENSDARG00000045262/ENSDARG00000006283/ENSDARG00000099672/ENSDARG00000075989/ENSDARG00000104181/ENSDARG00000057882/ENSDARG00000003952/ENSDARG00000088091/ENSDARG00000027063/ENSDARG00000026350	11
BP	GO:0014812	muscle cell migration	5.59E-05	0.00131644	0.00103865	ENSDARG00000098481/ENSDARG00000104359/ENSDARG00000100095/ENSDARG00000026726	4
BP	GO:0045620	negative regulation of lymphocyte differentiation	5.59E-05	0.00131644	0.00103865	ENSDARG00000098481/ENSDARG00000104359/ENSDARG00000100095/ENSDARG00000026726	4
BP	GO:0046632	alpha-beta T cell differentiation	5.59E-05	0.00131644	0.00103865	ENSDARG00000098481/ENSDARG00000104359/ENSDARG00000100095/ENSDARG00000026726	4
BP	GO:1902808	positive regulation of cell cycle G1/S phase transition	5.59E-05	0.00131644	0.00103865	ENSDARG00000098481/ENSDARG00000104359/ENSDARG00000100095/ENSDARG00000026726	4
BP	GO:2000515	negative regulation of CD4-positive, alpha-beta T cell activation	5.59E-05	0.00131644	0.00103865	ENSDARG00000098481/ENSDARG00000104359/ENSDARG00000100095/ENSDARG00000026726	4
BP	GO:0097530	granulocyte migration	5.63E-05	0.00131644	0.00103865	ENSDARG00000098481/ENSDARG00000102332/ENSDARG00000104359/ENSDARG00000018283/ENSDARG00000100095/ENSDARG00000044001/ENSDARG00000026726/ENSDARG00000090454/ENSDARG00000038010/ENSDARG00000026350	10
BP	GO:0051726	regulation of cell cycle	6.08E-05	0.001371573	0.00108215	ENSDARG00000002165/ENSDARG00000098481/ENSDARG00000104359/ENSDARG00000007323/ENSDARG00000100095/ENSDARG00000026726/ENSDARG00000020298/ENSDARG00000089307/ENSDARG00000008363/ENSDARG00000042566/ENSDARG00000009779/ENSDARG00000007320/ENSDARG00000055996/ENSDARG00000058105/ENSDARG00000018334/ENSDARG00000043531/ENSDARG00000010160/ENSDARG00000099380/ENSDARG00000041232/ENSDARG00000006316/ENSDARG00000100588/…	24
BP	GO:0001818	negative regulation of cytokine production	6.10E-05	0.001371573	0.00108215	ENSDARG00000098481/ENSDARG00000104359/ENSDARG00000100095/ENSDARG00000026726/ENSDARG00000029150	5
BP	GO:0052548	regulation of endopeptidase activity	6.12E-05	0.001371573	0.00108215	ENSDARG00000002165/ENSDARG00000040076/ENSDARG00000016143/ENSDARG00000014556/ENSDARG00000008165/ENSDARG00000052039/ENSDARG00000055416/ENSDARG00000089307/ENSDARG00000008363/ENSDARG00000009779	10
BP	GO:0002685	regulation of leukocyte migration	6.80E-05	0.001386604	0.001094009	ENSDARG00000098481/ENSDARG00000104359/ENSDARG00000100095/ENSDARG00000026726/ENSDARG00000090454/ENSDARG00000038010/ENSDARG00000026350	7
BP	GO:0048545	response to steroid hormone	6.80E-05	0.001386604	0.001094009	ENSDARG00000009196/ENSDARG00000098481/ENSDARG00000104359/ENSDARG00000004539/ENSDARG00000100095/ENSDARG00000026726/ENSDARG00000035858	7
BP	GO:0008154	actin polymerization or depolymerization	7.36E-05	0.001386604	0.001094009	ENSDARG00000008170/ENSDARG00000045262/ENSDARG00000006283/ENSDARG00000099672/ENSDARG00000012972/ENSDARG00000075989/ENSDARG00000104181/ENSDARG00000057882/ENSDARG00000003952/ENSDARG00000088091/ENSDARG00000027063/ENSDARG00000026350	12
BP	GO:0061041	regulation of wound healing	7.76E-05	0.001386604	0.001094009	ENSDARG00000098481/ENSDARG00000104359/ENSDARG00000100095/ENSDARG00000026726/ENSDARG00000054942	5
BP	GO:0034599	cellular response to oxidative stress	7.77E-05	0.001386604	0.001094009	ENSDARG00000098481/ENSDARG00000104359/ENSDARG00000042824/ENSDARG00000100095/ENSDARG00000026726/ENSDARG00000055064/ENSDARG00000038076	7
BP	GO:0051130	positive regulation of cellular component organization	7.81E-05	0.001386604	0.001094009	ENSDARG00000008170/ENSDARG00000045262/ENSDARG00000057984/ENSDARG00000089936/ENSDARG00000098481/ENSDARG00000104359/ENSDARG00000006283/ENSDARG00000100095/ENSDARG00000026726/ENSDARG00000089307/ENSDARG00000068992/ENSDARG00000075989/ENSDARG00000057882/ENSDARG00000003952/ENSDARG00000017235/ENSDARG00000088091/ENSDARG00000027063/ENSDARG00000026350	18
BP	GO:0032970	regulation of actin filament-based process	7.87E-05	0.001386604	0.001094009	ENSDARG00000008170/ENSDARG00000042876/ENSDARG00000045262/ENSDARG00000006283/ENSDARG00000021309/ENSDARG00000099672/ENSDARG00000040158/ENSDARG00000075989/ENSDARG00000104181/ENSDARG00000057882/ENSDARG00000003952/ENSDARG00000088091/ENSDARG00000027063/ENSDARG00000026350	14
BP	GO:0010638	positive regulation of organelle organization	8.07E-05	0.001386604	0.001094009	ENSDARG00000045262/ENSDARG00000098481/ENSDARG00000104359/ENSDARG00000006283/ENSDARG00000100095/ENSDARG00000026726/ENSDARG00000089307/ENSDARG00000075989/ENSDARG00000057882/ENSDARG00000003952/ENSDARG00000088091/ENSDARG00000027063/ENSDARG00000026350	13
BP	GO:0002792	negative regulation of peptide secretion	8.25E-05	0.001386604	0.001094009	ENSDARG00000098481/ENSDARG00000104359/ENSDARG00000100095/ENSDARG00000026726	4
BP	GO:0031338	regulation of vesicle fusion	8.25E-05	0.001386604	0.001094009	ENSDARG00000098481/ENSDARG00000104359/ENSDARG00000100095/ENSDARG00000026726	4
BP	GO:0032309	icosanoid secretion	8.25E-05	0.001386604	0.001094009	ENSDARG00000098481/ENSDARG00000104359/ENSDARG00000100095/ENSDARG00000026726	4
BP	GO:0032612	interleukin-1 production	8.25E-05	0.001386604	0.001094009	ENSDARG00000098481/ENSDARG00000104359/ENSDARG00000100095/ENSDARG00000026726	4
BP	GO:0032652	regulation of interleukin-1 production	8.25E-05	0.001386604	0.001094009	ENSDARG00000098481/ENSDARG00000104359/ENSDARG00000100095/ENSDARG00000026726	4
BP	GO:0032946	positive regulation of mononuclear cell proliferation	8.25E-05	0.001386604	0.001094009	ENSDARG00000098481/ENSDARG00000104359/ENSDARG00000100095/ENSDARG00000026726	4
BP	GO:0042102	positive regulation of T cell proliferation	8.25E-05	0.001386604	0.001094009	ENSDARG00000098481/ENSDARG00000104359/ENSDARG00000100095/ENSDARG00000026726	4
BP	GO:0045920	negative regulation of exocytosis	8.25E-05	0.001386604	0.001094009	ENSDARG00000098481/ENSDARG00000104359/ENSDARG00000100095/ENSDARG00000026726	4
BP	GO:0050482	arachidonic acid secretion	8.25E-05	0.001386604	0.001094009	ENSDARG00000098481/ENSDARG00000104359/ENSDARG00000100095/ENSDARG00000026726	4
BP	GO:0050671	positive regulation of lymphocyte proliferation	8.25E-05	0.001386604	0.001094009	ENSDARG00000098481/ENSDARG00000104359/ENSDARG00000100095/ENSDARG00000026726	4
BP	GO:0070665	positive regulation of leukocyte proliferation	8.25E-05	0.001386604	0.001094009	ENSDARG00000098481/ENSDARG00000104359/ENSDARG00000100095/ENSDARG00000026726	4
BP	GO:0071715	icosanoid transport	8.25E-05	0.001386604	0.001094009	ENSDARG00000098481/ENSDARG00000104359/ENSDARG00000100095/ENSDARG00000026726	4
BP	GO:0090049	regulation of cell migration involved in sprouting angiogenesis	8.25E-05	0.001386604	0.001094009	ENSDARG00000098481/ENSDARG00000104359/ENSDARG00000100095/ENSDARG00000026726	4
BP	GO:1901571	fatty acid derivative transport	8.25E-05	0.001386604	0.001094009	ENSDARG00000098481/ENSDARG00000104359/ENSDARG00000100095/ENSDARG00000026726	4
BP	GO:1903963	arachidonate transport	8.25E-05	0.001386604	0.001094009	ENSDARG00000098481/ENSDARG00000104359/ENSDARG00000100095/ENSDARG00000026726	4
BP	GO:2000514	regulation of CD4-positive, alpha-beta T cell activation	8.25E-05	0.001386604	0.001094009	ENSDARG00000098481/ENSDARG00000104359/ENSDARG00000100095/ENSDARG00000026726	4
BP	GO:0032271	regulation of protein polymerization	8.75E-05	0.00145448	0.001147562	ENSDARG00000008170/ENSDARG00000045262/ENSDARG00000006283/ENSDARG00000099672/ENSDARG00000075989/ENSDARG00000104181/ENSDARG00000057882/ENSDARG00000003952/ENSDARG00000088091/ENSDARG00000027063/ENSDARG00000026350	11
BP	GO:0043281	regulation of cysteine-type endopeptidase activity involved in apoptotic process	8.84E-05	0.001455724	0.001148543	ENSDARG00000040076/ENSDARG00000016143/ENSDARG00000008165/ENSDARG00000052039/ENSDARG00000089307/ENSDARG00000008363/ENSDARG00000009779	7
BP	GO:0048821	erythrocyte development	0.000100381	0.00160493	0.001266265	ENSDARG00000019360/ENSDARG00000015495/ENSDARG00000030602/ENSDARG00000036629/ENSDARG00000041232/ENSDARG00000043509/ENSDARG00000000767	7
BP	GO:2000116	regulation of cysteine-type endopeptidase activity	0.000100381	0.00160493	0.001266265	ENSDARG00000040076/ENSDARG00000016143/ENSDARG00000008165/ENSDARG00000052039/ENSDARG00000089307/ENSDARG00000008363/ENSDARG00000009779	7
BP	GO:0030041	actin filament polymerization	0.000100495	0.00160493	0.001266265	ENSDARG00000008170/ENSDARG00000045262/ENSDARG00000006283/ENSDARG00000099672/ENSDARG00000075989/ENSDARG00000104181/ENSDARG00000057882/ENSDARG00000003952/ENSDARG00000088091/ENSDARG00000027063/ENSDARG00000026350	11
BP	GO:0052547	regulation of peptidase activity	0.000106901	0.001690505	0.001333782	ENSDARG00000002165/ENSDARG00000040076/ENSDARG00000016143/ENSDARG00000014556/ENSDARG00000008165/ENSDARG00000052039/ENSDARG00000055416/ENSDARG00000089307/ENSDARG00000008363/ENSDARG00000009779	10
BP	GO:0002698	negative regulation of immune effector process	0.000117234	0.00178395	0.001407508	ENSDARG00000098481/ENSDARG00000104359/ENSDARG00000100095/ENSDARG00000026726	4
BP	GO:0045580	regulation of T cell differentiation	0.000117234	0.00178395	0.001407508	ENSDARG00000098481/ENSDARG00000104359/ENSDARG00000100095/ENSDARG00000026726	4
BP	GO:0050870	positive regulation of T cell activation	0.000117234	0.00178395	0.001407508	ENSDARG00000098481/ENSDARG00000104359/ENSDARG00000100095/ENSDARG00000026726	4
BP	GO:1903039	positive regulation of leukocyte cell-cell adhesion	0.000117234	0.00178395	0.001407508	ENSDARG00000098481/ENSDARG00000104359/ENSDARG00000100095/ENSDARG00000026726	4
BP	GO:0016072	rRNA metabolic process	0.000120268	0.00179046	0.001412645	ENSDARG00000053912/ENSDARG00000042566/ENSDARG00000007320/ENSDARG00000036282/ENSDARG00000055996/ENSDARG00000036629/ENSDARG00000018334/ENSDARG00000025850/ENSDARG00000019230/ENSDARG00000035860/ENSDARG00000100452/ENSDARG00000042905/ENSDARG00000045487	13
BP	GO:0046889	positive regulation of lipid biosynthetic process	0.000120992	0.00179046	0.001412645	ENSDARG00000098481/ENSDARG00000104359/ENSDARG00000100095/ENSDARG00000026726/ENSDARG00000040295	5
BP	GO:2000045	regulation of G1/S transition of mitotic cell cycle	0.000120992	0.00179046	0.001412645	ENSDARG00000002165/ENSDARG00000098481/ENSDARG00000104359/ENSDARG00000100095/ENSDARG00000026726	5
BP	GO:0051346	negative regulation of hydrolase activity	0.000123328	0.001808435	0.001426827	ENSDARG00000098481/ENSDARG00000104359/ENSDARG00000016143/ENSDARG00000014556/ENSDARG00000100095/ENSDARG00000055416/ENSDARG00000026726/ENSDARG00000008363/ENSDARG00000009779	9
BP	GO:1902105	regulation of leukocyte differentiation	0.000128139	0.001862057	0.001469134	ENSDARG00000098481/ENSDARG00000104359/ENSDARG00000100095/ENSDARG00000026726/ENSDARG00000067797/ENSDARG00000000767	6
BP	GO:0110053	regulation of actin filament organization	0.000140512	0.002023622	0.001596606	ENSDARG00000008170/ENSDARG00000045262/ENSDARG00000006283/ENSDARG00000099672/ENSDARG00000075989/ENSDARG00000104181/ENSDARG00000057882/ENSDARG00000003952/ENSDARG00000088091/ENSDARG00000027063/ENSDARG00000026350	11
BP	GO:0034314	Arp2/3 complex-mediated actin nucleation	0.000148653	0.002067043	0.001630865	ENSDARG00000006283/ENSDARG00000075989/ENSDARG00000057882/ENSDARG00000027063/ENSDARG00000026350	5
BP	GO:0035924	cellular response to vascular endothelial growth factor stimulus	0.000148653	0.002067043	0.001630865	ENSDARG00000098481/ENSDARG00000104359/ENSDARG00000100095/ENSDARG00000026726/ENSDARG00000025147	5
BP	GO:0045931	positive regulation of mitotic cell cycle	0.000148653	0.002067043	0.001630865	ENSDARG00000098481/ENSDARG00000104359/ENSDARG00000100095/ENSDARG00000026726/ENSDARG00000089307	5
BP	GO:1902806	regulation of cell cycle G1/S phase transition	0.000148653	0.002067043	0.001630865	ENSDARG00000002165/ENSDARG00000098481/ENSDARG00000104359/ENSDARG00000100095/ENSDARG00000026726	5
BP	GO:0002286	T cell activation involved in immune response	0.000161418	0.002151791	0.001697729	ENSDARG00000098481/ENSDARG00000104359/ENSDARG00000100095/ENSDARG00000026726	4
BP	GO:0022409	positive regulation of cell-cell adhesion	0.000161418	0.002151791	0.001697729	ENSDARG00000098481/ENSDARG00000104359/ENSDARG00000100095/ENSDARG00000026726	4
BP	GO:0035710	CD4-positive, alpha-beta T cell activation	0.000161418	0.002151791	0.001697729	ENSDARG00000098481/ENSDARG00000104359/ENSDARG00000100095/ENSDARG00000026726	4
BP	GO:0051224	negative regulation of protein transport	0.000161418	0.002151791	0.001697729	ENSDARG00000098481/ENSDARG00000104359/ENSDARG00000100095/ENSDARG00000026726	4
BP	GO:1904950	negative regulation of establishment of protein localization	0.000161418	0.002151791	0.001697729	ENSDARG00000098481/ENSDARG00000104359/ENSDARG00000100095/ENSDARG00000026726	4
BP	GO:0006364	rRNA processing	0.000163362	0.002159857	0.001704093	ENSDARG00000053912/ENSDARG00000042566/ENSDARG00000007320/ENSDARG00000055996/ENSDARG00000036629/ENSDARG00000018334/ENSDARG00000025850/ENSDARG00000019230/ENSDARG00000035860/ENSDARG00000100452/ENSDARG00000042905/ENSDARG00000045487	12
BP	GO:0097529	myeloid leukocyte migration	0.000166395	0.002182078	0.001721625	ENSDARG00000098481/ENSDARG00000102332/ENSDARG00000104359/ENSDARG00000018283/ENSDARG00000100095/ENSDARG00000044001/ENSDARG00000026726/ENSDARG00000090454/ENSDARG00000038010/ENSDARG00000026350	10
BP	GO:0050900	leukocyte migration	0.000170485	0.002217682	0.001749716	ENSDARG00000098481/ENSDARG00000102332/ENSDARG00000104359/ENSDARG00000018283/ENSDARG00000100095/ENSDARG00000044001/ENSDARG00000026726/ENSDARG00000090454/ENSDARG00000038010/ENSDARG00000029150/ENSDARG00000026350	11
BP	GO:0030217	T cell differentiation	0.000171977	0.002219191	0.001750907	ENSDARG00000098481/ENSDARG00000104359/ENSDARG00000100095/ENSDARG00000026726/ENSDARG00000070437/ENSDARG00000027063	6
BP	GO:1903706	regulation of hemopoiesis	0.000186115	0.002382566	0.001879807	ENSDARG00000098481/ENSDARG00000104359/ENSDARG00000017320/ENSDARG00000100095/ENSDARG00000026726/ENSDARG00000005481/ENSDARG00000030602/ENSDARG00000067797/ENSDARG00000000767	9
BP	GO:0045010	actin nucleation	0.000197933	0.00251391	0.001983435	ENSDARG00000045262/ENSDARG00000006283/ENSDARG00000075989/ENSDARG00000057882/ENSDARG00000027063/ENSDARG00000026350	6
BP	GO:0010165	response to X-ray	0.000216483	0.002645355	0.002087144	ENSDARG00000098481/ENSDARG00000104359/ENSDARG00000100095/ENSDARG00000026726	4
BP	GO:0019217	regulation of fatty acid metabolic process	0.000216483	0.002645355	0.002087144	ENSDARG00000098481/ENSDARG00000104359/ENSDARG00000100095/ENSDARG00000026726	4
BP	GO:0042542	response to hydrogen peroxide	0.000216483	0.002645355	0.002087144	ENSDARG00000098481/ENSDARG00000104359/ENSDARG00000100095/ENSDARG00000026726	4
BP	GO:0048246	macrophage chemotaxis	0.000216483	0.002645355	0.002087144	ENSDARG00000018283/ENSDARG00000044001/ENSDARG00000038010/ENSDARG00000026350	4
BP	GO:0070365	hepatocyte differentiation	0.000216483	0.002645355	0.002087144	ENSDARG00000098481/ENSDARG00000104359/ENSDARG00000100095/ENSDARG00000026726	4
BP	GO:0002521	leukocyte differentiation	0.000219878	0.002666639	0.002103936	ENSDARG00000098481/ENSDARG00000104359/ENSDARG00000036074/ENSDARG00000100095/ENSDARG00000026726/ENSDARG00000005926/ENSDARG00000070437/ENSDARG00000067797/ENSDARG00000027063/ENSDARG00000000767	10
BP	GO:0032956	regulation of actin cytoskeleton organization	0.000227433	0.002737687	0.002159992	ENSDARG00000008170/ENSDARG00000045262/ENSDARG00000006283/ENSDARG00000021309/ENSDARG00000099672/ENSDARG00000040158/ENSDARG00000075989/ENSDARG00000104181/ENSDARG00000057882/ENSDARG00000003952/ENSDARG00000088091/ENSDARG00000027063/ENSDARG00000026350	13
BP	GO:0046636	negative regulation of alpha-beta T cell activation	0.000283884	0.003366951	0.002656471	ENSDARG00000098481/ENSDARG00000104359/ENSDARG00000100095/ENSDARG00000026726	4
BP	GO:0046717	acid secretion	0.000283884	0.003366951	0.002656471	ENSDARG00000098481/ENSDARG00000104359/ENSDARG00000100095/ENSDARG00000026726	4
BP	GO:0010035	response to inorganic substance	0.000326665	0.003846064	0.003034484	ENSDARG00000021787/ENSDARG00000089936/ENSDARG00000098481/ENSDARG00000104359/ENSDARG00000100095/ENSDARG00000035136/ENSDARG00000026726/ENSDARG00000069920/ENSDARG00000053858/ENSDARG00000043531	10
BP	GO:0030162	regulation of proteolysis	0.000333934	0.003903161	0.003079532	ENSDARG00000002165/ENSDARG00000040076/ENSDARG00000016143/ENSDARG00000014556/ENSDARG00000008165/ENSDARG00000052039/ENSDARG00000055416/ENSDARG00000089307/ENSDARG00000008363/ENSDARG00000009779/ENSDARG00000070426/ENSDARG00000029150	12
BP	GO:0046634	regulation of alpha-beta T cell activation	0.000365116	0.00412623	0.00325553	ENSDARG00000098481/ENSDARG00000104359/ENSDARG00000100095/ENSDARG00000026726	4
BP	GO:0062013	positive regulation of small molecule metabolic process	0.000365116	0.00412623	0.00325553	ENSDARG00000098481/ENSDARG00000104359/ENSDARG00000100095/ENSDARG00000026726	4
BP	GO:1903672	positive regulation of sprouting angiogenesis	0.000365116	0.00412623	0.00325553	ENSDARG00000098481/ENSDARG00000104359/ENSDARG00000100095/ENSDARG00000026726	4
BP	GO:1905517	macrophage migration	0.000365116	0.00412623	0.00325553	ENSDARG00000018283/ENSDARG00000044001/ENSDARG00000038010/ENSDARG00000026350	4
BP	GO:0045834	positive regulation of lipid metabolic process	0.00036581	0.00412623	0.00325553	ENSDARG00000098481/ENSDARG00000104359/ENSDARG00000100095/ENSDARG00000026726/ENSDARG00000040295	5
BP	GO:0030595	leukocyte chemotaxis	0.000420675	0.004712147	0.00371781	ENSDARG00000098481/ENSDARG00000102332/ENSDARG00000104359/ENSDARG00000018283/ENSDARG00000100095/ENSDARG00000044001/ENSDARG00000026726/ENSDARG00000038010/ENSDARG00000026350	9
BP	GO:0090132	epithelium migration	0.000454533	0.005031959	0.003970137	ENSDARG00000009196/ENSDARG00000098481/ENSDARG00000104359/ENSDARG00000102750/ENSDARG00000100095/ENSDARG00000026726/ENSDARG00000035858	7
BP	GO:0002699	positive regulation of immune effector process	0.000461705	0.005031959	0.003970137	ENSDARG00000098481/ENSDARG00000104359/ENSDARG00000100095/ENSDARG00000026726	4
BP	GO:0050777	negative regulation of immune response	0.000461705	0.005031959	0.003970137	ENSDARG00000098481/ENSDARG00000104359/ENSDARG00000100095/ENSDARG00000026726	4
BP	GO:1901992	positive regulation of mitotic cell cycle phase transition	0.000461705	0.005031959	0.003970137	ENSDARG00000098481/ENSDARG00000104359/ENSDARG00000100095/ENSDARG00000026726	4
BP	GO:0006631	fatty acid metabolic process	0.000488422	0.005287418	0.00417169	ENSDARG00000015709/ENSDARG00000069279/ENSDARG00000098481/ENSDARG00000104359/ENSDARG00000038639/ENSDARG00000003675/ENSDARG00000099960/ENSDARG00000004539/ENSDARG00000100095/ENSDARG00000026726/ENSDARG00000010276	11
BP	GO:0043542	endothelial cell migration	0.000534628	0.005710963	0.00450586	ENSDARG00000009196/ENSDARG00000098481/ENSDARG00000104359/ENSDARG00000100095/ENSDARG00000026726/ENSDARG00000035858	6
BP	GO:0071407	cellular response to organic cyclic compound	0.000534628	0.005710963	0.00450586	ENSDARG00000098481/ENSDARG00000104359/ENSDARG00000004539/ENSDARG00000100095/ENSDARG00000026726/ENSDARG00000010276	6
BP	GO:0071621	granulocyte chemotaxis	0.00056042	0.005869851	0.00463122	ENSDARG00000098481/ENSDARG00000102332/ENSDARG00000104359/ENSDARG00000100095/ENSDARG00000044001/ENSDARG00000026726/ENSDARG00000038010/ENSDARG00000026350	8
BP	GO:0090504	epiboly	0.00056042	0.005869851	0.00463122	ENSDARG00000043128/ENSDARG00000039677/ENSDARG00000025091/ENSDARG00000102750/ENSDARG00000021309/ENSDARG00000040534/ENSDARG00000055120/ENSDARG00000088091	8
BP	GO:1902905	positive regulation of supramolecular fiber organization	0.00056042	0.005869851	0.00463122	ENSDARG00000045262/ENSDARG00000006283/ENSDARG00000075989/ENSDARG00000057882/ENSDARG00000003952/ENSDARG00000088091/ENSDARG00000027063/ENSDARG00000026350	8
BP	GO:0046890	regulation of lipid biosynthetic process	0.000596938	0.006212006	0.004901175	ENSDARG00000041051/ENSDARG00000098481/ENSDARG00000104359/ENSDARG00000100095/ENSDARG00000026726/ENSDARG00000040295	6
BP	GO:0043086	negative regulation of catalytic activity	0.000603533	0.006240381	0.004923562	ENSDARG00000098481/ENSDARG00000104359/ENSDARG00000016143/ENSDARG00000014556/ENSDARG00000019307/ENSDARG00000100095/ENSDARG00000055416/ENSDARG00000026726/ENSDARG00000100515/ENSDARG00000008363/ENSDARG00000009779	11
BP	GO:1902903	regulation of supramolecular fiber organization	0.000635599	0.006530071	0.005152123	ENSDARG00000008170/ENSDARG00000045262/ENSDARG00000006283/ENSDARG00000099672/ENSDARG00000075989/ENSDARG00000104181/ENSDARG00000057882/ENSDARG00000003952/ENSDARG00000088091/ENSDARG00000027063/ENSDARG00000026350	11
BP	GO:0002042	cell migration involved in sprouting angiogenesis	0.000707181	0.007066952	0.005575714	ENSDARG00000098481/ENSDARG00000104359/ENSDARG00000100095/ENSDARG00000026726	4
BP	GO:0045103	intermediate filament-based process	0.000707181	0.007066952	0.005575714	ENSDARG00000019808/ENSDARG00000096359/ENSDARG00000101043/ENSDARG00000062590	4
BP	GO:0045104	intermediate filament cytoskeleton organization	0.000707181	0.007066952	0.005575714	ENSDARG00000019808/ENSDARG00000096359/ENSDARG00000101043/ENSDARG00000062590	4
BP	GO:0007015	actin filament organization	0.000707306	0.007066952	0.005575714	ENSDARG00000008170/ENSDARG00000045262/ENSDARG00000006283/ENSDARG00000021309/ENSDARG00000099672/ENSDARG00000012972/ENSDARG00000040158/ENSDARG00000075989/ENSDARG00000104181/ENSDARG00000057882/ENSDARG00000003952/ENSDARG00000088091/ENSDARG00000027063/ENSDARG00000023188/ENSDARG00000026350/ENSDARG00000054610	16
BP	GO:0006909	phagocytosis	0.000709762	0.007066952	0.005575714	ENSDARG00000009196/ENSDARG00000076820/ENSDARG00000098481/ENSDARG00000104359/ENSDARG00000100095/ENSDARG00000026726/ENSDARG00000040178	7
BP	GO:0006869	lipid transport	0.000727756	0.007201659	0.005681995	ENSDARG00000012981/ENSDARG00000031929/ENSDARG00000039490/ENSDARG00000057437/ENSDARG00000098481/ENSDARG00000104359/ENSDARG00000054122/ENSDARG00000100095/ENSDARG00000103747/ENSDARG00000026726/ENSDARG00000090912/ENSDARG00000009505/ENSDARG00000040295	13
BP	GO:0051495	positive regulation of cytoskeleton organization	0.000751655	0.007392803	0.005832805	ENSDARG00000045262/ENSDARG00000006283/ENSDARG00000075989/ENSDARG00000057882/ENSDARG00000003952/ENSDARG00000088091/ENSDARG00000027063/ENSDARG00000026350	8
BP	GO:0008544	epidermis development	0.000806842	0.00788749	0.006223105	ENSDARG00000019808/ENSDARG00000098481/ENSDARG00000102332/ENSDARG00000104359/ENSDARG00000014626/ENSDARG00000100095/ENSDARG00000103459/ENSDARG00000026726	8
BP	GO:0045787	positive regulation of cell cycle	0.000818105	0.007949414	0.006271962	ENSDARG00000098481/ENSDARG00000104359/ENSDARG00000100095/ENSDARG00000026726/ENSDARG00000089307/ENSDARG00000029150	6
BP	GO:0072330	monocarboxylic acid biosynthetic process	0.000838463	0.00800823	0.006318367	ENSDARG00000015709/ENSDARG00000069279/ENSDARG00000098481/ENSDARG00000104359/ENSDARG00000038639/ENSDARG00000099960/ENSDARG00000004539/ENSDARG00000100095/ENSDARG00000026726/ENSDARG00000010276	10
BP	GO:0045861	negative regulation of proteolysis	0.000839052	0.00800823	0.006318367	ENSDARG00000016143/ENSDARG00000014556/ENSDARG00000055416/ENSDARG00000008363/ENSDARG00000009779/ENSDARG00000070426/ENSDARG00000029150	7
BP	GO:0090130	tissue migration	0.000839052	0.00800823	0.006318367	ENSDARG00000009196/ENSDARG00000098481/ENSDARG00000104359/ENSDARG00000102750/ENSDARG00000100095/ENSDARG00000026726/ENSDARG00000035858	7
BP	GO:0002285	lymphocyte activation involved in immune response	0.000859222	0.008011126	0.006320652	ENSDARG00000098481/ENSDARG00000104359/ENSDARG00000100095/ENSDARG00000026726	4
BP	GO:0045619	regulation of lymphocyte differentiation	0.000859222	0.008011126	0.006320652	ENSDARG00000098481/ENSDARG00000104359/ENSDARG00000100095/ENSDARG00000026726	4
BP	GO:0046631	alpha-beta T cell activation	0.000859222	0.008011126	0.006320652	ENSDARG00000098481/ENSDARG00000104359/ENSDARG00000100095/ENSDARG00000026726	4
BP	GO:1901989	positive regulation of cell cycle phase transition	0.000859222	0.008011126	0.006320652	ENSDARG00000098481/ENSDARG00000104359/ENSDARG00000100095/ENSDARG00000026726	4
BP	GO:0002263	cell activation involved in immune response	0.000872946	0.008046065	0.006348219	ENSDARG00000098481/ENSDARG00000104359/ENSDARG00000079497/ENSDARG00000100095/ENSDARG00000026726	5
BP	GO:0043534	blood vessel endothelial cell migration	0.000872946	0.008046065	0.006348219	ENSDARG00000098481/ENSDARG00000104359/ENSDARG00000100095/ENSDARG00000026726/ENSDARG00000035858	5
BP	GO:0044089	positive regulation of cellular component biogenesis	0.000984634	0.009023942	0.007119748	ENSDARG00000045262/ENSDARG00000057984/ENSDARG00000089936/ENSDARG00000006283/ENSDARG00000075989/ENSDARG00000057882/ENSDARG00000003952/ENSDARG00000088091/ENSDARG00000027063/ENSDARG00000026350	10
BP	GO:0043254	regulation of protein complex assembly	0.000993414	0.009052975	0.007142655	ENSDARG00000008170/ENSDARG00000045262/ENSDARG00000006283/ENSDARG00000099672/ENSDARG00000075989/ENSDARG00000104181/ENSDARG00000057882/ENSDARG00000003952/ENSDARG00000088091/ENSDARG00000027063/ENSDARG00000026350	11
BP	GO:0051251	positive regulation of lymphocyte activation	0.001032916	0.009360079	0.007384955	ENSDARG00000098481/ENSDARG00000104359/ENSDARG00000100095/ENSDARG00000026726	4
BP	GO:0051258	protein polymerization	0.001092141	0.009841473	0.007764767	ENSDARG00000008170/ENSDARG00000045262/ENSDARG00000006283/ENSDARG00000099672/ENSDARG00000075989/ENSDARG00000104181/ENSDARG00000057882/ENSDARG00000003952/ENSDARG00000088091/ENSDARG00000027063/ENSDARG00000026350	11
BP	GO:0051493	regulation of cytoskeleton organization	0.001100611	0.009862695	0.007781511	ENSDARG00000008170/ENSDARG00000045262/ENSDARG00000042927/ENSDARG00000006283/ENSDARG00000034211/ENSDARG00000021309/ENSDARG00000099672/ENSDARG00000040158/ENSDARG00000075989/ENSDARG00000104181/ENSDARG00000057882/ENSDARG00000003952/ENSDARG00000088091/ENSDARG00000027063/ENSDARG00000026350	15
BP	GO:0046677	response to antibiotic	0.001123098	0.009953611	0.007853242	ENSDARG00000098481/ENSDARG00000104359/ENSDARG00000100095/ENSDARG00000026726/ENSDARG00000053858	5
BP	GO:1903034	regulation of response to wounding	0.001123098	0.009953611	0.007853242	ENSDARG00000098481/ENSDARG00000104359/ENSDARG00000100095/ENSDARG00000026726/ENSDARG00000054942	5
BP	GO:0031347	regulation of defense response	0.001210149	0.010608329	0.008369804	ENSDARG00000098481/ENSDARG00000104359/ENSDARG00000100095/ENSDARG00000103747/ENSDARG00000006408/ENSDARG00000026726/ENSDARG00000030602/ENSDARG00000043509	8
BP	GO:0015909	long-chain fatty acid transport	0.001229856	0.010608329	0.008369804	ENSDARG00000098481/ENSDARG00000104359/ENSDARG00000100095/ENSDARG00000026726	4
BP	GO:0032508	DNA duplex unwinding	0.001229856	0.010608329	0.008369804	ENSDARG00000098481/ENSDARG00000104359/ENSDARG00000100095/ENSDARG00000026726	4
BP	GO:0048771	tissue remodeling	0.001229856	0.010608329	0.008369804	ENSDARG00000098481/ENSDARG00000104359/ENSDARG00000100095/ENSDARG00000026726	4
BP	GO:1903531	negative regulation of secretion by cell	0.001229856	0.010608329	0.008369804	ENSDARG00000098481/ENSDARG00000104359/ENSDARG00000100095/ENSDARG00000026726	4
BP	GO:0010876	lipid localization	0.001237336	0.010616076	0.008375916	ENSDARG00000012981/ENSDARG00000031929/ENSDARG00000039490/ENSDARG00000057437/ENSDARG00000098481/ENSDARG00000104359/ENSDARG00000054122/ENSDARG00000100095/ENSDARG00000103747/ENSDARG00000026726/ENSDARG00000090912/ENSDARG00000009505/ENSDARG00000040295	13
BP	GO:0010950	positive regulation of endopeptidase activity	0.001266379	0.010750895	0.008482287	ENSDARG00000002165/ENSDARG00000040076/ENSDARG00000008165/ENSDARG00000052039/ENSDARG00000089307	5
BP	GO:0010952	positive regulation of peptidase activity	0.001266379	0.010750895	0.008482287	ENSDARG00000002165/ENSDARG00000040076/ENSDARG00000008165/ENSDARG00000052039/ENSDARG00000089307	5
BP	GO:0035338	long-chain fatty-acyl-CoA biosynthetic process	0.00133242	0.011193717	0.008831666	ENSDARG00000069279/ENSDARG00000038639/ENSDARG00000099960	3
BP	GO:0046949	fatty-acyl-CoA biosynthetic process	0.00133242	0.011193717	0.008831666	ENSDARG00000069279/ENSDARG00000038639/ENSDARG00000099960	3
BP	GO:0002682	regulation of immune system process	0.001382776	0.011556565	0.009117948	ENSDARG00000098481/ENSDARG00000104359/ENSDARG00000017320/ENSDARG00000002509/ENSDARG00000100095/ENSDARG00000103747/ENSDARG00000006408/ENSDARG00000026726/ENSDARG00000005481/ENSDARG00000090454/ENSDARG00000030602/ENSDARG00000038010/ENSDARG00000043509/ENSDARG00000067797/ENSDARG00000026350/ENSDARG00000000767	16
BP	GO:0000082	G1/S transition of mitotic cell cycle	0.001422723	0.011649139	0.009190987	ENSDARG00000002165/ENSDARG00000098481/ENSDARG00000104359/ENSDARG00000100095/ENSDARG00000026726	5
BP	GO:0002697	regulation of immune effector process	0.001422723	0.011649139	0.009190987	ENSDARG00000098481/ENSDARG00000104359/ENSDARG00000100095/ENSDARG00000103747/ENSDARG00000026726	5
BP	GO:0061515	myeloid cell development	0.001443798	0.011649139	0.009190987	ENSDARG00000019360/ENSDARG00000015495/ENSDARG00000030602/ENSDARG00000036629/ENSDARG00000041232/ENSDARG00000043509/ENSDARG00000000767	7
BP	GO:0002696	positive regulation of leukocyte activation	0.001451629	0.011649139	0.009190987	ENSDARG00000098481/ENSDARG00000104359/ENSDARG00000100095/ENSDARG00000026726	4
BP	GO:0010565	regulation of cellular ketone metabolic process	0.001451629	0.011649139	0.009190987	ENSDARG00000098481/ENSDARG00000104359/ENSDARG00000100095/ENSDARG00000026726	4
BP	GO:0032392	DNA geometric change	0.001451629	0.011649139	0.009190987	ENSDARG00000098481/ENSDARG00000104359/ENSDARG00000100095/ENSDARG00000026726	4
BP	GO:0043588	skin development	0.001451629	0.011649139	0.009190987	ENSDARG00000098481/ENSDARG00000104359/ENSDARG00000100095/ENSDARG00000026726	4
BP	GO:1903708	positive regulation of hemopoiesis	0.001451629	0.011649139	0.009190987	ENSDARG00000098481/ENSDARG00000104359/ENSDARG00000100095/ENSDARG00000026726	4
BP	GO:1901136	carbohydrate derivative catabolic process	0.001464655	0.011695488	0.009227555	ENSDARG00000035890/ENSDARG00000056874/ENSDARG00000088439/ENSDARG00000099313/ENSDARG00000044073/ENSDARG00000099306/ENSDARG00000037307/ENSDARG00000035326	8
BP	GO:0044843	cell cycle G1/S phase transition	0.001592832	0.012656347	0.009985658	ENSDARG00000002165/ENSDARG00000098481/ENSDARG00000104359/ENSDARG00000100095/ENSDARG00000026726	5
BP	GO:0050867	positive regulation of cell activation	0.001699815	0.013309713	0.010501154	ENSDARG00000098481/ENSDARG00000104359/ENSDARG00000100095/ENSDARG00000026726	4
BP	GO:0051048	negative regulation of secretion	0.001699815	0.013309713	0.010501154	ENSDARG00000098481/ENSDARG00000104359/ENSDARG00000100095/ENSDARG00000026726	4
BP	GO:0071383	cellular response to steroid hormone stimulus	0.001699815	0.013309713	0.010501154	ENSDARG00000098481/ENSDARG00000104359/ENSDARG00000100095/ENSDARG00000026726	4
BP	GO:0010631	epithelial cell migration	0.00171966	0.013400058	0.010572435	ENSDARG00000009196/ENSDARG00000098481/ENSDARG00000104359/ENSDARG00000100095/ENSDARG00000026726/ENSDARG00000035858	6
BP	GO:0006897	endocytosis	0.001773314	0.0137176	0.01082297	ENSDARG00000008170/ENSDARG00000009196/ENSDARG00000067958/ENSDARG00000076820/ENSDARG00000098481/ENSDARG00000104359/ENSDARG00000006283/ENSDARG00000100095/ENSDARG00000044001/ENSDARG00000026726/ENSDARG00000040158/ENSDARG00000068992/ENSDARG00000026350/ENSDARG00000040178	14
BP	GO:0090068	positive regulation of cell cycle process	0.00177742	0.0137176	0.01082297	ENSDARG00000098481/ENSDARG00000104359/ENSDARG00000100095/ENSDARG00000026726/ENSDARG00000089307	5
BP	GO:0000470	maturation of LSU-rRNA	0.001975981	0.015147786	0.011951365	ENSDARG00000007320/ENSDARG00000018334/ENSDARG00000019230/ENSDARG00000042905	4
BP	GO:0002011	morphogenesis of an epithelial sheet	0.001981515	0.015147786	0.011951365	ENSDARG00000043128/ENSDARG00000039677/ENSDARG00000025091/ENSDARG00000102750/ENSDARG00000021309/ENSDARG00000040534/ENSDARG00000055120/ENSDARG00000088091	8
BP	GO:0030098	lymphocyte differentiation	0.002031938	0.015459981	0.012197681	ENSDARG00000098481/ENSDARG00000104359/ENSDARG00000100095/ENSDARG00000026726/ENSDARG00000070437/ENSDARG00000027063	6
BP	GO:0030838	positive regulation of actin filament polymerization	0.002203264	0.016684808	0.013164051	ENSDARG00000045262/ENSDARG00000006283/ENSDARG00000075989/ENSDARG00000057882/ENSDARG00000027063/ENSDARG00000026350	6
BP	GO:0035336	long-chain fatty-acyl-CoA metabolic process	0.002238597	0.016794682	0.013250739	ENSDARG00000069279/ENSDARG00000038639/ENSDARG00000099960	3
BP	GO:0035337	fatty-acyl-CoA metabolic process	0.002238597	0.016794682	0.013250739	ENSDARG00000069279/ENSDARG00000038639/ENSDARG00000099960	3
BP	GO:0015908	fatty acid transport	0.002281679	0.017038646	0.013443224	ENSDARG00000098481/ENSDARG00000104359/ENSDARG00000100095/ENSDARG00000026726	4
BP	GO:0002683	negative regulation of immune system process	0.002385256	0.01773004	0.013988722	ENSDARG00000098481/ENSDARG00000104359/ENSDARG00000100095/ENSDARG00000026726/ENSDARG00000005481/ENSDARG00000000767	6
BP	GO:0030490	maturation of SSU-rRNA	0.002425253	0.017903927	0.014125917	ENSDARG00000055996/ENSDARG00000036629/ENSDARG00000025850/ENSDARG00000035860/ENSDARG00000045487	5
BP	GO:0060326	cell chemotaxis	0.002430849	0.017903927	0.014125917	ENSDARG00000098481/ENSDARG00000102332/ENSDARG00000104359/ENSDARG00000018283/ENSDARG00000100095/ENSDARG00000044001/ENSDARG00000026726/ENSDARG00000038010/ENSDARG00000026350	9
BP	GO:0097190	apoptotic signaling pathway	0.002780498	0.020284143	0.016003869	ENSDARG00000044001/ENSDARG00000089307/ENSDARG00000008363/ENSDARG00000009779/ENSDARG00000053858/ENSDARG00000030602/ENSDARG00000041232/ENSDARG00000103007	8
BP	GO:0019368	fatty acid elongation, unsaturated fatty acid	0.0028051	0.020284143	0.016003869	ENSDARG00000069279/ENSDARG00000038639/ENSDARG00000099960	3
BP	GO:0034625	fatty acid elongation, monounsaturated fatty acid	0.0028051	0.020284143	0.016003869	ENSDARG00000069279/ENSDARG00000038639/ENSDARG00000099960	3
BP	GO:0034626	fatty acid elongation, polyunsaturated fatty acid	0.0028051	0.020284143	0.016003869	ENSDARG00000069279/ENSDARG00000038639/ENSDARG00000099960	3
BP	GO:0044087	regulation of cellular component biogenesis	0.002816893	0.020284143	0.016003869	ENSDARG00000008170/ENSDARG00000045262/ENSDARG00000057984/ENSDARG00000089936/ENSDARG00000025091/ENSDARG00000006283/ENSDARG00000099672/ENSDARG00000075989/ENSDARG00000104181/ENSDARG00000057882/ENSDARG00000003952/ENSDARG00000088091/ENSDARG00000027063/ENSDARG00000026350	14
BP	GO:0031101	fin regeneration	0.0028422	0.02028526	0.016004751	ENSDARG00000060682/ENSDARG00000094041/ENSDARG00000026726/ENSDARG00000055064/ENSDARG00000068992/ENSDARG00000055120/ENSDARG00000058371	7
BP	GO:0034330	cell junction organization	0.0028422	0.02028526	0.016004751	ENSDARG00000005108/ENSDARG00000014047/ENSDARG00000051861/ENSDARG00000039677/ENSDARG00000102750/ENSDARG00000070787/ENSDARG00000062590	7
BP	GO:0045785	positive regulation of cell adhesion	0.002987767	0.020953341	0.016531856	ENSDARG00000098481/ENSDARG00000104359/ENSDARG00000100095/ENSDARG00000026726	4
BP	GO:0050868	negative regulation of T cell activation	0.002987767	0.020953341	0.016531856	ENSDARG00000098481/ENSDARG00000104359/ENSDARG00000100095/ENSDARG00000026726	4
BP	GO:0097237	cellular response to toxic substance	0.002987767	0.020953341	0.016531856	ENSDARG00000098481/ENSDARG00000104359/ENSDARG00000100095/ENSDARG00000026726	4
BP	GO:1903038	negative regulation of leukocyte cell-cell adhesion	0.002987767	0.020953341	0.016531856	ENSDARG00000098481/ENSDARG00000104359/ENSDARG00000100095/ENSDARG00000026726	4
BP	GO:0014070	response to organic cyclic compound	0.003094454	0.021607593	0.017048051	ENSDARG00000009196/ENSDARG00000098481/ENSDARG00000104359/ENSDARG00000004539/ENSDARG00000100095/ENSDARG00000026726/ENSDARG00000035858/ENSDARG00000010276/ENSDARG00000043531	9
BP	GO:0030073	insulin secretion	0.003391145	0.023375715	0.018443071	ENSDARG00000098481/ENSDARG00000104359/ENSDARG00000100095/ENSDARG00000026726	4
BP	GO:0048608	reproductive structure development	0.003391145	0.023375715	0.018443071	ENSDARG00000098481/ENSDARG00000104359/ENSDARG00000100095/ENSDARG00000026726	4
BP	GO:0061458	reproductive system development	0.003391145	0.023375715	0.018443071	ENSDARG00000098481/ENSDARG00000104359/ENSDARG00000100095/ENSDARG00000026726	4
BP	GO:0019367	fatty acid elongation, saturated fatty acid	0.003452254	0.023595282	0.018616305	ENSDARG00000069279/ENSDARG00000038639/ENSDARG00000099960	3
BP	GO:0043154	negative regulation of cysteine-type endopeptidase activity involved in apoptotic process	0.003452254	0.023595282	0.018616305	ENSDARG00000016143/ENSDARG00000008363/ENSDARG00000009779	3
BP	GO:0044092	negative regulation of molecular function	0.003686573	0.025090473	0.019795988	ENSDARG00000098481/ENSDARG00000104359/ENSDARG00000016143/ENSDARG00000014556/ENSDARG00000019307/ENSDARG00000100095/ENSDARG00000055416/ENSDARG00000026726/ENSDARG00000100515/ENSDARG00000008363/ENSDARG00000009779	11
BP	GO:0032273	positive regulation of protein polymerization	0.003724551	0.025136827	0.01983256	ENSDARG00000045262/ENSDARG00000006283/ENSDARG00000075989/ENSDARG00000057882/ENSDARG00000027063/ENSDARG00000026350	6
BP	GO:0034329	cell junction assembly	0.003724551	0.025136827	0.01983256	ENSDARG00000005108/ENSDARG00000051861/ENSDARG00000039677/ENSDARG00000102750/ENSDARG00000070787/ENSDARG00000062590	6
BP	GO:0002460	adaptive immune response based on somatic recombination of immune receptors built from immunoglobulin superfamily domains	0.003830023	0.025423159	0.020058472	ENSDARG00000098481/ENSDARG00000104359/ENSDARG00000100095/ENSDARG00000026726	4
BP	GO:0007159	leukocyte cell-cell adhesion	0.003830023	0.025423159	0.020058472	ENSDARG00000098481/ENSDARG00000104359/ENSDARG00000100095/ENSDARG00000026726	4
BP	GO:1903037	regulation of leukocyte cell-cell adhesion	0.003830023	0.025423159	0.020058472	ENSDARG00000098481/ENSDARG00000104359/ENSDARG00000100095/ENSDARG00000026726	4
BP	GO:1903670	regulation of sprouting angiogenesis	0.003830023	0.025423159	0.020058472	ENSDARG00000098481/ENSDARG00000104359/ENSDARG00000100095/ENSDARG00000026726	4
BP	GO:2000117	negative regulation of cysteine-type endopeptidase activity	0.004183417	0.027655129	0.021819461	ENSDARG00000016143/ENSDARG00000008363/ENSDARG00000009779	3
BP	GO:0000462	maturation of SSU-rRNA from tricistronic rRNA transcript (SSU-rRNA, 5.8S rRNA, LSU-rRNA)	0.00430582	0.027892718	0.022006915	ENSDARG00000055996/ENSDARG00000036629/ENSDARG00000025850/ENSDARG00000045487	4
BP	GO:0032944	regulation of mononuclear cell proliferation	0.00430582	0.027892718	0.022006915	ENSDARG00000098481/ENSDARG00000104359/ENSDARG00000100095/ENSDARG00000026726	4
BP	GO:0042129	regulation of T cell proliferation	0.00430582	0.027892718	0.022006915	ENSDARG00000098481/ENSDARG00000104359/ENSDARG00000100095/ENSDARG00000026726	4
BP	GO:0050670	regulation of lymphocyte proliferation	0.00430582	0.027892718	0.022006915	ENSDARG00000098481/ENSDARG00000104359/ENSDARG00000100095/ENSDARG00000026726	4
BP	GO:0070663	regulation of leukocyte proliferation	0.00430582	0.027892718	0.022006915	ENSDARG00000098481/ENSDARG00000104359/ENSDARG00000100095/ENSDARG00000026726	4
BP	GO:0046394	carboxylic acid biosynthetic process	0.004446465	0.028688592	0.022634847	ENSDARG00000015709/ENSDARG00000069279/ENSDARG00000098481/ENSDARG00000104359/ENSDARG00000038639/ENSDARG00000099960/ENSDARG00000004539/ENSDARG00000040314/ENSDARG00000100095/ENSDARG00000026726/ENSDARG00000020448/ENSDARG00000010276	12
BP	GO:0016053	organic acid biosynthetic process	0.004750973	0.030531154	0.024088599	ENSDARG00000015709/ENSDARG00000069279/ENSDARG00000098481/ENSDARG00000104359/ENSDARG00000038639/ENSDARG00000099960/ENSDARG00000004539/ENSDARG00000040314/ENSDARG00000100095/ENSDARG00000026726/ENSDARG00000020448/ENSDARG00000010276	12
BP	GO:0002366	leukocyte activation involved in immune response	0.004819918	0.030608375	0.024149525	ENSDARG00000098481/ENSDARG00000104359/ENSDARG00000100095/ENSDARG00000026726	4
BP	GO:0031532	actin cytoskeleton reorganization	0.004819918	0.030608375	0.024149525	ENSDARG00000098481/ENSDARG00000104359/ENSDARG00000100095/ENSDARG00000026726	4
BP	GO:0042098	T cell proliferation	0.004819918	0.030608375	0.024149525	ENSDARG00000098481/ENSDARG00000104359/ENSDARG00000100095/ENSDARG00000026726	4
BP	GO:0006952	defense response	0.005101147	0.032267255	0.025458356	ENSDARG00000040076/ENSDARG00000056874/ENSDARG00000098481/ENSDARG00000104359/ENSDARG00000004539/ENSDARG00000008165/ENSDARG00000100095/ENSDARG00000103747/ENSDARG00000006408/ENSDARG00000026726/ENSDARG00000077982/ENSDARG00000010276/ENSDARG00000039099/ENSDARG00000030602/ENSDARG00000038010/ENSDARG00000043509/ENSDARG00000038076	17
BP	GO:0051336	regulation of hydrolase activity	0.005243245	0.032536679	0.025670927	ENSDARG00000002165/ENSDARG00000040076/ENSDARG00000092379/ENSDARG00000098481/ENSDARG00000104359/ENSDARG00000016143/ENSDARG00000014556/ENSDARG00000008165/ENSDARG00000100095/ENSDARG00000052039/ENSDARG00000055416/ENSDARG00000026726/ENSDARG00000089307/ENSDARG00000008363/ENSDARG00000009779	15
BP	GO:0002695	negative regulation of leukocyte activation	0.005373664	0.032536679	0.025670927	ENSDARG00000098481/ENSDARG00000104359/ENSDARG00000100095/ENSDARG00000026726	4
BP	GO:0009620	response to fungus	0.005373664	0.032536679	0.025670927	ENSDARG00000051925/ENSDARG00000042725/ENSDARG00000057853/ENSDARG00000038010	4
BP	GO:0032355	response to estradiol	0.005373664	0.032536679	0.025670927	ENSDARG00000098481/ENSDARG00000104359/ENSDARG00000100095/ENSDARG00000026726	4
BP	GO:0043280	positive regulation of cysteine-type endopeptidase activity involved in apoptotic process	0.005373664	0.032536679	0.025670927	ENSDARG00000040076/ENSDARG00000008165/ENSDARG00000052039/ENSDARG00000089307	4
BP	GO:0046883	regulation of hormone secretion	0.005373664	0.032536679	0.025670927	ENSDARG00000098481/ENSDARG00000104359/ENSDARG00000100095/ENSDARG00000026726	4
BP	GO:0050663	cytokine secretion	0.005373664	0.032536679	0.025670927	ENSDARG00000098481/ENSDARG00000104359/ENSDARG00000100095/ENSDARG00000026726	4
BP	GO:0050707	regulation of cytokine secretion	0.005373664	0.032536679	0.025670927	ENSDARG00000098481/ENSDARG00000104359/ENSDARG00000100095/ENSDARG00000026726	4
BP	GO:0050866	negative regulation of cell activation	0.005373664	0.032536679	0.025670927	ENSDARG00000098481/ENSDARG00000104359/ENSDARG00000100095/ENSDARG00000026726	4
BP	GO:0051250	negative regulation of lymphocyte activation	0.005373664	0.032536679	0.025670927	ENSDARG00000098481/ENSDARG00000104359/ENSDARG00000100095/ENSDARG00000026726	4
BP	GO:2001056	positive regulation of cysteine-type endopeptidase activity	0.005373664	0.032536679	0.025670927	ENSDARG00000040076/ENSDARG00000008165/ENSDARG00000052039/ENSDARG00000089307	4
BP	GO:0007043	cell-cell junction assembly	0.005385799	0.032536679	0.025670927	ENSDARG00000005108/ENSDARG00000051861/ENSDARG00000039677/ENSDARG00000102750/ENSDARG00000070787	5
BP	GO:0030072	peptide hormone secretion	0.006605296	0.039314916	0.031018849	ENSDARG00000098481/ENSDARG00000104359/ENSDARG00000100095/ENSDARG00000026726	4
BP	GO:0032943	mononuclear cell proliferation	0.006605296	0.039314916	0.031018849	ENSDARG00000098481/ENSDARG00000104359/ENSDARG00000100095/ENSDARG00000026726	4
BP	GO:0046651	lymphocyte proliferation	0.006605296	0.039314916	0.031018849	ENSDARG00000098481/ENSDARG00000104359/ENSDARG00000100095/ENSDARG00000026726	4
BP	GO:0070661	leukocyte proliferation	0.006605296	0.039314916	0.031018849	ENSDARG00000098481/ENSDARG00000104359/ENSDARG00000100095/ENSDARG00000026726	4
BP	GO:0097435	supramolecular fiber organization	0.006647273	0.039419309	0.031101213	ENSDARG00000008170/ENSDARG00000045262/ENSDARG00000096359/ENSDARG00000102332/ENSDARG00000006283/ENSDARG00000021309/ENSDARG00000099672/ENSDARG00000012972/ENSDARG00000040158/ENSDARG00000075989/ENSDARG00000104181/ENSDARG00000057882/ENSDARG00000005513/ENSDARG00000003952/ENSDARG00000088091/ENSDARG00000027063/ENSDARG00000023188/ENSDARG00000026350/ENSDARG00000054610	19
BP	GO:0031016	pancreas development	0.006710216	0.03964681	0.031280708	ENSDARG00000098481/ENSDARG00000104359/ENSDARG00000004539/ENSDARG00000100095/ENSDARG00000026726/ENSDARG00000102249/ENSDARG00000007682/ENSDARG00000058451/ENSDARG00000003599/ENSDARG00000006316	10
BP	GO:0030497	fatty acid elongation	0.006909809	0.040677087	0.032093581	ENSDARG00000069279/ENSDARG00000038639/ENSDARG00000099960	3
BP	GO:0051248	negative regulation of protein metabolic process	0.006945275	0.040737195	0.032141005	ENSDARG00000041505/ENSDARG00000016143/ENSDARG00000014556/ENSDARG00000019307/ENSDARG00000055416/ENSDARG00000100515/ENSDARG00000103720/ENSDARG00000008363/ENSDARG00000009779/ENSDARG00000070426/ENSDARG00000044093/ENSDARG00000029150	12
BP	GO:0030335	positive regulation of cell migration	0.007712413	0.045072906	0.035561813	ENSDARG00000009196/ENSDARG00000098481/ENSDARG00000104359/ENSDARG00000100095/ENSDARG00000026726/ENSDARG00000090454/ENSDARG00000038010	7
BP	GO:0006919	activation of cysteine-type endopeptidase activity involved in apoptotic process	0.00800439	0.04614725	0.036409453	ENSDARG00000008165/ENSDARG00000052039/ENSDARG00000089307	3
BP	GO:0033866	nucleoside bisphosphate biosynthetic process	0.008010682	0.04614725	0.036409453	ENSDARG00000069279/ENSDARG00000038639/ENSDARG00000071021/ENSDARG00000099960	4
BP	GO:0034030	ribonucleoside bisphosphate biosynthetic process	0.008010682	0.04614725	0.036409453	ENSDARG00000069279/ENSDARG00000038639/ENSDARG00000071021/ENSDARG00000099960	4
BP	GO:0034033	purine nucleoside bisphosphate biosynthetic process	0.008010682	0.04614725	0.036409453	ENSDARG00000069279/ENSDARG00000038639/ENSDARG00000071021/ENSDARG00000099960	4
BP	GO:0010951	negative regulation of endopeptidase activity	0.008401395	0.048225801	0.038049397	ENSDARG00000016143/ENSDARG00000014556/ENSDARG00000055416/ENSDARG00000008363/ENSDARG00000009779	5
BP	GO:0010564	regulation of cell cycle process	0.008572454	0.049033223	0.03868644	ENSDARG00000002165/ENSDARG00000098481/ENSDARG00000104359/ENSDARG00000007323/ENSDARG00000100095/ENSDARG00000026726/ENSDARG00000089307/ENSDARG00000008363/ENSDARG00000009779/ENSDARG00000029150	10
CC	GO:0022626	cytosolic ribosome	1.13E-86	2.63E-84	2.31E-84	ENSDARG00000025972/ENSDARG00000042566/ENSDARG00000053058/ENSDARG00000010516/ENSDARG00000007320/ENSDARG00000055996/ENSDARG00000041182/ENSDARG00000009285/ENSDARG00000058105/ENSDARG00000025073/ENSDARG00000014867/ENSDARG00000041811/ENSDARG00000041435/ENSDARG00000070437/ENSDARG00000021838/ENSDARG00000015128/ENSDARG00000025581/ENSDARG00000013307/ENSDARG00000034897/ENSDARG00000058451/ENSDARG00000053457/…	69
CC	GO:0005840	ribosome	4.11E-77	4.77E-75	4.20E-75	ENSDARG00000025972/ENSDARG00000042566/ENSDARG00000053058/ENSDARG00000101406/ENSDARG00000010516/ENSDARG00000007320/ENSDARG00000102452/ENSDARG00000055996/ENSDARG00000041182/ENSDARG00000009285/ENSDARG00000058105/ENSDARG00000039347/ENSDARG00000025073/ENSDARG00000014867/ENSDARG00000041811/ENSDARG00000041435/ENSDARG00000070437/ENSDARG00000021838/ENSDARG00000019778/ENSDARG00000015128/ENSDARG00000025581/…	81
CC	GO:0044391	ribosomal subunit	1.14E-67	8.82E-66	7.77E-66	ENSDARG00000025972/ENSDARG00000042566/ENSDARG00000053058/ENSDARG00000010516/ENSDARG00000007320/ENSDARG00000055996/ENSDARG00000041182/ENSDARG00000009285/ENSDARG00000058105/ENSDARG00000025073/ENSDARG00000014867/ENSDARG00000041811/ENSDARG00000041435/ENSDARG00000070437/ENSDARG00000021838/ENSDARG00000015128/ENSDARG00000025581/ENSDARG00000013307/ENSDARG00000034897/ENSDARG00000058451/ENSDARG00000053457/…	69
CC	GO:0044445	cytosolic part	1.36E-65	7.87E-64	6.93E-64	ENSDARG00000025972/ENSDARG00000042566/ENSDARG00000053058/ENSDARG00000042933/ENSDARG00000010516/ENSDARG00000007320/ENSDARG00000055996/ENSDARG00000041182/ENSDARG00000009285/ENSDARG00000058105/ENSDARG00000025073/ENSDARG00000014867/ENSDARG00000041811/ENSDARG00000041435/ENSDARG00000070437/ENSDARG00000021838/ENSDARG00000015128/ENSDARG00000025581/ENSDARG00000013307/ENSDARG00000034897/ENSDARG00000058451/…	70
CC	GO:0022625	cytosolic large ribosomal subunit	1.71E-47	7.93E-46	6.98E-46	ENSDARG00000010516/ENSDARG00000007320/ENSDARG00000041182/ENSDARG00000009285/ENSDARG00000058105/ENSDARG00000025073/ENSDARG00000014867/ENSDARG00000070437/ENSDARG00000015128/ENSDARG00000025581/ENSDARG00000013307/ENSDARG00000058451/ENSDARG00000053457/ENSDARG00000036316/ENSDARG00000020197/ENSDARG00000018334/ENSDARG00000044093/ENSDARG00000037350/ENSDARG00000005791/ENSDARG00000057556/ENSDARG00000019230/…	38
CC	GO:0022627	cytosolic small ribosomal subunit	3.40E-41	1.32E-39	1.16E-39	ENSDARG00000025972/ENSDARG00000042566/ENSDARG00000053058/ENSDARG00000055996/ENSDARG00000041811/ENSDARG00000041435/ENSDARG00000021838/ENSDARG00000034897/ENSDARG00000043453/ENSDARG00000030602/ENSDARG00000036629/ENSDARG00000011405/ENSDARG00000030408/ENSDARG00000023298/ENSDARG00000025850/ENSDARG00000010160/ENSDARG00000032725/ENSDARG00000014690/ENSDARG00000077291/ENSDARG00000035860/ENSDARG00000070849/…	31
CC	GO:0015934	large ribosomal subunit	2.67E-36	8.85E-35	7.79E-35	ENSDARG00000010516/ENSDARG00000007320/ENSDARG00000041182/ENSDARG00000009285/ENSDARG00000058105/ENSDARG00000025073/ENSDARG00000014867/ENSDARG00000070437/ENSDARG00000015128/ENSDARG00000025581/ENSDARG00000013307/ENSDARG00000058451/ENSDARG00000053457/ENSDARG00000036316/ENSDARG00000020197/ENSDARG00000018334/ENSDARG00000044093/ENSDARG00000037350/ENSDARG00000005791/ENSDARG00000057556/ENSDARG00000019230/…	38
CC	GO:0015935	small ribosomal subunit	7.05E-32	2.05E-30	1.80E-30	ENSDARG00000025972/ENSDARG00000042566/ENSDARG00000053058/ENSDARG00000055996/ENSDARG00000041811/ENSDARG00000041435/ENSDARG00000021838/ENSDARG00000034897/ENSDARG00000043453/ENSDARG00000030602/ENSDARG00000036629/ENSDARG00000011405/ENSDARG00000030408/ENSDARG00000023298/ENSDARG00000025850/ENSDARG00000010160/ENSDARG00000032725/ENSDARG00000014690/ENSDARG00000077291/ENSDARG00000035860/ENSDARG00000070849/…	31
CC	GO:0005882	intermediate filament	8.80E-13	2.27E-11	2.00E-11	ENSDARG00000019808/ENSDARG00000034836/ENSDARG00000096359/ENSDARG00000101043/ENSDARG00000094041/ENSDARG00000062590/ENSDARG00000036832/ENSDARG00000017624/ENSDARG00000092947/ENSDARG00000000212/ENSDARG00000041339/ENSDARG00000058371/ENSDARG00000023082/ENSDARG00000058358/ENSDARG00000036840/ENSDARG00000090268/ENSDARG00000036830/ENSDARG00000036834	18
CC	GO:0045111	intermediate filament cytoskeleton	1.07E-12	2.49E-11	2.19E-11	ENSDARG00000019808/ENSDARG00000034836/ENSDARG00000096359/ENSDARG00000101043/ENSDARG00000094041/ENSDARG00000062590/ENSDARG00000036832/ENSDARG00000017624/ENSDARG00000092947/ENSDARG00000000212/ENSDARG00000041339/ENSDARG00000058371/ENSDARG00000023082/ENSDARG00000058358/ENSDARG00000036840/ENSDARG00000090268/ENSDARG00000036830/ENSDARG00000036834	18
CC	GO:0000323	lytic vacuole	5.84E-08	1.13E-06	9.93E-07	ENSDARG00000013771/ENSDARG00000035890/ENSDARG00000055504/ENSDARG00000044073/ENSDARG00000043081/ENSDARG00000103483/ENSDARG00000034817/ENSDARG00000009313/ENSDARG00000101334/ENSDARG00000090912/ENSDARG00000055120/ENSDARG00000007836/ENSDARG00000041108/ENSDARG00000040251/ENSDARG00000057698/ENSDARG00000036282/ENSDARG00000056378/ENSDARG00000003902/ENSDARG00000077664	19
CC	GO:0005764	lysosome	5.84E-08	1.13E-06	9.93E-07	ENSDARG00000013771/ENSDARG00000035890/ENSDARG00000055504/ENSDARG00000044073/ENSDARG00000043081/ENSDARG00000103483/ENSDARG00000034817/ENSDARG00000009313/ENSDARG00000101334/ENSDARG00000090912/ENSDARG00000055120/ENSDARG00000007836/ENSDARG00000041108/ENSDARG00000040251/ENSDARG00000057698/ENSDARG00000036282/ENSDARG00000056378/ENSDARG00000003902/ENSDARG00000077664	19
CC	GO:0099513	polymeric cytoskeletal fiber	9.70E-08	1.73E-06	1.52E-06	ENSDARG00000008170/ENSDARG00000019808/ENSDARG00000034836/ENSDARG00000041051/ENSDARG00000092379/ENSDARG00000096359/ENSDARG00000101043/ENSDARG00000042927/ENSDARG00000006283/ENSDARG00000004160/ENSDARG00000094041/ENSDARG00000062590/ENSDARG00000036832/ENSDARG00000017624/ENSDARG00000092947/ENSDARG00000000212/ENSDARG00000041339/ENSDARG00000058371/ENSDARG00000023188/ENSDARG00000026350/ENSDARG00000023082/…	26
CC	GO:0005773	vacuole	5.04E-07	8.36E-06	7.36E-06	ENSDARG00000013771/ENSDARG00000035890/ENSDARG00000055504/ENSDARG00000044073/ENSDARG00000043081/ENSDARG00000103483/ENSDARG00000034817/ENSDARG00000009313/ENSDARG00000101334/ENSDARG00000075014/ENSDARG00000090912/ENSDARG00000055120/ENSDARG00000007836/ENSDARG00000057853/ENSDARG00000041108/ENSDARG00000040251/ENSDARG00000057698/ENSDARG00000036282/ENSDARG00000056378/ENSDARG00000003902/ENSDARG00000077664	21
CC	GO:0045095	keratin filament	5.24E-06	8.11E-05	7.14E-05	ENSDARG00000034836/ENSDARG00000096359/ENSDARG00000017624/ENSDARG00000058371/ENSDARG00000058358	5
CC	GO:0042383	sarcolemma	0.000154566	0.002241207	0.00197275	ENSDARG00000056836/ENSDARG00000102146/ENSDARG00000103747/ENSDARG00000052000/ENSDARG00000062590/ENSDARG00000061764	6
CC	GO:0005923	bicellular tight junction	0.00031282	0.004269074	0.003757715	ENSDARG00000005108/ENSDARG00000009544/ENSDARG00000014047/ENSDARG00000028096/ENSDARG00000040628/ENSDARG00000043128/ENSDARG00000043133/ENSDARG00000017320	8
CC	GO:0070160	tight junction	0.000371434	0.004787373	0.004213931	ENSDARG00000005108/ENSDARG00000009544/ENSDARG00000014047/ENSDARG00000028096/ENSDARG00000040628/ENSDARG00000043128/ENSDARG00000043133/ENSDARG00000017320	8
CC	GO:0043296	apical junction complex	0.000515509	0.00629463	0.005540645	ENSDARG00000005108/ENSDARG00000009544/ENSDARG00000014047/ENSDARG00000028096/ENSDARG00000040628/ENSDARG00000043128/ENSDARG00000043133/ENSDARG00000017320	8
CC	GO:0005911	cell-cell junction	0.000550802	0.006389299	0.005623975	ENSDARG00000005108/ENSDARG00000009544/ENSDARG00000014047/ENSDARG00000028096/ENSDARG00000040628/ENSDARG00000043128/ENSDARG00000051861/ENSDARG00000042707/ENSDARG00000039677/ENSDARG00000043133/ENSDARG00000017320/ENSDARG00000102750/ENSDARG00000042866/ENSDARG00000070787	14
CC	GO:0030054	cell junction	0.002093124	0.023124035	0.020354187	ENSDARG00000005108/ENSDARG00000009544/ENSDARG00000014047/ENSDARG00000028096/ENSDARG00000040628/ENSDARG00000043128/ENSDARG00000051861/ENSDARG00000042707/ENSDARG00000039677/ENSDARG00000043133/ENSDARG00000017320/ENSDARG00000102750/ENSDARG00000063572/ENSDARG00000042866/ENSDARG00000070787/ENSDARG00000103747/ENSDARG00000052000/ENSDARG00000062590/ENSDARG00000037870/ENSDARG00000023188	20
CC	GO:0031902	late endosome membrane	0.00310125	0.032704094	0.028786725	ENSDARG00000055504/ENSDARG00000103483/ENSDARG00000002190/ENSDARG00000007323/ENSDARG00000099624	5
CC	GO:0005844	polysome	0.003380195	0.034095881	0.030011801	ENSDARG00000102452/ENSDARG00000025850/ENSDARG00000035860/ENSDARG00000035400	4
CC	GO:0005885	Arp2/3 protein complex	0.003803022	0.035292047	0.031064687	ENSDARG00000075989/ENSDARG00000057882/ENSDARG00000027063	3
CC	GO:0005901	caveola	0.003803022	0.035292047	0.031064687	ENSDARG00000027611/ENSDARG00000103747/ENSDARG00000052000	3
MF	GO:0003735	structural constituent of ribosome	3.38E-78	1.22E-75	1.10E-75	ENSDARG00000042566/ENSDARG00000053058/ENSDARG00000101406/ENSDARG00000010516/ENSDARG00000007320/ENSDARG00000055996/ENSDARG00000041182/ENSDARG00000009285/ENSDARG00000058105/ENSDARG00000039347/ENSDARG00000025073/ENSDARG00000014867/ENSDARG00000041811/ENSDARG00000041435/ENSDARG00000070437/ENSDARG00000021838/ENSDARG00000019778/ENSDARG00000015128/ENSDARG00000025581/ENSDARG00000013307/ENSDARG00000034897/…	76
MF	GO:0019843	rRNA binding	8.15E-13	1.47E-10	1.32E-10	ENSDARG00000014867/ENSDARG00000053457/ENSDARG00000043453/ENSDARG00000020197/ENSDARG00000036629/ENSDARG00000011405/ENSDARG00000037350/ENSDARG00000014690/ENSDARG00000036298/ENSDARG00000034291/ENSDARG00000100452/ENSDARG00000100392/ENSDARG00000006691/ENSDARG00000015862	14
MF	GO:0004197	cysteine-type endopeptidase activity	6.57E-08	7.91E-06	7.10E-06	ENSDARG00000012341/ENSDARG00000013771/ENSDARG00000040076/ENSDARG00000034211/ENSDARG00000043081/ENSDARG00000008165/ENSDARG00000052039/ENSDARG00000039150/ENSDARG00000101334/ENSDARG00000055120/ENSDARG00000007836/ENSDARG00000041108/ENSDARG00000040251/ENSDARG00000003902/ENSDARG00000077664	15
MF	GO:0004859	phospholipase inhibitor activity	1.20E-07	8.66E-06	7.77E-06	ENSDARG00000009196/ENSDARG00000098481/ENSDARG00000104359/ENSDARG00000003216/ENSDARG00000100095/ENSDARG00000026726	6
MF	GO:0055102	lipase inhibitor activity	1.20E-07	8.66E-06	7.77E-06	ENSDARG00000009196/ENSDARG00000098481/ENSDARG00000104359/ENSDARG00000003216/ENSDARG00000100095/ENSDARG00000026726	6
MF	GO:0008234	cysteine-type peptidase activity	1.45E-05	0.000871667	0.000782836	ENSDARG00000012341/ENSDARG00000013771/ENSDARG00000040076/ENSDARG00000089724/ENSDARG00000034211/ENSDARG00000043081/ENSDARG00000008165/ENSDARG00000052039/ENSDARG00000039150/ENSDARG00000101334/ENSDARG00000055120/ENSDARG00000007836/ENSDARG00000041108/ENSDARG00000040251/ENSDARG00000003902/ENSDARG00000077664	16
MF	GO:0004857	enzyme inhibitor activity	6.30E-05	0.003249687	0.002918511	ENSDARG00000009196/ENSDARG00000069192/ENSDARG00000069476/ENSDARG00000098481/ENSDARG00000102332/ENSDARG00000104359/ENSDARG00000016143/ENSDARG00000100582/ENSDARG00000014556/ENSDARG00000003216/ENSDARG00000100095/ENSDARG00000055416/ENSDARG00000045352/ENSDARG00000026726/ENSDARG00000058693/ENSDARG00000023532	16
MF	GO:0004175	endopeptidase activity	0.000565451	0.025515977	0.022915646	ENSDARG00000004748/ENSDARG00000012341/ENSDARG00000013771/ENSDARG00000040076/ENSDARG00000040513/ENSDARG00000051914/ENSDARG00000100969/ENSDARG00000034211/ENSDARG00000059026/ENSDARG00000043081/ENSDARG00000008165/ENSDARG00000052039/ENSDARG00000009313/ENSDARG00000039150/ENSDARG00000101334/ENSDARG00000055120/ENSDARG00000007836/ENSDARG00000041108/ENSDARG00000040251/ENSDARG00000057698/ENSDARG00000003902/…	22
MF	GO:0003746	translation elongation factor activity	0.000849942	0.034092137	0.030617811	ENSDARG00000020850/ENSDARG00000044521/ENSDARG00000102291/ENSDARG00000100371/ENSDARG00000017235	5
